# Supplementary material for: A new type of DNA phosphorothioation-based antiviral system in archaea
Source: Nat Commun. 2019 Apr 11;10:1688. doi: 10.1038/s41467-019-09390-9 (PMC6459918; doi:10.1038/s41467-019-09390-9)
Supplement: Supplementary file 3 — Supplementary Data 1 [file 41467_2019_9390_MOESM3_ESM.xlsx]

## Sheet: 01 CD.coexisting.flank.all.stat
Strains	Phylum	Bacteria or Archaea	id	length	dndC.start	dndC.end	dndC.status	dndD.start	dndD.end	dndD.status
Acaryochloris sp. CCMEE 5410	Cyanobacteria	Bacteria	NZ_AFEJ01000356.1	25438	16152	17495	existing	13942	15894	existing
Acetobacter aceti ATCC 23746	Proteobacteria	Bacteria	NZ_KB902575.1	3683903	1510569	1511609	existing	1513287	1513931	existing
Acetobacter aceti NBRC 14818	Proteobacteria	Bacteria	NZ_BAMU01000074.1	8246	5515	6555	existing	3193	3837	existing
Acidobacterium capsulatum ATCC 51196	Acidobacteria	Bacteria	NC_012483.1	4127356	3682033	3683364	existing	3679938	3680738	existing
Acidovorax avenae subsp. avenae AA78_5	Proteobacteria	Bacteria	NZ_CP028287.1	5574669	2240357	2241397	existing	2238034	2238789	existing
Acinetobacter baumannii 31D1	Proteobacteria	Bacteria	NZ_MABX01000030.1	53669	2082	3464	existing	3569	5545	existing
Acinetobacter baumannii NIPH 146	Proteobacteria	Bacteria	NZ_KB849308.1	3953145	1459968	1461350	existing	1457887	1459863	existing
Acinetobacter baumannii RUH1486	Proteobacteria	Bacteria	NZ_JZBU01000047.1	126582	114141	115523	existing	115628	117604	existing
Acinetobacter equi 114	Proteobacteria	Bacteria	NZ_CP012808.1	3054269	734321	735763	existing	735868	737817	existing
Acinetobacter guillouiae CIP 63.46	Proteobacteria	Bacteria	NZ_KB849282.1	589028	426279	427664	existing	428930	429694	existing
Acinetobacter guillouiae KCTC 23200	Proteobacteria	Bacteria	NZ_BBRY01000006.1	227746	135620	137005	existing	138271	139035	existing
Acinetobacter guillouiae MSP4-18	Proteobacteria	Bacteria	NZ_ASQG01000004.1	157943	12545	13930	existing	10515	11279	existing
Acinetobacter indicus IHIT31228	Proteobacteria	Bacteria	NZ_PREF01000035.1	16632	2090	3472	existing	3577	5526	existing
Acinetobacter indicus IHIT32862	Proteobacteria	Bacteria	NZ_PREP01000025.1	16669	1976	3358	existing	3463	5412	existing
Acinetobacter kookii ANC 4667	Proteobacteria	Bacteria	NZ_FMYO01000003.1	288148	67063	68424	existing	64988	66937	existing
Acinetobacter lwoffii isolate Acilw_F78	Proteobacteria	Bacteria	NZ_FLLN01000007.1	18622	14762	16144	existing	12708	14657	existing
Acinetobacter parvus NIPH 1103	Proteobacteria	Bacteria	NZ_KB849226.1	652330	446154	447515	existing	447641	449593	existing
Acinetobacter populi PBJ7	Proteobacteria	Bacteria	NZ_NEXX01000001.1	1322962	11349	12710	existing	12836	14788	existing
Acinetobacter sp. SWBY1	Proteobacteria	Bacteria	NZ_CP026616.1	2914878	1784004	1785386	existing	1785491	1787440	existing
Acinetobacter sp. YZS-X1-1	Proteobacteria	Bacteria	NZ_JWHB01000029.1	44549	22317	23678	existing	20242	22191	existing
Acinetobacter ursingii DSM 16037 = CIP 107286	Proteobacteria	Bacteria	NZ_KB849717.1	1511393	1430781	1432142	existing	1432268	1434220	existing
Acinetobacter ursingii GTC 3702	Proteobacteria	Bacteria	NZ_BCMC01000001.1	362443	21978	23339	existing	19900	21852	existing
Acinetobacter venetianus LUH13518	Proteobacteria	Bacteria	NZ_JRHX01000092.1	247936	231783	233144	existing	233270	235222	existing
Acinetobacter venetianus LUH7437	Proteobacteria	Bacteria	NZ_JRUK01000090.1	250785	232382	233764	existing	233869	235821	existing
Actinomadura atramentaria DSM 43919 SF2197	Actinobacteria	Bacteria	NZ_KB907230.1	14695	4512	5840	existing	7084	7917	existing
Actinomadura chibensis NBRC 106107	Actinobacteria	Bacteria	NZ_BCQP01000037.1	151087	81711	83084	existing	84298	85119	existing
Acutalibacter muris KB18	Firmicutes	Bacteria	NZ_CP021422.1	3802913	2461246	2462661	existing	2459195	2460055	existing
Aeromonas australiensis CECT 8023	Proteobacteria	Bacteria	NZ_CDDH01000028.1	145617	88981	90384	existing	90533	92545	existing
Aeromonas dhakensis CIP 107500	Proteobacteria	Bacteria	NZ_CDBH01000039.1	130199	90065	91468	existing	87928	89916	existing
Aeromonas hydrophila 277	Proteobacteria	Bacteria	NZ_AOBQ01000003.1	361277	23085	24488	existing	20924	22936	existing
Aeromonas jandaei IMET J	Proteobacteria	Bacteria	NZ_PRCV01000002.1	1186183	872262	873665	existing	873814	875841	existing
Aeromonas jandaei Riv2	Proteobacteria	Bacteria	NZ_JFDL01000006.1	183328	164956	166359	existing	162795	164807	existing
Aeromonas sobria 08005	Proteobacteria	Bacteria	NZ_KV861273.1	163177	66440	67843	existing	67992	69980	existing
Aeromonas sobria CECT 4245	Proteobacteria	Bacteria	NZ_CDBW01000016.1	375929	11095	12498	existing	8958	10946	existing
Aeromonas sp. ASNIH7	Proteobacteria	Bacteria	NZ_CP026226.1	4817060	1960337	1961741	existing	1961890	1962834	existing
Aeromonas sp. HMWF016	Proteobacteria	Bacteria	NZ_QAIN01000030.1	50847	46659	48062	existing	48211	50223	existing
Aeromonas veronii ARB3	Proteobacteria	Bacteria	NZ_JRBE01000003.1	205115	194316	195719	existing	192155	194167	existing
Aeromonas veronii TH0426	Proteobacteria	Bacteria	NZ_CP012504.1	4923009	4040192	4041595	existing	4041745	4043727	existing
Agarivorans albus MKT 106	Proteobacteria	Bacteria	NZ_BARX01000030.1	69216	26115	27800	existing	27866	29869	existing
Agarivorans gilvus WH0801	Proteobacteria	Bacteria	NZ_CP013021.1	4416600	738768	740201	existing	740327	742330	existing
Agitococcus lubricus DSM 5822	Firmicutes	Bacteria	NZ_QAON01000011.1	125174	111787	113187	existing	109673	110524	existing
Agrobacterium larrymoorei AF3.10 = ATCC 51759	Proteobacteria	Bacteria	NZ_JADW01000027.1	64848	24335	25675	existing	27148	27768	existing
Agrobacterium sp. 10MFCol1.1	Proteobacteria	Bacteria	NZ_KB906079.1	313858	12984	14348	existing	10942	12879	existing
Agrobacterium sp. D14	Proteobacteria	Bacteria	NZ_ASXX01000008.1	220293	211276	212640	existing	209228	209995	existing
Agrobacterium tumefaciens S33	Proteobacteria	Bacteria	NZ_CP014260.1	2983661	1781327	1782373	existing	1779016	1779801	existing
Aliivibrio fischeri 5F23	Proteobacteria	Bacteria	NZ_MAJQ01000035.1	231587	45154	46647	existing	46713	48704	existing
Aliivibrio fischeri 5F306	Proteobacteria	Bacteria	NZ_MAJP01000079.1	112367	83279	84772	existing	84838	86844	existing
Aliivibrio fischeri 5F97	Proteobacteria	Bacteria	NZ_MAJN01000004.1	500668	309376	310869	existing	310935	312941	existing
Aliivibrio fischeri FF227	Proteobacteria	Bacteria	NZ_MAJW01000002.1	461455	157928	159421	existing	155852	157861	existing
Aliivibrio fischeri KB1A98	Proteobacteria	Bacteria	NZ_LTYV01000037.1	211997	42943	44607	existing	44674	46683	existing
Aliivibrio fischeri MB13B1	Proteobacteria	Bacteria	NZ_LTZA01000028.1	303716	166957	168450	existing	164884	166890	existing
Aliivibrio fischeri MB15A5	Proteobacteria	Bacteria	NZ_LTZE01000011.1	483948	165004	166668	existing	162928	164937	existing
Aliivibrio fischeri ZF25	Proteobacteria	Bacteria	NZ_MCGK01000108.1	156092	6069	7562	existing	7629	9638	existing
Aliivibrio sp. 1S128	Proteobacteria	Bacteria	NZ_MAJV01000069.1	183356	98092	99327	existing	95501	96181	existing
Aliivibrio wodanis CL4	Proteobacteria	Bacteria	NZ_LNRK01000018.1	35185	32838	34274	existing	34393	35184	existing
Aliivibrio wodanis CL5	Proteobacteria	Bacteria	NZ_LNRL01000017.1	35185	21741	23177	existing	19619	21622	existing
Aliterella atlantica CENA595	Cyanobacteria	Bacteria	NZ_JYON01000002.1	325594	201822	203198	existing	199580	200239	existing
Alpha proteobacterium HIMB5	Proteobacteria	Bacteria	NC_018643.1	1343202	1106092	1107435	existing	1104035	1104874	existing
Alteromonas australica H 17	Proteobacteria	Bacteria	NZ_CP008849.1	4308833	94233	95666	existing	92140	94119	existing
Alteromonas stellipolaris PQQ-44	Proteobacteria	Bacteria	NZ_CP015346.1	4721861	2420884	2422059	existing	2423709	2424491	existing
Amantichitinum ursilacus IGB-41	Proteobacteria	Bacteria	NZ_LAQT01000036.1	204951	81552	82619	existing	84275	84919	existing
Amycolatopsis japonica MG417-CF17	Actinobacteria	Bacteria	NZ_CP008953.1	8961318	678828	680162	existing	681323	682288	existing
Amycolatopsis jejuensis NRRL B-24427	Actinobacteria	Bacteria	NZ_JNYZ01000003.1	328109	307602	308999	existing	305449	306315	existing
Amycolatopsis orientalis DSM 43388	Actinobacteria	Bacteria	NZ_ASXG01000124.1	214295	60142	61473	existing	62760	63593	existing
Anabaena cylindrica PCC 7122	Cyanobacteria	Bacteria	NC_019771.1	6395836	5496899	5498341	existing	5498699	5500669	existing
Anabaena sp. 90	Cyanobacteria	Bacteria	NC_019427.1	4329264	2201533	2202963	existing	2203378	2205348	existing
Anabaena sp. PCC 7108	Cyanobacteria	Bacteria	NZ_KB235896.1	5714552	5102288	5103718	existing	5099899	5101869	existing
Anabaena sp. WA102	Cyanobacteria	Bacteria	NZ_CP011456.1	5705437	4651508	4652953	existing	4653447	4655417	existing
Anabaena variabilis ATCC 29413	Cyanobacteria	Bacteria	NC_007413.1	6365727	2740882	2742252	existing	2742638	2744608	existing
Anabaena variabilis NIES-23	Cyanobacteria	Bacteria	NZ_AP018216.1	6411850	3970056	3971522	existing	3972521	3974491	existing
Anabaenopsis circularis NIES-21	Cyanobacteria	Bacteria	NZ_AP018174.1	6565356	1566017	1567378	existing	1568407	1570377	existing
Anaeromassilibacillus sp. An200	Firmicutes	Bacteria	NZ_NFJU01000023.1	64540	38953	40260	existing	36838	37662	existing
Anaerotruncus colihominis An251	Firmicutes	Bacteria	NZ_NFJJ01000016.1	36610	25817	27124	existing	23702	24526	existing
Aneurinibacillus migulanus nagano	Firmicutes	Bacteria	NZ_JYBN01000045.1	293068	239845	241395	existing	242514	243392	existing
Aneurinibacillus migulanus Nagano E1	Firmicutes	Bacteria	NZ_LIXL01000229.1	165227	140796	142346	existing	143465	144343	existing
ANME-2 cluster archaeon isolate E20ANME2	Euryarchaeota	Archaea	PQXF01000002.1	214717	18216	19541	existing	16132	18174	existing
Anoxybacillus flavithermus AK1 seq_num_004	Firmicutes	Bacteria	NZ_APCD01000004.1	184270	5568	6899	existing	3560	5563	existing
Anoxybacillus flavithermus DSM 2641T	Firmicutes	Bacteria	NZ_CP020815.1	2812123	1775454	1776785	existing	1773446	1775449	existing
Anoxybacillus flavithermus KU2-6_11	Firmicutes	Bacteria	NZ_PEDM01000035.1	26998	16311	17642	existing	14303	16306	existing
Anoxybacillus flavithermus subsp. yunnanensis E13	Firmicutes	Bacteria	NZ_KN127219.1	843020	26396	27727	existing	27732	28670	existing
Anoxybacillus sp. KU2-6(11) c102	Firmicutes	Bacteria	NZ_JPZN01000079.1	24805	16510	17841	existing	15567	16505	existing
Aphanizomenon flos-aquae NIES-81	Cyanobacteria	Bacteria	NZ_KI928194.1	1235933	744558	745988	existing	742173	744143	existing
Apibacter adventoris wkB301	Bacteroidetes	Bacteria	NZ_PSZM01000046.1	444745	261691	263010	existing	263025	264956	existing
Aquabacterium olei NBRC 110486	Proteobacteria	Bacteria	NZ_CP029210.1	3890087	36045	37160	existing	38745	39485	existing
Arcobacter cryaerophilus L401 1021	Proteobacteria	Bacteria	NZ_LRUU01000076.1	77059	992	2251	existing	3459	4172	existing
Arenimonas metalli CF5-1	Proteobacteria	Bacteria	NZ_AVCK01000039.1	14377	2901	3938	existing	5381	6286	existing
Arthrospira maxima CS-328	Cyanobacteria	Bacteria	NZ_ABYK01000040.1	47050	14568	15935	existing	16284	18242	existing
Arthrospira platensis C1	Cyanobacteria	Bacteria	NZ_CM001632.1	6089210	2017178	2018548	existing	2014871	2016829	existing
Arthrospira platensis NIES-39	Cyanobacteria	Bacteria	NC_016640.1	6788435	6775493	6776860	existing	6773223	6775181	existing
Arthrospira platensis YZ	Cyanobacteria	Bacteria	NZ_CP013008.1	6520772	6512701	6514068	existing	6510431	6512389	existing
Arthrospira sp. PCC 8005	Cyanobacteria	Bacteria	NZ_FO818640.1	6228153	41518	42888	existing	43237	45195	existing
Arthrospira sp. TJSD091	Cyanobacteria	Bacteria	NZ_LAYT01000316.1	84247	50521	51891	existing	52240	54198	existing
Arthrospira sp. TJSD092	Cyanobacteria	Bacteria	NZ_CP028914.1	6434389	5701331	5702701	existing	5699024	5700982	existing
Asticcacaulis sp. AC466	Proteobacteria	Bacteria	NZ_AWGE01000008.1	311435	271848	272837	existing	274525	275187	existing
Aureimonas jatrophae L7-484,KACC 16230,DSM 25025	Proteobacteria	Bacteria	NZ_FNIT01000016.1	58281	42600	43682	existing	45223	45972	existing
Aureimonas sp. AU12	Proteobacteria	Bacteria	NZ_BBWH01000053.1	118564	30755	31882	existing	33405	34202	existing
Aureimonas sp. AU20	Proteobacteria	Bacteria	NZ_BBWI01000053.1	29201	27578	28624	existing	25258	26154	existing
Aureimonas sp. AU20 plasmid pAU20f	Proteobacteria	Bacteria	NZ_CP006373.1	35461	21445	22491	existing	23915	24811	existing
Bacillus aryabhattai GZ03	Firmicutes	Bacteria	NZ_JPIE01000001.1	2398909	2115410	2116288	existing	2118201	2118932	existing
Bacillus beveridgei MLTeJB	Firmicutes	Bacteria	NZ_CP012502.1	3582268	2313883	2315226	existing	2315240	2317237	existing
Bacillus campisalis SA2-6	Firmicutes	Bacteria	NZ_LAYY01000004.1	248790	222435	223328	existing	219805	221760	existing
Bacillus cereus 16-00193	Firmicutes	Bacteria	NZ_FWZA01000038.1	100684	80089	81582	existing	81610	83574	existing
Bacillus cereus AFS003338	Firmicutes	Bacteria	NZ_NTYS01000041.1	111681	85723	87156	existing	88486	89160	existing
Bacillus cereus AFS007170	Firmicutes	Bacteria	NZ_NTXP01000025.1	117088	54399	55892	existing	52407	54371	existing
Bacillus cereus AFS007234	Firmicutes	Bacteria	NZ_NTXN01000013.1	61095	35559	36992	existing	38322	38996	existing
Bacillus cereus AFS010272	Firmicutes	Bacteria	NZ_NTWG01000033.1	44611	23610	25103	existing	21618	23582	existing
Bacillus cereus AFS011202	Firmicutes	Bacteria	NZ_NTVY01000004.1	72821	47007	48440	existing	49770	50444	existing
Bacillus cereus AFS012491	Firmicutes	Bacteria	NZ_NUDE01000042.1	133050	47897	49390	existing	49418	51382	existing
Bacillus cereus AFS023425	Firmicutes	Bacteria	NZ_NTRL01000025.1	61096	35560	36993	existing	38323	38997	existing
Bacillus cereus AFS023898	Firmicutes	Bacteria	NZ_NTRF01000054.1	52684	27667	29160	existing	29188	31152	existing
Bacillus cereus AFS024629	Firmicutes	Bacteria	NZ_NTQZ01000047.1	45567	20465	21958	existing	21986	23950	existing
Bacillus cereus AFS034468	Firmicutes	Bacteria	NZ_NUNY01000004.1	624530	188383	189891	existing	186391	188355	existing
Bacillus cereus AFS036381	Firmicutes	Bacteria	NZ_NUNJ01000007.1	47977	22875	24368	existing	24396	26360	existing
Bacillus cereus AFS038165	Firmicutes	Bacteria	NZ_NUMW01000028.1	66186	26977	28464	existing	24985	26949	existing
Bacillus cereus AFS039950	Firmicutes	Bacteria	NZ_NUMK01000012.1	149206	52936	54369	existing	50932	51606	existing
Bacillus cereus AFS040984	Firmicutes	Bacteria	NZ_NULU01000116.1	29519	24469	25902	existing	22465	23139	existing
Bacillus cereus AFS046388	Firmicutes	Bacteria	NZ_NUJN01000012.1	61053	24061	25494	existing	22057	22731	existing
Bacillus cereus AFS061148	Firmicutes	Bacteria	NZ_NVDN01000007.1	166390	23611	25104	existing	21619	23583	existing
Bacillus cereus AFS063866	Firmicutes	Bacteria	NZ_NVCW01000050.1	72863	47327	48760	existing	50090	50764	existing
Bacillus cereus AFS076905	Firmicutes	Bacteria	NZ_NUYN01000021.1	82486	11918	13426	existing	13454	15418	existing
Bacillus cereus AFS077647	Firmicutes	Bacteria	NZ_NUYI01000034.1	78015	42461	43954	existing	40469	42433	existing
Bacillus cereus AFS082261	Firmicutes	Bacteria	NZ_NUWW01000014.1	42213	37903	39336	existing	35899	36573	existing
Bacillus cereus AFS082409	Firmicutes	Bacteria	NZ_NUWV01000008.1	125714	102115	103557	existing	100111	100785	existing
Bacillus cereus AFS083043	Firmicutes	Bacteria	NZ_NUWN01000083.1	56234	16185	17693	existing	17721	19685	existing
Bacillus cereus AFS086766	Firmicutes	Bacteria	NZ_NUVJ01000059.1	77541	34258	35745	existing	32266	34230	existing
Bacillus cereus AFS087218	Firmicutes	Bacteria	NZ_NUVD01000005.1	112430	46555	48063	existing	48091	50055	existing
Bacillus cereus AFS088052	Firmicutes	Bacteria	NZ_NUUY01000007.1	235483	23526	25019	existing	21534	23498	existing
Bacillus cereus BAG6X1-1	Firmicutes	Bacteria	NZ_JH804637.1	4987654	432527	434014	existing	430535	432499	existing
Bacillus cereus E33L	Firmicutes	Bacteria	NZ_CP009968.1	5305318	4498456	4499949	existing	4499977	4501941	existing
Bacillus cereus MOD1_Bc18	Firmicutes	Bacteria	NZ_MIFR01000033.1	92835	42878	44371	existing	44399	46363	existing
Bacillus cereus MOD1_Bc218	Firmicutes	Bacteria	NZ_NINJ01000006.1	183758	149241	150734	existing	147249	149213	existing
Bacillus cereus MOD1_Bc66	Firmicutes	Bacteria	NZ_MIFN01000002.1	172860	135378	136871	existing	133386	135350	existing
Bacillus cereus MOD1_Bc69	Firmicutes	Bacteria	NZ_MIFS01000036.1	102700	64168	65661	existing	62176	64140	existing
Bacillus cereus MOD1_Bc75	Firmicutes	Bacteria	NZ_MQTA01000009.1	243944	37208	38701	existing	38729	40693	existing
Bacillus cereus Rock1-3	Firmicutes	Bacteria	NZ_CM000728.1	5859854	2270690	2272132	existing	2268686	2269360	existing
Bacillus cereus SDA KA 96 103	Firmicutes	Bacteria	NZ_LABR01000011.1	121848	63767	65260	existing	65288	67252	existing
Bacillus cereus VD169	Firmicutes	Bacteria	NZ_JH791833.1	5236666	875305	876798	existing	873313	875277	existing
Bacillus fastidiosus NBRC 101226	Firmicutes	Bacteria	NZ_BCVG01000019.1	53505	16489	18063	existing	14496	15242	existing
Bacillus firmus DS1	Firmicutes	Bacteria	NZ_APVL01000042.1	17124	5267	6130	existing	2626	3357	existing
Bacillus licheniformis SRCM101441	Firmicutes	Bacteria	NZ_CP021507.1	4190134	342584	344074	existing	340589	342553	existing
Bacillus luciferensis CH01	Firmicutes	Bacteria	NZ_MDKC01000023.1	341788	278040	279542	existing	279565	281511	existing
Bacillus megaterium AFS009982	Firmicutes	Bacteria	NZ_NTWH01000006.1	80543	11090	11968	existing	8446	9267	existing
Bacillus megaterium AFS052959	Firmicutes	Bacteria	NZ_NUHQ01000013.1	64046	35090	35968	existing	32446	33267	existing
Bacillus megaterium AFS057444	Firmicutes	Bacteria	NZ_NUFU01000026.1	197304	50219	51097	existing	47575	48264	existing
Bacillus megaterium AFS081669	Firmicutes	Bacteria	NZ_NUWZ01000005.1	975438	59238	60116	existing	56594	57283	existing
Bacillus megaterium MRML4	Firmicutes	Bacteria	NZ_MRUF01000026.1	24895	16133	17011	existing	18909	19655	existing
Bacillus okhensis Kh10-101	Firmicutes	Bacteria	NZ_JRJU01000002.1	287919	52605	54122	existing	54151	56121	existing
Bacillus onubensis 10J4	Firmicutes	Bacteria	NZ_NSEA01000011.1	332985	196383	197294	existing	199312	199929	existing
Bacillus shacheensis HNA-14	Firmicutes	Bacteria	NZ_LLYY01000008.1	191850	15719	17203	existing	13733	14527	existing
Bacillus sp. 45385	Firmicutes	Bacteria	NZ_MVJM01000001.1	1582918	1146561	1148099	existing	1148130	1150127	existing
Bacillus sp. 7705b	Firmicutes	Bacteria	NZ_NSDH01000045.1	170815	80308	81798	existing	81829	83793	existing
Bacillus sp. AFS002410	Firmicutes	Bacteria	NZ_NUEU01000008.1	101435	55637	57154	existing	58440	59123	existing
Bacillus sp. AFS015802	Firmicutes	Bacteria	NZ_NTUP01000066.1	567356	114717	116246	existing	112730	114685	existing
Bacillus sp. AFS015896	Firmicutes	Bacteria	NZ_NTUO01000091.1	37402	7943	9451	existing	9479	11443	existing
Bacillus sp. AFS054943	Firmicutes	Bacteria	NZ_NUGV01000111.1	26566	17115	18623	existing	15123	17087	existing
Bacillus sp. AFS059628	Firmicutes	Bacteria	NZ_NVEC01000008.1	211722	10191	11684	existing	11712	13676	existing
Bacillus sp. EB01	Firmicutes	Bacteria	NZ_HG964497.1	5282259	2341932	2343464	existing	2339943	2340647	existing
Bacillus sp. FJAT-18017	Firmicutes	Bacteria	NZ_CP012602.1	5265521	2783720	2784598	existing	2786541	2787245	existing
Bacillus sp. FJAT-25509	Firmicutes	Bacteria	NZ_LJIZ01000033.1	140320	38568	40085	existing	40108	42054	existing
Bacillus sp. J33	Firmicutes	Bacteria	NZ_JAEL01000084.1	26053	10951	11814	existing	13724	14455	existing
Bacillus sp. Marseille-P3661	Firmicutes	Bacteria	NZ_LT965953.1	2344636	1379303	1380799	existing	1382026	1382826	existing
Bacillus sp. MKU004	Firmicutes	Bacteria	NZ_LXUH01000022.1	125380	65694	66572	existing	63071	65026	existing
Bacillus sp. MN5	Firmicutes	Bacteria	NZ_MACE01000005.1	222221	4388	5881	existing	5909	7873	existing
Bacillus sp. OV186	Firmicutes	Bacteria	NZ_QAXY01000006.1	165295	139431	140948	existing	137462	138151	existing
Bacillus sp. SB49	Firmicutes	Bacteria	NZ_KI270940.1	683070	142138	143016	existing	139507	141447	existing
Bacillus sp. SM1	Firmicutes	Bacteria	NZ_LXJX01000029.1	501909	202124	203617	existing	200132	202096	existing
Bacillus subtilis BJ3-2	Firmicutes	Bacteria	NZ_CP025941.1	4175806	2154875	2156365	existing	2152880	2154844	existing
Bacillus subtilis DKU_NT_03	Firmicutes	Bacteria	NZ_CP022891.1	4196031	2605394	2606884	existing	2603399	2605363	existing
Bacillus subtilis HRBS-10TDI13	Firmicutes	Bacteria	NZ_CP015222.1	4186269	346494	347984	existing	344499	346463	existing
Bacillus thuringiensis AFS043063	Firmicutes	Bacteria	NZ_NUKV01000050.1	214635	14367	15860	existing	15888	17852	existing
Bacillus thuringiensis AFS045516	Firmicutes	Bacteria	NZ_NUJX01000030.1	214515	14367	15860	existing	15888	17852	existing
Bacillus thuringiensis AFS059517	Firmicutes	Bacteria	NZ_NVEF01000026.1	215068	14367	15860	existing	15888	17852	existing
Bacillus thuringiensis AFS060054	Firmicutes	Bacteria	NZ_NVDV01000110.1	21496	6460	7968	existing	7996	9960	existing
Bacillus thuringiensis AFS076772	Firmicutes	Bacteria	NZ_NUYQ01000053.1	93017	33268	34776	existing	31276	33240	existing
Bacillus thuringiensis AFS085496	Firmicutes	Bacteria	NZ_NUVX01000002.1	69610	35006	36514	existing	36542	38506	existing
Bacillus thuringiensis CTC	Firmicutes	Bacteria	NZ_CP013274.1	5327397	937157	938650	existing	935165	937129	existing
Bacillus thuringiensis GOE4	Firmicutes	Bacteria	NZ_LXLI01000028.1	314635	86210	87643	existing	88973	89647	existing
Bacillus thuringiensis HD1011	Firmicutes	Bacteria	NZ_CP009335.1	5232696	2113858	2115351	existing	2111866	2113830	existing
Bacillus thuringiensis KNU-07	Firmicutes	Bacteria	NZ_CP016588.1	5344151	4703878	4705371	existing	4705399	4707363	existing
Bacillus thuringiensis serovar aizawai T07151	Firmicutes	Bacteria	NZ_NFET01000040.1	261181	226659	228152	existing	224667	226631	existing
Bacillus thuringiensis serovar finitimus CTC	Firmicutes	Bacteria	NZ_NFEL01000053.1	116237	75534	77027	existing	73542	75506	existing
Bacillus thuringiensis serovar pondicheriensis BGSC 4BA1	Firmicutes	Bacteria	NZ_NFCX01000035.1	918411	715973	717466	existing	717494	719458	existing
Bacillus toyonensis AFS014496	Firmicutes	Bacteria	NZ_NUCY01000005.1	206642	83524	84966	existing	81520	82194	existing
Bacillus toyonensis AFS030602	Firmicutes	Bacteria	NZ_NUUO01000008.1	177541	67086	68594	existing	65094	67058	existing
Bacillus toyonensis AFS038153	Firmicutes	Bacteria	NZ_NUTK01000092.1	69534	41868	43310	existing	39864	40538	existing
Bacillus toyonensis AFS039823	Firmicutes	Bacteria	NZ_NUTF01000027.1	206577	121615	123057	existing	124387	125061	existing
Bacillus vietnamensis UCD-SED5	Firmicutes	Bacteria	NZ_LIXZ01000031.1	18711	4391	5284	existing	1768	2457	existing
Bacillus wiedmannii AFS001911	Firmicutes	Bacteria	NZ_NUEY01000017.1	206102	15426	16934	existing	16962	18926	existing
Bacillus wiedmannii AFS026476	Firmicutes	Bacteria	NZ_NUAU01000008.1	327945	209941	211428	existing	207949	209913	existing
Bacillus wiedmannii AFS089424	Firmicutes	Bacteria	NZ_NVPF01000008.1	53024	19157	20650	existing	20678	22642	existing
Bacteroides fragilis 2-F-2 #4	Bacteroidetes	Bacteria	NZ_JGDM01000197.1	3725	53	1360	existing	2602	3462	existing
Bacteroides fragilis 2-F-2 #5	Bacteroidetes	Bacteria	NZ_JGCN01000017.1	58877	53330	54637	existing	51228	52088	existing
Bacteroides fragilis 3976T8	Bacteroidetes	Bacteria	NZ_JGDS01000035.1	28295	5620	6927	existing	3545	4378	existing
Bacteroides sp. 2_1_33B	Bacteroidetes	Bacteria	NZ_GG705149.1	1533097	745926	747239	existing	748481	749341	existing
Belliella baltica DSM 15883	Bacteroidetes	Bacteria	NC_018010.1	4196595	1006144	1007343	existing	1004046	1004897	existing
Bermanella marisrubri RED65	Proteobacteria	Bacteria	NZ_CH724115.1	356934	185212	186576	existing	186687	188648	existing
Bordetella genomosp. 7 AU18089	Proteobacteria	Bacteria	NZ_NEVK01000008.1	778384	32337	33749	existing	34947	35747	existing
Bordetella trematum isolate E202	Proteobacteria	Bacteria	NZ_CP018898.1	4321461	413044	414084	existing	415620	416417	existing
Brenneria roseae subsp. americana LMG 27715	Proteobacteria	Bacteria	NZ_QDKJ01000003.1	425295	296550	297953	existing	298108	300078	existing
Burkholderia multivorans AU25057	Proteobacteria	Bacteria	NZ_PVGW01000075.1	49816	35621	36946	existing	33517	34308	existing
Burkholderia multivorans MSMB2021WGS	Proteobacteria	Bacteria	NZ_LPCH01000050.1	94185	86982	88022	existing	89585	90367	existing
Burkholderia pseudomallei 12-40	Proteobacteria	Bacteria	NZ_CSLM01000010.1	224987	107516	108859	existing	109987	110919	existing
Burkholderia pseudomallei 15-10	Proteobacteria	Bacteria	NZ_CFNO01000009.1	222449	115912	117255	existing	113852	114784	existing
Burkholderia pseudomallei 153	Proteobacteria	Bacteria	NZ_CFVU01000034.1	41548	18723	20066	existing	16663	17595	existing
Burkholderia pseudomallei 15-40	Proteobacteria	Bacteria	NZ_CSLN01000012.1	222460	115910	117253	existing	113850	114782	existing
Burkholderia pseudomallei 17	Proteobacteria	Bacteria	NZ_CSKA01000018.1	132646	26080	27423	existing	24020	24952	existing
Burkholderia pseudomallei 33	Proteobacteria	Bacteria	NZ_CFVM01000012.1	222452	115909	117252	existing	113849	114781	existing
Burkholderia pseudomallei 4033-10	Proteobacteria	Bacteria	NZ_CSKC01000012.1	226106	119574	120917	existing	117514	118446	existing
Burkholderia pseudomallei 4044-138	Proteobacteria	Bacteria	NZ_CSKD01000010.1	223149	105206	106549	existing	107677	108609	existing
Burkholderia pseudomallei 4094-0081	Proteobacteria	Bacteria	NZ_CFVP01000012.1	226038	105217	106560	existing	107688	108620	existing
Burkholderia pseudomallei 48	Proteobacteria	Bacteria	NZ_CIAW01000011.1	222464	105215	106558	existing	107686	108618	existing
Burkholderia pseudomallei 54	Proteobacteria	Bacteria	NZ_CFVK01000011.1	222436	105212	106555	existing	107683	108615	existing
Burkholderia pseudomallei AH1	Proteobacteria	Bacteria	NZ_CFVO01000010.1	222439	115883	117226	existing	113823	114755	existing
Burkholderia pseudomallei Bp22	Proteobacteria	Bacteria	CM001156.1	3983232	3626856	3628199	existing	3624796	3625728	existing
Burkholderia pseudomallei D7	Proteobacteria	Bacteria	NZ_CSKH01000009.1	222448	115892	117235	existing	113832	114764	existing
Burkholderia pseudomallei DR08726/01	Proteobacteria	Bacteria	NZ_CSKJ01000008.1	222417	115868	117211	existing	113808	114740	existing
Burkholderia pseudomallei I6	Proteobacteria	Bacteria	NZ_CGFE01000011.1	221949	105188	106531	existing	107659	108591	existing
Burkholderia pseudomallei MSHR0120	Proteobacteria	Bacteria	NZ_LXCB01000005.1	44002	22879	24207	existing	25668	26348	existing
Burkholderia pseudomallei MSHR1029	Proteobacteria	Bacteria	NZ_KN360700.1	3999461	1712113	1713456	existing	1714584	1715516	existing
Burkholderia pseudomallei MSHR1088	Proteobacteria	Bacteria	NZ_LXAU01000027.1	44046	22901	24229	existing	25690	26370	existing
Burkholderia pseudomallei MSHR1328	Proteobacteria	Bacteria	NZ_CM003196.1	3975521	2372542	2373870	existing	2370401	2371081	existing
Burkholderia pseudomallei MSHR1357	Proteobacteria	Bacteria	NZ_KN323054.1	5845551	5483590	5484918	existing	5486379	5487059	existing
Burkholderia pseudomallei MSHR1950	Proteobacteria	Bacteria	NZ_ARZH01000301.1	6051	3866	4927	existing	1582	2268	existing
Burkholderia pseudomallei QCMRI_BP18	Proteobacteria	Bacteria	NZ_JYBI01000010.1	200385	61251	62594	existing	59191	60123	existing
Burkholderia pseudomallei SW1	Proteobacteria	Bacteria	NZ_CFWA01000011.1	222431	115895	117238	existing	113835	114767	existing
Burkholderia pseudomallei SW9	Proteobacteria	Bacteria	NZ_CSLO01000004.1	457166	105212	106555	existing	107683	108615	existing
Burkholderia pseudomallei TSV 48	Proteobacteria	Bacteria	NZ_CP009161.1	4110442	3565961	3567304	existing	3563901	3564833	existing
Burkholderia sp. AU18528	Proteobacteria	Bacteria	NZ_NKFC02000001.1	20194	12429	13760	existing	13879	15885	existing
Burkholderia sp. AU31280	Proteobacteria	Bacteria	NZ_NKFF01000002.1	238134	128557	129900	existing	131028	131960	existing
Burkholderia stagnalis MSMB1966	Proteobacteria	Bacteria	NZ_LOZS01000068.1	348862	99370	100764	existing	97306	98172	existing
Burkholderia stagnalis MSMB754WGS	Proteobacteria	Bacteria	NZ_LPLL01000051.1	195528	30341	31684	existing	28277	29050	existing
Burkholderia territorii MSMB1914WGS	Proteobacteria	Bacteria	NZ_LPBT01000033.1	209253	1431	2708	existing	4142	4801	existing
Burkholderia territorii MSMB1917WGS	Proteobacteria	Bacteria	NZ_LPGX01000005.1	209253	1431	2708	existing	4142	4801	existing
Burkholderia ubonensis MSMB0166	Proteobacteria	Bacteria	NZ_MEBA01000084.1	44944	7438	8781	existing	5374	6147	existing
Burkholderia ubonensis MSMB0169	Proteobacteria	Bacteria	NZ_MEBB01000209.1	4808	79	792	existing	2348	3142	existing
Burkholderia ubonensis MSMB1182	Proteobacteria	Bacteria	NZ_LOVI01000052.1	609719	427754	429085	existing	429204	431210	existing
Burkholderia ubonensis MSMB1206WGS	Proteobacteria	Bacteria	NZ_LPEC01000033.1	331381	111705	113036	existing	113155	115161	existing
Burkholderia ubonensis MSMB1473WGS	Proteobacteria	Bacteria	NZ_LPFJ01000160.1	45622	40546	41595	existing	43151	43945	existing
Burkholderia ubonensis MSMB1591WGS	Proteobacteria	Bacteria	NZ_LPAF01000030.1	81478	64230	65279	existing	66840	67592	existing
Burkholderia ubonensis MSMB1623WGS	Proteobacteria	Bacteria	NZ_LPAS01000047.1	615548	383949	385277	existing	381808	382488	existing
Burkholderia ubonensis MSMB2179WGS	Proteobacteria	Bacteria	NZ_LPJI01000062.1	243778	90895	92226	existing	92345	94351	existing
Burkholderia ubonensis MSMB742WGS	Proteobacteria	Bacteria	NZ_LPLF01000009.1	222774	194686	196017	existing	196136	198142	existing
Burkholderia vietnamiensis FL-5-2-10-S1-D0	Proteobacteria	Bacteria	NZ_LOWR01000074.1	9447	1892	2932	existing	4495	5250	existing
Burkholderia vietnamiensis FL-5-2-10-S2-D0	Proteobacteria	Bacteria	NZ_LOWT01000011.1	9445	1892	2932	existing	4495	5250	existing
Burkholderiaceae bacterium 16	Proteobacteria	Bacteria	NZ_JYOD01000038.1	46311	1342	2751	existing	4173	4910	existing
Butyricicoccus pullicaecorum An179	Firmicutes	Bacteria	NZ_NFKL01000005.1	179211	174392	175753	existing	177006	177875	existing
Butyrivibrio sp. Su6	Firmicutes	Bacteria	NZ_FNUR01000002.1	414913	203814	205172	existing	206366	207229	existing
Caballeronia megalochromosomata JC2949	Proteobacteria	Bacteria	NZ_LRBF01000073.1	71984	57129	58532	existing	55014	55772	existing
Caldibacillus debilis B4135	Firmicutes	Bacteria	NZ_LQYT01000015.1	18751	8814	10307	existing	6831	7619	existing
Calothrix elsteri CCALA 953	Cyanobacteria	Bacteria	NZ_NTFS01000088.1	18495	10846	12288	existing	9585	10538	existing
Calothrix parasitica NIES-267	Cyanobacteria	Bacteria	NZ_AP018227.1	8952435	3972723	3974159	existing	3970309	3971112	existing
Calothrix rhizosoleniae SC01 isolate 1	Cyanobacteria	Bacteria	NZ_FYBH01000114.1	74372	6036	7370	existing	3729	5726	existing
Calothrix sp. HK-06	Cyanobacteria	Bacteria	NZ_MRCD01000016.1	125333	5198	6559	existing	8230	8988	existing
Calothrix sp. NIES-3974	Cyanobacteria	Bacteria	NZ_AP018254.1	5985875	3526954	3528159	existing	3524374	3526359	existing
Calothrix sp. NIES-4071	Cyanobacteria	Bacteria	NZ_AP018255.1	11064963	1946956	1948389	existing	1949910	1950662	existing
Calothrix sp. NIES-4101	Cyanobacteria	Bacteria	NZ_AP018280.1	7235916	5177953	5179401	existing	5175495	5177483	existing
Calothrix sp. NIES-4101 plasmid plasmid1	Cyanobacteria	Bacteria	NZ_AP018274.1	2974672	2056516	2057964	existing	2058434	2060422	existing
Calothrix sp. NIES-4105	Cyanobacteria	Bacteria	NZ_AP018290.1	11062175	1946904	1948337	existing	1949858	1950610	existing
Calothrix sp. PCC 6303	Cyanobacteria	Bacteria	NC_019751.1	6767834	5998511	5999869	existing	5997323	5998264	existing
Calothrix sp. PCC 7103	Cyanobacteria	Bacteria	NZ_KB217478.1	8793494	995959	997320	existing	998985	999743	existing
Calothrix sp. PCC 7507	Cyanobacteria	Bacteria	NC_019682.1	7023215	5138643	5139992	existing	5140898	5142865	existing
Campylobacter concisus P10CDO-S1	Proteobacteria	Bacteria	NZ_PIRF01000001.1	374282	235986	237029	existing	233832	234458	existing
Campylobacter sp. P0109	Proteobacteria	Bacteria	NZ_MJKK01000001.1	518583	3676	4506	existing	5958	6701	existing
Campylobacter sp. P091	Proteobacteria	Bacteria	NZ_MJKZ01000001.1	390003	28868	29923	existing	31460	32107	existing
Candidatus Bathyarchaeota archaeon isolate fen_992	Bathyarchaeota	Archaea	PLNS01000021.1	102837	31892	33274	existing	33298	35331	existing
Candidatus Bathyarchaeota archaeon isolate fen_993	Bathyarchaeota	Archaea	PLLN01000017.1	68809	35254	36636	existing	33197	35230	existing
Candidatus Heimdallarchaeota archaeon LC_3	Heimdallarchaeota	Archaea	MDVS01000131.1	64811	35073	36533	existing	37878	38510	existing
Candidatus Nitrosoarchaeum sp. isolate Baikal-G1	Thaumarchaeota	Archaea	NSIR01000011.1	6233	1666	3045	existing	3084	5075	existing
Candidatus Nitrosomarinus catalina SPOT01	Thaumarchaeota	Archaea	NZ_CP021324.1	1360076	999078	1000565	existing	997019	999040	existing
Candidatus Nitrosopumilus salaria BD31	Thaumarchaeota	Archaea	NZ_AEXL02000161.1	47053	43038	44530	existing	40741	41964	existing
Candidatus Pelagibacter ubique HTCC1002	Proteobacteria	Bacteria	NZ_CH724130.1	1324008	74276	75595	existing	76816	77649	existing
Candidatus Schmidhempelia bombi Bimp	Proteobacteria	Bacteria	NZ_AWGA01000013.1	41744	21990	23369	existing	19879	20826	existing
Candidatus Thiodiazotropha endoloripes isolate G_A	Proteobacteria	Bacteria	NZ_LVJW01000003.1	2390107	802335	803678	existing	803786	805765	existing
Candidatus Thiosymbion oneisti isolate LOsNLC13024	Proteobacteria	Bacteria	NZ_FLUY01001346.1	9767	4583	6016	existing	7270	8160	existing
Capnocytophaga canimorsus Rmd13-Crie	Bacteroidetes	Bacteria	CP029450.1	2439735	2403090	2404409	existing	2405606	2406436	existing
Caryophanon latum DSM 14151	Firmicutes	Bacteria	NZ_MATO01000056.1	88223	72006	73529	existing	74830	75510	existing
Catonella morbi ATCC 51271	Firmicutes	Bacteria	NZ_KI535366.1	814431	604251	605690	existing	602200	603075	existing
Caulobacter sp. AP07	Proteobacteria	Bacteria	NZ_AKKF01000091.1	13811	3959	5296	existing	1818	2648	existing
Cedecea neteri ND14a	Proteobacteria	Bacteria	NZ_CP009459.1	4659311	501728	503131	existing	503286	505265	existing
Celeribacter neptunius DSM 26471	Proteobacteria	Bacteria	NZ_FORH01000011.1	93987	11226	12632	existing	12641	14506	existing
Cellvibrio sp. OA-2007	Proteobacteria	Bacteria	NZ_BBUL01000085.1	130435	105068	106453	existing	103008	104972	existing
Cenarchaeum symbiosum B clone C16A06	Thaumarchaeota	Archaea	DQ397878.1	33861	24443	25831	existing	25848	27851	existing
Chelativorans sp. BNC1 plasmid 3	Proteobacteria	Bacteria	NC_008244.1	47561	9523	10848	existing	7436	8224	existing
Chloroflexi bacterium Kir15-3F	Chloroflexi	Bacteria	NZ_NQWI01000031.1	48806	37113	38510	existing	35009	37054	existing
Chlorogloea sp. CCALA 695	Cyanobacteria	Bacteria	NZ_PVWN01000002.1	226667	64120	65478	existing	65612	67594	existing
Chlorogloeopsis fritschii PCC 6912	Cyanobacteria	Bacteria	NZ_AJLN01000081.1	118406	8956	10344	existing	11890	12609	existing
Chlorogloeopsis fritschii PCC 9212	Cyanobacteria	Bacteria	NZ_AJLM01000015.1	118406	108064	109452	existing	105799	106518	existing
Chromobacterium haemolyticum T124	Proteobacteria	Bacteria	NZ_JRFR01000020.1	136008	36199	37557	existing	38850	39590	existing
Chromobacterium sp. F49	Proteobacteria	Bacteria	NZ_LQNP01000012.1	200856	190727	192085	existing	188601	189434	existing
Chromobacterium subtsugae F49	Proteobacteria	Bacteria	NZ_JWJN01000001.1	200843	8763	10121	existing	11414	12247	existing
Chromobacterium violaceum 16-419A 2	Proteobacteria	Bacteria	NZ_MUKQ01000002.1	439406	189638	190888	existing	187556	188407	existing
Chromobacterium violaceum 16-419B 2	Proteobacteria	Bacteria	NZ_MUKR01000002.1	439406	248519	249769	existing	251000	251851	existing
Chromobacterium violaceum ATCC 315322	Proteobacteria	Bacteria	NZ_PKBZ01000001.1	4756791	2944721	2946079	existing	2947372	2948205	existing
Chromobacterium violaceum Cv017	Proteobacteria	Bacteria	NZ_LKIW01000104.1	35126	19145	20503	existing	17019	17852	existing
Chroococcales cyanobacterium IPPAS B-1203	Cyanobacteria	Bacteria	NZ_PEIG01000006.1	398834	363275	364705	existing	367780	368592	existing
Chroococcidiopsis cubana CCALA 043	Cyanobacteria	Bacteria	NZ_PVWM01000035.1	22784	10569	11996	existing	8431	9165	existing
Chroococcidiopsis sp. CCALA 051	Cyanobacteria	Bacteria	NZ_PYCI01000092.1	27326	7985	9412	existing	10816	11550	existing
Chroococcidiopsis sp. TS-821	Cyanobacteria	Bacteria	NZ_MVDI01000001.1	1686017	350025	351392	existing	354470	355195	existing
Chroococcidiopsis thermalis PCC 7203	Cyanobacteria	Bacteria	NC_019695.1	6315792	2988127	2989497	existing	2990901	2991635	existing
Chroogloeocystis siderophila 5.2 s.c.1	Cyanobacteria	Bacteria	NZ_MRCC01000013.1	168862	50457	51905	existing	55043	55765	existing
Citrobacter koseri ATCC BAA-895	Proteobacteria	Bacteria	NC_009792.1	4720462	3259232	3260692	existing	3257145	3258017	existing
Citrobacter sp. KTE30	Proteobacteria	Bacteria	NZ_KB976055.1	4176622	331240	332655	existing	329133	331109	existing
Clostridiales bacterium CCNA10	Firmicutes	Bacteria	AP018533.1	3558314	2968200	2969507	existing	2970798	2971622	existing
Clostridium beijerinckii NCIMB 14988	Firmicutes	Bacteria	NZ_CP010086.2	6485394	2935607	2936989	existing	2938169	2939026	existing
Clostridium botulinum 12LNR10-CD	Firmicutes	Bacteria	NZ_LGVQ01000036.1	42537	2600	3505	existing	5196	6323	existing
Clostridium botulinum 12LNRI-CD	Firmicutes	Bacteria	NZ_LGVR01000020.1	42537	39033	39938	existing	36215	37342	existing
Clostridium botulinum 29401-CD	Firmicutes	Bacteria	NZ_LGVP01000018.1	61577	38839	39744	existing	36021	37148	existing
Clostridium botulinum 43243-CD	Firmicutes	Bacteria	NZ_LGVU01000039.1	42343	38839	39744	existing	36021	37148	existing
Clostridium botulinum 48212-CD	Firmicutes	Bacteria	NZ_LGVS01000043.1	61653	38882	39787	existing	36064	37191	existing
Clostridium botulinum 50867-CD	Firmicutes	Bacteria	NZ_LHYQ01000049.1	35760	12990	13895	existing	10172	11299	existing
Clostridium botulinum 55741-CD	Firmicutes	Bacteria	NZ_LHYR01000016.1	61810	38839	39744	existing	36021	37148	existing
Clostridium botulinum 58272-CD	Firmicutes	Bacteria	NZ_LHYS01000015.1	61535	21792	22697	existing	24388	25515	existing
Clostridium botulinum 58752-CD	Firmicutes	Bacteria	NZ_LHYT01000005.1	61652	21866	22771	existing	24462	25589	existing
Clostridium botulinum 69285-CD	Firmicutes	Bacteria	NZ_LHYU01000055.1	61722	21979	22884	existing	24575	25702	existing
Clostridium botulinum 71840-CD	Firmicutes	Bacteria	NZ_LHYV01000014.1	49113	9140	10045	existing	11736	12863	existing
Clostridium botulinum BKT015925	Firmicutes	Bacteria	NC_015425.1	2773157	2244042	2244947	existing	2246638	2247765	existing
Clostridium botulinum BKT028387	Firmicutes	Bacteria	NZ_AESB01000010.1	48888	9162	10067	existing	11758	12885	existing
Clostridium botulinum C/D Sp77	Firmicutes	Bacteria	NZ_JENQ01000028.1	34339	21862	22767	existing	24458	25585	existing
Clostridium botulinum V891	Firmicutes	Bacteria	NZ_AESC02000072.1	48928	38843	39748	existing	36025	37152	existing
Clostridium clostridioforme CM201	Firmicutes	Bacteria	NZ_KB850936.1	2393545	2322534	2323853	existing	2320420	2321244	existing
Clostridium paraputrificum LH025	Firmicutes	Bacteria	NZ_OBJN01000001.1	605186	495495	496376	existing	497053	497991	existing
Clostridium paraputrificum LH141	Firmicutes	Bacteria	NZ_OBIP01000007.1	204206	115106	115987	existing	113491	114429	existing
Coleofasciculus chthonoplastes PCC 7420	Cyanobacteria	Bacteria	NZ_DS989849.1	293560	149310	150734	existing	146677	148659	existing
Colwellia sp. Arc7-D	Proteobacteria	Bacteria	NZ_CP028924.1	4305442	1454454	1455605	existing	1452065	1452964	existing
Colwellia sp. Bg11-28	Proteobacteria	Bacteria	NZ_PJBA01000006.1	2027474	1060695	1062188	existing	1058663	1060636	existing
Colwellia sp. TT2012	Proteobacteria	Bacteria	NZ_LJYX01000009.1	204491	81650	83149	existing	79627	81591	existing
Comamonas testosteroni D4	Proteobacteria	Bacteria	NZ_AWTQ01000022.1	32449	27973	29304	existing	30568	31380	existing
Crinalium epipsammum PCC 9333	Cyanobacteria	Bacteria	NC_019753.1	5315554	1709925	1711349	existing	1708851	1709663	existing
Crocosphaera watsonii WH 0003	Cyanobacteria	Bacteria	NZ_AESD01000630.1	28603	3054	4466	existing	186	2168	existing
Crocosphaera watsonii WH 0402	Cyanobacteria	Bacteria	NZ_CAQN01000129.1	35780	16252	17664	existing	13384	15366	existing
Cronobacter dublinensis cro1046A2-1	Proteobacteria	Bacteria	NZ_NRNX01000014.1	93433	18482	19885	existing	16354	18327	existing
Cronobacter dublinensis cro1364W	Proteobacteria	Bacteria	NZ_NROL01000019.1	65157	9927	11348	existing	7820	9790	existing
Cronobacter dublinensis cro965C1	Proteobacteria	Bacteria	NZ_NRNO01000108.1	5616	2022	3425	existing	3574	5550	existing
Cronobacter dublinensis cro965W	Proteobacteria	Bacteria	NZ_NROO01000018.1	79261	18352	19755	existing	19904	21880	existing
Cronobacter sakazakii cro1509W	Proteobacteria	Bacteria	NZ_NRMK01000053.1	30447	26310	27713	existing	27868	29838	existing
Cronobacter sakazakii cro1537W	Proteobacteria	Bacteria	NZ_MBRX01000087.1	5931	2439	3842	existing	3997	5916	existing
Cronobacter sakazakii cro1539A1-2	Proteobacteria	Bacteria	NZ_NRMH01000034.1	51911	2729	4132	existing	604	2574	existing
Cronobacter sakazakii cro1813C3	Proteobacteria	Bacteria	NZ_NRKA01000003.1	378597	108183	109586	existing	106058	108028	existing
Cronobacter sakazakii cro214W	Proteobacteria	Bacteria	NZ_NRLF01000149.1	21117	17187	18590	existing	18745	20715	existing
Cronobacter sakazakii cro2810A3	Proteobacteria	Bacteria	NZ_MBSB01000097.1	35200	31069	32472	existing	32627	34597	existing
Cronobacter sakazakii cro2834C1	Proteobacteria	Bacteria	NZ_NRMF01000006.1	333670	317849	319252	existing	319407	321377	existing
Cronobacter sakazakii cro392C1	Proteobacteria	Bacteria	NZ_NRMD01000006.1	325704	2780	4183	existing	655	2625	existing
Cronobacter sakazakii cro859W1	Proteobacteria	Bacteria	NZ_NRMJ01000015.1	85051	80920	82323	existing	82478	84448	existing
Cronobacter sakazakii cro946W	Proteobacteria	Bacteria	NZ_NRKD01000002.1	243206	25836	27239	existing	27394	29364	existing
Cronobacter sakazakii ES35 csa35_108	Proteobacteria	Bacteria	NZ_AJLC01000108.1	31777	3907	5310	existing	5465	7435	existing
Cronobacter sakazakii MOD1_16MP002185	Proteobacteria	Bacteria	NZ_PTON01000007.1	491840	217296	218699	existing	215168	217141	existing
Cronobacter sakazakii MOD1_5-17G	Proteobacteria	Bacteria	NZ_NITM01000002.1	541654	322048	323451	existing	323606	325576	existing
Cronobacter sakazakii MOD1_Jor146A	Proteobacteria	Bacteria	NZ_PVMV01000001.1	502844	217296	218699	existing	215168	217141	existing
Cronobacter sakazakii MOD1_Jor151	Proteobacteria	Bacteria	NZ_PVMW01000007.1	337580	14326	15729	existing	12201	14171	existing
Cronobacter sakazakii MOD1_Jor20	Proteobacteria	Bacteria	NZ_PVCA01000015.1	97782	51085	52488	existing	48960	50930	existing
Cronobacter sakazakii MOD1_Jor22	Proteobacteria	Bacteria	NZ_PVCB01000020.1	264765	45160	46563	existing	46718	48688	existing
Cronobacter sakazakii MOD1_Jor44	Proteobacteria	Bacteria	NZ_PVCC01000012.1	337748	14329	15732	existing	12204	14174	existing
Cronobacter sakazakii MOD1_O21_13	Proteobacteria	Bacteria	NZ_PVBW01000023.1	145052	53737	55140	existing	55295	57265	existing
Cronobacter sakazakii MOD1_O21_16	Proteobacteria	Bacteria	NZ_PVSQ01000023.1	241679	225628	227031	existing	227186	229156	existing
Cronobacter sakazakii MOD1_O23mB	Proteobacteria	Bacteria	NZ_PVBZ01000010.1	466061	217443	218846	existing	215318	217288	existing
Cronobacter sakazakii MOD1_O26_1	Proteobacteria	Bacteria	NZ_PVBX01000012.1	337932	321880	323283	existing	323438	325408	existing
Cronobacter sakazakii MOD1_O26_4	Proteobacteria	Bacteria	NZ_PVBY01000006.1	401006	321985	323388	existing	323543	325513	existing
Cronobacter sakazakii MOD1-Anth48g	Proteobacteria	Bacteria	NZ_MRXF01000003.1	84257	68381	69784	existing	69939	71909	existing
Cronobacter turicensis cro2991W	Proteobacteria	Bacteria	NZ_NRJK01000009.1	176399	159973	161376	existing	161531	163510	existing
Cronobacter turicensis cro863W1	Proteobacteria	Bacteria	NZ_NRJL01000010.1	94245	74667	76070	existing	76225	78204	existing
Cronobacter turicensis z3032	Proteobacteria	Bacteria	NC_013282.2	4384463	571520	572923	existing	569386	571365	existing
Cyanobacterium PCC 7702	Cyanobacteria	Bacteria	NZ_KB235926.1	4895220	4079067	4080434	existing	4081965	4082726	existing
Cyanosarcina cf. burmensis CCALA 770	Cyanobacteria	Bacteria	NZ_PVWL01000002.1	169545	116438	117865	existing	119269	120003	existing
Cyanothece sp. ATCC 51142	Cyanobacteria	Bacteria	NC_010546.1	4934271	200722	202134	existing	202432	204432	existing
Cyanothece sp. ATCC 51472	Cyanobacteria	Bacteria	NZ_AGJC02000001.1	4932779	1338186	1339598	existing	1339896	1341896	existing
Cyanothece sp. CCY0110	Cyanobacteria	Bacteria	NZ_AAXW01000003.1	234954	90448	91872	existing	92219	94201	existing
Cyanothece sp. PCC 7424	Cyanobacteria	Bacteria	NC_011729.1	5942652	5375180	5376523	existing	5380073	5380747	existing
Cyanothece sp. PCC 7822	Cyanobacteria	Bacteria	NC_014501.1	6091620	5175026	5176381	existing	5180461	5181294	existing
Cyanothece sp. PCC 8801	Cyanobacteria	Bacteria	NC_011726.1	4679413	2472444	2473814	existing	2470208	2470882	existing
Cyanothece sp. PCC 8802	Cyanobacteria	Bacteria	NC_013161.1	4669813	2474610	2476010	existing	2472374	2473048	existing
Cylindrospermopsis raciborskii C03	Cyanobacteria	Bacteria	NZ_NJHU01000006.1	208912	144520	145965	existing	147496	148284	existing
Cylindrospermopsis raciborskii C04	Cyanobacteria	Bacteria	NZ_NJHT01000027.1	111994	39135	40580	existing	42111	42899	existing
Cylindrospermopsis raciborskii C07	Cyanobacteria	Bacteria	NZ_NJHS01000001.1	103638	39071	40516	existing	42047	42835	existing
Cylindrospermopsis raciborskii CS-505	Cyanobacteria	Bacteria	NZ_LYXA01000001.1	4011384	1070029	1071474	existing	1073005	1073793	existing
Cylindrospermopsis raciborskii CS-508	Cyanobacteria	Bacteria	NZ_MBQX01000037.1	166461	62927	64372	existing	60608	61396	existing
Cylindrospermopsis raciborskii MVCC14	Cyanobacteria	Bacteria	NZ_MBQY01000068.1	182761	145442	146887	existing	148476	149183	existing
Cylindrospermopsis raciborskii S01	Cyanobacteria	Bacteria	NZ_NJIA01000010.1	171843	101966	103411	existing	104942	105730	existing
Cylindrospermopsis raciborskii S05	Cyanobacteria	Bacteria	NZ_NJHZ01000006.1	103645	39083	40528	existing	42059	42847	existing
Cylindrospermopsis raciborskii S06	Cyanobacteria	Bacteria	NZ_NJHY01000220.1	178445	75001	76446	existing	72682	73470	existing
Cylindrospermopsis raciborskii S07	Cyanobacteria	Bacteria	NZ_NJHX01000041.1	157173	92787	94232	existing	95763	96551	existing
Cylindrospermopsis raciborskii S10	Cyanobacteria	Bacteria	NZ_NJHW01000473.1	174803	101974	103419	existing	104950	105738	existing
Cylindrospermopsis raciborskii S14	Cyanobacteria	Bacteria	NZ_NJHV01000493.1	75287	65333	66778	existing	63014	63802	existing
Cylindrospermopsis sp. CR12	Cyanobacteria	Bacteria	NZ_LMVE01000026.1	91171	16681	18126	existing	19657	20445	existing
Cylindrospermum sp. NIES-4074	Cyanobacteria	Bacteria	AP018269.1	6847029	2199573	2200937	existing	2202065	2204029	existing
Cylindrospermum stagnale PCC 7417	Cyanobacteria	Bacteria	NC_019757.1	7003560	1551595	1553043	existing	1554182	1556230	existing
Dactylococcopsis salina PCC 8305	Cyanobacteria	Bacteria	NC_019780.1	3781008	1983664	1985031	existing	1986000	1987967	existing
Dehalobacter sp. FTH1	Firmicutes	Bacteria	NZ_AQYY01000004.1	298951	126833	128215	existing	129406	130266	existing
Delftia acidovorans ATCC 11299b	Proteobacteria	Bacteria	NZ_OCRO01000001.1	6265056	1460277	1461614	existing	1462897	1463721	existing
Desulfatibacillum alkenivorans AK-01	Proteobacteria	Bacteria	NC_011768.1	6517073	5920690	5922042	existing	5918555	5919475	existing
Desulfobulbus elongatus DSM 2908	Proteobacteria	Bacteria	NZ_JHZB01000006.1	162593	96812	97873	existing	99464	100180	existing
Desulfocapsa sulfexigens DSM 10523	Proteobacteria	Bacteria	NC_020304.1	3986761	760567	761592	existing	762977	763795	existing
Desulfonatronum thioautotrophicum ASO4-1	Proteobacteria	Bacteria	NZ_KN882168.1	496195	65925	67277	existing	68624	69400	existing
Desulfospira joergensenii DSM 10085	Proteobacteria	Bacteria	NZ_ATUG01000001.1	2428772	1833750	1835078	existing	1831612	1832514	existing
Desulfovibrio africanus Walvis Bay	Proteobacteria	Bacteria	NC_016629.1	4200534	2807556	2808899	existing	2808965	2810917	existing
Desulfovibrio cf. magneticus IFRC170	Proteobacteria	Bacteria	NZ_JAGC01000003.1	2052463	2048445	2049491	existing	2046089	2046889	existing
Desulfovibrio desulfuricans DSM 17919	Proteobacteria	Bacteria	NZ_FQZR01000002.1	1202159	814835	816247	existing	816306	818288	existing
Desulfovibrio fairfieldensis CCUG 45958	Proteobacteria	Bacteria	NZ_CP014229.1	3699310	3585675	3586712	existing	3588255	3588956	existing
Desulfovibrio ferrophilus	Proteobacteria	Bacteria	AP017378.1	3677055	1834261	1835676	existing	1832244	1834235	existing
Desulfovibrio inopinatus DSM 10711	Proteobacteria	Bacteria	NZ_AUBP01000002.1	514364	128564	129961	existing	131185	131874	existing
Desulfovibrio oxyclinae DSM 11498	Proteobacteria	Bacteria	NZ_AQXE01000016.1	75124	6357	7814	existing	4444	6351	existing
Dickeya dadantii 3937	Proteobacteria	Bacteria	NC_014500.1	4922802	883208	884611	existing	881074	883053	existing
Dickeya solani M005	Proteobacteria	Bacteria	NZ_JSXD01000025.1	62827	30068	31471	existing	31626	33596	existing
Dolichospermum circinale AWQC310F	Cyanobacteria	Bacteria	NZ_KE384711.1	162487	153773	155221	existing	157035	157661	existing
Dolichospermum compactum NIES-806	Cyanobacteria	Bacteria	NZ_AP018316.1	5165988	3066536	3067966	existing	3064144	3066114	existing
Dorea sp. D27	Firmicutes	Bacteria	NZ_KQ236746.1	414101	239402	240727	existing	242184	242816	existing
Dubosiella newyorkensis NYU-BL-A4	Firmicutes	Bacteria	NZ_MPKA01000045.1	45615	4825	6174	existing	2762	3622	existing
Dyella sp. 333MFSha	Proteobacteria	Bacteria	NZ_FNBR01000002.1	1374145	550093	551172	existing	547798	548673	existing
Eikenella corrodens 491_NMEN	Proteobacteria	Bacteria	NZ_JVFA01000056.1	114818	27903	28946	existing	30426	31178	existing
Eikenella corrodens ATCC 23834	Proteobacteria	Bacteria	NZ_EQ973317.1	758869	18015	19058	existing	20616	21323	existing
Eikenella corrodens NCTC10596	Proteobacteria	Bacteria	NZ_LT906482.1	2192577	1973144	1974187	existing	1975745	1976452	existing
Eikenella corrodens NML04-0072	Proteobacteria	Bacteria	NZ_LXSG01000028.1	162082	133781	134824	existing	136304	137056	existing
Eikenella corrodens NML140207	Proteobacteria	Bacteria	NZ_LXSJ01000026.1	291788	28606	29649	existing	31207	31914	existing
Eikenella sp. HMSC061C02	Proteobacteria	Bacteria	NZ_KV795535.1	86545	16196	16996	existing	14341	15093	existing
Eikenella sp. NML130454	Proteobacteria	Bacteria	NZ_LXSQ01000030.1	153743	64717	65760	existing	62452	63159	existing
Elioraea tepidiphila DSM 17972	Proteobacteria	Bacteria	NZ_KB899911.1	276202	4266	5561	existing	2158	2799	existing
Endozoicomonas arenosclerae ab112	Proteobacteria	Bacteria	NZ_LASA01000225.1	9119	4341	5723	existing	2093	2869	existing
Endozoicomonas atrinae WP70	Proteobacteria	Bacteria	NZ_LUKQ02000077.1	25028	9020	10486	existing	11611	12534	existing
Endozoicomonas numazuensis DSM 25634	Proteobacteria	Bacteria	NZ_JOKH01000002.1	1279779	277720	279102	existing	275472	276197	existing
Enterobacter asburiae C1	Proteobacteria	Bacteria	NZ_JACW01000028.1	33288	22756	24177	existing	20649	22619	existing
Enterobacter asburiae LF7a	Proteobacteria	Bacteria	NC_015968.1	4812833	524448	525866	existing	522308	523126	existing
Enterobacter cancerogenus ATCC33241	Proteobacteria	Bacteria	NZ_FYBA01000004.1	504336	194341	195762	existing	192234	194210	existing
Enterobacter cloacae B2-DHA	Proteobacteria	Bacteria	NZ_LFJA01000008.1	496166	164830	166248	existing	162690	163508	existing
Enterobacter cloacae complex sp. GN02283	Proteobacteria	Bacteria	NZ_LEEJ01000034.1	208479	43757	45178	existing	45315	47285	existing
Enterobacter cloacae DS15987	Proteobacteria	Bacteria	NZ_NPNO01000011.1	150047	113652	115073	existing	115210	117180	existing
Enterobacter cloacae e1347	Proteobacteria	Bacteria	NZ_FJYL01000008.1	196628	159992	161413	existing	157882	159855	existing
Enterobacter cloacae FDAARGOS_68	Proteobacteria	Bacteria	NZ_JTBO02000001.1	4642123	3811568	3812986	existing	3814308	3815126	existing
Enterobacter cloacae subsp. cloacae NCTC 9394	Proteobacteria	Bacteria	FP929040.1	4908759	4495757	4496803	existing	4493623	4495602	existing
Enterobacter cloacae subsp. cloacae WCHECl-1060	Proteobacteria	Bacteria	NZ_LFDQ01000003.1	510070	163833	165236	existing	161699	163678	existing
Enterobacter hormaechei subsp. oharae GN02645	Proteobacteria	Bacteria	NZ_LEDK01000031.1	341689	204296	205699	existing	205854	207824	existing
Enterobacter hormaechei subsp. steigerwaltii GN02767	Proteobacteria	Bacteria	NZ_LEDG01000021.1	284231	118447	119865	existing	121187	122005	existing
Enterobacter hormaechei subsp. steigerwaltii GN05334	Proteobacteria	Bacteria	NZ_LVUA01000123.1	88597	68284	69705	existing	69842	71812	existing
Enterobacter kobei BH-18	Proteobacteria	Bacteria	NZ_JSVH01000135.1	28795	9173	10594	existing	10731	12701	existing
Enterobacter ludwigii GN02450	Proteobacteria	Bacteria	NZ_LEDX02000016.1	292801	119801	121204	existing	121359	123338	existing
Enterobacter ludwigii GN02730	Proteobacteria	Bacteria	NZ_LEER01000073.1	374988	43363	44766	existing	44921	46891	existing
Enterobacter mori LMG 25706	Proteobacteria	Bacteria	NZ_GL890774.1	690082	343404	344807	existing	344962	346941	existing
Enterobacter soli ATCC BAA-2102	Proteobacteria	Bacteria	NZ_LXES01000024.1	227290	203585	205003	existing	201445	202263	existing
Enterobacter soli LMG 25861T	Proteobacteria	Bacteria	NZ_FYBB01000011.1	440719	262361	263779	existing	260221	261039	existing
Enterobacter sp. 638	Proteobacteria	Bacteria	NC_009436.1	4518712	537890	539311	existing	535783	537753	existing
Enterobacter sp. Bisph1	Proteobacteria	Bacteria	NZ_JXAG01000029.1	140604	129577	130980	existing	127443	129422	existing
Enterobacter sp. NFIX45	Proteobacteria	Bacteria	NZ_FMVY01000003.1	469591	313052	314473	existing	314604	316580	existing
Enterobacter sp. PDC34	Proteobacteria	Bacteria	NZ_FRCI01000005.1	490427	164354	165775	existing	162247	164217	existing
Enterobacter sp. SA187	Proteobacteria	Bacteria	NZ_CP019113.1	4429597	1743052	1744455	existing	1740927	1742897	existing
Enterobacteriaceae bacterium LSJC7	Proteobacteria	Bacteria	NZ_AMFN01000004.1	610898	319813	321216	existing	317688	319658	existing
Enterovibrio norvegicus 10N.286.46.C4	Proteobacteria	Bacteria	NZ_MCVQ01000063.1	71186	8584	10077	existing	10143	12152	existing
Enterovibrio norvegicus DSM 15893	Proteobacteria	Bacteria	NZ_FOWR01000025.1	83667	71610	72785	existing	69220	69837	existing
Erwinia amylovora 01SFR-BO	Proteobacteria	Bacteria	NZ_CAPA01000005.1	602674	142983	144386	existing	140858	142834	existing
Erwinia amylovora ACW56400	Proteobacteria	Bacteria	NZ_AFHN01000005.1	450233	142959	144362	existing	140834	142810	existing
Erwinia amylovora ATCC 49946	Proteobacteria	Bacteria	NC_013971.1	3805874	3309658	3311061	existing	3311210	3313186	existing
Erwinia amylovora ATCC BAA-2158	Proteobacteria	Bacteria	FR719186.1	415041	99172	100575	existing	97047	99023	existing
Erwinia amylovora CA3R	Proteobacteria	Bacteria	NZ_NQKC01000039.1	339298	143073	144476	existing	140948	142924	existing
Erwinia amylovora CFBP 1232	Proteobacteria	Bacteria	NZ_CAPB01000005.1	177096	142972	144375	existing	140847	142823	existing
Erwinia amylovora CFBP 2585	Proteobacteria	Bacteria	NZ_CAOZ01000006.1	558407	99212	100615	existing	97087	99063	existing
Erwinia amylovora CFBP1430	Proteobacteria	Bacteria	NC_013961.1	3805573	460239	461642	existing	458114	460090	existing
Erwinia amylovora CTBT1-1	Proteobacteria	Bacteria	NZ_NQJP01000001.1	3830072	3415286	3416689	existing	3416838	3418814	existing
Erwinia amylovora CTBT3-1	Proteobacteria	Bacteria	NZ_NQJO01000001.1	3826717	3411926	3413329	existing	3413478	3415454	existing
Erwinia amylovora CTMF03-1	Proteobacteria	Bacteria	NZ_NQKB01000026.1	429374	143743	145146	existing	141618	143594	existing
Erwinia amylovora CTST01-1	Proteobacteria	Bacteria	NZ_NQKA01000035.1	429029	143398	144801	existing	141273	143249	existing
Erwinia amylovora E-2	Proteobacteria	Bacteria	NZ_CP024970.1	3806898	3310450	3311853	existing	3312002	3313978	existing
Erwinia amylovora EA110	Proteobacteria	Bacteria	NZ_NQJZ01000067.1	429369	143387	144790	existing	141262	143238	existing
Erwinia amylovora Ea266	Proteobacteria	Bacteria	NZ_CAOY01000005.1	602390	143244	144647	existing	141119	143095	existing
Erwinia amylovora Ea356	Proteobacteria	Bacteria	NZ_CAOX01000006.1	558529	99206	100609	existing	97081	99057	existing
Erwinia amylovora LA092	Proteobacteria	Bacteria	NZ_NQJY01000006.1	428925	143242	144645	existing	141117	143093	existing
Erwinia amylovora LA635	Proteobacteria	Bacteria	NZ_CBVS010000005.1	601898	142784	144187	existing	140659	142635	existing
Erwinia amylovora LA636	Proteobacteria	Bacteria	NZ_CBVT010000005.1	601903	142789	144192	existing	140664	142640	existing
Erwinia amylovora LA637	Proteobacteria	Bacteria	NZ_CBVU010000005.1	601898	142784	144187	existing	140659	142635	existing
Erwinia amylovora MAGFLF 2	Proteobacteria	Bacteria	NZ_NQJN01000001.1	3830233	3415460	3416863	existing	3417012	3418988	existing
Erwinia amylovora MANB02-1	Proteobacteria	Bacteria	NZ_NQJX01000025.1	429096	143350	144753	existing	141225	143201	existing
Erwinia amylovora NBRC 12687	Proteobacteria	Bacteria	NZ_BAYW01000004.1	250011	179296	180699	existing	180848	182824	existing
Erwinia amylovora NHSB01-1	Proteobacteria	Bacteria	NZ_NQJW01000044.1	429986	143646	145049	existing	141521	143497	existing
Erwinia amylovora NHWL02-2	Proteobacteria	Bacteria	NZ_NQJV01000034.1	429091	143344	144747	existing	141219	143195	existing
Erwinia amylovora OR1	Proteobacteria	Bacteria	NZ_NQJU01000051.1	429362	143680	145083	existing	141555	143531	existing
Erwinia amylovora OR6	Proteobacteria	Bacteria	NZ_NQJT01000012.1	429632	284281	285684	existing	285833	287809	existing
Erwinia amylovora RISTBO01-2	Proteobacteria	Bacteria	NZ_NQJM01000001.1	3833606	3418812	3420215	existing	3420364	3422340	existing
Erwinia amylovora UPN527	Proteobacteria	Bacteria	NZ_CAPC01000005.1	602674	142983	144386	existing	140858	142834	existing
Erwinia amylovora UT5P4	Proteobacteria	Bacteria	NZ_NQJS01000057.1	429640	143658	145061	existing	141533	143509	existing
Erwinia amylovora VTBL01-1	Proteobacteria	Bacteria	NZ_NQJR01000027.1	425922	143652	145055	existing	141527	143503	existing
Erwinia amylovora VTDMSF02	Proteobacteria	Bacteria	NZ_NQJL01000001.1	3831709	3417024	3418427	existing	3418576	3420552	existing
Erwinia amylovora WSDA87-73	Proteobacteria	Bacteria	NZ_NQJQ01000046.1	429889	143646	145049	existing	141521	143497	existing
Erwinia persicina NBRC 102418	Proteobacteria	Bacteria	NZ_BCTN01000007.1	234690	83190	84593	existing	84748	86727	existing
Erwinia teleogrylli SCU-B244	Proteobacteria	Bacteria	NZ_LLXO01000064.1	7998	2845	4248	existing	720	2690	existing
Erythrobacter sp. HI0020	Proteobacteria	Bacteria	NZ_LWEO01000224.1	58527	16329	17759	existing	18974	19780	existing
Erythrobacter sp. HI0038	Proteobacteria	Bacteria	NZ_LWEW01000014.1	44705	18705	20135	existing	21350	22156	existing
Escherichia albertii NIAH_Bird_16	Proteobacteria	Bacteria	NZ_BBVJ01000022.1	82710	50935	52338	existing	48810	50780	existing
Escherichia coli 011PP2015	Proteobacteria	Bacteria	NZ_LXWO01000013.1	150900	142076	143479	existing	139951	141921	existing
Escherichia coli 012PP2015	Proteobacteria	Bacteria	NZ_LXWP01000077.1	319141	16357	17760	existing	17915	19885	existing
Escherichia coli 019PP2015	Proteobacteria	Bacteria	NZ_LYWL01000005.1	154154	137280	138683	existing	135155	137125	existing
Escherichia coli 09-0523 161	Proteobacteria	Bacteria	NZ_LECN01000171.1	60898	40838	42241	existing	38713	40683	existing
Escherichia coli 1.2264	Proteobacteria	Bacteria	NZ_AEZO02000020.1	867807	850650	852053	existing	848525	850495	existing
Escherichia coli 10.0821	Proteobacteria	Bacteria	NZ_AMTO01000101.1	100707	82469	83872	existing	80344	82314	existing
Escherichia coli 102014_aEPEC	Proteobacteria	Bacteria	NZ_CYBV01000003.1	319868	302988	304391	existing	300863	302833	existing
Escherichia coli 113290	Proteobacteria	Bacteria	NZ_KI521801.1	25955	14630	16033	existing	12505	14475	existing
Escherichia coli 12	Proteobacteria	Bacteria	NZ_LIQA01000005.1	280587	235963	237366	existing	237521	239491	existing
Escherichia coli 1-250-04_S1_C1	Proteobacteria	Bacteria	NZ_JNQB01000041.1	25340	4791	6194	existing	2666	4636	existing
Escherichia coli 1-250-04_S1_C2	Proteobacteria	Bacteria	NZ_JNQC01000024.1	75327	4384	5787	existing	2259	4229	existing
Escherichia coli 1-250-04_S1_C3	Proteobacteria	Bacteria	NZ_JJLW01000096.1	33012	27346	28749	existing	28904	30874	existing
Escherichia coli 12c5	Proteobacteria	Bacteria	NZ_PJRM01000003.1	326624	5882	7285	existing	7440	9410	existing
Escherichia coli 12c7	Proteobacteria	Bacteria	NZ_PGJI01000003.1	340600	19982	21385	existing	21540	23510	existing
Escherichia coli 12c8	Proteobacteria	Bacteria	NZ_PGIV01000003.1	340724	19982	21385	existing	21540	23510	existing
Escherichia coli 1365	Proteobacteria	Bacteria	NZ_AYQK01000042.1	40301	10354	11757	existing	11912	13882	existing
Escherichia coli 14017-2	Proteobacteria	Bacteria	NZ_PYQU01000029.1	42969	15928	17331	existing	13803	15773	existing
Escherichia coli 144	Proteobacteria	Bacteria	NZ_CP023364.1	5134443	4598902	4600305	existing	4600460	4602430	existing
Escherichia coli 15	Proteobacteria	Bacteria	NZ_NACT01000294.1	21496	17365	18768	existing	18923	20893	existing
Escherichia coli 15617a	Proteobacteria	Bacteria	NZ_LGLZ01000131.1	21549	4669	6072	existing	2544	4514	existing
Escherichia coli 157-1949	Proteobacteria	Bacteria	NZ_KZ269668.1	691707	586618	588021	existing	584484	586463	existing
Escherichia coli 1943	Proteobacteria	Bacteria	NZ_CP023359.1	4780635	4182715	4184118	existing	4184273	4186252	existing
Escherichia coli 2_Esco_CA-NL	Proteobacteria	Bacteria	NZ_MOXU01000051.1	40806	10605	12008	existing	12163	14133	existing
Escherichia coli 2013C-4390	Proteobacteria	Bacteria	CP027484.1	5353719	4210804	4212066	existing	4208679	4210649	existing
Escherichia coli 2014C-3003	Proteobacteria	Bacteria	CP027672.1	5234640	2018954	2020357	existing	2021632	2022483	existing
Escherichia coli 2-052-05_S3_C1	Proteobacteria	Bacteria	NZ_JNNF01000095.1	50180	40677	42080	existing	38552	40522	existing
Escherichia coli 2-052-05_S3_C2	Proteobacteria	Bacteria	NZ_JOSJ01000008.1	53144	43569	44972	existing	41444	43414	existing
Escherichia coli 2-052-05_S3_C3	Proteobacteria	Bacteria	NZ_JNOZ01000092.1	50348	40612	42015	existing	38487	40457	existing
Escherichia coli 2-156-04_S3_C2	Proteobacteria	Bacteria	NZ_JNPK01000005.1	102556	27142	28545	existing	28700	30670	existing
Escherichia coli 2-222-05_S4_C2	Proteobacteria	Bacteria	NZ_JNQO01000027.1	64912	51046	52449	existing	48921	50891	existing
Escherichia coli 2-222-05_S4_C3	Proteobacteria	Bacteria	NZ_JOSP01000101.1	49480	35633	37036	existing	33508	35478	existing
Escherichia coli 2-474-04_S1_C2	Proteobacteria	Bacteria	NZ_JNRK01000007.1	207210	14479	15882	existing	16037	18007	existing
Escherichia coli 2-474-04_S4_C1	Proteobacteria	Bacteria	NZ_JOSL01000061.1	99071	84042	85445	existing	81917	83887	existing
Escherichia coli 2-474-04_S4_C2	Proteobacteria	Bacteria	NZ_JNRM01000020.1	101156	14453	15856	existing	16011	17981	existing
Escherichia coli 2-474-04_S4_C3	Proteobacteria	Bacteria	NZ_JNRN01000019.1	101157	85352	86755	existing	83227	85197	existing
Escherichia coli 3_Esco_CA-NL	Proteobacteria	Bacteria	NZ_MOXV01000034.1	93123	87157	88560	existing	85032	87002	existing
Escherichia coli 3-475-03_S1_C1	Proteobacteria	Bacteria	NZ_JNMJ01000021.1	78349	71994	73397	existing	69869	71839	existing
Escherichia coli 35-593	Proteobacteria	Bacteria	NZ_KZ268972.1	552422	391638	393041	existing	389513	391483	existing
Escherichia coli 38.34	Proteobacteria	Bacteria	NZ_AYQP01000062.1	25092	19929	21332	existing	17804	19774	existing
Escherichia coli 4	Proteobacteria	Bacteria	NZ_NACR01000057.1	40879	21947	23350	existing	19822	21792	existing
Escherichia coli 403116	Proteobacteria	Bacteria	NZ_JHTJ01000005.1	314434	189969	191372	existing	187844	189814	existing
Escherichia coli 444	Proteobacteria	Bacteria	NZ_MOKJ01000063.1	24930	15777	17180	existing	13652	15622	existing
Escherichia coli 454	Proteobacteria	Bacteria	NZ_MOFF01000060.1	147703	140657	142060	existing	138532	140502	existing
Escherichia coli 459	Proteobacteria	Bacteria	NZ_MOFT01000007.1	101660	78949	80352	existing	76824	78794	existing
Escherichia coli 461	Proteobacteria	Bacteria	NZ_MOFN01000006.1	320421	309299	310702	existing	307174	309144	existing
Escherichia coli 469	Proteobacteria	Bacteria	NZ_MOJK01000026.1	95792	7542	8945	existing	9100	11070	existing
Escherichia coli 474	Proteobacteria	Bacteria	NZ_MOGT01000043.1	88575	78913	80316	existing	76788	78758	existing
Escherichia coli 475	Proteobacteria	Bacteria	NZ_MOGR01000053.1	113294	7542	8945	existing	9100	11070	existing
Escherichia coli 477	Proteobacteria	Bacteria	NZ_MOGP01000021.1	113326	7542	8945	existing	9100	11070	existing
Escherichia coli 478	Proteobacteria	Bacteria	NZ_MOGL01000048.1	87748	78085	79488	existing	75960	77930	existing
Escherichia coli 479	Proteobacteria	Bacteria	NZ_MOGI01000001.1	95794	86849	88252	existing	84724	86694	existing
Escherichia coli 483	Proteobacteria	Bacteria	NZ_MOIF01000056.1	79934	7339	8742	existing	8897	10867	existing
Escherichia coli 484	Proteobacteria	Bacteria	NZ_MOIG01000002.1	79726	7339	8742	existing	8897	10867	existing
Escherichia coli 490	Proteobacteria	Bacteria	NZ_MOIO01000070.1	28370	13079	14482	existing	10954	12924	existing
Escherichia coli 494	Proteobacteria	Bacteria	NZ_MOIZ01000012.1	195504	181024	182427	existing	182582	184552	existing
Escherichia coli 498	Proteobacteria	Bacteria	NZ_MOJE01000035.1	146706	4644	6047	existing	6202	8172	existing
Escherichia coli 499	Proteobacteria	Bacteria	NZ_MOJL01000015.1	113294	7542	8945	existing	9100	11070	existing
Escherichia coli 5_Esco_CA-NL	Proteobacteria	Bacteria	NZ_MOXX01000023.1	76293	71222	72625	existing	72780	74750	existing
Escherichia coli 503	Proteobacteria	Bacteria	NZ_MOHQ01000025.1	98069	17699	19102	existing	19257	21227	existing
Escherichia coli 504	Proteobacteria	Bacteria	NZ_MOHX01000032.1	93741	5777	7180	existing	7335	9305	existing
Escherichia coli 50739822	Proteobacteria	Bacteria	NZ_LNIE01000012.1	69937	48002	49405	existing	49560	51530	existing
Escherichia coli 508	Proteobacteria	Bacteria	NZ_MOHR01000090.1	27556	10378	11781	existing	11936	13906	existing
Escherichia coli 511	Proteobacteria	Bacteria	NZ_MOHV01000042.1	105796	86562	87965	existing	84437	86407	existing
Escherichia coli 53-632	Proteobacteria	Bacteria	NZ_KZ268936.1	4440952	4335229	4336632	existing	4333095	4335074	existing
Escherichia coli 5-366-08_S3_C1	Proteobacteria	Bacteria	NZ_JOQY01000003.1	443517	437748	439151	existing	435623	437593	existing
Escherichia coli 5-366-08_S3_C3	Proteobacteria	Bacteria	NZ_JOQV01000003.1	458209	435577	436980	existing	433452	435422	existing
Escherichia coli 53C	Proteobacteria	Bacteria	NZ_JXMX01000003.1	880064	543014	544417	existing	544572	546542	existing
Escherichia coli 545	Proteobacteria	Bacteria	NZ_MOGE01000006.1	143835	134173	135576	existing	132048	134018	existing
Escherichia coli 55989	Proteobacteria	Bacteria	NC_011748.1	5154862	4961364	4962767	existing	4959239	4961209	existing
Escherichia coli 571	Proteobacteria	Bacteria	NZ_MOJU01000072.1	45252	5812	7215	existing	7370	9340	existing
Escherichia coli 574	Proteobacteria	Bacteria	NZ_MOHC01000021.1	146662	140658	142061	existing	138533	140503	existing
Escherichia coli 582	Proteobacteria	Bacteria	NZ_MOHU01000024.1	95765	78949	80352	existing	76824	78794	existing
Escherichia coli 583	Proteobacteria	Bacteria	NZ_MOHA01000052.1	124354	36389	37792	existing	37947	39917	existing
Escherichia coli 586	Proteobacteria	Bacteria	NZ_MOGY01000011.1	88119	8261	9664	existing	9819	11789	existing
Escherichia coli 590	Proteobacteria	Bacteria	NZ_MOID01000010.1	146625	4565	5968	existing	6123	8093	existing
Escherichia coli 598	Proteobacteria	Bacteria	NZ_MOJF01000037.1	195470	180989	182392	existing	182547	184517	existing
Escherichia coli 6.2-R1	Proteobacteria	Bacteria	NZ_MOZX01000023.1	62631	57650	59053	existing	55525	57495	existing
Escherichia coli 6_Esco_CA-NL	Proteobacteria	Bacteria	NZ_MOXY01000013.1	144973	13078	14481	existing	10953	12923	existing
Escherichia coli 600	Proteobacteria	Bacteria	NZ_MOGB01000013.1	320661	9887	11290	existing	11445	13415	existing
Escherichia coli 600555	Proteobacteria	Bacteria	NZ_LRKI01000154.1	334656	33891	35294	existing	35449	37419	existing
Escherichia coli 601	Proteobacteria	Bacteria	NZ_MOJP01000012.1	30625	13079	14482	existing	10954	12924	existing
Escherichia coli 601028	Proteobacteria	Bacteria	NZ_LRMD01000085.1	175409	95914	97317	existing	97472	99442	existing
Escherichia coli 602720	Proteobacteria	Bacteria	NZ_LRKY01000104.1	246358	203232	204635	existing	201107	203077	existing
Escherichia coli 607	Proteobacteria	Bacteria	NZ_MOHD01000029.1	87748	8260	9663	existing	9818	11788	existing
Escherichia coli 619	Proteobacteria	Bacteria	NZ_MOFG01000004.1	85636	5778	7181	existing	7336	9306	existing
Escherichia coli 620	Proteobacteria	Bacteria	NZ_MOFI01000087.1	147615	5778	7181	existing	7336	9306	existing
Escherichia coli 621	Proteobacteria	Bacteria	NZ_MOFQ01000005.1	320489	309299	310702	existing	307174	309144	existing
Escherichia coli 625	Proteobacteria	Bacteria	NZ_MOFO01000032.1	323378	12678	14081	existing	14236	16206	existing
Escherichia coli 627	Proteobacteria	Bacteria	NZ_MOHK01000170.1	5256	2851	4254	existing	726	2696	existing
Escherichia coli 632	Proteobacteria	Bacteria	NZ_MOJI01000053.1	113429	7543	8946	existing	9101	11071	existing
Escherichia coli 634	Proteobacteria	Bacteria	NZ_MOGU01000020.1	87749	78086	79489	existing	75961	77931	existing
Escherichia coli 636	Proteobacteria	Bacteria	NZ_MOGF01000013.1	143408	133745	135148	existing	131620	133590	existing
Escherichia coli 637	Proteobacteria	Bacteria	NZ_MOIB01000034.1	79826	71085	72488	existing	68960	70930	existing
Escherichia coli 650	Proteobacteria	Bacteria	NZ_MOHO01000027.1	143769	8261	9664	existing	9819	11789	existing
Escherichia coli 652	Proteobacteria	Bacteria	NZ_MOHY01000065.1	27558	15777	17180	existing	13652	15622	existing
Escherichia coli 656	Proteobacteria	Bacteria	NZ_MOKU01000018.1	146498	4564	5967	existing	6122	8092	existing
Escherichia coli 67-1294	Proteobacteria	Bacteria	NZ_KZ269064.1	491371	176948	178351	existing	178506	180476	existing
Escherichia coli 676	Proteobacteria	Bacteria	NZ_MOGK01000042.1	95864	7613	9016	existing	9171	11141	existing
Escherichia coli 685	Proteobacteria	Bacteria	NZ_MOLH01000046.1	27559	10380	11783	existing	11938	13908	existing
Escherichia coli 686	Proteobacteria	Bacteria	NZ_MOIS01000044.1	65897	11017	12420	existing	12575	14545	existing
Escherichia coli 688_ECOL	Proteobacteria	Bacteria	NZ_JUXB01000098.1	19604	13212	14615	existing	11087	13057	existing
Escherichia coli 689_ECOL	Proteobacteria	Bacteria	NZ_JUXA01000111.1	19916	5292	6695	existing	6850	8820	existing
Escherichia coli 7_Esco_CA-NL	Proteobacteria	Bacteria	NZ_MOXZ01000022.1	42313	28086	29489	existing	29644	31614	existing
Escherichia coli 704	Proteobacteria	Bacteria	NZ_MOGA01000019.1	25804	7671	9074	existing	9229	11199	existing
Escherichia coli 707	Proteobacteria	Bacteria	NZ_MOIA01000001.1	195505	13079	14482	existing	10954	12924	existing
Escherichia coli 709	Proteobacteria	Bacteria	NZ_MOKB01000009.1	11704	6248	7651	existing	7806	9776	existing
Escherichia coli 717	Proteobacteria	Bacteria	NZ_MOLA01000009.1	253161	14203	15606	existing	15761	17731	existing
Escherichia coli 719	Proteobacteria	Bacteria	NZ_MOLF01000119.1	11843	4054	5457	existing	1929	3899	existing
Escherichia coli 722	Proteobacteria	Bacteria	NZ_MOLD01000007.1	11813	6248	7651	existing	7806	9776	existing
Escherichia coli 728	Proteobacteria	Bacteria	NZ_MOKW01000006.1	308325	301933	303336	existing	299808	301778	existing
Escherichia coli 85B	Proteobacteria	Bacteria	NZ_AYQR01000068.1	24032	2328	3731	existing	3886	5856	existing
Escherichia coli 8624	Proteobacteria	Bacteria	NZ_AIAK01000002.1	694366	389208	390611	existing	390766	392736	existing
Escherichia coli 86J1	Proteobacteria	Bacteria	NZ_MKGU01000127.1	68588	8534	9937	existing	10092	12062	existing
Escherichia coli 95.1288	Proteobacteria	Bacteria	NZ_KB001743.1	9357	5373	6776	existing	6931	8901	existing
Escherichia coli AF7761	Proteobacteria	Bacteria	NZ_MIWG01000024.1	126236	41731	43134	existing	43289	45259	existing
Escherichia coli AF97	Proteobacteria	Bacteria	NZ_MIVY01000024.1	167276	7341	8744	existing	8899	10869	existing
Escherichia coli AI27	Proteobacteria	Bacteria	NZ_AJPQ01000001.1	201011	129954	131357	existing	127820	129799	existing
Escherichia coli AR_0015	Proteobacteria	Bacteria	NZ_CP024862.1	5107874	1587118	1588521	existing	1584993	1586963	existing
Escherichia coli AR_0374	Proteobacteria	Bacteria	NZ_CP027126.1	4877957	2391180	2392583	existing	2392738	2394708	existing
Escherichia coli AR436	Proteobacteria	Bacteria	NZ_CP029111.1	4875835	2388278	2389681	existing	2389836	2391806	existing
Escherichia coli ARS-CC9591	Proteobacteria	Bacteria	NZ_NBVT01000046.1	37370	4636	6039	existing	6194	8164	existing
Escherichia coli AUH_IMP153	Proteobacteria	Bacteria	NZ_NEFP01000069.1	25712	4497	5900	existing	6055	8025	existing
Escherichia coli Aut2013_WWKa_NEU_53	Proteobacteria	Bacteria	NZ_NBKU01000150.1	144461	125329	126732	existing	123204	125174	existing
Escherichia coli B132	Proteobacteria	Bacteria	NZ_LRWY01000029.1	147107	7393	8796	existing	8951	10921	existing
Escherichia coli B144-c1	Proteobacteria	Bacteria	NZ_JYID01000017.1	95593	81754	83157	existing	79629	81599	existing
Escherichia coli B671	Proteobacteria	Bacteria	NZ_ADIP01000001.1	663147	318395	319798	existing	316261	318240	existing
Escherichia coli B7A	Proteobacteria	Bacteria	CP005998.1	4944397	2449643	2451046	existing	2451201	2453171	existing
Escherichia coli B8S18Com 20	Proteobacteria	Bacteria	NZ_PPHQ01000020.1	90888	75856	77259	existing	77414	79384	existing
Escherichia coli B8S56	Proteobacteria	Bacteria	NZ_QEMT01000076.1	19217	14199	15602	existing	12074	14044	existing
Escherichia coli BIDMC 71	Proteobacteria	Bacteria	NZ_KK736350.1	165846	13318	14721	existing	14876	16846	existing
Escherichia coli BIDMC 77	Proteobacteria	Bacteria	NZ_KK736421.1	2022231	1010952	1012355	existing	1008827	1010797	existing
Escherichia coli blood-08-1415	Proteobacteria	Bacteria	NZ_JSSH01000077.1	289854	235386	236789	existing	233261	235231	existing
Escherichia coli blood-08-1487	Proteobacteria	Bacteria	NZ_JSSC01000096.1	141932	27260	28663	existing	28818	30788	existing
Escherichia coli blood-08-1493	Proteobacteria	Bacteria	NZ_JSSB01000162.1	109975	81416	82819	existing	79291	81261	existing
Escherichia coli blood-08-1562	Proteobacteria	Bacteria	NZ_JSSA01000142.1	306316	218432	219835	existing	219990	221960	existing
Escherichia coli blood-08-1563rep1	Proteobacteria	Bacteria	NZ_JSRZ01000122.1	304791	86054	87457	existing	83929	85899	existing
Escherichia coli blood-08-1563rep2	Proteobacteria	Bacteria	NZ_JSRY01000127.1	264051	27605	29008	existing	29163	31133	existing
Escherichia coli blood-08-1636	Proteobacteria	Bacteria	NZ_JSRX01000090.1	141363	86794	88197	existing	84669	86639	existing
Escherichia coli blood-09-1229	Proteobacteria	Bacteria	NZ_JSRB01000092.1	134997	27260	28663	existing	28818	30788	existing
Escherichia coli blood-09-1342	Proteobacteria	Bacteria	NZ_JSQW01000075.1	114678	85992	87395	existing	83867	85837	existing
Escherichia coli blood-2011-0141	Proteobacteria	Bacteria	NZ_JSPM01000044.1	115322	27306	28709	existing	28864	30834	existing
Escherichia coli C040	Proteobacteria	Bacteria	NZ_NWBC01000031.1	60250	7450	8853	existing	9008	10978	existing
Escherichia coli C1	Proteobacteria	Bacteria	NZ_CP010116.1	4843023	1151191	1152594	existing	1149066	1151036	existing
Escherichia coli C496_10	Proteobacteria	Bacteria	NZ_AIBB01000247.1	9913	3234	4637	existing	1109	3079	existing
Escherichia coli ca285-S9	Proteobacteria	Bacteria	NZ_MIWI01000047.1	34522	18370	19773	existing	19928	21898	existing
Escherichia coli cattle2	Proteobacteria	Bacteria	NZ_LVLL01000196.1	20091	2202	3605	existing	3760	5730	existing
Escherichia coli CF10	Proteobacteria	Bacteria	NZ_PGKP01000016.1	84674	7783	9186	existing	9341	11320	existing
Escherichia coli CF111	Proteobacteria	Bacteria	NZ_MUIP01000083.1	12330	3263	4666	existing	1129	3108	existing
Escherichia coli CFSAN025093	Proteobacteria	Bacteria	NZ_LPXY01000195.1	119763	87115	88518	existing	88673	90643	existing
Escherichia coli CFSAN025107	Proteobacteria	Bacteria	NZ_LPYK01000198.1	90420	7858	9261	existing	9416	11386	existing
Escherichia coli CFSAN025110	Proteobacteria	Bacteria	NZ_LPYN01000258.1	90339	81293	82696	existing	79168	81138	existing
Escherichia coli CFSAN025114	Proteobacteria	Bacteria	NZ_LPYO01000203.1	118132	31624	33027	existing	29499	31469	existing
Escherichia coli CFSAN025116	Proteobacteria	Bacteria	NZ_LPYQ01000160.1	119868	31411	32814	existing	29286	31256	existing
Escherichia coli CFSAN025127	Proteobacteria	Bacteria	NZ_LPYZ01000205.1	105119	31662	33065	existing	29537	31507	existing
Escherichia coli CFSAN025130	Proteobacteria	Bacteria	NZ_LPZC01000033.1	184802	45410	46813	existing	46968	48938	existing
Escherichia coli CFSAN026775	Proteobacteria	Bacteria	NZ_LHCX01000027.1	110974	8995	10398	existing	10553	12523	existing
Escherichia coli CFSAN026796	Proteobacteria	Bacteria	NZ_LDDL01000005.1	214988	57474	58877	existing	59032	61002	existing
Escherichia coli CFSAN026809	Proteobacteria	Bacteria	NZ_LDDH01000006.1	48763	33883	35286	existing	31758	33728	existing
Escherichia coli CFSAN026810	Proteobacteria	Bacteria	NZ_LDDG01000025.1	48973	33788	35191	existing	31663	33633	existing
Escherichia coli CFSAN061770	Proteobacteria	Bacteria	NZ_CP023142.1	5292297	901396	902799	existing	899271	901241	existing
Escherichia coli CoR-11	Proteobacteria	Bacteria	NZ_MKIJ01000001.1	46869	28894	30297	existing	30452	32422	existing
Escherichia coli CowEC094	Proteobacteria	Bacteria	NZ_PTQK01000010.1	173596	24917	26320	existing	26475	28445	existing
Escherichia coli CVM N33601PS	Proteobacteria	Bacteria	NZ_JUDM01000008.1	146275	137029	138432	existing	134895	136874	existing
Escherichia coli CVM N33624PS	Proteobacteria	Bacteria	NZ_JWZO01000023.1	120150	78560	79963	existing	76435	78405	existing
Escherichia coli CVM N33720PS	Proteobacteria	Bacteria	NZ_JWZM01000023.1	191089	178112	179515	existing	175987	177957	existing
Escherichia coli CVM N34077PS	Proteobacteria	Bacteria	NZ_JUCZ01000012.1	148216	143084	144487	existing	144642	146612	existing
Escherichia coli CVM N34557PS	Proteobacteria	Bacteria	NZ_JUCU01000030.1	100634	63221	64624	existing	61096	63066	existing
Escherichia coli CVM N36093PS	Proteobacteria	Bacteria	NZ_JUCS01000028.1	19828	14697	16100	existing	16255	18225	existing
Escherichia coli CVM N36158PS	Proteobacteria	Bacteria	NZ_JUCR01000013.1	146622	140657	142060	existing	138532	140502	existing
Escherichia coli CVM N38733PS	Proteobacteria	Bacteria	NZ_JUBX01000125.1	11125	5159	6562	existing	3034	5004	existing
Escherichia coli CVM N41498PS	Proteobacteria	Bacteria	NZ_JUBR01000025.1	22293	4799	6202	existing	6357	8327	existing
Escherichia coli DEC9A	Proteobacteria	Bacteria	NZ_AIGK01000078.1	201528	138040	139443	existing	135915	137885	existing
Escherichia coli E. coli	Proteobacteria	Bacteria	NZ_CCQP01000013.1	54904	12656	14059	existing	14214	16184	existing
Escherichia coli E24	Proteobacteria	Bacteria	NZ_MVOT01000009.1	146885	140844	142247	existing	138719	140689	existing
Escherichia coli E482	Proteobacteria	Bacteria	NZ_GL871813.1	246176	14137	15540	existing	12012	13982	existing
Escherichia coli E704	Proteobacteria	Bacteria	NZ_ADKF01000029.1	663660	307626	309029	existing	305501	307471	existing
Escherichia coli E819	Proteobacteria	Bacteria	NZ_BDPW01000006.1	210564	127351	128754	existing	128909	130879	existing
Escherichia coli E821	Proteobacteria	Bacteria	NZ_BDRA01000006.1	210546	127330	128733	existing	128888	130858	existing
Escherichia coli ECA1	Proteobacteria	Bacteria	NZ_PEQH01000049.1	52892	38054	39457	existing	35929	37899	existing
Escherichia coli Ecol_316	Proteobacteria	Bacteria	NZ_CP018957.1	5056072	2420684	2422087	existing	2422242	2424212	existing
Escherichia coli ECOR01	Proteobacteria	Bacteria	NZ_LYBJ01000223.1	169136	139488	140891	existing	137363	139333	existing
Escherichia coli ECOR30	Proteobacteria	Bacteria	NZ_LYAG01000219.1	108528	78996	80399	existing	76871	78841	existing
Escherichia coli ECOR48	Proteobacteria	Bacteria	NZ_LYCA01000022.1	113383	15131	16534	existing	16689	18659	existing
Escherichia coli E-D 371 EC1678_c9	Proteobacteria	Bacteria	NZ_LFHV01000009.1	273159	142214	143617	existing	140089	142059	existing
Escherichia coli ED363 isolate VTEC	Proteobacteria	Bacteria	NZ_FBUO01000025.1	82336	15120	16523	existing	12995	14965	existing
Escherichia coli ED366 isolate VTEC	Proteobacteria	Bacteria	NZ_FBUX01000007.1	151862	144598	146001	existing	142473	144443	existing
Escherichia coli ED377 isolate VTEC	Proteobacteria	Bacteria	NZ_FBUZ01000050.1	33870	15120	16523	existing	12995	14965	existing
Escherichia coli ED430 isolate VTEC	Proteobacteria	Bacteria	NZ_FBUU01000003.1	273272	142240	143643	existing	140115	142085	existing
Escherichia coli F-18	Proteobacteria	Bacteria	NZ_MLZI01000042.1	20824	3001	4404	existing	876	2846	existing
Escherichia coli F6700	Proteobacteria	Bacteria	NZ_JYIA01000022.1	162512	13951	15354	existing	15509	17479	existing
Escherichia coli FC10270	Proteobacteria	Bacteria	NZ_NIIF01000033.1	113380	7444	8847	existing	9002	10972	existing
Escherichia coli FDA506	Proteobacteria	Bacteria	NZ_JH964536.1	693564	303431	304834	existing	301306	303276	existing
Escherichia coli FORC_041	Proteobacteria	Bacteria	NZ_CP016628.1	4867152	4232858	4234261	existing	4234416	4236386	existing
Escherichia coli G187	Proteobacteria	Bacteria	NZ_LONW01000028.1	70408	15396	16799	existing	16954	18924	existing
Escherichia coli G213	Proteobacteria	Bacteria	NZ_LOOH01000086.1	23934	13105	14508	existing	10980	12950	existing
Escherichia coli G301	Proteobacteria	Bacteria	NZ_LOPD01000031.1	95415	16536	17939	existing	14411	16381	existing
Escherichia coli GB788	Proteobacteria	Bacteria	NZ_NEFV01000018.1	111494	104808	106211	existing	102683	104653	existing
Escherichia coli GN02140	Proteobacteria	Bacteria	NZ_LQSF01000078.1	86146	26651	28054	existing	28209	30179	existing
Escherichia coli GN02290	Proteobacteria	Bacteria	NZ_LQSW01000108.1	64333	35133	36536	existing	33008	34978	existing
Escherichia coli GN02359	Proteobacteria	Bacteria	NZ_LQTG01000210.1	35992	26546	27949	existing	28104	30074	existing
Escherichia coli GN02375	Proteobacteria	Bacteria	NZ_LQTJ01000123.1	27769	23190	24593	existing	24748	26718	existing
Escherichia coli GN02404	Proteobacteria	Bacteria	NZ_LQTO01000015.1	18149	13268	14671	existing	11143	13113	existing
Escherichia coli GN02426	Proteobacteria	Bacteria	NZ_LQTS01000211.1	20925	17665	19068	existing	19223	20161	existing
Escherichia coli GN02430	Proteobacteria	Bacteria	NZ_LQTU01000206.1	23925	17665	19068	existing	19223	21193	existing
Escherichia coli GN02446	Proteobacteria	Bacteria	NZ_LQTW01000082.1	99487	76034	77437	existing	73909	75879	existing
Escherichia coli GN02514	Proteobacteria	Bacteria	NZ_LQUF01000021.1	17633	7713	9116	existing	5588	7558	existing
Escherichia coli GN02606	Proteobacteria	Bacteria	NZ_LQUQ01000101.1	49945	25802	27205	existing	27360	29330	existing
Escherichia coli GN02674	Proteobacteria	Bacteria	NZ_LQVA01000274.1	26955	17509	18912	existing	19067	21037	existing
Escherichia coli GN02707	Proteobacteria	Bacteria	NZ_LQVE01000245.1	30957	27697	29100	existing	29255	30193	existing
Escherichia coli GN03218	Proteobacteria	Bacteria	NZ_LQVQ01000340.1	20925	17665	19068	existing	19223	20161	existing
Escherichia coli GN04741	Proteobacteria	Bacteria	NZ_LVRQ01000027.1	92122	81409	82812	existing	79284	81254	existing
Escherichia coli GN06136	Proteobacteria	Bacteria	NZ_LVTI01000048.1	13638	7997	9400	existing	5872	7842	existing
Escherichia coli GZC09-12	Proteobacteria	Bacteria	NZ_PGJW01000011.1	162641	152859	154262	existing	150734	152704	existing
Escherichia coli GZC09-14	Proteobacteria	Bacteria	NZ_PGLJ01000012.1	166390	163077	164480	existing	160952	162922	existing
Escherichia coli GZC09-15	Proteobacteria	Bacteria	NZ_PGJM01000011.1	162641	152859	154262	existing	150734	152704	existing
Escherichia coli H17	Proteobacteria	Bacteria	CP021193.1	5219546	3479603	3481006	existing	3478510	3479448	existing
Escherichia coli H299	Proteobacteria	Bacteria	NZ_GL884544.1	581886	430596	431999	existing	432154	434124	existing
Escherichia coli HC891/2016	Proteobacteria	Bacteria	NZ_MRDN01000001.1	5053377	5046920	5048323	existing	5044795	5046765	existing
Escherichia coli HT2012076	Proteobacteria	Bacteria	NZ_JZNQ01000013.1	320816	1846	3249	existing	3404	5383	existing
Escherichia coli HT2012095	Proteobacteria	Bacteria	NZ_JZQU01000129.1	133032	77227	78630	existing	78785	80755	existing
Escherichia coli HT2012098	Proteobacteria	Bacteria	NZ_JZNW01000163.1	131936	76961	78364	existing	78519	80489	existing
Escherichia coli HT2012099	Proteobacteria	Bacteria	NZ_JZQS01000067.1	208784	54481	55884	existing	52356	54326	existing
Escherichia coli HT2012118	Proteobacteria	Bacteria	NZ_JZQN01000031.1	224804	1667	3070	existing	3225	5204	existing
Escherichia coli HT2012153	Proteobacteria	Bacteria	NZ_JZPW01000009.1	33389	7946	9349	existing	9504	11474	existing
Escherichia coli HT2012175	Proteobacteria	Bacteria	NZ_JZPM01000003.1	23888	14444	15847	existing	12319	14289	existing
Escherichia coli HT2012178	Proteobacteria	Bacteria	NZ_JZPK01000183.1	58295	2114	3517	existing	3672	5642	existing
Escherichia coli HT2012DB05	Proteobacteria	Bacteria	NZ_JZNA01000005.1	155324	1687	3090	existing	3245	5224	existing
Escherichia coli HT2012DB17	Proteobacteria	Bacteria	NZ_JZNG01000025.1	225722	221992	223395	existing	219858	221837	existing
Escherichia coli HVH 108 (4-6924867)	Proteobacteria	Bacteria	NZ_KI538817.1	309523	9175	10578	existing	7050	9020	existing
Escherichia coli HVH 136 (4-5970458)	Proteobacteria	Bacteria	NZ_KI538702.1	1597447	1294543	1295946	existing	1292418	1294388	existing
Escherichia coli HVH 182 (4-0985554)	Proteobacteria	Bacteria	NZ_KE700603.1	2035591	62810	64213	existing	64368	66338	existing
Escherichia coli HVH 43 (4-2173468)	Proteobacteria	Bacteria	NZ_KE699248.1	4324845	4022015	4023418	existing	4019890	4021860	existing
Escherichia coli HVH 44 (4-2298570)	Proteobacteria	Bacteria	NZ_KE699256.1	2977197	309770	311173	existing	311328	313298	existing
Escherichia coli ICBEC72H	Proteobacteria	Bacteria	NZ_MVDJ01000004.1	641212	300002	301405	existing	297877	299847	existing
Escherichia coli ICBUR6	Proteobacteria	Bacteria	NZ_PPCS01000041.1	100891	90302	91705	existing	88177	90147	existing
Escherichia coli IHIT25637	Proteobacteria	Bacteria	NZ_MAIV01000018.1	101360	71249	72652	existing	69124	71094	existing
Escherichia coli IMP 871	Proteobacteria	Bacteria	NZ_NWAG01000011.1	150612	33990	35393	existing	31865	33835	existing
Escherichia coli INSLA289	Proteobacteria	Bacteria	NZ_LHAT01000038.1	27222	15093	16496	existing	12968	14938	existing
Escherichia coli INSRA6015	Proteobacteria	Bacteria	NZ_LLKU01000001.1	146622	140657	142060	existing	138532	140502	existing
Escherichia coli IS1	Proteobacteria	Bacteria	NZ_CBWA010000244.1	2673	2	637	existing	792	2669	existing
Escherichia coli isolate Beef cow fecal	Proteobacteria	Bacteria	NZ_CXXO01000015.1	146565	137499	138902	existing	135365	137344	existing
Escherichia coli isolate CG60C.C1	Proteobacteria	Bacteria	NZ_FLZG01000001.1	326213	238512	239915	existing	236387	238357	existing
Escherichia coli isolate chicken fecal	Proteobacteria	Bacteria	NZ_CXWP01000050.1	234025	210421	211824	existing	208296	210266	existing
Escherichia coli isolate CT41C.G2	Proteobacteria	Bacteria	NZ_FLZH01000027.1	37861	15092	16495	existing	12967	14937	existing
Escherichia coli isolate F1_1C	Proteobacteria	Bacteria	NZ_FZEU01000329.1	3947	159	1463	existing	1618	3588	existing
Escherichia coli isolate F1_24D	Proteobacteria	Bacteria	NZ_FZGH01000006.1	121877	108172	109575	existing	106047	108017	existing
Escherichia coli isolate F1_366A	Proteobacteria	Bacteria	NZ_FZFI01000009.1	191613	143008	144411	existing	144566	146536	existing
Escherichia coli isolate F1_405C	Proteobacteria	Bacteria	NZ_FZFP01000160.1	7082	2528	3931	existing	403	2373	existing
Escherichia coli isolate F2_30	Proteobacteria	Bacteria	NZ_FZGU01000026.1	46055	13507	14910	existing	11382	13352	existing
Escherichia coli isolate F2_57	Proteobacteria	Bacteria	NZ_FZIL01000001.1	1292683	294126	295529	existing	292001	293971	existing
Escherichia coli isolate F2_69	Proteobacteria	Bacteria	NZ_FZQC01000011.1	153622	137952	139355	existing	135827	137797	existing
Escherichia coli isolate F2_70	Proteobacteria	Bacteria	NZ_FZIQ01000007.1	153746	137952	139355	existing	135827	137797	existing
Escherichia coli isolate F2_71	Proteobacteria	Bacteria	NZ_FZIX01000013.1	153622	137952	139355	existing	135827	137797	existing
Escherichia coli isolate F2_93	Proteobacteria	Bacteria	NZ_FZKB01000010.1	130239	39671	41074	existing	41229	43199	existing
Escherichia coli isolate F2_95	Proteobacteria	Bacteria	NZ_FZKC01000001.1	518394	7332	8735	existing	8890	10860	existing
Escherichia coli isolate PEI-B-P-19	Proteobacteria	Bacteria	NZ_FUVF01000060.1	105101	81726	83129	existing	79601	81571	existing
Escherichia coli isolate RDK02_97	Proteobacteria	Bacteria	NZ_OENU01000033.1	52682	35944	37347	existing	33819	35789	existing
Escherichia coli isolate YS river water	Proteobacteria	Bacteria	NZ_CXXM01000003.1	252292	4842	6245	existing	6400	8370	existing
Escherichia coli JAN 020	Proteobacteria	Bacteria	NZ_NWAE01000004.1	300169	75928	77331	existing	73803	75773	existing
Escherichia coli JL_F12_1	Proteobacteria	Bacteria	NZ_PTOL01000023.1	60714	37894	39297	existing	35769	37739	existing
Escherichia coli K2026	Proteobacteria	Bacteria	NZ_MIWM01000053.1	90666	71464	72867	existing	69339	71309	existing
Escherichia coli K2328	Proteobacteria	Bacteria	NZ_MIWN01000017.1	139098	14618	16021	existing	12493	14463	existing
Escherichia coli K6412	Proteobacteria	Bacteria	NZ_MIWP01000040.1	139098	14618	16021	existing	12493	14463	existing
Escherichia coli KCJ4033	Proteobacteria	Bacteria	NZ_PGUE01000328.1	5459	2464	3867	existing	339	2309	existing
Escherichia coli KCJ4034	Proteobacteria	Bacteria	NZ_PGUF01000076.1	5895	2771	4174	existing	646	2616	existing
Escherichia coli KCJ852	Proteobacteria	Bacteria	NZ_LSFT01000009.1	14539	10616	12019	existing	12174	14144	existing
Escherichia coli KCJK5106	Proteobacteria	Bacteria	NZ_NTEU01000063.1	144527	84661	86064	existing	86219	88189	existing
Escherichia coli KCJK5108	Proteobacteria	Bacteria	NZ_NTEV01000153.1	156833	96966	98369	existing	98524	100494	existing
Escherichia coli KCJK5148	Proteobacteria	Bacteria	NZ_NTFB01000262.1	90598	84596	85999	existing	86154	88124	existing
Escherichia coli KCJK5158	Proteobacteria	Bacteria	NZ_NTFC01000214.1	97333	3741	5144	existing	1616	3586	existing
Escherichia coli KCJK5161	Proteobacteria	Bacteria	NZ_NTFD01000262.1	90598	84596	85999	existing	86154	88124	existing
Escherichia coli KCJK5162	Proteobacteria	Bacteria	NZ_NTFE01000050.1	144506	58465	59868	existing	56340	58310	existing
Escherichia coli KG-12	Proteobacteria	Bacteria	NZ_PVOD01000034.1	381845	356443	357846	existing	354318	356288	existing
Escherichia coli KG-16	Proteobacteria	Bacteria	NZ_MPDR01000051.1	258080	232678	234081	existing	230553	232523	existing
Escherichia coli KG-20	Proteobacteria	Bacteria	NZ_QAGA01000043.1	258083	232681	234084	existing	230556	232526	existing
Escherichia coli KG-24	Proteobacteria	Bacteria	NZ_MPBF01000142.1	10159	5436	6839	existing	6994	8964	existing
Escherichia coli KG-3	Proteobacteria	Bacteria	NZ_PVOI01000116.1	225323	67865	69268	existing	69423	71393	existing
Escherichia coli KG-8	Proteobacteria	Bacteria	NZ_MPAY01000046.1	95504	84313	85716	existing	82188	84158	existing
Escherichia coli KOEGE 118 (317a)	Proteobacteria	Bacteria	NZ_KE701413.1	4300068	3997270	3998673	existing	3995145	3997115	existing
Escherichia coli KOEGE 7 (16a)	Proteobacteria	Bacteria	NZ_KE701202.1	450953	23847	25250	existing	21722	23692	existing
Escherichia coli KTE125	Proteobacteria	Bacteria	NZ_KB732170.1	100181	17512	18915	existing	19070	21040	existing
Escherichia coli KTE144	Proteobacteria	Bacteria	NZ_KB733113.1	1279531	25224	26627	existing	26782	28752	existing
Escherichia coli KTE19	Proteobacteria	Bacteria	NZ_KE136675.1	4059582	3188049	3189452	existing	3185915	3187894	existing
Escherichia coli KTE202	Proteobacteria	Bacteria	NZ_KB733188.1	3558560	74381	75784	existing	75939	77909	existing
Escherichia coli KTE50	Proteobacteria	Bacteria	NZ_KB733431.1	3953323	1955445	1956848	existing	1957003	1958973	existing
Escherichia coli KTE9-1	Proteobacteria	Bacteria	NZ_KB732995.1	2262198	1009744	1011147	existing	1011302	1013272	existing
Escherichia coli KTE9-2	Proteobacteria	Bacteria	NZ_KB732995.1	2262198	583236	584639	existing	581111	583081	existing
Escherichia coli LCD33	Proteobacteria	Bacteria	NZ_PGLP01000003.1	340837	19982	21385	existing	21540	23510	existing
Escherichia coli LLP5	Proteobacteria	Bacteria	NZ_PXZY01000050.1	15798	10614	12017	existing	12172	14142	existing
Escherichia coli LN_F20_1	Proteobacteria	Bacteria	NZ_PTOH01000018.1	86084	5884	7287	existing	7442	9412	existing
Escherichia coli LV13072	Proteobacteria	Bacteria	NZ_MCBU01000185.1	14473	10567	11970	existing	12125	14095	existing
Escherichia coli MGH 57	Proteobacteria	Bacteria	NZ_KK736495.1	446638	310391	311794	existing	308266	310236	existing
Escherichia coli MGH179	Proteobacteria	Bacteria	NZ_NGSE01000001.1	3334814	1563819	1565222	existing	1561694	1563664	existing
Escherichia coli MOD1-EC1550	Proteobacteria	Bacteria	NZ_NJVS01000012.1	129085	126106	127509	existing	123981	125951	existing
Escherichia coli MOD1-EC1561	Proteobacteria	Bacteria	NZ_NJVK01000017.1	126003	68381	69784	existing	69939	71909	existing
Escherichia coli MOD1-EC1632	Proteobacteria	Bacteria	NZ_NJVD01000018.1	95296	82295	83698	existing	80170	82140	existing
Escherichia coli MOD1-EC1633	Proteobacteria	Bacteria	NZ_NJVC01000016.1	104909	84709	86112	existing	82584	84554	existing
Escherichia coli MOD1-EC1667	Proteobacteria	Bacteria	NZ_NKOS01000036.1	36196	20854	22257	existing	22412	24382	existing
Escherichia coli MOD1-EC1678	Proteobacteria	Bacteria	NZ_NKOQ01000004.1	160039	16619	18022	existing	18177	20147	existing
Escherichia coli MOD1-EC1679	Proteobacteria	Bacteria	NZ_NJUK01000003.1	272605	141907	143310	existing	139782	141752	existing
Escherichia coli MOD1-EC1920	Proteobacteria	Bacteria	NZ_NKNV01000015.1	95107	82106	83509	existing	79981	81951	existing
Escherichia coli MOD1-EC1944	Proteobacteria	Bacteria	NZ_NJTK01000024.1	64351	51350	52753	existing	49225	51195	existing
Escherichia coli MOD1-EC1953	Proteobacteria	Bacteria	NZ_NKNH01000020.1	73608	5738	7141	existing	7296	9266	existing
Escherichia coli MOD1-EC2546	Proteobacteria	Bacteria	NZ_NJSM01000025.1	54730	38692	40095	existing	40250	42220	existing
Escherichia coli MOD1-EC2763	Proteobacteria	Bacteria	NZ_NWQD01000028.1	54816	12535	13938	existing	14093	16063	existing
Escherichia coli MOD1-EC309	Proteobacteria	Bacteria	NZ_NKES01000010.1	189033	69425	70828	existing	70983	72962	existing
Escherichia coli MOD1-EC317	Proteobacteria	Bacteria	NZ_NJMF01000021.1	86870	4300	5703	existing	5858	7828	existing
Escherichia coli MOD1-EC3818	Proteobacteria	Bacteria	NZ_NKLW01000001.1	471357	388822	390225	existing	390380	392350	existing
Escherichia coli MOD1-EC3819	Proteobacteria	Bacteria	NZ_NKLV01000001.1	471910	388822	390225	existing	390380	392350	existing
Escherichia coli MOD1-EC3820	Proteobacteria	Bacteria	NZ_NKLU01000001.1	471910	388822	390225	existing	390380	392350	existing
Escherichia coli MOD1-EC3854	Proteobacteria	Bacteria	NZ_NJRV01000009.1	165959	76145	77548	existing	74020	75990	existing
Escherichia coli MOD1-EC3860	Proteobacteria	Bacteria	NZ_NJRT01000026.1	84560	7813	9216	existing	9371	11341	existing
Escherichia coli MOD1-EC3870	Proteobacteria	Bacteria	NZ_NJWL01000059.1	16200	7422	8825	existing	5297	7267	existing
Escherichia coli MOD1-EC5011	Proteobacteria	Bacteria	NZ_NOID01000029.1	51493	3244	4647	existing	4802	6772	existing
Escherichia coli MOD1-EC5021	Proteobacteria	Bacteria	NZ_NLUP01000128.1	1920	1312	1920	existing	219	1157	existing
Escherichia coli MOD1-EC5030	Proteobacteria	Bacteria	NZ_NLUI01000032.1	55567	49941	51344	existing	47816	49786	existing
Escherichia coli MOD1-EC5034	Proteobacteria	Bacteria	NZ_NTPS01000005.1	205458	76327	77730	existing	74202	76172	existing
Escherichia coli MOD1-EC5051	Proteobacteria	Bacteria	NZ_NLTZ01000021.1	94662	7400	8803	existing	8958	10928	existing
Escherichia coli MOD1-EC5104	Proteobacteria	Bacteria	NZ_NLSJ01000066.1	9880	3879	5282	existing	1754	3724	existing
Escherichia coli MOD1-EC5107	Proteobacteria	Bacteria	NZ_NLSG01000145.1	7838	3754	5157	existing	5312	7282	existing
Escherichia coli MOD1-EC5111	Proteobacteria	Bacteria	NZ_NLSD01000030.1	56134	15468	16871	existing	13343	15313	existing
Escherichia coli MOD1-EC5134	Proteobacteria	Bacteria	NZ_NOGU01000029.1	62180	3150	4553	existing	4708	6678	existing
Escherichia coli MOD1-EC5159	Proteobacteria	Bacteria	NZ_NOFV01000033.1	46948	38168	39571	existing	36043	38013	existing
Escherichia coli MOD1-EC5167	Proteobacteria	Bacteria	NZ_NOFN01000060.1	19368	7378	8781	existing	8936	10906	existing
Escherichia coli MOD1-EC5168	Proteobacteria	Bacteria	NZ_NTPP01000009.1	155630	146800	148203	existing	144675	146645	existing
Escherichia coli MOD1-EC5170	Proteobacteria	Bacteria	NZ_NOFM01000013.1	134145	125365	126768	existing	123240	125210	existing
Escherichia coli MOD1-EC5183	Proteobacteria	Bacteria	NZ_NOFL01000016.1	85145	75705	77108	existing	73571	75550	existing
Escherichia coli MOD1-EC5205	Proteobacteria	Bacteria	NZ_NOFE01000063.1	24942	8976	10379	existing	10534	12504	existing
Escherichia coli MOD1-EC5207	Proteobacteria	Bacteria	NZ_NVPS01000011.1	150172	141370	142773	existing	139245	141215	existing
Escherichia coli MOD1-EC5211	Proteobacteria	Bacteria	NZ_NLQR01000036.1	42311	31752	33155	existing	29627	31597	existing
Escherichia coli MOD1-EC5218	Proteobacteria	Bacteria	NZ_NLQM01000040.1	31759	4975	6378	existing	6533	8512	existing
Escherichia coli MOD1-EC5219	Proteobacteria	Bacteria	NZ_NLQL01000004.1	265819	75433	76836	existing	73299	75278	existing
Escherichia coli MOD1-EC5226	Proteobacteria	Bacteria	NZ_NLQG01000031.1	46688	37837	39240	existing	35712	37682	existing
Escherichia coli MOD1-EC5229	Proteobacteria	Bacteria	NZ_NXMW01000022.1	85740	81195	82598	existing	79070	81040	existing
Escherichia coli MOD1-EC5249	Proteobacteria	Bacteria	NZ_NXMV01000013.1	124459	4870	6273	existing	6428	8407	existing
Escherichia coli MOD1-EC5257	Proteobacteria	Bacteria	NZ_NXMS01000047.1	19644	13536	14939	existing	11411	13381	existing
Escherichia coli MOD1-EC5273	Proteobacteria	Bacteria	NZ_NLPW01000012.1	139287	125421	126824	existing	123296	125266	existing
Escherichia coli MOD1-EC5288	Proteobacteria	Bacteria	NZ_NOET01000024.1	46185	29901	31304	existing	31459	33429	existing
Escherichia coli MOD1-EC5332	Proteobacteria	Bacteria	NZ_NOEL01000013.1	146674	140604	142007	existing	138479	140449	existing
Escherichia coli MOD1-EC5335	Proteobacteria	Bacteria	NZ_NOEJ01000015.1	145898	140604	142007	existing	138479	140449	existing
Escherichia coli MOD1-EC5340	Proteobacteria	Bacteria	NZ_NOEH01000012.1	146846	140716	142119	existing	138591	140561	existing
Escherichia coli MOD1-EC5461	Proteobacteria	Bacteria	NZ_NLOY01000004.1	260913	257167	258570	existing	255033	257012	existing
Escherichia coli MOD1-EC5483	Proteobacteria	Bacteria	NZ_NLOF01000004.1	201378	87220	88623	existing	88778	90748	existing
Escherichia coli MOD1-EC5487	Proteobacteria	Bacteria	NZ_NLOB01000008.1	176301	88524	89927	existing	90082	92052	existing
Escherichia coli MOD1-EC5499	Proteobacteria	Bacteria	NZ_NLNR01000032.1	58078	39088	40491	existing	36963	38933	existing
Escherichia coli MOD1-EC5538	Proteobacteria	Bacteria	NZ_NLMG01000046.1	40113	7399	8802	existing	8957	10927	existing
Escherichia coli MOD1-EC5543	Proteobacteria	Bacteria	NZ_NLMB01000084.1	16491	7639	9042	existing	5514	7484	existing
Escherichia coli MOD1-EC5546	Proteobacteria	Bacteria	NZ_NTPL01000054.1	18907	3331	4734	existing	4889	6859	existing
Escherichia coli MOD1-EC5556	Proteobacteria	Bacteria	NZ_NLLR01000035.1	32295	18109	19512	existing	19667	21637	existing
Escherichia coli MOD1-EC5571	Proteobacteria	Bacteria	NZ_NLLC01000010.1	101624	90096	91499	existing	87971	89941	existing
Escherichia coli MOD1-EC5572	Proteobacteria	Bacteria	NZ_NLLB01000010.1	101624	90096	91499	existing	87971	89941	existing
Escherichia coli MOD1-EC5573	Proteobacteria	Bacteria	NZ_NLLA01000018.1	74519	3508	4911	existing	1374	3353	existing
Escherichia coli MOD1-EC5574	Proteobacteria	Bacteria	NZ_NLKZ01000018.1	74832	3855	5258	existing	1721	3700	existing
Escherichia coli MOD1-EC5576	Proteobacteria	Bacteria	NZ_NLKX01000006.1	151756	3508	4911	existing	1374	3353	existing
Escherichia coli MOD1-EC5579	Proteobacteria	Bacteria	NZ_NLKU01000053.1	35137	17727	19130	existing	15602	17572	existing
Escherichia coli MOD1-EC5580	Proteobacteria	Bacteria	NZ_NLKT01000004.1	214963	202145	203548	existing	200020	201990	existing
Escherichia coli MOD1-EC5587	Proteobacteria	Bacteria	NZ_NLKM01000051.1	23220	7378	8781	existing	8936	10906	existing
Escherichia coli MOD1-EC5623	Proteobacteria	Bacteria	NZ_NLKI01000041.1	16867	2493	3896	existing	4051	6021	existing
Escherichia coli MOD1-EC5630	Proteobacteria	Bacteria	NZ_NLKB01000001.1	409487	118061	119464	existing	119619	121589	existing
Escherichia coli MOD1-EC5634	Proteobacteria	Bacteria	NZ_NLJX01000027.1	55759	49542	50945	existing	47417	49387	existing
Escherichia coli MOD1-EC5636	Proteobacteria	Bacteria	NZ_NLJV01000027.1	63890	49542	50945	existing	47417	49387	existing
Escherichia coli MOD1-EC5661	Proteobacteria	Bacteria	NZ_NLIY01000011.1	139331	14725	16128	existing	12600	14570	existing
Escherichia coli MOD1-EC5663	Proteobacteria	Bacteria	NZ_NLIW01000011.1	124789	56321	57724	existing	57879	59849	existing
Escherichia coli MOD1-EC5689	Proteobacteria	Bacteria	NZ_NLHW01000017.1	125847	68381	69784	existing	69939	71909	existing
Escherichia coli MOD1-EC5692	Proteobacteria	Bacteria	NZ_NLHT01000007.1	142241	135371	136774	existing	133246	135216	existing
Escherichia coli MOD1-EC5693	Proteobacteria	Bacteria	NZ_NLHS01000270.1	8978	3055	4458	existing	930	2900	existing
Escherichia coli MOD1-EC5699	Proteobacteria	Bacteria	NZ_NLHM01000020.1	76133	67257	68660	existing	65132	67102	existing
Escherichia coli MOD1-EC5725	Proteobacteria	Bacteria	NZ_NLGQ01000077.1	17919	16234	17637	existing	14109	16079	existing
Escherichia coli MOD1-EC5743	Proteobacteria	Bacteria	NZ_NLFY01000009.1	156620	150551	151954	existing	148426	150396	existing
Escherichia coli MOD1-EC5745	Proteobacteria	Bacteria	NZ_NLFW01000010.1	157348	143460	144863	existing	141335	143305	existing
Escherichia coli MOD1-EC5777	Proteobacteria	Bacteria	NZ_NOCZ01000020.1	80551	64702	66105	existing	66260	68230	existing
Escherichia coli MOD1-EC5780	Proteobacteria	Bacteria	NZ_NOCX01000028.1	45915	29766	31169	existing	31324	33294	existing
Escherichia coli MOD1-EC5804	Proteobacteria	Bacteria	NZ_NKVK01000026.1	106316	57012	58415	existing	54887	56857	existing
Escherichia coli MOD1-EC5806	Proteobacteria	Bacteria	NZ_NOCG01000014.1	131122	122320	123723	existing	120195	122165	existing
Escherichia coli MOD1-EC5809	Proteobacteria	Bacteria	NZ_NOCD01000014.1	101897	8165	9568	existing	9723	11693	existing
Escherichia coli MOD1-EC5811	Proteobacteria	Bacteria	NZ_NKVJ01000074.1	32811	14661	16064	existing	12536	14506	existing
Escherichia coli MOD1-EC5812	Proteobacteria	Bacteria	NZ_NKVI01000004.1	44511	35337	36740	existing	33212	35182	existing
Escherichia coli MOD1-EC5818	Proteobacteria	Bacteria	NZ_NOBW01000070.1	9710	3531	4934	existing	1397	3376	existing
Escherichia coli MOD1-EC5824	Proteobacteria	Bacteria	NZ_NOBQ01000015.1	112666	78573	79976	existing	80131	82101	existing
Escherichia coli MOD1-EC5834	Proteobacteria	Bacteria	NZ_NKVF01000007.1	346020	7385	8788	existing	8943	10913	existing
Escherichia coli MOD1-EC5835	Proteobacteria	Bacteria	NZ_NOBI01000018.1	105233	91345	92748	existing	89220	91190	existing
Escherichia coli MOD1-EC5843	Proteobacteria	Bacteria	NZ_NOBB01000009.1	137978	133570	134973	existing	131445	133415	existing
Escherichia coli MOD1-EC5848	Proteobacteria	Bacteria	NZ_NOAW01000063.1	30143	14981	16384	existing	12856	14826	existing
Escherichia coli MOD1-EC5853	Proteobacteria	Bacteria	NZ_NOAS01000006.1	225904	222139	223542	existing	220005	221984	existing
Escherichia coli MOD1-EC5855	Proteobacteria	Bacteria	NZ_NOAQ01000045.1	27025	15586	16989	existing	13461	15431	existing
Escherichia coli MOD1-EC5865	Proteobacteria	Bacteria	NZ_NOAG01000019.1	98071	75415	76818	existing	73281	75260	existing
Escherichia coli MOD1-EC5886	Proteobacteria	Bacteria	NZ_NNZO01000019.1	84692	27237	28640	existing	28795	30765	existing
Escherichia coli MOD1-EC5932	Proteobacteria	Bacteria	NZ_NKUN01000035.1	45316	28524	29927	existing	30082	32052	existing
Escherichia coli MOD1-EC5951	Proteobacteria	Bacteria	NZ_NMGZ01000012.1	166394	138505	139908	existing	136380	138350	existing
Escherichia coli MOD1-EC5960	Proteobacteria	Bacteria	NZ_NMGT01000006.1	221501	29314	30717	existing	30872	32851	existing
Escherichia coli MOD1-EC5994	Proteobacteria	Bacteria	NZ_NMFQ01000030.1	54815	42984	44387	existing	40859	42829	existing
Escherichia coli MOD1-EC6027	Proteobacteria	Bacteria	NZ_NMEN01000016.1	95116	82115	83518	existing	79990	81960	existing
Escherichia coli MOD1-EC6037	Proteobacteria	Bacteria	NZ_NMEF01000029.1	72274	42844	44247	existing	40719	42689	existing
Escherichia coli MOD1-EC6040	Proteobacteria	Bacteria	NZ_NMED01000080.1	12193	3391	4794	existing	1266	3236	existing
Escherichia coli MOD1-EC6059	Proteobacteria	Bacteria	NZ_NMKB01000030.1	54849	12535	13938	existing	14093	16063	existing
Escherichia coli MOD1-EC6078	Proteobacteria	Bacteria	NZ_NMDF01000034.1	49971	45219	46622	existing	46777	48747	existing
Escherichia coli MOD1-EC6167	Proteobacteria	Bacteria	NZ_NMBO01000001.1	335637	5738	7141	existing	7296	9266	existing
Escherichia coli MOD1-EC6199	Proteobacteria	Bacteria	NZ_NNYF01000008.1	150397	6975	8378	existing	8533	10503	existing
Escherichia coli MOD1-EC6217	Proteobacteria	Bacteria	NZ_NMAY01000025.1	51684	37746	39149	existing	35621	37591	existing
Escherichia coli MOD1-EC6219	Proteobacteria	Bacteria	NZ_NMJS01000001.1	318380	12618	14021	existing	14176	16146	existing
Escherichia coli MOD1-EC6221	Proteobacteria	Bacteria	NZ_NTOC01000002.1	317905	304017	305420	existing	301892	303862	existing
Escherichia coli MOD1-EC6230	Proteobacteria	Bacteria	NZ_NNYC01000057.1	19583	3915	5318	existing	5473	7443	existing
Escherichia coli MOD1-EC6231	Proteobacteria	Bacteria	NZ_NMJQ01000030.1	60536	31077	32480	existing	32635	34605	existing
Escherichia coli MOD1-EC6232	Proteobacteria	Bacteria	NZ_NNYB01000013.1	97841	65255	66658	existing	63130	65100	existing
Escherichia coli MOD1-EC6233	Proteobacteria	Bacteria	NZ_NMAT01000005.1	193231	12618	14021	existing	14176	16146	existing
Escherichia coli MOD1-EC6293	Proteobacteria	Bacteria	NZ_NMAC01000017.1	337352	328564	329967	existing	326439	328409	existing
Escherichia coli MOD1-EC6294	Proteobacteria	Bacteria	NZ_NMAB01000030.1	215820	211043	212446	existing	208918	210888	existing
Escherichia coli MOD1-EC6306	Proteobacteria	Bacteria	NZ_NNXF01000093.1	8075	2812	4215	existing	4370	6340	existing
Escherichia coli MOD1-EC6307	Proteobacteria	Bacteria	NZ_NNXE01000010.1	157330	10633	12036	existing	12191	14161	existing
Escherichia coli MOD1-EC6324	Proteobacteria	Bacteria	NZ_NLZU01000025.1	60670	45237	46640	existing	46795	48765	existing
Escherichia coli MOD1-EC6327	Proteobacteria	Bacteria	NZ_NLZR01000001.1	401214	290883	292286	existing	288749	290728	existing
Escherichia coli MOD1-EC6345	Proteobacteria	Bacteria	NZ_NLZH01000048.1	28323	3256	4659	existing	1122	3101	existing
Escherichia coli MOD1-EC6347	Proteobacteria	Bacteria	NZ_NLZF01000052.1	6988	2366	3769	existing	3924	5903	existing
Escherichia coli MOD1-EC6362	Proteobacteria	Bacteria	NZ_NMIO01000056.1	6979	2366	3769	existing	3924	5903	existing
Escherichia coli MOD1-EC6418	Proteobacteria	Bacteria	NZ_NMHY01000006.1	74050	5747	7150	existing	7305	9275	existing
Escherichia coli MOD1-EC6425	Proteobacteria	Bacteria	NZ_NLXX01000017.1	266667	250691	252094	existing	248566	250536	existing
Escherichia coli MOD1-EC6455	Proteobacteria	Bacteria	NZ_NNVX01000003.1	302914	296784	298187	existing	294659	296629	existing
Escherichia coli MOD1-EC6458	Proteobacteria	Bacteria	NZ_NTNN01000004.1	214345	187196	188599	existing	185071	187041	existing
Escherichia coli MOD1-EC6460	Proteobacteria	Bacteria	NZ_NNVU01000041.1	33383	17283	18686	existing	18841	20811	existing
Escherichia coli MOD1-EC6483	Proteobacteria	Bacteria	NZ_NLXB01000013.1	84540	7719	9122	existing	9277	11256	existing
Escherichia coli MOD1-EC6489	Proteobacteria	Bacteria	NZ_NLWY01000108.1	22002	13214	14617	existing	11089	13059	existing
Escherichia coli MOD1-EC6496	Proteobacteria	Bacteria	NZ_NLWR01000016.1	118626	54837	56240	existing	52712	54682	existing
Escherichia coli MOD1-EC6549	Proteobacteria	Bacteria	NZ_NNVG01000011.1	166763	138874	140277	existing	136749	138719	existing
Escherichia coli MOD1-EC6593	Proteobacteria	Bacteria	NZ_NMMC01000112.1	9343	3781	5184	existing	5339	7309	existing
Escherichia coli MOD1-EC6594	Proteobacteria	Bacteria	NZ_NMMB01000006.1	199948	150522	151925	existing	148397	150367	existing
Escherichia coli MOD1-EC6601	Proteobacteria	Bacteria	NZ_NMLW01000007.1	150862	132700	134103	existing	130575	132545	existing
Escherichia coli MOD1-EC6613	Proteobacteria	Bacteria	NZ_NMLP01000005.1	246859	135897	137300	existing	133763	135742	existing
Escherichia coli MOD1-EC6621	Proteobacteria	Bacteria	NZ_NNUU01000011.1	144230	126493	127896	existing	124368	126338	existing
Escherichia coli MOD1-EC6648	Proteobacteria	Bacteria	NZ_NXMI01000071.1	20043	4634	6037	existing	2509	4479	existing
Escherichia coli MOD1-EC6662	Proteobacteria	Bacteria	NZ_NNTO01000006.1	162627	147218	148621	existing	145093	147063	existing
Escherichia coli MOD1-EC6693	Proteobacteria	Bacteria	NZ_NOUJ01000039.1	32460	27941	29344	existing	25816	27786	existing
Escherichia coli MOD1-EC6704	Proteobacteria	Bacteria	NZ_NOTZ01000016.1	115588	86567	87970	existing	84442	86412	existing
Escherichia coli MOD1-EC6779	Proteobacteria	Bacteria	NZ_NORX01000001.1	314482	300575	301978	existing	298450	300420	existing
Escherichia coli MOD1-EC6791	Proteobacteria	Bacteria	NZ_NORO01000079.1	12666	3864	5267	existing	1739	3709	existing
Escherichia coli MOD1-EC6794	Proteobacteria	Bacteria	NZ_NTND01000053.1	11745	7400	8803	existing	8958	10928	existing
Escherichia coli MOD1-EC6798	Proteobacteria	Bacteria	NZ_NORJ01000020.1	86793	18426	19829	existing	19984	21954	existing
Escherichia coli MOD1-EC6822	Proteobacteria	Bacteria	NZ_NMKQ01000027.1	75511	66659	68062	existing	64534	66504	existing
Escherichia coli MOD1-EC6829	Proteobacteria	Bacteria	NZ_NOQZ01000065.1	23194	3011	4414	existing	886	2856	existing
Escherichia coli MOD1-EC6830	Proteobacteria	Bacteria	NZ_NOQY01000008.1	113903	108392	109795	existing	109950	111920	existing
Escherichia coli MOD1-EC6856	Proteobacteria	Bacteria	NZ_NOQE01000009.1	149224	133158	134561	existing	134716	136686	existing
Escherichia coli MOD1-EC6858	Proteobacteria	Bacteria	NZ_NOQC01000019.1	95080	82079	83482	existing	79954	81924	existing
Escherichia coli MOD1-EC6865	Proteobacteria	Bacteria	NZ_NOPW01000015.1	110568	33860	35263	existing	31735	33705	existing
Escherichia coli MOD1-EC6887	Proteobacteria	Bacteria	NZ_NOPC01000008.1	226347	222582	223985	existing	220448	222427	existing
Escherichia coli MOD1-EC6896	Proteobacteria	Bacteria	NZ_NOOV01000004.1	247340	136977	138380	existing	134843	136822	existing
Escherichia coli MOD1-EC6899	Proteobacteria	Bacteria	NZ_NMKJ01000019.1	101295	7450	8853	existing	9008	10978	existing
Escherichia coli MOD1-EC6969	Proteobacteria	Bacteria	NZ_NONE01000086.1	9527	2538	3941	existing	413	2383	existing
Escherichia coli MOD1-EC6982	Proteobacteria	Bacteria	NZ_NOMS01000072.1	16057	11290	12693	existing	12848	14818	existing
Escherichia coli MOD1-EC6990	Proteobacteria	Bacteria	NZ_NOMK01000002.1	301606	282355	283758	existing	280230	282200	existing
Escherichia coli MOD1-EC722	Proteobacteria	Bacteria	NZ_NKDL01000016.1	114815	26846	28249	existing	28404	30374	existing
Escherichia coli MOD1-EC727	Proteobacteria	Bacteria	NZ_NKDI01000016.1	115891	86567	87970	existing	84442	86412	existing
Escherichia coli MP020940.1	Proteobacteria	Bacteria	NZ_AQEZ01000032.1	311542	304876	306279	existing	302751	304721	existing
Escherichia coli MS 117-3	Proteobacteria	Bacteria	NZ_GG772898.1	147234	141257	142660	existing	139132	141102	existing
Escherichia coli MS 45-1	Proteobacteria	Bacteria	NZ_GG772197.1	16053	13015	14418	existing	10890	12860	existing
Escherichia coli N37058PS	Proteobacteria	Bacteria	NZ_KZ160115.1	579176	553380	554783	existing	551255	553225	existing
Escherichia coli N56738	Proteobacteria	Bacteria	NZ_NTMW01000034.1	36130	26140	27543	existing	24015	25985	existing
Escherichia coli N60592	Proteobacteria	Bacteria	NZ_NTMT01000008.1	184315	149150	150553	existing	150708	152678	existing
Escherichia coli NA090	Proteobacteria	Bacteria	NZ_MVIO01000104.1	13404	2888	4291	existing	763	2733	existing
Escherichia coli NA635	Proteobacteria	Bacteria	NZ_MJDK01000017.1	104179	97955	99358	existing	95830	97800	existing
Escherichia coli NADC 5570/86-24/6564	Proteobacteria	Bacteria	NZ_CP017251.1	5466770	4810140	4811543	existing	4811698	4813668	existing
Escherichia coli NADC 5570/86-24/6565	Proteobacteria	Bacteria	NZ_CP017249.1	5467107	4810428	4811831	existing	4811986	4813956	existing
Escherichia coli NAEC4	Proteobacteria	Bacteria	NZ_MLBC01000065.1	19687	13914	15317	existing	11789	13759	existing
Escherichia coli NC3-1	Proteobacteria	Bacteria	NZ_PGJY01000018.1	91189	8743	10146	existing	10301	12271	existing
Escherichia coli O08	Proteobacteria	Bacteria	NZ_AOGM01000157.1	35512	4030	5433	existing	1905	3875	existing
Escherichia coli O15:H18 K1516	Proteobacteria	Bacteria	NZ_JHJE01000036.1	84725	55956	57359	existing	53831	55801	existing
Escherichia coli O157:H7 B6914-ARS	Proteobacteria	Bacteria	NZ_NOKN01000002.1	5423097	3157911	3159314	existing	3155786	3157756	existing
Escherichia coli O174:H21 220/00	Proteobacteria	Bacteria	NZ_APWX01000079.1	22978	18741	20144	existing	20299	22269	existing
Escherichia coli O26:H11 10012	Proteobacteria	Bacteria	NZ_BEMU01000122.1	52934	13444	14847	existing	15002	16972	existing
Escherichia coli O26:H11 2329	Proteobacteria	Bacteria	NZ_BEUS01000188.1	52917	13443	14846	existing	15001	16971	existing
Escherichia coli O26:H11 KS78	Proteobacteria	Bacteria	NZ_BESZ01000090.1	47158	38154	39557	existing	36029	37999	existing
Escherichia coli O26:H11 PV0182	Proteobacteria	Bacteria	NZ_BEQS01000097.1	52898	13444	14847	existing	15002	16972	existing
Escherichia coli OLC1003	Proteobacteria	Bacteria	NZ_NEMI01000005.1	165253	20461	21864	existing	22019	23989	existing
Escherichia coli OLC-733	Proteobacteria	Bacteria	NZ_JXWE01000010.1	181983	55845	57248	existing	53720	55690	existing
Escherichia coli OLC990	Proteobacteria	Bacteria	NZ_NEMR01000005.1	165253	20461	21864	existing	22019	23989	existing
Escherichia coli P0304816.1	Proteobacteria	Bacteria	NZ_AQEM01000052.1	337902	310789	312192	existing	308664	310634	existing
Escherichia coli P0304816.10	Proteobacteria	Bacteria	NZ_AQAT01000077.1	148256	141934	143337	existing	139809	141779	existing
Escherichia coli P0304816.11	Proteobacteria	Bacteria	NZ_AQAU01000168.1	147571	141305	142708	existing	139180	141150	existing
Escherichia coli P0304816.12	Proteobacteria	Bacteria	NZ_AQAV01000075.1	148172	141883	143286	existing	139758	141728	existing
Escherichia coli P0304816.13	Proteobacteria	Bacteria	NZ_AQAW01000075.1	25776	19552	20955	existing	17427	19397	existing
Escherichia coli P0304816.14	Proteobacteria	Bacteria	NZ_AQAX01000149.1	148182	141930	143333	existing	139805	141775	existing
Escherichia coli P0304816.15	Proteobacteria	Bacteria	NZ_AQAY01000072.1	147026	140767	142170	existing	138642	140612	existing
Escherichia coli P0304816.2	Proteobacteria	Bacteria	NZ_AQAZ01000165.1	147661	141374	142777	existing	139249	141219	existing
Escherichia coli P0304816.3	Proteobacteria	Bacteria	NZ_AQBA01000078.1	25869	19573	20976	existing	17448	19418	existing
Escherichia coli P0304816.4	Proteobacteria	Bacteria	NZ_AQBB01000159.1	147244	140972	142375	existing	138847	140817	existing
Escherichia coli P0304816.5	Proteobacteria	Bacteria	NZ_AQBC01000188.1	147579	141496	142899	existing	139371	141341	existing
Escherichia coli P0304816.6	Proteobacteria	Bacteria	NZ_AQBD01000155.1	148024	141777	143180	existing	139652	141622	existing
Escherichia coli P0304816.7	Proteobacteria	Bacteria	NZ_AQBE01000073.1	55054	48782	50185	existing	46657	48627	existing
Escherichia coli P0304816.8	Proteobacteria	Bacteria	NZ_AQBF01000068.1	146999	140735	142138	existing	138610	140580	existing
Escherichia coli P0304816.9	Proteobacteria	Bacteria	NZ_AQBG01000077.1	147339	140970	142373	existing	138845	140815	existing
Escherichia coli PCN061	Proteobacteria	Bacteria	NZ_CP006636.1	4603777	4473411	4474814	existing	4471286	4473256	existing
Escherichia coli RiKo 2351/09	Proteobacteria	Bacteria	NZ_LAUC01000152.1	16658	1458	2861	existing	3016	4986	existing
Escherichia coli S51	Proteobacteria	Bacteria	NZ_CP015995.1	4994918	4423161	4424564	existing	4424719	4426689	existing
Escherichia coli SC070	Proteobacteria	Bacteria	NZ_PQJH01000020.1	95187	4149	5552	existing	2024	3994	existing
Escherichia coli sc12-97	Proteobacteria	Bacteria	NZ_PGLA01000012.1	146945	4778	6181	existing	6336	8306	existing
Escherichia coli sc12-98	Proteobacteria	Bacteria	NZ_PGKX01000011.1	146945	4778	6181	existing	6336	8306	existing
Escherichia coli sc12-99	Proteobacteria	Bacteria	NZ_PGJB01000017.1	101710	19484	20887	existing	21042	23012	existing
Escherichia coli SC180	Proteobacteria	Bacteria	NZ_PQIW01000022.1	95187	4149	5552	existing	2024	3994	existing
Escherichia coli SC386	Proteobacteria	Bacteria	NZ_PQIR01000031.1	68368	59336	60739	existing	57211	59181	existing
Escherichia coli SC411	Proteobacteria	Bacteria	NZ_PQIN01000010.1	157815	15774	17177	existing	17332	19302	existing
Escherichia coli SE11	Proteobacteria	Bacteria	NC_011415.1	4887515	4782586	4783989	existing	4780452	4782431	existing
Escherichia coli sheep25	Proteobacteria	Bacteria	NZ_LVPU01000063.1	115989	63912	65315	existing	65470	67440	existing
Escherichia coli sheep26	Proteobacteria	Bacteria	NZ_LVPV01000063.1	115966	50632	52035	existing	48507	50477	existing
Escherichia coli sheep5	Proteobacteria	Bacteria	NZ_LVPA01000078.1	68751	26477	27880	existing	28035	30005	existing
Escherichia coli SJRP/Ec42695	Proteobacteria	Bacteria	NZ_MUBQ01000049.1	30719	21805	23208	existing	19680	21650	existing
Escherichia coli SJRP/Ec42698	Proteobacteria	Bacteria	NZ_MUBR01000011.1	111184	11752	13155	existing	13310	15280	existing
Escherichia coli ST2747	Proteobacteria	Bacteria	NZ_CP007394.1	5090442	494543	495946	existing	492418	494388	existing
Escherichia coli STEC 1500	Proteobacteria	Bacteria	NZ_LOGN01000054.1	55412	13209	14612	existing	14767	16737	existing
Escherichia coli STEC 200	Proteobacteria	Bacteria	NZ_LNZL01000067.1	227300	214350	215753	existing	212225	214195	existing
Escherichia coli STEC 2499	Proteobacteria	Bacteria	NZ_LOIE01000046.1	320593	20260	21663	existing	21818	23788	existing
Escherichia coli STEC 2839	Proteobacteria	Bacteria	NZ_LOJB01000046.1	68611	26407	27810	existing	27965	29935	existing
Escherichia coli STEC 514-2	Proteobacteria	Bacteria	NZ_MRVZ01000105.1	15964	3013	4416	existing	888	2858	existing
Escherichia coli SWECR0018	Proteobacteria	Bacteria	NZ_PTQI01000012.1	139310	14725	16128	existing	12600	14570	existing
Escherichia coli swine13	Proteobacteria	Bacteria	NZ_LVMP01000319.1	30114	15474	16877	existing	17032	19002	existing
Escherichia coli swine42	Proteobacteria	Bacteria	NZ_LVNS01000040.1	85139	80779	82182	existing	78654	80624	existing
Escherichia coli swine65	Proteobacteria	Bacteria	NZ_LVOP01000064.1	331527	4529	5932	existing	6087	8057	existing
Escherichia coli UFU_EC98	Proteobacteria	Bacteria	NZ_CP024092.1	4849850	1743186	1744589	existing	1744744	1746714	existing
Escherichia coli UMEA 3053-1	Proteobacteria	Bacteria	NZ_KE701491.1	535545	328128	329531	existing	326003	327973	existing
Escherichia coli UMEA 3144-1	Proteobacteria	Bacteria	NZ_KE701669.1	1538770	300615	302018	existing	302173	304143	existing
Escherichia coli UMEA 3176-1	Proteobacteria	Bacteria	NZ_KE701869.1	429110	297301	298704	existing	295176	297146	existing
Escherichia coli UMEA 3200-1	Proteobacteria	Bacteria	NZ_KE701974.1	1155168	349468	350871	existing	351026	352996	existing
Escherichia coli UPEC_007	Proteobacteria	Bacteria	NZ_JSVL01000038.1	33342	18101	19504	existing	19659	21629	existing
Escherichia coli UPEC_014	Proteobacteria	Bacteria	NZ_JSVQ01000016.1	106629	23145	24548	existing	24703	26673	existing
Escherichia coli upec-132	Proteobacteria	Bacteria	NZ_JSNT01000050.1	263474	234812	236215	existing	232687	234657	existing
Escherichia coli upec-137	Proteobacteria	Bacteria	NZ_JSNO01000059.1	317123	5659	7062	existing	7217	9187	existing
Escherichia coli upec-284	Proteobacteria	Bacteria	NZ_JSIM01000461.1	24409	3716	5119	existing	5274	7244	existing
Escherichia coli upec-66	Proteobacteria	Bacteria	NZ_JSGY01000129.1	109830	27188	28591	existing	28746	30716	existing
Escherichia coli VL2507-1	Proteobacteria	Bacteria	NZ_MIXE01000023.1	139095	123076	124479	existing	124634	126604	existing
Escherichia coli WCE035	Proteobacteria	Bacteria	NZ_LSEW01000193.1	50389	10430	11833	existing	11988	13958	existing
Escherichia coli WCHEC050614	Proteobacteria	Bacteria	NZ_MSQY01000008.1	143128	85980	87383	existing	83855	85825	existing
Escherichia coli WH398	Proteobacteria	Bacteria	NZ_PSNR01000046.1	19129	3792	5195	existing	5350	7320	existing
Escherichia coli XF1-3f	Proteobacteria	Bacteria	NZ_PGJS01000056.1	25646	10487	11890	existing	12045	14015	existing
Escherichia coli YH17149	Proteobacteria	Bacteria	NZ_PTNI01000005.1	308867	303907	305310	existing	301782	303752	existing
Escherichia coli YH17157	Proteobacteria	Bacteria	NZ_PUDT01000016.1	114264	99105	100508	existing	100663	102633	existing
Escherichia coli YH17178	Proteobacteria	Bacteria	NZ_PTML01000015.1	147096	4572	5975	existing	6130	8100	existing
Escherichia coli ZSE5	Proteobacteria	Bacteria	NZ_PSNI01000060.1	38630	15774	17177	existing	13649	15619	existing
Escherichia coli ZZ1-5g	Proteobacteria	Bacteria	NZ_PGLK01000005.1	172778	13757	15160	existing	11632	13602	existing
Escherichia fergusonii ECD227	Proteobacteria	Bacteria	NZ_CM001142.1	4509864	3179434	3180837	existing	3180986	3182956	existing
Escherichia fergusonii MOD1-EC6349	Proteobacteria	Bacteria	NZ_PTRZ01000001.1	432898	279204	280607	existing	280756	282726	existing
Escherichia fergusonii YH17130	Proteobacteria	Bacteria	NZ_PUBY01000006.1	213014	155552	156955	existing	153433	155403	existing
Escherichia sp. MOD1-EC5990	Proteobacteria	Bacteria	NZ_PTRV01000017.1	96158	12486	13889	existing	14044	16014	existing
Escherichia sp. MOD1-EC6096	Proteobacteria	Bacteria	NZ_PTSP01000007.1	125806	7691	9094	existing	9249	11228	existing
Escherichia sp. MOD1-EC6147	Proteobacteria	Bacteria	NZ_PTSI01000005.1	204579	82116	83519	existing	83674	85653	existing
Escherichia sp. MOD1-EC6150	Proteobacteria	Bacteria	NZ_PTSG01000004.1	204480	120963	122366	existing	118829	120808	existing
Escherichia sp. MOD1-EC6157	Proteobacteria	Bacteria	NZ_PTSD01000008.1	138899	117011	118414	existing	114877	116856	existing
Eubacterium plexicaudatum ASF492	Firmicutes	Bacteria	NZ_KB822503.1	250067	196075	197448	existing	194030	194920	existing
Eubacterium ramulus ATCC 29099	Firmicutes	Bacteria	NZ_KI271158.1	82556	49588	50967	existing	47558	49492	existing
Exiguobacterium chiriqhucha N139	Firmicutes	Bacteria	NZ_JMEH01000001.1	1553709	120526	121431	existing	123171	123956	existing
Exiguobacterium indicum HHS 31	Firmicutes	Bacteria	NZ_MPSZ01000002.1	283671	142338	143204	existing	144933	145760	existing
Exiguobacterium sp. AB2	Firmicutes	Bacteria	NZ_JNAA01000109.1	206903	172046	172951	existing	169526	170317	existing
Exiguobacterium sp. AT1b	Firmicutes	Bacteria	NC_012673.1	2999895	2558610	2559515	existing	2555927	2556601	existing
Fabibacter sp. 4D4	Bacteroidetes	Bacteria	NZ_MDGP01000001.1	4576104	3866858	3868066	existing	3869293	3870153	existing
Ferrimonas kyonanensis DSM 18153	Proteobacteria	Bacteria	NZ_KE384365.1	299372	272060	273685	existing	273804	275762	existing
Filamentous cyanobacterium CCT1	Cyanobacteria	Bacteria	NZ_PYER01000360.1	5085	2417	3844	existing	271	2223	existing
Filamentous cyanobacterium ESFC-1	Cyanobacteria	Bacteria	NZ_KB904821.1	5431811	3728484	3729860	existing	3725559	3727538	existing
Fischerella major NIES-592	Cyanobacteria	Bacteria	NZ_MRCA01000012.1	147183	27798	29240	existing	30858	31517	existing
Fischerella muscicola CCMEE 5323	Cyanobacteria	Bacteria	NZ_NRQW01000502.1	11842	3266	4708	existing	135	851	existing
Fischerella muscicola PCC 7414	Cyanobacteria	Bacteria	NZ_AJLK01000116.1	66433	56244	57686	existing	53113	53829	existing
Fischerella muscicola SAG 1427-1 = PCC 73103	Cyanobacteria	Bacteria	NZ_AJLJ01000064.1	226112	145362	146720	existing	143010	144974	existing
Fischerella sp. NIES-3754	Cyanobacteria	Bacteria	NZ_AP017305.1	5821603	1091790	1093166	existing	1089513	1090229	existing
Fischerella sp. NIES-4106	Cyanobacteria	Bacteria	NZ_AP018298.1	6177244	6057398	6058756	existing	6054892	6056865	existing
Fischerella sp. PCC 9339	Cyanobacteria	Bacteria	NZ_JH992898.1	5991344	1917320	1918696	existing	1914081	1916045	existing
Fischerella sp. PCC 9431	Cyanobacteria	Bacteria	NZ_KE650771.1	6735698	4070744	4072102	existing	4072576	4074540	existing
Fischerella sp. PCC 9605	Cyanobacteria	Bacteria	NZ_KI912148.1	2910489	1060096	1061539	existing	1057666	1059630	existing
Fischerella thermalis BR2B	Cyanobacteria	Bacteria	NZ_NMQG01000286.1	42033	26616	27965	existing	29512	30228	existing
Fischerella thermalis CCMEE 5194	Cyanobacteria	Bacteria	NZ_NQME01000561.1	53528	26719	28068	existing	24453	25169	existing
Fischerella thermalis CCMEE 5198	Cyanobacteria	Bacteria	NZ_NMQF01000132.1	6805	2808	4175	existing	545	1261	existing
Fischerella thermalis CCMEE 5205	Cyanobacteria	Bacteria	NZ_NMQJ01000633.1	65089	39819	41168	existing	42728	43444	existing
Fischerella thermalis CCMEE 5208	Cyanobacteria	Bacteria	NZ_NMQH01000328.1	48995	42259	43608	existing	39996	40712	existing
Fischerella thermalis CCMEE 5268	Cyanobacteria	Bacteria	NZ_NMQA01000054.1	56166	44289	45638	existing	47185	47901	existing
Fischerella thermalis CCMEE 5273	Cyanobacteria	Bacteria	NZ_NMQB01000034.1	32206	4487	5836	existing	2224	2940	existing
Fischerella thermalis CCMEE 5282	Cyanobacteria	Bacteria	NZ_NMQC01000048.1	37662	31565	32914	existing	34461	35177	existing
Fischerella thermalis CCMEE 5318	Cyanobacteria	Bacteria	NZ_NMQE01000656.1	58828	42830	44179	existing	45739	46455	existing
Fischerella thermalis CCMEE 5330	Cyanobacteria	Bacteria	NZ_NMQI01000143.1	23767	7507	8961	existing	10456	11172	existing
Fischerella thermalis JSC-11	Cyanobacteria	Bacteria	NZ_AGIZ01000003.1	444951	343509	344858	existing	346405	347121	existing
Fischerella thermalis PCC 7521	Cyanobacteria	Bacteria	NZ_AJLL01000009.1	86997	30826	32175	existing	33722	34438	existing
Fischerella thermalis WC1110	Cyanobacteria	Bacteria	NZ_NGZS01000083.1	49892	30858	32207	existing	33754	34470	existing
Fischerella thermalis WC114	Cyanobacteria	Bacteria	NZ_NGZU01000053.1	188669	173266	174615	existing	176162	176878	existing
Fischerella thermalis WC119	Cyanobacteria	Bacteria	NZ_NGZT01000055.1	59700	27330	28679	existing	25067	25783	existing
Fischerella thermalis WC157	Cyanobacteria	Bacteria	NZ_NGZV01000087.1	46674	14051	15400	existing	11788	12504	existing
Fischerella thermalis WC213	Cyanobacteria	Bacteria	NZ_NHAK01000094.1	59602	30366	31715	existing	33262	33978	existing
Fischerella thermalis WC245	Cyanobacteria	Bacteria	NZ_NHAI01000070.1	59543	27325	28674	existing	25062	25778	existing
Fischerella thermalis WC246	Cyanobacteria	Bacteria	NZ_NHAH01000050.1	46762	31350	32699	existing	34246	34962	existing
Fischerella thermalis WC249	Cyanobacteria	Bacteria	NZ_NHAG01000027.1	28902	14299	15648	existing	12036	12752	existing
Fischerella thermalis WC341	Cyanobacteria	Bacteria	NZ_NGZW01000046.1	30679	2015	3364	existing	4911	5627	existing
Fischerella thermalis WC344	Cyanobacteria	Bacteria	NZ_NHAF01000056.1	60166	27758	29107	existing	25495	26211	existing
Fischerella thermalis WC439	Cyanobacteria	Bacteria	NZ_NHAE01000174.1	34050	4674	6023	existing	2411	3127	existing
Fischerella thermalis WC441	Cyanobacteria	Bacteria	NZ_NHAD01000029.1	83467	54249	55598	existing	57145	57861	existing
Fischerella thermalis WC442	Cyanobacteria	Bacteria	NZ_NHAC01000127.1	52373	31163	32512	existing	34059	34775	existing
Fischerella thermalis WC527	Cyanobacteria	Bacteria	NZ_NHAB01000101.1	50034	17826	19175	existing	15563	16279	existing
Fischerella thermalis WC538	Cyanobacteria	Bacteria	NZ_NHAA01000108.1	50158	31122	32471	existing	34018	34734	existing
Fischerella thermalis WC558	Cyanobacteria	Bacteria	NZ_NGZY01000042.1	19021	4664	6013	existing	2401	3117	existing
Fischerella thermalis WC559	Cyanobacteria	Bacteria	NZ_NGZX01000042.1	39378	24827	26176	existing	22470	23099	existing
Flavobacterium hydatis ATCC 29551	Bacteroidetes	Bacteria	NZ_MUGY01000002.1	444484	310849	312126	existing	313206	314159	existing
Flavobacterium hydatis DSM 2063	Bacteroidetes	Bacteria	NZ_JPRM01000036.1	165196	48686	49963	existing	51043	51996	existing
Flavobacterium indicum GPTSA100-9	Bacteroidetes	Bacteria	NC_017025.1	2993089	1896643	1897920	existing	1899143	1899964	existing
Fortiea contorta PCC 7126	Cyanobacteria	Bacteria	NZ_KB235930.1	5208103	1045930	1047279	existing	1043760	1045727	existing
Franconibacter helveticus 413_SENT	Proteobacteria	Bacteria	NZ_JVIC01000085.1	117273	2157	3578	existing	3715	5685	existing
Franconibacter pulveris LMG 24059	Proteobacteria	Bacteria	NZ_AWFY01000056.1	483285	315949	317352	existing	317507	319477	existing
Frankia sp. CcI49	Actinobacteria	Bacteria	NZ_MOWP01000009.1	333039	3787	5133	existing	1763	2488	existing
Friedmanniella luteola DSM 21741	Actinobacteria	Bacteria	NZ_LT629749.1	4717614	4137596	4138951	existing	4135450	4136181	existing
Gamma proteobacterium NOR5-3	Proteobacteria	Bacteria	NZ_DS999407.1	585256	274058	275464	existing	276730	277587	existing
Gamma proteobacterium WG36	Proteobacteria	Bacteria	NZ_AMYV01000065.1	26090	5696	7111	existing	3562	5541	existing
Geitlerinema sp. PCC 9228	Cyanobacteria	Bacteria	NZ_LNDC01000195.1	35999	7624	9021	existing	5401	7446	existing
Geobacillus kaustophilus Et2/3 LG51_094	Firmicutes	Bacteria	NZ_JYCF01000094.1	12502	4754	6130	existing	6093	8096	existing
Geobacillus sp. 47C-IIb	Firmicutes	Bacteria	NZ_NADS01000099.1	2517	3	1286	existing	1291	2229	existing
Geobacillus sp. GHH01	Firmicutes	Bacteria	NC_020210.1	3583134	2163736	2165076	existing	2165075	2167078	existing
Geobacillus sp. PA-3	Firmicutes	Bacteria	NZ_LIDX01000148.1	8627	6358	7734	existing	4392	6395	existing
Geobacillus sp. WSUCF-018B	Firmicutes	Bacteria	NZ_PIJF01000010.1	64348	22334	23674	existing	23673	25676	existing
Geobacillus stearothermophilus 10	Firmicutes	Bacteria	NZ_CP008934.1	3654829	3191489	3192865	existing	3189523	3191526	existing
Geobacillus thermoleovorans KCTC 3570	Firmicutes	Bacteria	NZ_CP014335.1	3450609	1998562	1999938	existing	1999901	2001904	existing
Geobacter bremensis R1	Proteobacteria	Bacteria	NZ_KE384581.1	380720	375517	376866	existing	376871	378880	existing
Geodermatophilus sabuli DSM 46844	Actinobacteria	Bacteria	NZ_OBDO01000006.1	324684	62295	63623	existing	64943	65734	existing
Geothermobacter sp. HR-1	Proteobacteria	Bacteria	NZ_PPFX01000049.1	27065	23087	24415	existing	24538	26517	existing
Gibbsiella quercinecans FRB97	Proteobacteria	Bacteria	NZ_CP014136.1	5548506	3127288	3128691	existing	3125154	3127133	existing
Gilliamella apicola A8	Proteobacteria	Bacteria	NZ_MZNG01000001.1	116586	11823	13241	existing	13392	15356	existing
Gilliamella apicola A9	Proteobacteria	Bacteria	NZ_NARS01000023.1	27419	24620	26038	existing	22505	24469	existing
Gilliamella apicola N-22	Proteobacteria	Bacteria	NZ_NASB01000003.1	136844	12798	14201	existing	14341	16299	existing
Gilliamella apicola N-28	Proteobacteria	Bacteria	NZ_NASC01000001.1	92369	78169	79572	existing	76071	78029	existing
Gilliamella apicola N-G5	Proteobacteria	Bacteria	NZ_NASA01000015.1	84027	54058	55476	existing	55627	57591	existing
Gloeocapsa sp. PCC 73106	Cyanobacteria	Bacteria	NZ_ALVY01000198.1	41645	34906	36282	existing	32815	33657	existing
Gloeocapsa sp. PCC 7428	Cyanobacteria	Bacteria	NC_019745.1	5431448	2185123	2186562	existing	2189592	2190407	existing
Gloeocapsopsis sp. AAB1 = 1H9	Cyanobacteria	Bacteria	NZ_PTJN01000026.1	41789	13551	14981	existing	17993	18898	existing
Grimontia hollisae ATCC 33564	Proteobacteria	Bacteria	NZ_CP014056.2	3215321	2003515	2005008	existing	2001440	2003449	existing
Grimontia hollisae CIP 101886	Proteobacteria	Bacteria	NZ_ADAQ01000011.1	1078387	650136	651629	existing	651695	653704	existing
Hahella chejuensis KCTC 2396	Proteobacteria	Bacteria	NC_007645.1	7215267	7162773	7164158	existing	7164308	7166290	existing
Haladaptatus sp. W1 126	Euryarchaeota	Archaea	NZ_MEIH01000032.1	20247	7578	9086	existing	9098	11077	existing
Halanaerobium congolense WG8	Firmicutes	Bacteria	NZ_FNGB01000040.1	16854	11843	13177	existing	9850	11820	existing
Halanaerobium congolense WG9	Firmicutes	Bacteria	NZ_FNHK01000044.1	16548	3362	4696	existing	4719	6689	existing
Halapricum salinum JCM 19729	Euryarchaeota	Archaea	CP031310	3452056	1874054	1875547	existing	1871983	1874046	existing
Halobacillus salinus Marseille-P2480	Firmicutes	Bacteria	NZ_FVYZ01000004.1	2278296	366374	367882	existing	364359	366335	existing
Halobacteriovorax marinus BE01	Proteobacteria	Bacteria	NZ_CP017414.1	3393238	778421	779818	existing	776373	778361	existing
Halobellus limi JCM 16811	Euryarchaeota	Archaea	CP031311	2958395	2645427	2646908	existing	2643382	2645409	existing
Halodesulfovibrio aestuarii DSM 17919 = ATCC 29578	Proteobacteria	Bacteria	NZ_ARQF01000021.1	1201672	815117	816529	existing	816588	818570	existing
Halogranum amylolyticum CGMCC 1.10121	Euryarchaeota	Archaea	NZ_FODV01000024.1	60301	8198	9700	existing	9710	11710	existing
Halolactibacillus halophilus DSM 17073	Firmicutes	Bacteria	NZ_FOXC01000005.1	94195	38535	39425	existing	41077	42015	existing
Halomonadaceae bacterium R4HLG17	Proteobacteria	Bacteria	NZ_PVRV01000021.1	329679	213825	215210	existing	216467	217258	existing
Halomonas desiderata SP1	Proteobacteria	Bacteria	NZ_MUMZ01000089.1	58583	51384	52769	existing	52943	54919	existing
Halomonas heilongjiangensis DSM 26881 1211	Proteobacteria	Bacteria	NZ_PNRE01000031.1	48325	17790	19175	existing	15751	16464	existing
Halomonas hydrothermalis MTCC 5445	Proteobacteria	Bacteria	NZ_JTDR01000011.1	87238	49081	50448	existing	50622	52601	existing
Halomonas sp. 141	Proteobacteria	Bacteria	NZ_PINZ01000076.1	6510	4399	5766	existing	2246	4225	existing
Halomonas sp. BC04	Proteobacteria	Bacteria	NZ_AZQX01000001.1	20758	7314	8590	existing	8853	10829	existing
Halomonas sp. TD01	Proteobacteria	Bacteria	NZ_GL949756.1	685857	396865	398250	existing	399576	400289	existing
Halomonas sp. TG39a	Proteobacteria	Bacteria	NZ_JQLV01000001.1	4011492	3245762	3247147	existing	3248404	3249195	existing
Halorubrum trapanicum plasmid pCBA1232-02 strain CBA1232	Euryarchaeota	Archaea	NZ_AP017571.1	103081	559	1974	existing	2003	4018	existing
Haloterrigena jeotgali A29	Euryarchaeota	Archaea	CP031303	3644881	466026	467519	existing	467528	469588	existing
Halothece sp. PCC 7418	Cyanobacteria	Bacteria	NC_019779.1	4179170	3275543	3276955	existing	3278800	3279564	existing
Hapalosiphon sp. MRB220	Cyanobacteria	Bacteria	NZ_LIRN01000008.1	48905	14747	16105	existing	12407	14371	existing
Hasllibacter halocynthiae DSM 29318	Proteobacteria	Bacteria	NZ_PVTT01000001.1	1395804	375275	376348	existing	378006	378650	existing
Hathewaya proteolytica DSM 3090	Firmicutes	Bacteria	NZ_FRAD01000006.1	163733	32901	34271	existing	30844	32778	existing
Helicobacter cetorum isolate 138563_8	Proteobacteria	Bacteria	NZ_FZMU01000005.1	77872	76651	77661	existing	74422	75165	existing
Helicobacter cetorum MIT 00-7128	Proteobacteria	Bacteria	NC_017737.1	1947646	213199	214209	existing	210970	211713	existing
Helicobacter macacae MIT 99-5501	Proteobacteria	Bacteria	NZ_KI669454.1	1682603	217464	218477	existing	220049	220771	existing
Helicobacter marmotae isolate 152490_3	Proteobacteria	Bacteria	NZ_FZPP01000038.1	73055	46324	47352	existing	44103	44849	existing
Hyphomonas oceanitis SCH89	Proteobacteria	Bacteria	NZ_ARYL01000001.1	312161	10556	11899	existing	8478	10514	existing
Idiomarina sp. 28-8	Proteobacteria	Bacteria	NZ_DF266789.1	975454	829278	830453	existing	832018	832836	existing
Jannaschia helgolandensis DSM 14858	Proteobacteria	Bacteria	NZ_FNZQ01000009.1	120034	75494	76867	existing	73554	74216	existing
Kandleria vitulina WCE2011	Firmicutes	Bacteria	NZ_JHXA01000001.1	266957	184667	186010	existing	187230	188087	existing
Kingella kingae KK190	Proteobacteria	Bacteria	HG428421.1	1992845	1747568	1748611	existing	1745315	1746088	existing
Kitasatospora sp. CB01950	Actinobacteria	Bacteria	NZ_LISX01000019.1	106097	99205	100641	existing	101921	102769	existing
Klebsiella aerogenes AUH-KAM5	Proteobacteria	Bacteria	NZ_PYHJ01000008.1	281346	68030	69490	existing	65943	66815	existing
Klebsiella aerogenes AUH-KAM6	Proteobacteria	Bacteria	NZ_PYHK01000008.1	281346	68030	69490	existing	65943	66815	existing
Klebsiella aerogenes GN02355	Proteobacteria	Bacteria	NZ_LDBG01000006.1	226429	219408	220811	existing	217274	219253	existing
Klebsiella aerogenes SMART_429	Proteobacteria	Bacteria	NZ_LPQB01000006.1	165117	141485	142888	existing	139360	141330	existing
Klebsiella aerogenes UCI89	Proteobacteria	Bacteria	NZ_KQ087572.1	1135121	780365	781768	existing	778240	780210	existing
Klebsiella michiganensis CH2	Proteobacteria	Bacteria	NZ_JSWW01000046.1	106622	82880	84283	existing	80746	82725	existing
Klebsiella michiganensis CH5	Proteobacteria	Bacteria	NZ_LFUC01000025.1	43603	19861	21264	existing	17727	19706	existing
Klebsiella michiganensis NBRC 3318	Proteobacteria	Bacteria	NZ_BEWR01000033.1	58189	19883	21286	existing	17758	19728	existing
Klebsiella oxytoca 582_KOXY	Proteobacteria	Bacteria	NZ_JVBF01000006.1	30923	18063	19466	existing	15938	17908	existing
Klebsiella oxytoca 588_KOXY	Proteobacteria	Bacteria	NZ_JVAZ01000121.1	23866	18059	19462	existing	15934	17904	existing
Klebsiella pneumoniae AUH-KIMP198	Proteobacteria	Bacteria	NZ_NICJ01000005.1	364007	317680	319083	existing	319238	321208	existing
Klebsiella pneumoniae B7868	Proteobacteria	Bacteria	NZ_LYYE01000166.1	44073	23257	24660	existing	21132	23102	existing
Klebsiella pneumoniae BH2937	Proteobacteria	Bacteria	NZ_NFYF01000017.1	38348	24202	25605	existing	25760	27730	existing
Klebsiella pneumoniae CICC10011	Proteobacteria	Bacteria	NZ_LBCM01000029.1	42867	22039	23442	existing	19914	21884	existing
Klebsiella pneumoniae COL-Kpn22	Proteobacteria	Bacteria	NZ_NCMB01000032.1	34909	19306	20709	existing	20864	22834	existing
Klebsiella pneumoniae k1670	Proteobacteria	Bacteria	NZ_FLJK01000017.1	44129	23207	24610	existing	21082	23052	existing
Klebsiella pneumoniae k1961	Proteobacteria	Bacteria	NZ_FLFH01000019.1	42845	19359	20762	existing	20917	22887	existing
Klebsiella pneumoniae k2150	Proteobacteria	Bacteria	NZ_FLFQ01000004.1	392044	334089	335492	existing	331964	333934	existing
Klebsiella pneumoniae KP-11U	Proteobacteria	Bacteria	NZ_JUBL01000010.1	95677	49706	51109	existing	51264	53234	existing
Klebsiella pneumoniae L176	Proteobacteria	Bacteria	NZ_NLDC01000023.1	68776	37002	38405	existing	34877	36847	existing
Klebsiella pneumoniae L196	Proteobacteria	Bacteria	NZ_NLDF01000023.1	68949	37175	38578	existing	35050	37020	existing
Klebsiella pneumoniae L23	Proteobacteria	Bacteria	NZ_NLDL01000009.1	240781	209007	210410	existing	206882	208852	existing
Klebsiella pneumoniae L26	Proteobacteria	Bacteria	NZ_NLDN01000009.1	240625	209007	210410	existing	206882	208852	existing
Klebsiella pneumoniae L36	Proteobacteria	Bacteria	NZ_NLDS01000009.1	240625	209007	210410	existing	206882	208852	existing
Klebsiella pneumoniae L37	Proteobacteria	Bacteria	NZ_NLDT01000009.1	240781	209007	210410	existing	206882	208852	existing
Klebsiella pneumoniae L442	Proteobacteria	Bacteria	NZ_NLEC01000009.1	68615	37006	38409	existing	34881	36851	existing
Klebsiella pneumoniae L447	Proteobacteria	Bacteria	NZ_NLED01000023.1	68616	36998	38401	existing	34873	36843	existing
Klebsiella pneumoniae L50	Proteobacteria	Bacteria	NZ_NLEJ01000009.1	240781	209007	210410	existing	206882	208852	existing
Klebsiella pneumoniae L519	Proteobacteria	Bacteria	NZ_NLEO01000009.1	239165	30216	31619	existing	31774	33744	existing
Klebsiella pneumoniae L526	Proteobacteria	Bacteria	NZ_NLEQ01000024.1	50606	37175	38578	existing	35050	37020	existing
Klebsiella pneumoniae L63	Proteobacteria	Bacteria	NZ_NLEZ01000039.1	262169	51726	53129	existing	53284	55254	existing
Klebsiella pneumoniae L70	Proteobacteria	Bacteria	NZ_NLFB01000022.1	262137	51702	53105	existing	53260	55230	existing
Klebsiella pneumoniae L8	Proteobacteria	Bacteria	NZ_NLFD01000009.1	240625	209007	210410	existing	206882	208852	existing
Klebsiella pneumoniae L81	Proteobacteria	Bacteria	NZ_NLFE01000018.1	262119	51679	53082	existing	53237	55207	existing
Klebsiella pneumoniae L84	Proteobacteria	Bacteria	NZ_NLFF01000009.1	240625	209007	210410	existing	206882	208852	existing
Klebsiella pneumoniae subsp. pneumoniae 3189STDY5864792	Proteobacteria	Bacteria	NZ_FXQS01000022.1	42982	19356	20759	existing	20914	22884	existing
Klebsiella pneumoniae VRCO0363	Proteobacteria	Bacteria	NZ_FWOW01000006.1	319236	305645	307105	existing	308440	309186	existing
Klebsiella pneumoniae W2-1-ERG1	Proteobacteria	Bacteria	NZ_FLWW01000005.1	360484	315327	316730	existing	316885	318855	existing
Klebsiella pneumoniae W2-1-ERY5(G)	Proteobacteria	Bacteria	NZ_FLWD01000004.1	442310	315327	316730	existing	316885	318855	existing
Klebsiella pneumoniae W2-5-ERG4	Proteobacteria	Bacteria	NZ_FLVY01000009.1	248383	210676	212079	existing	208551	210521	existing
Klebsiella pneumoniae XL-1	Proteobacteria	Bacteria	NZ_MNAK01000023.1	68564	36974	38377	existing	34849	36819	existing
Klebsiella variicola 671_KVAR	Proteobacteria	Bacteria	NZ_JUXS01000034.1	95578	74343	75746	existing	75901	77871	existing
Komagataeibacter hansenii HUM-1	Proteobacteria	Bacteria	NZ_MJME01000054.1	24849	17190	18527	existing	16156	17085	existing
Kosakonia cowanii JCM 10956 = DSM 18146 strain 888-76	Proteobacteria	Bacteria	NZ_CP019445.1	4646998	617270	618673	existing	618828	620807	existing
Kosakonia radicincitans YD4	Proteobacteria	Bacteria	NZ_JSFC01000001.1	5226863	3527674	3529077	existing	3525549	3527519	existing
Kushneria marisflavi SW32	Proteobacteria	Bacteria	NZ_CP021358.1	3667185	1896568	1897941	existing	1899225	1900001	existing
Lachnospiraceae bacterium 2_1_58FAA	Firmicutes	Bacteria	NZ_GL945336.1	359457	346140	347477	existing	343925	344845	existing
Lachnospiraceae bacterium 6_1_37FAA	Firmicutes	Bacteria	NZ_GL872349.1	1867026	1182592	1183971	existing	1180559	1182493	existing
Lachnospiraceae bacterium FE2018	Firmicutes	Bacteria	NZ_JNKK01000037.1	30446	5633	7153	existing	3639	4526	existing
Lachnospiraceae bacterium oral taxon 096 strain F0428	Firmicutes	Bacteria	NZ_PYXF01000001.1	1534220	445888	447300	existing	443770	444645	existing
Lachnospiraceae bacterium XBD2001	Firmicutes	Bacteria	NZ_FPAN01000008.1	172678	125753	127177	existing	123744	124634	existing
Lebetimonas sp. JH369	Proteobacteria	Bacteria	NZ_ATHP01000001.1	1550212	1486856	1488067	existing	1485074	1485778	existing
Lebetimonas sp. JS085	Proteobacteria	Bacteria	NZ_ATHR01000001.1	1550097	1486747	1487958	existing	1484964	1485668	existing
Lebetimonas sp. JS138	Proteobacteria	Bacteria	NZ_ATHT01000001.1	1498441	1435089	1436300	existing	1433306	1434010	existing
Lebetimonas sp. JS170	Proteobacteria	Bacteria	NZ_ATHU01000001.1	1550259	1486906	1488117	existing	1485123	1485827	existing
Leminorella grimontii ATCC 33999 = DSM 5078	Proteobacteria	Bacteria	NZ_AUUA01000003.1	481488	300398	301801	existing	298264	300243	existing
Leptolyngbya ohadii IS1	Cyanobacteria	Bacteria	NZ_NKFP01000006.1	4260588	1574206	1575552	existing	1572092	1572928	existing
Leptolyngbya sp. JSC-1	Cyanobacteria	Bacteria	NZ_KL662191.1	6335039	4406292	4407677	existing	4404217	4405059	existing
Leptolyngbya sp. KIOST-1	Cyanobacteria	Bacteria	NZ_JQFA01000004.1	2106336	942292	943719	existing	940146	942098	existing
Leptolyngbya sp. NIES-3755	Cyanobacteria	Bacteria	NZ_AP017308.1	6244812	4496975	4498357	existing	4499587	4500429	existing
Leptolyngbya sp. PCC 6406	Cyanobacteria	Bacteria	NZ_KI913949.1	5473176	1916877	1918229	existing	1914866	1915786	existing
Limnohabitans sp. JirII-31	Proteobacteria	Bacteria	NZ_NESA01000007.1	202852	33168	34502	existing	35717	36613	existing
Limnothrix rosea IAM M-220	Cyanobacteria	Bacteria	NZ_MRBY01000006.1	125027	66698	68071	existing	69485	70270	existing
Lonsdalea populi CFCC 11748	Proteobacteria	Bacteria	NZ_LUTM01000006.1	184448	163718	165121	existing	161584	163563	existing
Lunatimonas lonarensis AK24	Bacteroidetes	Bacteria	NZ_AQHR01000069.1	47573	8001	9059	existing	5758	6597	existing
Lyngbya aestuarii BL J	Cyanobacteria	Bacteria	NZ_AUZM01000090.1	20775	18059	19501	existing	15292	17259	existing
Lyngbya sp. PCC 8106	Cyanobacteria	Bacteria	NZ_AAVU01000040.1	73345	14829	16241	existing	12337	14304	existing
Lysinimicrobium rhizosphaerae NBRC 110049	Actinobacteria	Bacteria	NZ_BBMG01000007.1	226701	161526	162869	existing	159430	160266	existing
Marinobacter antarcticus CGMCC 1.10835	Proteobacteria	Bacteria	NZ_FRAQ01000002.1	569418	370576	371985	existing	368520	369281	existing
Marinobacter excellens LAMA 842	Proteobacteria	Bacteria	NZ_LOCO01000029.1	49137	29467	30840	existing	32052	32891	existing
Marinobacter guineae M3B	Proteobacteria	Bacteria	NZ_KZ319339.1	1720445	54375	55796	existing	52336	53112	existing
Marinobacter nitratireducens AK21	Proteobacteria	Bacteria	NZ_ANIE01000009.1	581499	395329	396702	existing	393278	394048	existing
Marinobacter sp. C18	Proteobacteria	Bacteria	NZ_LQXJ01000029.1	8548	2740	4161	existing	701	1477	existing
Marinobacter sp. C1S70	Proteobacteria	Bacteria	NZ_AXBW01000029.1	199697	8151	9524	existing	6100	6870	existing
Marinobacter sp. EN3	Proteobacteria	Bacteria	NZ_AXCC01000023.1	252357	246302	247732	existing	249013	249753	existing
Marinobacter sp. LQ44	Proteobacteria	Bacteria	NZ_CP014754.1	4435564	1866033	1867406	existing	1868618	1869457	existing
Marinococcus halophilus Marseille-P3459	Firmicutes	Bacteria	NZ_FVZD01000006.1	2041295	1272857	1274377	existing	1272015	1272827	existing
Marinomonas spartinae CECT 8887	Proteobacteria	Bacteria	NZ_FLOE01000003.1	547801	75565	76959	existing	77040	79013	existing
Maritimibacter sp. 55A14	Proteobacteria	Bacteria	NZ_QEYE01000002.1	294355	286193	287524	existing	288856	289662	existing
Massilia sp. KIM	Proteobacteria	Bacteria	NZ_MVAD01000001.1	3374390	1007537	1009003	existing	1010330	1011148	existing
Mastigocladopsis repens PCC 10914	Cyanobacteria	Bacteria	NZ_JH992901.1	6070411	1870792	1872228	existing	1867992	1869974	existing
Mastigocladus laminosus UU774 74	Cyanobacteria	Bacteria	NZ_MNPM01000027.1	79371	9777	11153	existing	6538	8502	existing
Mastigocoleus testarum BC008	Cyanobacteria	Bacteria	NZ_LMTZ01000089.1	145461	8356	9786	existing	11299	12042	existing
Merismopedia glauca CCAP 1448/3	Cyanobacteria	Bacteria	NZ_PVWJ01000057.1	32533	11749	13203	existing	9548	10261	existing
Mesorhizobium amorphae CCNWGS0123	Proteobacteria	Bacteria	NZ_AGSN01000174.1	60200	40965	42002	existing	36038	36880	existing
Mesorhizobium amorphae CCNWGS0123 plasmid pM0123d	Proteobacteria	Bacteria	NZ_CP015322.1	948568	749400	750437	existing	744473	745315	existing
Mesorhizobium loti R7ANSx3859	Proteobacteria	Bacteria	NZ_NSFR01000004.1	422247	319339	320766	existing	317306	317995	existing
Mesorhizobium sp. LCM 4577	Proteobacteria	Bacteria	NZ_MDDU01000009.1	139203	104608	105939	existing	107430	108080	existing
Mesorhizobium sp. WSM3224	Proteobacteria	Bacteria	NZ_ATYO01000022.1	119312	6980	8317	existing	9622	10371	existing
Mesorhizobium sp. WSM3859	Proteobacteria	Bacteria	NZ_NSGG01000016.1	184125	101482	102909	existing	104253	104942	existing
Mesorhizobium wenxiniae WYCCWR 10195	Proteobacteria	Bacteria	NZ_NPKH01000011.1	549538	401049	402122	existing	403651	404463	existing
Methanogenic archaeon ISO4-H5	Euryarchaeota	Archaea	NZ_CP014214.1	1937883	933274	934512	existing	935808	936521	existing
Methanomassiliicoccaceae archaeon UBA71	Euryarchaeota	Archaea	DARO01000012.1	243051	143798	145036	existing	141750	142439	existing
Methanomicrobiales archaeon HGW-Methanomicrobiales-2	Euryarchaeota	Archaea	PGYL01000001.1	104709	83536	84903	existing	84947	86959	existing
Methanoregula boonei 6A8	Euryarchaeota	Archaea	NC_009712.1	2542943	353140	354504	existing	351058	353067	existing
Methanosarcina mazei 1.H.A.1A.1	Euryarchaeota	Archaea	NZ_JJQG01000148.1	127605	88884	90257	existing	86792	88825	existing
Methanosarcina mazei 1.H.A.1A.3	Euryarchaeota	Archaea	NZ_JJQH01000113.1	111392	28432	29805	existing	29864	31897	existing
Methanosarcina mazei 1.H.A.1A.6	Euryarchaeota	Archaea	NZ_JJQJ01000077.1	61946	30879	32252	existing	28787	30820	existing
Methanosarcina mazei 1.H.A.2.3	Euryarchaeota	Archaea	NZ_JJQM01000097.1	120236	89169	90542	existing	87077	89110	existing
Methanosarcina mazei 1.H.A.2.7	Euryarchaeota	Archaea	NZ_JJQO01000083.1	117570	81608	82981	existing	79516	81549	existing
Methanosarcina mazei 1.H.A.2.8	Euryarchaeota	Archaea	NZ_JJQP01000146.1	38262	7195	8568	existing	5103	7136	existing
Methanosarcina mazei 1.H.M.0.1	Euryarchaeota	Archaea	NZ_JJQQ01000039.1	81734	50667	52040	existing	48575	50608	existing
Methanosarcina mazei 1.H.M.1A.1	Euryarchaeota	Archaea	NZ_JJQR01000151.1	117615	81554	82927	existing	79462	81495	existing
Methanosarcina mazei 1.H.M.1A.2	Euryarchaeota	Archaea	NZ_JJQS01000027.1	81596	50529	51902	existing	48437	50470	existing
Methanosarcina mazei 1.H.M.1A.3	Euryarchaeota	Archaea	NZ_JJQT01000060.1	32230	23950	25323	existing	21858	23891	existing
Methanosarcina mazei 1.H.M.2.2	Euryarchaeota	Archaea	NZ_JJQV01000031.1	216821	185754	187127	existing	183662	185695	existing
Methanosarcina mazei 1.H.M.2.3	Euryarchaeota	Archaea	NZ_JJQW01000011.1	125110	89111	90484	existing	87019	89052	existing
Methanosarcina mazei 1.H.M.2.4	Euryarchaeota	Archaea	NZ_JJQX01000027.1	31094	5644	7017	existing	7076	9109	existing
Methanosarcina mazei 1.H.T.2.1	Euryarchaeota	Archaea	NZ_JJQZ01000126.1	130619	29695	31068	existing	31127	33160	existing
Methanosarcina mazei 1.H.T.2.3	Euryarchaeota	Archaea	NZ_JJRA01000097.1	99836	50666	52039	existing	48574	50607	existing
Methanosarcina mazei 1.H.T.2.5	Euryarchaeota	Archaea	NZ_JJRB01000119.1	128806	97739	99112	existing	95647	97680	existing
Methanosarcina mazei 2.F.A.2.3	Euryarchaeota	Archaea	NZ_JJOR01000158.1	86658	50672	52045	existing	48580	50613	existing
Methanosarcina mazei 3.F.A.1A.1	Euryarchaeota	Archaea	NZ_JJPA01000226.1	18729	2837	4210	existing	745	2778	existing
Methanosarcina mazei 3.F.A.1B.1	Euryarchaeota	Archaea	NZ_JJPC01000036.1	132932	101851	103224	existing	99759	101792	existing
Methanosphaerula palustris E1-9c	Euryarchaeota	Archaea	NC_011832.1	2922917	1406568	1407986	existing	1408047	1410077	existing
Methylobacter tundripaludum SV96	Proteobacteria	Bacteria	NZ_JH109152.1	2936421	2271229	2272251	existing	2268999	2269613	existing
Methylobacterium aquaticum NS228	Proteobacteria	Bacteria	NZ_LDRL01000232.1	20520	17124	18476	existing	15061	15729	existing
Methylobacterium aquaticum NS229	Proteobacteria	Bacteria	NZ_LDRM01000146.1	20520	17124	18476	existing	15061	15729	existing
Methylobacterium aquaticum NS230	Proteobacteria	Bacteria	NZ_LDRN01000062.1	20520	2045	3397	existing	4792	5460	existing
Methylobacterium extorquens AM1 megaplasmid	Proteobacteria	Bacteria	NC_012811.1	1261460	1013890	1015176	existing	1016624	1017268	existing
Methylobacterium mesophilicum SR1.6/6	Proteobacteria	Bacteria	NZ_ANPA01000003.1	1221340	147335	148621	existing	145246	145899	existing
Methylobacterium sp. GXS13	Proteobacteria	Bacteria	NZ_LKKO01000001.1	673855	4359	5645	existing	7093	7737	existing
Methylobacterium sp. Leaf121	Proteobacteria	Bacteria	NZ_LMNP01000001.1	234200	24305	25342	existing	21968	22621	existing
Methylomonas methanica R-45363	Proteobacteria	Bacteria	NZ_LUUG01000060.1	109505	66058	67440	existing	68864	69613	existing
Methylophaga sulfidovorans DSM 11578	Proteobacteria	Bacteria	NZ_FOSH01000014.1	84034	6231	7595	existing	7707	9698	existing
Methyloversatilis discipulorum RZ18-153	Proteobacteria	Bacteria	NZ_ARVV01000001.1	4251015	1325003	1326343	existing	1327577	1328404	existing
Microcoleus sp. PCC 7113	Cyanobacteria	Bacteria	NC_019738.1	7470429	1100916	1102322	existing	1098518	1099297	existing
Microcoleus vaginatus FGP-2	Cyanobacteria	Bacteria	NZ_AFJC01000004.1	421503	323608	324978	existing	320873	321808	existing
Micromonospora yangpuensis DSM 45577	Actinobacteria	Bacteria	NZ_FMIA01000002.1	6499829	922345	923667	existing	923832	925829	existing
Microscilla marina ATCC 23134	Bacteroidetes	Bacteria	NZ_AAWS01000063.1	50559	36250	37536	existing	38826	39620	existing
Mitsuaria chitosanitabida NBRC 102408	Proteobacteria	Bacteria	NZ_BCYP01000039.1	159324	149617	150948	existing	152188	153021	existing
Moorea bouillonii PNG PNG5-198	Cyanobacteria	Bacteria	NZ_MKZS01000001.1	8262658	3888745	3890094	existing	3891037	3893013	existing
Moorea producens 3L	Cyanobacteria	Bacteria	NZ_GL890969.1	197448	52498	53847	existing	49540	51516	existing
Moorea producens JHB	Cyanobacteria	Bacteria	NZ_CP017708.1	9373345	4550699	4552048	existing	4553041	4555017	existing
Moorea producens PAL NAK12DEC93-3La	Cyanobacteria	Bacteria	NZ_MKZR01000001.1	8171464	6432949	6434298	existing	6429991	6431967	existing
Moorea producens PAL-8-15-08-1	Cyanobacteria	Bacteria	NZ_CP017599.1	9673108	4560085	4561434	existing	4562717	4564693	existing
Moorella glycerini NMP	Firmicutes	Bacteria	NZ_CELZ01000025.1	43779	32779	34188	existing	35430	36227	existing
Moorella stamsii DSM 26217	Firmicutes	Bacteria	NZ_PVXL01000019.1	43519	9497	10906	existing	7458	8255	existing
Moritella sp. Urea-trap-13	Proteobacteria	Bacteria	NZ_PJCA01000031.1	1597348	1401071	1402546	existing	1403698	1404561	existing
Mucilaginibacter sp. BJC16-A31	Bacteroidetes	Bacteria	NZ_CP022743.1	5301339	2558924	2560219	existing	2556852	2557685	existing
Mucilaginibacter sp. OK268	Bacteroidetes	Bacteria	NZ_FNJV01000002.1	1158087	107089	108270	existing	109575	110366	existing
Mycobacterium abscessus ATCC 19977	Actinobacteria	Bacteria	CU458896.1	5067172	1107005	1108333	existing	1109533	1110444	existing
Mycobacterium abscessus NOV0213	Actinobacteria	Bacteria	NZ_CP013049.1	5173145	975690	977018	existing	978218	979129	existing
Mycobacterium abscessus subsp. bolletii 103	Actinobacteria	Bacteria	NZ_CP009407.1	5051394	1091553	1092881	existing	1094081	1094992	existing
Mycobacterium abscessus subsp. bolletii MA 1948	Actinobacteria	Bacteria	NZ_CP009408.1	5064190	1106782	1108110	existing	1109310	1110221	existing
Mycobacterium abscessus subsp. bolletii MC1518	Actinobacteria	Bacteria	NZ_CP009613.1	5049258	1105973	1107301	existing	1108501	1109412	existing
Mycobacterium asiaticum 1165133.8	Actinobacteria	Bacteria	NZ_LZLS01000065.1	104262	71489	72817	existing	69375	70169	existing
Mycobacterium asiaticum 1337463.1	Actinobacteria	Bacteria	NZ_LZLF01000168.1	55772	28889	30232	existing	31507	32328	existing
Mycobacterium gordonae 1275229.4	Actinobacteria	Bacteria	NZ_LZLX01000137.1	22089	16627	17955	existing	19245	20066	existing
Mycobacterium intermedium DSM 44049	Actinobacteria	Bacteria	NZ_MVHT01000030.1	68145	4571	5914	existing	2475	3296	existing
Mycobacterium intermedium HMC1	Actinobacteria	Bacteria	NZ_MIJC01000028.1	54426	4148	5491	existing	2052	2873	existing
Mycobacterium intermedium HMC2_M5	Actinobacteria	Bacteria	NZ_MIHB01000034.1	68002	62282	63625	existing	64900	65721	existing
Mycobacterium intracellulare FLAC0162	Actinobacteria	Bacteria	NZ_NSFE01000033.1	13602	9429	10757	existing	7312	8121	existing
Mycobacterium malmoense E3012	Actinobacteria	Bacteria	NZ_MBEE01000088.1	40092	21558	22886	existing	24173	24997	existing
Mycobacterium paraense FI-07156	Actinobacteria	Bacteria	NZ_LQPK01000007.1	341429	207130	208458	existing	205016	205927	existing
Mycobacterium paraense FI-10043	Actinobacteria	Bacteria	NZ_LQPL01000023.1	233513	99979	101307	existing	97865	98776	existing
Mycobacterium saskatchewanense DSM 44616	Actinobacteria	Bacteria	NZ_LQPR01000040.1	104056	22709	24037	existing	25357	26151	existing
Mycobacterium shinjukuense CCUG 53584	Actinobacteria	Bacteria	NZ_MVIK01000057.1	27361	5383	6711	existing	7998	8819	existing
Mycobacterium sp. 24999	Actinobacteria	Bacteria	NZ_MLHV01000024.1	97395	93238	94566	existing	91127	91942	existing
Mycobacterium sp. 27335	Actinobacteria	Bacteria	NZ_MLCL01000089.1	622886	430982	432310	existing	428871	429686	existing
Mycobacterium sp. 4858	Actinobacteria	Bacteria	NZ_LT968775.1	1834602	696208	697536	existing	698823	699647	existing
Mycobacterium sp. 852002-50816_SCH5313054-b	Actinobacteria	Bacteria	NZ_LZIC01000002.1	70360	55172	56500	existing	57748	58614	existing
Mycobacterium sp. 852013-50091_SCH5140682	Actinobacteria	Bacteria	NZ_LZTB01000104.1	176481	157260	158588	existing	159860	160687	existing
Mycobacterium sp. 852014-51730_SCH5271717	Actinobacteria	Bacteria	NZ_LZSM01000001.1	135978	8347	9675	existing	6236	7069	existing
Mycobacterium sp. E796	Actinobacteria	Bacteria	NZ_LZKK01000103.1	37833	4372	5697	existing	6975	7799	existing
Mycobacterium sp. NS-7484	Actinobacteria	Bacteria	NZ_MBEJ01000055.1	83033	62276	63601	existing	64885	65709	existing
Mycobacteroides abscessus 3A-0119-R	Actinobacteria	Bacteria	NZ_AKUX01000005.1	468665	270549	271877	existing	273077	273988	existing
Mycobacteroides abscessus 3A-0122-R	Actinobacteria	Bacteria	NZ_AKUY01000029.1	267876	236529	237857	existing	239057	239968	existing
Mycobacteroides abscessus 3A-0122-S	Actinobacteria	Bacteria	NZ_AKUZ01000004.1	468722	270575	271903	existing	273103	274014	existing
Mycobacteroides abscessus 3A-0731	Actinobacteria	Bacteria	NZ_AKVA01000005.1	332115	160828	162156	existing	163356	164267	existing
Mycobacteroides abscessus 3A-0810-R	Actinobacteria	Bacteria	NZ_AKUP01000008.1	268519	70378	71706	existing	72906	73817	existing
Mycobacteroides abscessus 3A-0930-R	Actinobacteria	Bacteria	NZ_AKVB01000003.1	268487	70370	71698	existing	72898	73809	existing
Mycobacteroides abscessus 3A-0930-S	Actinobacteria	Bacteria	NZ_AKVC01000004.1	268538	70369	71697	existing	72897	73808	existing
Mycobacteroides abscessus 6G-0125-R	Actinobacteria	Bacteria	NZ_AKUE01000001.1	295465	124595	125923	existing	127123	128034	existing
Mycobacteroides abscessus 6G-0125-S	Actinobacteria	Bacteria	NZ_AKUF01000006.1	1271054	124673	126001	existing	127201	128112	existing
Mycobacteroides abscessus 6G-0212	Actinobacteria	Bacteria	NZ_AKUR01000005.1	294903	124620	125948	existing	127148	128059	existing
Mycobacteroides abscessus 6G-0728-R	Actinobacteria	Bacteria	NZ_AKUS01000003.1	295020	124721	126049	existing	127249	128160	existing
Mycobacteroides abscessus 6G-0728-S	Actinobacteria	Bacteria	NZ_AKUG01000005.1	1990736	490979	492307	existing	493507	494418	existing
Mycobacteroides abscessus 6G-1108	Actinobacteria	Bacteria	NZ_AKUH01000008.1	319925	122096	123424	existing	124624	125535	existing
Mycobacteroides abscessus A213	Actinobacteria	Bacteria	NZ_QDEQ01000001.1	2166166	704205	705533	existing	702094	703005	existing
Mycobacteroides abscessus A247	Actinobacteria	Bacteria	NZ_QDEY01000001.1	2143442	704292	705620	existing	702181	703092	existing
Mycobacteroides abscessus A254	Actinobacteria	Bacteria	NZ_QDFA01000003.1	813642	454681	456009	existing	452570	453481	existing
Mycobacteroides abscessus A305	Actinobacteria	Bacteria	NZ_QDFD01000002.1	1495209	42460	43788	existing	40349	41260	existing
Mycobacteroides abscessus A73	Actinobacteria	Bacteria	NZ_QDEF01000004.1	610853	42460	43788	existing	40349	41260	existing
Mycobacteroides abscessus FLAC013	Actinobacteria	Bacteria	NZ_CP014955.1	5074222	1090322	1091650	existing	1092850	1093761	existing
Mycobacteroides abscessus FLAC014	Actinobacteria	Bacteria	NZ_NEGV01000001.1	1290904	1117378	1118706	existing	1119906	1120817	existing
Mycobacteroides abscessus FLAC028	Actinobacteria	Bacteria	NZ_CP016190.1	5188101	1161207	1162535	existing	1163735	1164646	existing
Mycobacteroides abscessus FLAC029	Actinobacteria	Bacteria	NZ_CP014956.1	5188507	1161213	1162541	existing	1163741	1164652	existing
Mycobacteroides abscessus FLAC046	Actinobacteria	Bacteria	NZ_CP016192.1	5214168	1170131	1171459	existing	1172659	1173570	existing
Mycobacteroides abscessus FLAC053	Actinobacteria	Bacteria	NZ_NEGP01000010.1	121357	55832	57160	existing	58360	59271	existing
Mycobacteroides abscessus G119	Actinobacteria	Bacteria	NZ_QDEP01000001.1	2166340	704292	705620	existing	702181	703092	existing
Mycobacteroides abscessus G148	Actinobacteria	Bacteria	NZ_QDEG01000001.1	1035522	496587	497915	existing	494476	495387	existing
Mycobacteroides abscessus G152	Actinobacteria	Bacteria	NZ_QDEJ01000001.1	3330448	1406799	1408127	existing	1409327	1410238	existing
Mycobacteroides abscessus G207	Actinobacteria	Bacteria	NZ_QDEW01000003.1	585533	8981	10309	existing	11509	12420	existing
Mycobacteroides abscessus MAB_110811_2726	Actinobacteria	Bacteria	NZ_JAOT01000002.1	877640	706719	708047	existing	709247	710158	existing
Mycobacteroides abscessus PAP001 isolate 7_b	Actinobacteria	Bacteria	NZ_CSTO01000007.1	220760	170655	171983	existing	168544	169455	existing
Mycobacteroides abscessus PAP002 isolate 7_c	Actinobacteria	Bacteria	NZ_CSTP01000012.1	90805	40668	41996	existing	38557	39468	existing
Mycobacteroides abscessus PAP004 isolate 6_a	Actinobacteria	Bacteria	NZ_CSTS01000005.1	338801	40668	41996	existing	38557	39468	existing
Mycobacteroides abscessus PAP020 isolate 7_d	Actinobacteria	Bacteria	NZ_CSUG01000013.1	53280	40736	42064	existing	38625	39536	existing
Mycobacteroides abscessus PAP077 isolate 7_a	Actinobacteria	Bacteria	NZ_CSWD01000013.1	93473	41031	42359	existing	38920	39831	existing
Mycobacteroides abscessus subsp. abscessus 10	Actinobacteria	Bacteria	NZ_FVTY01000005.1	392789	40883	42211	existing	38772	39683	existing
Mycobacteroides abscessus subsp. abscessus 1013	Actinobacteria	Bacteria	NZ_FSIM01000005.1	392649	40757	42085	existing	38646	39557	existing
Mycobacteroides abscessus subsp. abscessus 1023	Actinobacteria	Bacteria	NZ_FVOU01000001.1	1239492	388435	389763	existing	390963	391874	existing
Mycobacteroides abscessus subsp. abscessus 1029	Actinobacteria	Bacteria	NZ_FSKB01000004.1	559295	169609	170937	existing	167498	168409	existing
Mycobacteroides abscessus subsp. abscessus 103	Actinobacteria	Bacteria	NZ_FSHO01000005.1	384654	40874	42202	existing	38763	39674	existing
Mycobacteroides abscessus subsp. abscessus 1034	Actinobacteria	Bacteria	NZ_FVPQ01000005.1	430263	40853	42181	existing	38742	39653	existing
Mycobacteroides abscessus subsp. abscessus 1036	Actinobacteria	Bacteria	NZ_FVOY01000006.1	336832	294775	296103	existing	297303	298214	existing
Mycobacteroides abscessus subsp. abscessus 1041	Actinobacteria	Bacteria	NZ_FVPD01000004.1	392728	350545	351873	existing	353073	353984	existing
Mycobacteroides abscessus subsp. abscessus 1043	Actinobacteria	Bacteria	NZ_FSKJ01000006.1	302175	40765	42093	existing	38654	39565	existing
Mycobacteroides abscessus subsp. abscessus 1044	Actinobacteria	Bacteria	NZ_FSKK01000003.1	565504	394557	395885	existing	397085	397996	existing
Mycobacteroides abscessus subsp. abscessus 1046	Actinobacteria	Bacteria	NZ_FSKN01000004.1	521244	169628	170956	existing	167517	168428	existing
Mycobacteroides abscessus subsp. abscessus 1051	Actinobacteria	Bacteria	NZ_FSKP01000004.1	435634	40870	42198	existing	38759	39670	existing
Mycobacteroides abscessus subsp. abscessus 1061	Actinobacteria	Bacteria	NZ_FVPG01000003.1	465737	294799	296127	existing	297327	298238	existing
Mycobacteroides abscessus subsp. abscessus 1063	Actinobacteria	Bacteria	NZ_FSKC01000004.1	435369	393330	394658	existing	395858	396769	existing
Mycobacteroides abscessus subsp. abscessus 1067	Actinobacteria	Bacteria	NZ_FSKZ01000002.1	883272	169611	170939	existing	167500	168411	existing
Mycobacteroides abscessus subsp. abscessus 1069	Actinobacteria	Bacteria	NZ_FSLA01000005.1	392799	350604	351932	existing	353132	354043	existing
Mycobacteroides abscessus subsp. abscessus 1074	Actinobacteria	Bacteria	NZ_FSLC01000005.1	525646	483528	484856	existing	486056	486967	existing
Mycobacteroides abscessus subsp. abscessus 1078	Actinobacteria	Bacteria	NZ_FVPP01000003.1	436574	40762	42090	existing	38651	39562	existing
Mycobacteroides abscessus subsp. abscessus 1080	Actinobacteria	Bacteria	NZ_FSLG01000002.1	989906	561430	562758	existing	559319	560230	existing
Mycobacteroides abscessus subsp. abscessus 1081	Actinobacteria	Bacteria	NZ_FSJZ01000003.1	607215	169627	170955	existing	167516	168427	existing
Mycobacteroides abscessus subsp. abscessus 1082	Actinobacteria	Bacteria	NZ_FSLH01000003.1	565554	394581	395909	existing	397109	398020	existing
Mycobacteroides abscessus subsp. abscessus 1088	Actinobacteria	Bacteria	NZ_FSCT01000006.1	392769	350576	351904	existing	353104	354015	existing
Mycobacteroides abscessus subsp. abscessus 1089	Actinobacteria	Bacteria	NZ_FVJH01000003.1	607583	436640	437968	existing	439168	440079	existing
Mycobacteroides abscessus subsp. abscessus 1090	Actinobacteria	Bacteria	NZ_FSFD01000002.1	1380129	40776	42104	existing	38665	39576	existing
Mycobacteroides abscessus subsp. abscessus 1095	Actinobacteria	Bacteria	NZ_FSFG01000004.1	521801	350832	352160	existing	353360	354271	existing
Mycobacteroides abscessus subsp. abscessus 110	Actinobacteria	Bacteria	NZ_FSJH01000006.1	392747	350545	351873	existing	353073	353984	existing
Mycobacteroides abscessus subsp. abscessus 1108	Actinobacteria	Bacteria	NZ_FSBM01000008.1	165031	40750	42078	existing	38639	39550	existing
Mycobacteroides abscessus subsp. abscessus 1109	Actinobacteria	Bacteria	NZ_FSEV01000004.1	521124	350481	351809	existing	353009	353920	existing
Mycobacteroides abscessus subsp. abscessus 1123	Actinobacteria	Bacteria	NZ_FVQI01000003.1	521278	350274	351602	existing	352802	353713	existing
Mycobacteroides abscessus subsp. abscessus 1124	Actinobacteria	Bacteria	NZ_FVHA01000003.1	436593	394509	395837	existing	397037	397948	existing
Mycobacteroides abscessus subsp. abscessus 113	Actinobacteria	Bacteria	NZ_NQSA01000003.1	726114	374217	375545	existing	372106	373017	existing
Mycobacteroides abscessus subsp. abscessus 1131	Actinobacteria	Bacteria	NZ_FSLO01000002.1	651387	170699	172027	existing	168588	169499	existing
Mycobacteroides abscessus subsp. abscessus 1136	Actinobacteria	Bacteria	NZ_FSQN01000001.1	3477186	3306227	3307555	existing	3308755	3309666	existing
Mycobacteroides abscessus subsp. abscessus 1142	Actinobacteria	Bacteria	NZ_FVOV01000004.1	521177	350220	351548	existing	352748	353659	existing
Mycobacteroides abscessus subsp. abscessus 1145	Actinobacteria	Bacteria	NZ_FVQF01000005.1	559032	169591	170919	existing	167480	168391	existing
Mycobacteroides abscessus subsp. abscessus 1146	Actinobacteria	Bacteria	NZ_FVQK01000003.1	559421	169657	170985	existing	167546	168457	existing
Mycobacteroides abscessus subsp. abscessus 1150	Actinobacteria	Bacteria	NZ_FVQG01000003.1	516151	40691	42019	existing	38580	39491	existing
Mycobacteroides abscessus subsp. abscessus 1151	Actinobacteria	Bacteria	NZ_FVQV01000003.1	645924	474069	475397	existing	476597	477508	existing
Mycobacteroides abscessus subsp. abscessus 1157	Actinobacteria	Bacteria	NZ_FVQO01000004.1	506357	40766	42094	existing	38655	39566	existing
Mycobacteroides abscessus subsp. abscessus 1159	Actinobacteria	Bacteria	NZ_FVQN01000003.1	606402	169613	170941	existing	167502	168413	existing
Mycobacteroides abscessus subsp. abscessus 1161	Actinobacteria	Bacteria	NZ_FVQM01000004.1	431026	388766	390094	existing	391294	392205	existing
Mycobacteroides abscessus subsp. abscessus 119	Actinobacteria	Bacteria	NZ_FSJK01000003.1	392746	350548	351876	existing	353076	353987	existing
Mycobacteroides abscessus subsp. abscessus 123-1	Actinobacteria	Bacteria	NZ_NQUM01000003.1	522209	375379	376707	existing	377997	378821	existing
Mycobacteroides abscessus subsp. abscessus 123-2	Actinobacteria	Bacteria	NZ_NQUM01000003.1	522209	387407	388735	existing	390025	390849	existing
Mycobacteroides abscessus subsp. abscessus 14	Actinobacteria	Bacteria	NZ_FSMY01000005.1	468724	40871	42199	existing	38760	39671	existing
Mycobacteroides abscessus subsp. abscessus 142	Actinobacteria	Bacteria	NZ_FSJP01000004.1	469589	427391	428719	existing	429919	430830	existing
Mycobacteroides abscessus subsp. abscessus 18	Actinobacteria	Bacteria	NZ_FVUB01000002.1	770584	728382	729710	existing	730910	731821	existing
Mycobacteroides abscessus subsp. abscessus 2	Actinobacteria	Bacteria	NZ_NQSK01000002.1	674515	285321	286649	existing	287939	288763	existing
Mycobacteroides abscessus subsp. abscessus 2022	Actinobacteria	Bacteria	NZ_NQRX01000001.1	795153	751366	752694	existing	753894	754805	existing
Mycobacteroides abscessus subsp. abscessus 216	Actinobacteria	Bacteria	NZ_NQRZ01000002.1	520392	138443	139771	existing	136332	137243	existing
Mycobacteroides abscessus subsp. abscessus 227	Actinobacteria	Bacteria	NZ_NQRY01000003.1	518948	348195	349523	existing	350723	351634	existing
Mycobacteroides abscessus subsp. abscessus 244	Actinobacteria	Bacteria	NZ_NQSJ01000003.1	619875	135999	137327	existing	138617	139441	existing
Mycobacteroides abscessus subsp. abscessus 291	Actinobacteria	Bacteria	NZ_FSBB01000005.1	478783	40868	42196	existing	38757	39668	existing
Mycobacteroides abscessus subsp. abscessus 333	Actinobacteria	Bacteria	NZ_FSBQ01000005.1	467814	425622	426950	existing	428150	429061	existing
Mycobacteroides abscessus subsp. abscessus 3476	Actinobacteria	Bacteria	NZ_NQQP01000001.1	839652	496541	497869	existing	494430	495341	existing
Mycobacteroides abscessus subsp. abscessus 353	Actinobacteria	Bacteria	NZ_FSCB01000003.1	853695	425834	427162	existing	423723	424634	existing
Mycobacteroides abscessus subsp. abscessus 375	Actinobacteria	Bacteria	NZ_FSCZ01000001.1	1175863	1164021	1165349	existing	1166549	1167460	existing
Mycobacteroides abscessus subsp. abscessus 384	Actinobacteria	Bacteria	NZ_FVHB01000002.1	520796	349726	351054	existing	352254	353165	existing
Mycobacteroides abscessus subsp. abscessus 397	Actinobacteria	Bacteria	NZ_FVLL01000002.1	1291434	511708	513036	existing	514236	515147	existing
Mycobacteroides abscessus subsp. abscessus 398	Actinobacteria	Bacteria	NZ_FSDW01000006.1	342796	330952	332280	existing	333480	334391	existing
Mycobacteroides abscessus subsp. abscessus 410	Actinobacteria	Bacteria	NZ_FSEC01000004.1	543840	501630	502958	existing	504158	505069	existing
Mycobacteroides abscessus subsp. abscessus 415	Actinobacteria	Bacteria	NZ_FVIM01000005.1	545852	10509	11837	existing	8398	9309	existing
Mycobacteroides abscessus subsp. abscessus 421	Actinobacteria	Bacteria	NZ_FVKN01000004.1	489605	137998	139326	existing	135887	136798	existing
Mycobacteroides abscessus subsp. abscessus 422	Actinobacteria	Bacteria	NZ_FVKO01000006.1	449664	350561	351889	existing	353089	354000	existing
Mycobacteroides abscessus subsp. abscessus 423	Actinobacteria	Bacteria	NZ_FVKT01000004.1	392488	350278	351606	existing	352806	353717	existing
Mycobacteroides abscessus subsp. abscessus 424	Actinobacteria	Bacteria	NZ_FSFY01000005.1	392494	40887	42215	existing	38776	39687	existing
Mycobacteroides abscessus subsp. abscessus 425	Actinobacteria	Bacteria	NZ_FSFZ01000004.1	392482	350274	351602	existing	352802	353713	existing
Mycobacteroides abscessus subsp. abscessus 426	Actinobacteria	Bacteria	NZ_FVJW01000004.1	478510	436313	437641	existing	438841	439752	existing
Mycobacteroides abscessus subsp. abscessus 433	Actinobacteria	Bacteria	NZ_FVKQ01000003.1	694185	652105	653433	existing	654633	655544	existing
Mycobacteroides abscessus subsp. abscessus 434	Actinobacteria	Bacteria	NZ_FVKP01000001.1	3149229	2978166	2979494	existing	2980694	2981605	existing
Mycobacteroides abscessus subsp. abscessus 445	Actinobacteria	Bacteria	NZ_FVSO01000003.1	392377	40765	42093	existing	38654	39565	existing
Mycobacteroides abscessus subsp. abscessus 450	Actinobacteria	Bacteria	NZ_FVKF01000003.1	424167	330917	332245	existing	333445	334356	existing
Mycobacteroides abscessus subsp. abscessus 456	Actinobacteria	Bacteria	NZ_FSFM01000004.1	576013	138084	139412	existing	135973	136884	existing
Mycobacteroides abscessus subsp. abscessus 46	Actinobacteria	Bacteria	NZ_FSGR01000004.1	436745	40881	42209	existing	38770	39681	existing
Mycobacteroides abscessus subsp. abscessus 460	Actinobacteria	Bacteria	NZ_FSFP01000004.1	596897	425953	427281	existing	428481	429392	existing
Mycobacteroides abscessus subsp. abscessus 461	Actinobacteria	Bacteria	NZ_FSFQ01000004.1	467764	40762	42090	existing	38651	39562	existing
Mycobacteroides abscessus subsp. abscessus 464	Actinobacteria	Bacteria	NZ_FSFS01000003.1	478797	436604	437932	existing	439132	440043	existing
Mycobacteroides abscessus subsp. abscessus 469	Actinobacteria	Bacteria	NZ_FSIS01000006.1	477547	435466	436794	existing	437994	438905	existing
Mycobacteroides abscessus subsp. abscessus 47	Actinobacteria	Bacteria	NZ_FVKV01000003.1	571227	394574	395902	existing	397102	398013	existing
Mycobacteroides abscessus subsp. abscessus 473	Actinobacteria	Bacteria	NZ_FVSU01000004.1	392469	350269	351597	existing	352797	353708	existing
Mycobacteroides abscessus subsp. abscessus 489	Actinobacteria	Bacteria	NZ_FVTK01000005.1	392361	350275	351603	existing	352803	353714	existing
Mycobacteroides abscessus subsp. abscessus 49	Actinobacteria	Bacteria	NZ_FSGS01000004.1	436778	40865	42193	existing	38754	39665	existing
Mycobacteroides abscessus subsp. abscessus 490	Actinobacteria	Bacteria	NZ_FVTJ01000003.1	436656	40756	42084	existing	38645	39556	existing
Mycobacteroides abscessus subsp. abscessus 493	Actinobacteria	Bacteria	NZ_FVND01000004.1	496137	43176	44504	existing	41065	41976	existing
Mycobacteroides abscessus subsp. abscessus 50	Actinobacteria	Bacteria	NZ_FSGT01000004.1	436776	40872	42200	existing	38761	39672	existing
Mycobacteroides abscessus subsp. abscessus 502	Actinobacteria	Bacteria	NZ_FSIX01000004.1	392933	41031	42359	existing	38920	39831	existing
Mycobacteroides abscessus subsp. abscessus 504	Actinobacteria	Bacteria	NZ_FSIZ01000005.1	478664	436574	437902	existing	439102	440013	existing
Mycobacteroides abscessus subsp. abscessus 507	Actinobacteria	Bacteria	NZ_FVNH01000003.1	430233	388132	389460	existing	390660	391571	existing
Mycobacteroides abscessus subsp. abscessus 508	Actinobacteria	Bacteria	NZ_FVPY01000004.1	516218	474119	475447	existing	476647	477558	existing
Mycobacteroides abscessus subsp. abscessus 51	Actinobacteria	Bacteria	NZ_FVKU01000005.1	436776	40879	42207	existing	38768	39679	existing
Mycobacteroides abscessus subsp. abscessus 52	Actinobacteria	Bacteria	NZ_FVIT01000004.1	436765	40871	42199	existing	38760	39671	existing
Mycobacteroides abscessus subsp. abscessus 53	Actinobacteria	Bacteria	NZ_FVIU01000001.1	261381	169117	170445	existing	167006	167917	existing
Mycobacteroides abscessus subsp. abscessus 530	Actinobacteria	Bacteria	NZ_FSOH01000009.1	179186	136990	138318	existing	139518	140429	existing
Mycobacteroides abscessus subsp. abscessus 54	Actinobacteria	Bacteria	NZ_FSGU01000004.1	436777	40871	42199	existing	38760	39671	existing
Mycobacteroides abscessus subsp. abscessus 541	Actinobacteria	Bacteria	NZ_FVWW01000008.1	241455	169747	171075	existing	167636	168547	existing
Mycobacteroides abscessus subsp. abscessus 55	Actinobacteria	Bacteria	NZ_FVKX01000004.1	565567	394530	395858	existing	397058	397969	existing
Mycobacteroides abscessus subsp. abscessus 552	Actinobacteria	Bacteria	NZ_FVOF01000004.1	490062	350737	352065	existing	353265	354176	existing
Mycobacteroides abscessus subsp. abscessus 553	Actinobacteria	Bacteria	NZ_FSLP01000004.1	393216	41031	42359	existing	38920	39831	existing
Mycobacteroides abscessus subsp. abscessus 56	Actinobacteria	Bacteria	NZ_FSGW01000004.1	436790	394580	395908	existing	397108	398019	existing
Mycobacteroides abscessus subsp. abscessus 5696	Actinobacteria	Bacteria	NZ_NQRU01000003.1	607329	169411	170739	existing	167300	168211	existing
Mycobacteroides abscessus subsp. abscessus 577	Actinobacteria	Bacteria	NZ_FVWI01000007.1	313104	41031	42359	existing	38920	39831	existing
Mycobacteroides abscessus subsp. abscessus 582	Actinobacteria	Bacteria	NZ_FSME01000004.1	596399	169695	171023	existing	167584	168495	existing
Mycobacteroides abscessus subsp. abscessus 583	Actinobacteria	Bacteria	NZ_FVVL01000004.1	392714	350536	351864	existing	353064	353975	existing
Mycobacteroides abscessus subsp. abscessus 5864	Actinobacteria	Bacteria	NZ_NQTK01000003.1	896920	424515	425843	existing	427043	427954	existing
Mycobacteroides abscessus subsp. abscessus 587	Actinobacteria	Bacteria	NZ_FVWT01000011.1	112440	70337	71665	existing	72865	73776	existing
Mycobacteroides abscessus subsp. abscessus 588	Actinobacteria	Bacteria	NZ_FVTL01000004.1	478780	436573	437901	existing	439101	440012	existing
Mycobacteroides abscessus subsp. abscessus 592	Actinobacteria	Bacteria	NZ_FVVA01000004.1	521873	350826	352154	existing	353354	354265	existing
Mycobacteroides abscessus subsp. abscessus 596	Actinobacteria	Bacteria	NZ_FVWO01000010.1	241409	169744	171072	existing	167633	168544	existing
Mycobacteroides abscessus subsp. abscessus 597	Actinobacteria	Bacteria	NZ_FVWV01000008.1	241430	169734	171062	existing	167623	168534	existing
Mycobacteroides abscessus subsp. abscessus 600	Actinobacteria	Bacteria	NZ_FSOX01000004.1	521657	350576	351904	existing	353104	354015	existing
Mycobacteroides abscessus subsp. abscessus 601	Actinobacteria	Bacteria	NZ_FSOY01000002.1	770268	40865	42193	existing	38754	39665	existing
Mycobacteroides abscessus subsp. abscessus 602	Actinobacteria	Bacteria	NZ_FSOZ01000004.1	391639	349433	350761	existing	351961	352872	existing
Mycobacteroides abscessus subsp. abscessus 606	Actinobacteria	Bacteria	NZ_FSPA01000006.1	312814	40873	42201	existing	38762	39673	existing
Mycobacteroides abscessus subsp. abscessus 611	Actinobacteria	Bacteria	NZ_FSPC01000012.1	111446	40873	42201	existing	38762	39673	existing
Mycobacteroides abscessus subsp. abscessus 612	Actinobacteria	Bacteria	NZ_FSPD01000005.1	392737	350537	351865	existing	353065	353976	existing
Mycobacteroides abscessus subsp. abscessus 615	Actinobacteria	Bacteria	NZ_FSPF01000006.1	392650	350529	351857	existing	353057	353968	existing
Mycobacteroides abscessus subsp. abscessus 617	Actinobacteria	Bacteria	NZ_FSMF01000005.1	362379	10489	11817	existing	8378	9289	existing
Mycobacteroides abscessus subsp. abscessus 619	Actinobacteria	Bacteria	NZ_FSPG01000004.1	392801	350613	351941	existing	353141	354052	existing
Mycobacteroides abscessus subsp. abscessus 621	Actinobacteria	Bacteria	NZ_FVXB01000006.1	240165	69220	70548	existing	71748	72659	existing
Mycobacteroides abscessus subsp. abscessus 622	Actinobacteria	Bacteria	NZ_FVXC01000014.1	134154	124646	125974	existing	127174	128085	existing
Mycobacteroides abscessus subsp. abscessus 627	Actinobacteria	Bacteria	NZ_FSNT01000004.1	392737	350528	351856	existing	353056	353967	existing
Mycobacteroides abscessus subsp. abscessus 630	Actinobacteria	Bacteria	NZ_FSPJ01000010.1	112499	40794	42122	existing	38683	39594	existing
Mycobacteroides abscessus subsp. abscessus 633	Actinobacteria	Bacteria	NZ_FSPK01000010.1	112469	40749	42077	existing	38638	39549	existing
Mycobacteroides abscessus subsp. abscessus 638	Actinobacteria	Bacteria	NZ_FSPM01000007.1	356067	169751	171079	existing	167640	168551	existing
Mycobacteroides abscessus subsp. abscessus 639	Actinobacteria	Bacteria	NZ_FSPN01000010.1	241335	70390	71718	existing	72918	73829	existing
Mycobacteroides abscessus subsp. abscessus 644	Actinobacteria	Bacteria	NZ_FSMI01000004.1	392603	350529	351857	existing	353057	353968	existing
Mycobacteroides abscessus subsp. abscessus 6449	Actinobacteria	Bacteria	NZ_NQRT01000003.1	520932	350527	351855	existing	353055	353966	existing
Mycobacteroides abscessus subsp. abscessus 645	Actinobacteria	Bacteria	NZ_FVXH01000005.1	392758	350565	351893	existing	353093	354004	existing
Mycobacteroides abscessus subsp. abscessus 648	Actinobacteria	Bacteria	NZ_FVVX01000005.1	391587	40859	42187	existing	38748	39659	existing
Mycobacteroides abscessus subsp. abscessus 649	Actinobacteria	Bacteria	NZ_FSPO01000012.1	112411	70322	71650	existing	72850	73761	existing
Mycobacteroides abscessus subsp. abscessus 653	Actinobacteria	Bacteria	NZ_FSMJ01000005.1	392614	350529	351857	existing	353057	353968	existing
Mycobacteroides abscessus subsp. abscessus 654	Actinobacteria	Bacteria	NZ_FSPQ01000003.1	392776	40872	42200	existing	38761	39672	existing
Mycobacteroides abscessus subsp. abscessus 655	Actinobacteria	Bacteria	NZ_FVXJ01000006.1	312760	40858	42186	existing	38747	39658	existing
Mycobacteroides abscessus subsp. abscessus 656	Actinobacteria	Bacteria	NZ_FSMK01000003.1	467579	40867	42195	existing	38756	39667	existing
Mycobacteroides abscessus subsp. abscessus 660	Actinobacteria	Bacteria	NZ_FSPT01000012.1	166760	40794	42122	existing	38683	39594	existing
Mycobacteroides abscessus subsp. abscessus 662	Actinobacteria	Bacteria	NZ_FSML01000004.1	436629	394528	395856	existing	397056	397967	existing
Mycobacteroides abscessus subsp. abscessus 664	Actinobacteria	Bacteria	NZ_FSOC01000005.1	515624	163739	165067	existing	161628	162539	existing
Mycobacteroides abscessus subsp. abscessus 665	Actinobacteria	Bacteria	NZ_FSMN01000005.1	392611	350538	351866	existing	353066	353977	existing
Mycobacteroides abscessus subsp. abscessus 667	Actinobacteria	Bacteria	NZ_FSNV01000004.1	478744	436557	437885	existing	439085	439996	existing
Mycobacteroides abscessus subsp. abscessus 668	Actinobacteria	Bacteria	NZ_FSNY01000004.1	423773	381718	383046	existing	384246	385157	existing
Mycobacteroides abscessus subsp. abscessus 670	Actinobacteria	Bacteria	NZ_FSOB01000023.1	48823	6737	8065	existing	9265	10176	existing
Mycobacteroides abscessus subsp. abscessus 676	Actinobacteria	Bacteria	NZ_FSMP01000004.1	533537	489749	491077	existing	492277	493188	existing
Mycobacteroides abscessus subsp. abscessus 683	Actinobacteria	Bacteria	NZ_FSOK01000004.1	478733	40860	42188	existing	38749	39660	existing
Mycobacteroides abscessus subsp. abscessus 685	Actinobacteria	Bacteria	NZ_FSQA01000011.1	112463	40784	42112	existing	38673	39584	existing
Mycobacteroides abscessus subsp. abscessus 687	Actinobacteria	Bacteria	NZ_FSOL01000005.1	289448	169077	170405	existing	166966	167877	existing
Mycobacteroides abscessus subsp. abscessus 689	Actinobacteria	Bacteria	NZ_FSQB01000005.1	311659	40863	42191	existing	38752	39663	existing
Mycobacteroides abscessus subsp. abscessus 693	Actinobacteria	Bacteria	NZ_FSQD01000006.1	241453	169735	171063	existing	167624	168535	existing
Mycobacteroides abscessus subsp. abscessus 696	Actinobacteria	Bacteria	NZ_FSQE01000012.1	112552	70354	71682	existing	72882	73793	existing
Mycobacteroides abscessus subsp. abscessus 701	Actinobacteria	Bacteria	NZ_FSQF01000006.1	241419	70359	71687	existing	72887	73798	existing
Mycobacteroides abscessus subsp. abscessus 702	Actinobacteria	Bacteria	NZ_FSQG01000008.1	241415	169734	171062	existing	167623	168534	existing
Mycobacteroides abscessus subsp. abscessus 703	Actinobacteria	Bacteria	NZ_FSMR01000002.1	890843	714438	715766	existing	716966	717877	existing
Mycobacteroides abscessus subsp. abscessus 709	Actinobacteria	Bacteria	NZ_FSMT01000004.1	392600	350527	351855	existing	353055	353966	existing
Mycobacteroides abscessus subsp. abscessus 710	Actinobacteria	Bacteria	NZ_FSOA01000005.1	468984	40845	42173	existing	38734	39645	existing
Mycobacteroides abscessus subsp. abscessus 711	Actinobacteria	Bacteria	NZ_FSQI01000006.1	268548	196859	198187	existing	194748	195659	existing
Mycobacteroides abscessus subsp. abscessus 716	Actinobacteria	Bacteria	NZ_FVVB01000025.1	48789	6732	8060	existing	9260	10171	existing
Mycobacteroides abscessus subsp. abscessus 717	Actinobacteria	Bacteria	NZ_FVYB01000026.1	65962	40794	42122	existing	38683	39594	existing
Mycobacteroides abscessus subsp. abscessus 718	Actinobacteria	Bacteria	NZ_FVUQ01000005.1	478753	40855	42183	existing	38744	39655	existing
Mycobacteroides abscessus subsp. abscessus 72	Actinobacteria	Bacteria	NZ_FSHH01000003.1	435654	393448	394776	existing	395976	396887	existing
Mycobacteroides abscessus subsp. abscessus 720	Actinobacteria	Bacteria	NZ_FVUW01000003.1	347811	40741	42069	existing	38630	39541	existing
Mycobacteroides abscessus subsp. abscessus 721	Actinobacteria	Bacteria	NZ_FSMU01000005.1	392930	350826	352154	existing	353354	354265	existing
Mycobacteroides abscessus subsp. abscessus 725	Actinobacteria	Bacteria	NZ_FSMV01000005.1	393033	40867	42195	existing	38756	39667	existing
Mycobacteroides abscessus subsp. abscessus 73	Actinobacteria	Bacteria	NZ_FSEI01000003.1	435659	393451	394779	existing	395979	396890	existing
Mycobacteroides abscessus subsp. abscessus 741	Actinobacteria	Bacteria	NZ_FRZL01000014.1	165452	40682	42010	existing	38571	39482	existing
Mycobacteroides abscessus subsp. abscessus 742	Actinobacteria	Bacteria	NZ_FSAL01000010.1	165458	123399	124727	existing	125927	126838	existing
Mycobacteroides abscessus subsp. abscessus 743	Actinobacteria	Bacteria	NZ_FRZH01000004.1	571997	123459	124787	existing	125987	126898	existing
Mycobacteroides abscessus subsp. abscessus 744	Actinobacteria	Bacteria	NZ_FSEJ01000011.1	112639	70281	71609	existing	72809	73720	existing
Mycobacteroides abscessus subsp. abscessus 745	Actinobacteria	Bacteria	NZ_FSHX01000006.1	312934	41031	42359	existing	38920	39831	existing
Mycobacteroides abscessus subsp. abscessus 746	Actinobacteria	Bacteria	NZ_FSJU01000005.1	392748	40787	42115	existing	38676	39587	existing
Mycobacteroides abscessus subsp. abscessus 747	Actinobacteria	Bacteria	NZ_FSJT01000011.1	112446	40750	42078	existing	38639	39550	existing
Mycobacteroides abscessus subsp. abscessus 769	Actinobacteria	Bacteria	NZ_FVAJ01000004.1	483377	307420	308748	existing	309948	310859	existing
Mycobacteroides abscessus subsp. abscessus 770	Actinobacteria	Bacteria	NZ_FVAM01000005.1	317742	6534	7862	existing	4423	5334	existing
Mycobacteroides abscessus subsp. abscessus 771	Actinobacteria	Bacteria	NZ_FRYR01000007.1	317741	309876	311204	existing	312404	313315	existing
Mycobacteroides abscessus subsp. abscessus 772	Actinobacteria	Bacteria	NZ_FSAM01000009.1	127058	6527	7855	existing	4416	5327	existing
Mycobacteroides abscessus subsp. abscessus 773	Actinobacteria	Bacteria	NZ_FSBL01000008.1	220711	212861	214189	existing	215389	216300	existing
Mycobacteroides abscessus subsp. abscessus 774	Actinobacteria	Bacteria	NZ_FRZD01000003.1	312883	40866	42194	existing	38755	39666	existing
Mycobacteroides abscessus subsp. abscessus 776	Actinobacteria	Bacteria	NZ_FSAZ01000005.1	221374	123495	124823	existing	126023	126934	existing
Mycobacteroides abscessus subsp. abscessus 777	Actinobacteria	Bacteria	NZ_FSBK01000009.1	240535	69227	70555	existing	71755	72666	existing
Mycobacteroides abscessus subsp. abscessus 778	Actinobacteria	Bacteria	NZ_FSDJ01000002.1	906302	40869	42197	existing	38758	39669	existing
Mycobacteroides abscessus subsp. abscessus 779	Actinobacteria	Bacteria	NZ_FSEK01000002.1	1292598	169620	170948	existing	167509	168420	existing
Mycobacteroides abscessus subsp. abscessus 780	Actinobacteria	Bacteria	NZ_FSEL01000003.1	901106	471188	472516	existing	469077	469988	existing
Mycobacteroides abscessus subsp. abscessus 781	Actinobacteria	Bacteria	NZ_FSEM01000001.1	736676	264174	265502	existing	266702	267613	existing
Mycobacteroides abscessus subsp. abscessus 782	Actinobacteria	Bacteria	NZ_FSHY01000004.1	291489	92742	94070	existing	95270	96181	existing
Mycobacteroides abscessus subsp. abscessus 783	Actinobacteria	Bacteria	NZ_FVOH01000006.1	291682	197564	198892	existing	195453	196364	existing
Mycobacteroides abscessus subsp. abscessus 793	Actinobacteria	Bacteria	NZ_FRZN01000009.1	241367	169686	171014	existing	167575	168486	existing
Mycobacteroides abscessus subsp. abscessus 8	Actinobacteria	Bacteria	NZ_FSND01000006.1	438380	426533	427861	existing	429061	429972	existing
Mycobacteroides abscessus subsp. abscessus 801	Actinobacteria	Bacteria	NZ_FRZE01000007.1	278461	6527	7855	existing	4416	5327	existing
Mycobacteroides abscessus subsp. abscessus 802	Actinobacteria	Bacteria	NZ_FRZQ01000007.1	278451	270598	271926	existing	273126	274037	existing
Mycobacteroides abscessus subsp. abscessus 811	Actinobacteria	Bacteria	NZ_FSJW01000003.1	999275	436610	437938	existing	439138	440049	existing
Mycobacteroides abscessus subsp. abscessus 814	Actinobacteria	Bacteria	NZ_FSEO01000004.1	439932	169246	170574	existing	167135	168046	existing
Mycobacteroides abscessus subsp. abscessus 815	Actinobacteria	Bacteria	NZ_FSHV01000003.1	606046	435420	436748	existing	437948	438859	existing
Mycobacteroides abscessus subsp. abscessus 816	Actinobacteria	Bacteria	NZ_FSBU01000038.1	19833	14193	15521	existing	12082	12993	existing
Mycobacteroides abscessus subsp. abscessus 823	Actinobacteria	Bacteria	NZ_FSCL01000011.1	132436	90315	91643	existing	92843	93754	existing
Mycobacteroides abscessus subsp. abscessus 824	Actinobacteria	Bacteria	NZ_FSDL01000005.1	422800	331154	332482	existing	329043	329954	existing
Mycobacteroides abscessus subsp. abscessus 836	Actinobacteria	Bacteria	NZ_FVOM01000005.1	392499	40863	42191	existing	38752	39663	existing
Mycobacteroides abscessus subsp. abscessus 844	Actinobacteria	Bacteria	NZ_FVQB01000005.1	490144	137998	139326	existing	135887	136798	existing
Mycobacteroides abscessus subsp. abscessus 851	Actinobacteria	Bacteria	NZ_FVGL01000005.1	392698	40809	42137	existing	38698	39609	existing
Mycobacteroides abscessus subsp. abscessus 852	Actinobacteria	Bacteria	NZ_FVGH01000006.1	241428	70344	71672	existing	72872	73783	existing
Mycobacteroides abscessus subsp. abscessus 853	Actinobacteria	Bacteria	NZ_FVHM01000004.1	521015	169693	171021	existing	167582	168493	existing
Mycobacteroides abscessus subsp. abscessus 854	Actinobacteria	Bacteria	NZ_FWCZ01000006.1	467898	40746	42074	existing	38635	39546	existing
Mycobacteroides abscessus subsp. abscessus 855	Actinobacteria	Bacteria	NZ_FVLT01000005.1	520435	350160	351488	existing	352688	353599	existing
Mycobacteroides abscessus subsp. abscessus 857	Actinobacteria	Bacteria	NZ_FVLP01000005.1	392982	350861	352189	existing	353389	354300	existing
Mycobacteroides abscessus subsp. abscessus 858	Actinobacteria	Bacteria	NZ_FVLM01000013.1	112496	70310	71638	existing	72838	73749	existing
Mycobacteroides abscessus subsp. abscessus 86	Actinobacteria	Bacteria	NZ_NQSB01000002.1	559065	388120	389448	existing	390648	391559	existing
Mycobacteroides abscessus subsp. abscessus 888	Actinobacteria	Bacteria	NZ_FSBX01000007.1	392559	350486	351814	existing	353014	353925	existing
Mycobacteroides abscessus subsp. abscessus 896	Actinobacteria	Bacteria	NZ_FVYJ01000007.1	447570	40752	42080	existing	38641	39552	existing
Mycobacteroides abscessus subsp. abscessus 898	Actinobacteria	Bacteria	NZ_FVYG01000005.1	468611	426469	427797	existing	428997	429908	existing
Mycobacteroides abscessus subsp. abscessus 9	Actinobacteria	Bacteria	NZ_NQSC01000007.1	226493	55548	56876	existing	58076	58987	existing
Mycobacteroides abscessus subsp. abscessus 901	Actinobacteria	Bacteria	NZ_FVYL01000005.1	468872	40825	42153	existing	38714	39625	existing
Mycobacteroides abscessus subsp. abscessus 910	Actinobacteria	Bacteria	NZ_FVGP01000009.1	197499	26543	27871	existing	29071	29982	existing
Mycobacteroides abscessus subsp. abscessus 913	Actinobacteria	Bacteria	NZ_FVGJ01000002.1	972625	650600	651928	existing	648489	649400	existing
Mycobacteroides abscessus subsp. abscessus 914	Actinobacteria	Bacteria	NZ_FVGG01000002.1	717073	431484	432812	existing	434012	434923	existing
Mycobacteroides abscessus subsp. abscessus 915	Actinobacteria	Bacteria	NZ_FVGI01000007.1	260028	90012	91340	existing	92540	93451	existing
Mycobacteroides abscessus subsp. abscessus 918	Actinobacteria	Bacteria	NZ_FSCS01000004.1	468820	426771	428099	existing	429299	430210	existing
Mycobacteroides abscessus subsp. abscessus 930	Actinobacteria	Bacteria	NZ_FSDU01000005.1	521486	350529	351857	existing	353057	353968	existing
Mycobacteroides abscessus subsp. abscessus 937	Actinobacteria	Bacteria	NZ_FVHS01000004.1	436442	284542	285870	existing	282431	283342	existing
Mycobacteroides abscessus subsp. abscessus 949	Actinobacteria	Bacteria	NZ_FSDN01000003.1	436576	40696	42024	existing	38585	39496	existing
Mycobacteroides abscessus subsp. abscessus 955	Actinobacteria	Bacteria	NZ_FWCP01000003.1	553376	40771	42099	existing	38660	39571	existing
Mycobacteroides abscessus subsp. abscessus 962	Actinobacteria	Bacteria	NZ_FVJL01000003.1	565838	169991	171319	existing	167880	168791	existing
Mycobacteroides abscessus subsp. abscessus 964	Actinobacteria	Bacteria	NZ_FVJM01000007.1	336921	294830	296158	existing	297358	298269	existing
Mycobacteroides abscessus subsp. abscessus 966	Actinobacteria	Bacteria	NZ_FVJA01000003.1	564753	169995	171323	existing	167884	168795	existing
Mycobacteroides abscessus subsp. abscessus 973	Actinobacteria	Bacteria	NZ_FSFC01000003.1	567144	169999	171327	existing	167888	168799	existing
Mycobacteroides abscessus subsp. abscessus 985	Actinobacteria	Bacteria	NZ_FVMD01000004.1	565480	169616	170944	existing	167505	168416	existing
Mycobacteroides abscessus subsp. abscessus 987	Actinobacteria	Bacteria	NZ_FSIF01000002.1	521521	169631	170959	existing	167520	168431	existing
Mycobacteroides abscessus subsp. abscessus 988	Actinobacteria	Bacteria	NZ_FVMF01000004.1	571801	394606	395934	existing	397134	398045	existing
Mycobacteroides abscessus subsp. abscessus 989	Actinobacteria	Bacteria	NZ_FVME01000003.1	436716	40859	42187	existing	38748	39659	existing
Mycobacteroides abscessus subsp. abscessus 990	Actinobacteria	Bacteria	NZ_FVMA01000003.1	850490	454605	455933	existing	452494	453405	existing
Mycobacteroides abscessus subsp. abscessus 992	Actinobacteria	Bacteria	NZ_FVMG01000004.1	489954	350629	351957	existing	353157	354068	existing
Mycobacteroides abscessus subsp. abscessus 998	Actinobacteria	Bacteria	NZ_FSIK01000004.1	435612	393449	394777	existing	395977	396888	existing
Mycobacteroides abscessus subsp. abscessus A189	Actinobacteria	Bacteria	NZ_NQRK01000003.1	521500	350570	351898	existing	353098	354009	existing
Mycobacteroides abscessus subsp. abscessus A243	Actinobacteria	Bacteria	NZ_NQRH01000005.1	446721	42460	43788	existing	40349	41260	existing
Mycobacteroides abscessus subsp. abscessus A244	Actinobacteria	Bacteria	NZ_NQUP01000001.1	1366010	1020887	1022215	existing	1018773	1019597	existing
Mycobacteroides abscessus subsp. abscessus A249	Actinobacteria	Bacteria	NZ_NQRG01000003.1	558177	388120	389448	existing	390648	391559	existing
Mycobacteroides abscessus subsp. abscessus A25	Actinobacteria	Bacteria	NZ_NQSZ01000002.1	810335	470498	471826	existing	468387	469298	existing
Mycobacteroides abscessus subsp. abscessus A266	Actinobacteria	Bacteria	NZ_NQRF01000008.1	325702	281915	283243	existing	284443	285354	existing
Mycobacteroides abscessus subsp. abscessus A312	Actinobacteria	Bacteria	NZ_NQRC01000004.1	451401	42460	43788	existing	40349	41260	existing
Mycobacteroides abscessus subsp. abscessus A315	Actinobacteria	Bacteria	NZ_NQUJ01000002.1	866396	473865	475193	existing	471751	472575	existing
Mycobacteroides abscessus subsp. abscessus A350	Actinobacteria	Bacteria	NZ_NQRB01000003.1	537422	42460	43788	existing	40349	41260	existing
Mycobacteroides abscessus subsp. abscessus A38	Actinobacteria	Bacteria	NZ_NQRS01000005.1	448763	42460	43788	existing	40349	41260	existing
Mycobacteroides abscessus subsp. abscessus A467	Actinobacteria	Bacteria	NZ_NQQZ01000003.1	478230	307285	308613	existing	309813	310724	existing
Mycobacteroides abscessus subsp. abscessus A477	Actinobacteria	Bacteria	NZ_NQSI01000002.1	790992	285404	286732	existing	288022	288846	existing
Mycobacteroides abscessus subsp. abscessus A482	Actinobacteria	Bacteria	NZ_NQQY01000002.1	644878	474134	475462	existing	476662	477573	existing
Mycobacteroides abscessus subsp. abscessus A51	Actinobacteria	Bacteria	NZ_NQRR01000003.1	451401	42460	43788	existing	40349	41260	existing
Mycobacteroides abscessus subsp. abscessus A58	Actinobacteria	Bacteria	NZ_NQRQ01000002.1	644204	474147	475475	existing	476675	477586	existing
Mycobacteroides abscessus subsp. abscessus A59	Actinobacteria	Bacteria	NZ_NQRP01000003.1	558081	168634	169962	existing	166523	167434	existing
Mycobacteroides abscessus subsp. abscessus A79	Actinobacteria	Bacteria	NZ_NQRN01000003.1	520627	350570	351898	existing	353098	354009	existing
Mycobacteroides abscessus subsp. abscessus ATCC 19977	Actinobacteria	Bacteria	NZ_MLCG01000004.1	521729	169782	171110	existing	167671	168582	existing
Mycobacteroides abscessus subsp. bolletii 103	Actinobacteria	Bacteria	NZ_JAOK01000012.1	4407024	3688489	3689817	existing	3691017	3691928	existing
Mycobacteroides abscessus subsp. bolletii 511	Actinobacteria	Bacteria	NZ_FSOE01000004.1	531401	47741	49069	existing	45630	46541	existing
Mycobacteroides abscessus subsp. bolletii 523	Actinobacteria	Bacteria	NZ_FVVT01000005.1	433123	384154	385482	existing	386682	387593	existing
Mycobacteroides abscessus subsp. massiliense 164	Actinobacteria	Bacteria	NZ_FVBQ01000002.1	810987	496716	498044	existing	494605	495516	existing
Mycobacteroides abscessus subsp. massiliense 182	Actinobacteria	Bacteria	NZ_FVAZ01000002.1	953429	943114	944442	existing	941003	941914	existing
Mycobacteroides abscessus subsp. massiliense 211	Actinobacteria	Bacteria	NZ_FVBJ01000002.1	1445088	495579	496907	existing	493468	494379	existing
Mycobacteroides abscessus subsp. massiliense 220	Actinobacteria	Bacteria	NZ_FVCD01000003.1	810973	314199	315527	existing	316727	317638	existing
Mycobacteroides abscessus subsp. massiliense 236	Actinobacteria	Bacteria	NZ_FVCM01000002.1	916576	495575	496903	existing	493464	494375	existing
Mycobacteroides abscessus subsp. massiliense 238	Actinobacteria	Bacteria	NZ_FVCL01000004.1	512779	496713	498041	existing	494602	495513	existing
Mycobacteroides abscessus subsp. massiliense 243	Actinobacteria	Bacteria	NZ_FVWF01000002.1	1164136	312932	314260	existing	315460	316371	existing
Mycobacteroides abscessus subsp. massiliense 259	Actinobacteria	Bacteria	NZ_FVWE01000002.1	809718	495461	496789	existing	493350	494261	existing
Mycobacteroides abscessus subsp. massiliense 260	Actinobacteria	Bacteria	NZ_FVCW01000003.1	810984	496715	498043	existing	494604	495515	existing
Mycobacteroides abscessus subsp. massiliense 262	Actinobacteria	Bacteria	NZ_FVDO01000002.1	1137160	495447	496775	existing	493336	494247	existing
Mycobacteroides abscessus subsp. massiliense 271	Actinobacteria	Bacteria	NZ_FVCS01000003.1	916446	312928	314256	existing	315456	316367	existing
Mycobacteroides abscessus subsp. massiliense 274	Actinobacteria	Bacteria	NZ_FVCT01000001.1	1444958	495450	496778	existing	493339	494250	existing
Mycobacteroides abscessus subsp. massiliense 275	Actinobacteria	Bacteria	NZ_FVDI01000002.1	1444937	312925	314253	existing	315453	316364	existing
Mycobacteroides abscessus subsp. massiliense 276	Actinobacteria	Bacteria	NZ_FVCY01000002.1	915315	311797	313125	existing	314325	315236	existing
Mycobacteroides abscessus subsp. massiliense 278	Actinobacteria	Bacteria	NZ_FVCX01000002.1	916457	495456	496784	existing	493345	494256	existing
Mycobacteroides abscessus subsp. massiliense 287	Actinobacteria	Bacteria	NZ_FVDE01000002.1	809709	495454	496782	existing	493343	494254	existing
Mycobacteroides abscessus subsp. massiliense 290	Actinobacteria	Bacteria	NZ_FVDX01000002.1	1444956	948162	949490	existing	950690	951601	existing
Mycobacteroides abscessus subsp. massiliense 292	Actinobacteria	Bacteria	NZ_FWCR01000002.1	809848	312944	314272	existing	315472	316383	existing
Mycobacteroides abscessus subsp. massiliense 306	Actinobacteria	Bacteria	NZ_FVEH01000004.1	511881	41972	43300	existing	39861	40772	existing
Mycobacteroides abscessus subsp. massiliense 307	Actinobacteria	Bacteria	NZ_FVEI01000003.1	916753	602491	603819	existing	600380	601291	existing
Mycobacteroides abscessus subsp. massiliense 309	Actinobacteria	Bacteria	NZ_FVEK01000001.1	4473815	3239836	3241164	existing	3237725	3238636	existing
Mycobacteroides abscessus subsp. massiliense 356	Actinobacteria	Bacteria	NZ_FVFT01000012.1	124909	110321	111649	existing	112969	113760	existing
Mycobacteroides abscessus subsp. massiliense 359	Actinobacteria	Bacteria	NZ_FVFQ01000003.1	554677	8988	10316	existing	11516	12427	existing
Mycobacteroides abscessus subsp. massiliense 360	Actinobacteria	Bacteria	NZ_FVFV01000001.1	698705	544362	545690	existing	542251	543162	existing
Mycobacteroides abscessus subsp. massiliense 609	Actinobacteria	Bacteria	NZ_FVTO01000002.1	1037317	1027017	1028345	existing	1024906	1025817	existing
Mycobacteroides abscessus subsp. massiliense 899	Actinobacteria	Bacteria	NZ_FVYK01000002.1	946673	848086	849414	existing	845975	846886	existing
Mycobacteroides abscessus subsp. massiliense A186	Actinobacteria	Bacteria	NZ_NQPQ01000011.1	177360	75566	76894	existing	78094	79005	existing
Mycobacteroides abscessus subsp. massiliense A254	Actinobacteria	Bacteria	NZ_NQPL01000001.1	1411130	996890	998218	existing	994779	995690	existing
Mycobacteroides abscessus UC95	Actinobacteria	Bacteria	NZ_LGCJ01000012.1	269312	70507	71835	existing	73035	73946	existing
Mycobacteroides abscessus V06705	Actinobacteria	Bacteria	NZ_AUMY01000030.1	57653	23987	25315	existing	26515	27426	existing
Mycolicibacter nonchromogenicus DSM 44164	Actinobacteria	Bacteria	NZ_LQPI01000033.1	207690	201038	202393	existing	203683	204474	existing
Mycolicibacterium celeriflavum DSM 46765	Actinobacteria	Bacteria	NZ_MVHN01000021.1	90713	6438	7766	existing	4327	5121	existing
Mycolicibacterium conceptionense 1165613.5	Actinobacteria	Bacteria	NZ_LZLN01000111.1	24622	10381	11709	existing	8270	9181	existing
Mycolicibacterium conceptionense IS-2586	Actinobacteria	Bacteria	NZ_MBGG01000171.1	28141	12785	14113	existing	10674	11465	existing
Mycolicibacterium fortuitum Z58	Actinobacteria	Bacteria	NZ_JASW01000043.1	140379	68759	70087	existing	66648	67559	existing
Mycolicibacterium mucogenicum 1127319.6	Actinobacteria	Bacteria	NZ_LZLC01000222.1	52199	5924	7252	existing	8542	9366	existing
Mycolicibacterium phlei RIVM601174	Actinobacteria	Bacteria	NZ_AJFJ01000046.1	122183	5248	6591	existing	3092	3946	existing
Mycolicibacterium vulneris ACS3670	Actinobacteria	Bacteria	NZ_MBDY01000027.1	249878	134383	135699	existing	136983	137864	existing
Myxosarcina sp. GI1	Cyanobacteria	Bacteria	NZ_JRFE01000007.1	127420	93974	95344	existing	96582	98558	existing
Nakamurella panacisegetis P4-7,KCTC 19426,CECT 7604	Actinobacteria	Bacteria	NZ_LT629710.1	5013970	730525	731853	existing	728390	729247	existing
Natronorubrum bangense JCM 10635	Euryarchaeota	Archaea	CP031305	3079186	2648693	2650198	existing	2650195	2652255	existing
Neisseria elongata subsp. glycolytica ATCC 29315	Proteobacteria	Bacteria	NZ_CP007726.1	2256647	76691	77734	existing	79380	79997	existing
Neisseria flavescens CD-NF1	Proteobacteria	Bacteria	NZ_LAEH01000037.1	159208	76555	77598	existing	74323	75075	existing
Neisseria lactamica 020-06	Proteobacteria	Bacteria	NC_014752.1	2220606	1978663	1979706	existing	1976431	1977204	existing
Neisseria lactamica ATCC 23970	Proteobacteria	Bacteria	NZ_KN046803.1	2182033	1956714	1957757	existing	1959216	1959989	existing
Neisseria meningitidis 840_NMEN	Proteobacteria	Bacteria	NZ_JURA01000026.1	51318	12309	13352	existing	14766	15566	existing
Neisseria mucosa ATCC 19696	Proteobacteria	Bacteria	NZ_CP028150.1	2688408	1350256	1351299	existing	1348024	1348776	existing
Neisseria mucosa C2008000159	Proteobacteria	Bacteria	NZ_POWX01000017.1	54743	49657	50700	existing	47425	48177	existing
Neisseria sicca C2006001571	Proteobacteria	Bacteria	NZ_PQVC01000016.1	61915	37834	38895	existing	35569	36192	existing
Neisseria sicca C2014002478	Proteobacteria	Bacteria	NZ_POXX01000006.1	88932	23486	24529	existing	21254	22006	existing
Neisseria sp. HMSC055H02	Proteobacteria	Bacteria	NZ_KV812051.1	5695	4046	5089	existing	1814	2566	existing
Neisseria sp. HMSC056A04	Proteobacteria	Bacteria	NZ_KV828082.1	492371	258608	259651	existing	256376	257128	existing
Neisseria sp. HMSC058F07	Proteobacteria	Bacteria	NZ_KV799674.1	478744	283260	284303	existing	281046	281846	existing
Neisseria sp. HMSC066B07	Proteobacteria	Bacteria	NZ_KV816463.1	453400	195596	196639	existing	198119	198871	existing
Neisseria sp. HMSC066F04	Proteobacteria	Bacteria	NZ_KV832164.1	453327	256888	257931	existing	254656	255408	existing
Neisseria sp. HMSC066H01	Proteobacteria	Bacteria	NZ_KV832193.1	372022	103436	104479	existing	106037	106744	existing
Neisseria sp. HMSC068C12	Proteobacteria	Bacteria	NZ_KV814801.1	383203	255433	256476	existing	253201	253953	existing
Neisseria sp. HMSC072C05	Proteobacteria	Bacteria	NZ_KV797998.1	42306	31926	32969	existing	29694	30446	existing
Neisseria sp. HMSC078H04	Proteobacteria	Bacteria	NZ_KV835825.1	455639	257603	258646	existing	255371	256123	existing
Neisseria sp. HMSC15C08	Proteobacteria	Bacteria	NZ_KV792289.1	12954	4355	5398	existing	2123	2875	existing
Neisseria sp. N177_16	Proteobacteria	Bacteria	NZ_PHTC01000031.1	31860	8771	9814	existing	11440	12048	existing
Neisseria sp. N95_16	Proteobacteria	Bacteria	NZ_PDBT02000006.1	49797	44277	45320	existing	46946	47554	existing
Neisseria sp. oral taxon 020 F0370	Proteobacteria	Bacteria	NZ_KB291070.1	5620	4048	5091	existing	1816	2589	existing
Neisseria subflava C2005001510	Proteobacteria	Bacteria	NZ_POWU01000001.1	449117	193786	194829	existing	196243	197097	existing
Neisseria subflava C2011004960	Proteobacteria	Bacteria	NZ_POXK01000002.1	476305	280052	281095	existing	277820	278572	existing
Neptunomonas qingdaonensis CGMCC 1.10971	Proteobacteria	Bacteria	NZ_FOOU01000011.1	157848	40326	41792	existing	41855	43846	existing
Nitratiruptor sp. SB155-2	Proteobacteria	Bacteria	NC_009662.1	1877931	1696920	1698215	existing	1694948	1695622	existing
Nitrosospira multiformis Nl1	Proteobacteria	Bacteria	NZ_FNKY01000001.1	3474980	3437541	3438590	existing	3440252	3440911	existing
Nitrosospira sp. Nsp5	Proteobacteria	Bacteria	NZ_QAOR01000002.1	391906	34110	35159	existing	31789	32448	existing
Nitrosospira sp. Nsp6	Proteobacteria	Bacteria	NZ_QAAC01000002.1	391836	356678	357727	existing	359389	360048	existing
Nocardia brasiliensis ATCC 700358	Actinobacteria	Bacteria	NC_018681.1	9436348	877381	878706	existing	879980	880813	existing
Nocardia brasiliensis HUJEG-1 isolate P-200	Actinobacteria	Bacteria	NZ_LRRM01000007.1	385189	287575	288900	existing	290174	291007	existing
Nocardiopsis sp. CNS-639	Actinobacteria	Bacteria	NZ_KB906856.1	470577	264366	265676	existing	265771	267735	existing
Nocardiopsis sp. CNT312	Actinobacteria	Bacteria	NZ_AZXF01000019.1	148299	31052	32521	existing	33747	34508	existing
Nocardiopsis synnemataformans DSM 44143	Actinobacteria	Bacteria	NZ_ANAW01000008.1	123150	64041	65459	existing	62060	62815	existing
Nodosilinea nodulosa PCC 7104	Cyanobacteria	Bacteria	NZ_JH976537.1	6098684	2043699	2045105	existing	2040978	2041613	existing
Nodularia sp. NIES-3585	Cyanobacteria	Bacteria	NZ_BDUB01000001.1	5482519	4456045	4457463	existing	4458860	4459705	existing
Nodularia spumigena CCY9414	Cyanobacteria	Bacteria	NZ_CP007203.1	5462271	208803	210239	existing	206572	208539	existing
Nodularia spumigena CENA596	Cyanobacteria	Bacteria	NZ_LWAJ01000140.1	23236	13334	14767	existing	10477	12444	existing
Nodularia spumigena UHCC 0039	Cyanobacteria	Bacteria	NZ_CP020114.1	5294286	3594015	3595451	existing	3595715	3597682	existing
Nonomuraea sp. ATCC 39727 isolate nono1	Actinobacteria	Bacteria	LT559118.1	11850240	11523739	11525064	existing	11521677	11522411	existing
Nostoc calcicola FACHB-389	Cyanobacteria	Bacteria	NZ_MRBZ01000041.1	59532	4131	5573	existing	514	2484	existing
Nostoc commune HK-02	Cyanobacteria	Bacteria	AP018326.1	7150659	4376898	4378256	existing	4374605	4376572	existing
Nostoc commune NIES-4072	Cyanobacteria	Bacteria	NZ_BDUD01000001.1	7147507	5840320	5841678	existing	5842004	5843971	existing
Nostoc cycadae WK-1	Cyanobacteria	Bacteria	NZ_DF978440.1	106488	47349	48701	existing	49641	51611	existing
Nostoc flagelliforme CCNUN1	Cyanobacteria	Bacteria	NZ_CP024785.1	8363872	6029327	6030727	existing	6026890	6028857	existing
Nostoc linckia NIES-25	Cyanobacteria	Bacteria	NZ_AP018222.1	6452482	4513332	4514774	existing	4515707	4516621	existing
Nostoc linckia z1	Cyanobacteria	Bacteria	NZ_LAGX01000099.1	27803	16564	17916	existing	13637	15607	existing
Nostoc linckia z13	Cyanobacteria	Bacteria	NZ_LAHF01000095.1	27661	16437	17789	existing	13510	15480	existing
Nostoc linckia z14	Cyanobacteria	Bacteria	NZ_LAHG01000110.1	30370	19138	20490	existing	16211	18181	existing
Nostoc linckia z16	Cyanobacteria	Bacteria	NZ_LAHI01000082.1	37867	16469	17821	existing	13542	15512	existing
Nostoc linckia z18	Cyanobacteria	Bacteria	NZ_LAHJ01000103.1	28193	16969	18321	existing	14042	16012	existing
Nostoc linckia z2	Cyanobacteria	Bacteria	NZ_LAGY01000061.1	52929	16541	17893	existing	13614	15584	existing
Nostoc linckia z3	Cyanobacteria	Bacteria	NZ_LAGZ01000042.1	124723	88345	89697	existing	85418	87388	existing
Nostoc linckia z4	Cyanobacteria	Bacteria	NZ_LAHA01000054.1	52916	16509	17861	existing	13582	15552	existing
Nostoc linckia z6	Cyanobacteria	Bacteria	NZ_LAHB01000016.1	124606	88230	89582	existing	85303	87273	existing
Nostoc linckia z7	Cyanobacteria	Bacteria	NZ_LAHC01000093.1	31197	16688	18040	existing	13761	15731	existing
Nostoc linckia z8	Cyanobacteria	Bacteria	NZ_LAHD01000110.1	27997	10115	11467	existing	12424	14394	existing
Nostoc linckia z9	Cyanobacteria	Bacteria	NZ_LAHE01000139.1	20890	2811	4163	existing	5120	7090	existing
Nostoc piscinale CENA21	Cyanobacteria	Bacteria	NZ_CP012036.1	7094556	3289527	3290876	existing	3292414	3294381	existing
Nostoc punctiforme PCC 73102	Cyanobacteria	Bacteria	NC_010628.1	8234322	5586528	5587970	existing	5588838	5590805	existing
Nostoc sp. 106C	Cyanobacteria	Bacteria	NZ_MTAW01000062.1	137807	57134	58576	existing	54126	56093	existing
Nostoc sp. CENA543	Cyanobacteria	Bacteria	NZ_CP023278.1	6990729	2191203	2192639	existing	2188852	2190891	existing
Nostoc sp. HK-01	Cyanobacteria	Bacteria	AP018318.1	6494018	3654670	3656022	existing	3651760	3653730	existing
Nostoc sp. KVJ20	Cyanobacteria	Bacteria	NZ_KV757572.1	137964	44837	46219	existing	47470	49437	existing
Nostoc sp. Lobaria pulmonaria (5183) cyanobiont strain 5183	Cyanobacteria	Bacteria	NZ_CP026692.1	7061466	2132875	2134278	existing	2130348	2132393	existing
Nostoc sp. NIES-4103	Cyanobacteria	Bacteria	NZ_AP018288.1	8419969	4348840	4350198	existing	4351200	4353170	existing
Nostoc sp. PCC 7107	Cyanobacteria	Bacteria	NC_019676.1	6329823	6175296	6176648	existing	6172302	6174272	existing
Nostoc sp. PCC 7120	Cyanobacteria	Bacteria	NC_003272.1	6413771	5863687	5865153	existing	5866152	5868122	existing
Nostoc sp. Peltigera malacea cyanobiont DB3992	Cyanobacteria	Bacteria	NZ_NSHF01000489.1	5333	43	744	existing	1835	3802	existing
Nostoc sp. Peltigera membranacea cyanobiont 210A	Cyanobacteria	Bacteria	NZ_NOLJ01000014.1	156818	119799	121274	existing	116745	118715	existing
Nostoc sp. Peltigera membranacea cyanobiont 213	Cyanobacteria	Bacteria	NZ_NOLI01000095.1	31398	8878	10260	existing	11344	13311	existing
Nostoc sp. Peltigera membranacea cyanobiont 232	Cyanobacteria	Bacteria	NZ_NOLK01000109.1	26930	21368	22717	existing	18316	20283	existing
Nostoc sp. Peltigera membranacea cyanobiont N6	Cyanobacteria	Bacteria	NZ_CP026681.1	8214648	1340890	1342260	existing	1337500	1339467	existing
Nostoc sp. RF31Y	Cyanobacteria	Bacteria	NZ_MTAX01000089.1	580084	380654	382147	existing	378699	379613	existing
Nostoc sp. T09	Cyanobacteria	Bacteria	NZ_MTAV01000185.1	35916	3072	4514	existing	1114	2028	existing
Nostocales cyanobacterium HT-58-2	Cyanobacteria	Bacteria	NZ_CP019636.1	7846907	6395610	6396980	existing	6397219	6399198	existing
Novosphingobium sp. AAP83	Proteobacteria	Bacteria	NZ_LJHY01000065.1	73894	43093	44406	existing	41030	41896	existing
Ochrobactrum pseudogrignonense K8	Proteobacteria	Bacteria	NZ_CP015776.1	1042249	232392	233444	existing	230072	230869	existing
Oleiphilus sp. HI0068	Proteobacteria	Bacteria	NZ_LWFJ01001533.1	5656	876	2228	existing	2351	4324	existing
Oleiphilus sp. HI0123	Proteobacteria	Bacteria	NZ_LWGE01001084.1	9479	2047	3414	existing	2	724	existing
Oleispira antarctica RB-8	Proteobacteria	Bacteria	NZ_FO203512.1	4406383	2968584	2969966	existing	2971244	2972086	existing
Oscillatoria nigro-viridis PCC 7112	Cyanobacteria	Bacteria	NC_019729.1	7479014	6726519	6727889	existing	6722862	6724853	existing
Oscillatoria sp. PCC 10802	Cyanobacteria	Bacteria	NZ_KB235949.1	760651	623197	624555	existing	624764	626728	existing
Oscillospiraceae bacterium VE202-24	Firmicutes	Bacteria	NZ_BAIH01000010.1	47059	39890	41239	existing	37817	38713	existing
Paenibacillus amylolyticus FSL H8-0246	Firmicutes	Bacteria	NZ_MRTJ01000009.1	237658	68018	69457	existing	70714	71460	existing
Paenibacillus campinasensis 7537-G1	Firmicutes	Bacteria	NZ_NPBY01000092.1	8939	5479	6918	existing	3472	4209	existing
Paenibacillus mucilaginosus KNP414	Firmicutes	Bacteria	NC_015690.1	8663821	7822179	7823501	existing	7820197	7822146	existing
Paenibacillus odorifer FSL H7-0718	Firmicutes	Bacteria	NZ_MPTP01000002.1	460163	270958	272280	existing	272313	274268	existing
Paenibacillus polymyxa CFSAN034341	Firmicutes	Bacteria	NZ_LYMX01000133.1	273818	229538	230977	existing	232277	232987	existing
Paenibacillus sp. Root52	Firmicutes	Bacteria	NZ_LMFO01000006.1	147404	141228	142667	existing	143999	144670	existing
Pantoea ananatis GB1	Proteobacteria	Bacteria	NZ_JYGW01000021.1	390450	92175	93578	existing	93727	95703	existing
Pantoea ananatis NS296	Proteobacteria	Bacteria	NZ_LDQX01000015.1	83508	47588	48991	existing	45463	47433	existing
Pantoea ananatis NS303	Proteobacteria	Bacteria	NZ_LDQY01000005.1	196034	160114	161517	existing	157989	159959	existing
Pantoea ananatis NS311	Proteobacteria	Bacteria	NZ_LDQZ01000028.1	83437	34518	35921	existing	36076	38046	existing
Pantoea ananatis PANS 04-2	Proteobacteria	Bacteria	NZ_NMZV01000002.1	707637	342297	343715	existing	340187	342163	existing
Pantoea ananatis RSA47	Proteobacteria	Bacteria	NZ_LDRA01000021.1	102106	66177	67580	existing	64052	66022	existing
Pantoea ananatis YJ76	Proteobacteria	Bacteria	NZ_CP022427.1	4671616	2810719	2812122	existing	2812277	2814247	existing
Pantoea rwandensis LMG 26275	Proteobacteria	Bacteria	NZ_MLFR01000015.1	124683	57589	58992	existing	60343	61116	existing
Pantoea sp. VS1	Proteobacteria	Bacteria	NZ_NHZE01000030.1	48506	2214	3617	existing	3772	5742	existing
Papillibacter cinnamivorans DSM 12816	Firmicutes	Bacteria	NZ_FWXW01000004.1	348713	148476	149798	existing	151178	151891	existing
Parabacteroides goldsteinii DSM 19448 = WAL 12034	Bacteroidetes	Bacteria	NZ_KQ033912.1	3531919	3083311	3084624	existing	3081209	3082069	existing
Paraburkholderia caryophylli Ballard 720	Proteobacteria	Bacteria	NZ_PNXZ01000019.1	155078	60606	62048	existing	63361	64152	existing
Paraburkholderia heleia NBRC 101817	Proteobacteria	Bacteria	NZ_BBJH01000017.1	95117	90012	91058	existing	92579	93367	existing
Paraclostridium benzoelyticum JC272	Firmicutes	Bacteria	NZ_LBBT01000258.1	11121	2624	3994	existing	1750	2568	existing
Parafilimonas terrae DSM 28286	Bacteroidetes	Bacteria	NZ_FOXQ01000005.1	334504	16594	17799	existing	19026	19847	existing
Parageobacillus genomosp. 1 NUB3621 isolate 9A5	Firmicutes	Bacteria	NZ_CM002692.1	3622385	2135415	2136737	existing	2136751	2138754	existing
Paraglaciecola hydrolytica S66	Proteobacteria	Bacteria	NZ_LSNE01000003.1	1271461	93098	94543	existing	91029	92990	existing
Paraglaciecola psychrophila 170	Proteobacteria	Bacteria	NC_020514.1	5413691	4568922	4570367	existing	4570475	4572454	existing
Pararheinheimera mesophila IITR-13	Proteobacteria	Bacteria	NZ_LAVS01000007.1	117876	14172	15545	existing	11987	12796	existing
Pectobacterium carotovorum subsp. brasiliense YC D52	Proteobacteria	Bacteria	NZ_JUJC01000001.1	975379	211408	212826	existing	209298	211268	existing
Pectobacterium carotovorum subsp. odoriferum Q115	Proteobacteria	Bacteria	NZ_MTAL01000001.1	640156	213407	214810	existing	211282	213252	existing
Pectobacterium carotovorum subsp. odoriferum Q142	Proteobacteria	Bacteria	NZ_MTAO01000001.1	640118	213411	214814	existing	211286	213256	existing
Pectobacterium carotovorum subsp. odoriferum Q166	Proteobacteria	Bacteria	NZ_MTAP01000001.1	640026	213402	214805	existing	211277	213247	existing
Pectobacterium parmentieri PB20	Proteobacteria	Bacteria	NZ_PDDJ01000018.1	71611	55570	56973	existing	53445	55415	existing
Pedobacter ginsenosidimutans KACC 14530	Bacteroidetes	Bacteria	NZ_LMZQ01000001.1	652577	86524	87627	existing	84189	84845	existing
Pedobacter suwonensis DSM 18130	Bacteroidetes	Bacteria	NZ_FOJM01000019.1	133470	115909	117093	existing	118221	119183	existing
Phormidium ambiguum IAM M-71	Cyanobacteria	Bacteria	NZ_MRCE01000014.1	200612	55614	57053	existing	57380	58306	existing
Photobacterium angustum ATCC 25915	Proteobacteria	Bacteria	NZ_JZSO01000010.1	183096	38243	39295	existing	35769	36623	existing
Photobacterium angustum ATCC 33977	Proteobacteria	Bacteria	NZ_JZSN01000004.1	370362	41159	42859	existing	39081	41093	existing
Photobacterium gaetbulicola DSM 26887	Proteobacteria	Bacteria	NZ_PYME01000009.1	211130	18407	19900	existing	19966	21948	existing
Photobacterium gaetbulicola Gung47	Proteobacteria	Bacteria	NZ_CP005974.1	3856884	3520581	3522074	existing	3522140	3524122	existing
Photobacterium iliopiscarium ATCC 51760	Proteobacteria	Bacteria	NZ_PYOO01000008.1	167200	83755	85233	existing	81377	82144	existing
Photobacterium iliopiscarium NCIMB 13355	Proteobacteria	Bacteria	NZ_PYLU01000003.1	318206	114878	116356	existing	112500	113267	existing
Photobacterium kishitanii FS-7.2	Proteobacteria	Bacteria	NZ_PYNF01000006.1	228542	147468	148946	existing	150557	151324	existing
Photobacterium leiognathi subsp. mandapamensis Res.4.1	Proteobacteria	Bacteria	NZ_PYNS01000017.1	103501	66079	67533	existing	64006	64860	existing
Photobacterium phosphoreum ANT220	Proteobacteria	Bacteria	HG964433.1	1660703	5792	7240	existing	3715	4503	existing
Photobacterium phosphoreum ANT-2200	Proteobacteria	Bacteria	NZ_LN794353.1	1661466	1517307	1518755	existing	1515230	1516018	existing
Photobacterium phosphoreum FS-3.2	Proteobacteria	Bacteria	NZ_PYMU01000006.1	130225	2981	4672	existing	903	2915	existing
Photobacterium phosphoreum FS-5.1	Proteobacteria	Bacteria	NZ_PYMR01000009.1	73701	60636	62336	existing	62402	64414	existing
Photobacterium proteolyticum 13-12 C2033	Proteobacteria	Bacteria	NZ_MJIL01000048.1	240128	17496	18941	existing	19047	21032	existing
Photobacterium sp. CECT 9190	Proteobacteria	Bacteria	NZ_FYAK01000002.1	933437	470018	471496	existing	473107	473874	existing
Photorhabdus khanii NC19	Proteobacteria	Bacteria	NZ_AYSJ01000004.1	562450	288854	290257	existing	290412	292382	existing
Photorhabdus luminescens LN2	Proteobacteria	Bacteria	NZ_JQOC01000009.1	183431	68588	69991	existing	70146	72116	existing
Photorhabdus temperata Hm	Proteobacteria	Bacteria	NZ_MBJU01000096.1	53854	24577	25980	existing	22452	24422	existing
Planktothricoides sp. SR001	Cyanobacteria	Bacteria	NZ_LIUQ01000038.1	66571	54470	55852	existing	57325	58068	existing
Planktothrix agardhii 7805	Cyanobacteria	Bacteria	LO018304.1	4700732	958013	959407	existing	955757	956611	existing
Planktothrix agardhii NIES-204	Cyanobacteria	Bacteria	AP017991.1	4780238	4410334	4411728	existing	4413006	4413860	existing
Planktothrix agardhii NIVA-CYA 126/8	Cyanobacteria	Bacteria	NZ_CM002803.1	4785602	2733518	2734909	existing	2731386	2732240	existing
Planktothrix agardhii NIVA-CYA 15	Cyanobacteria	Bacteria	NZ_KE734695.1	1691494	1068435	1069829	existing	1070113	1072095	existing
Planktothrix agardhii NIVA-CYA 34	Cyanobacteria	Bacteria	NZ_AVFT01000033.1	49674	20691	22082	existing	23486	24340	existing
Planktothrix agardhii NIVA-CYA 56/3	Cyanobacteria	Bacteria	NZ_KE734730.1	168032	154457	155851	existing	156135	158117	existing
Planktothrix mougeotii NIVA-CYA 405	Cyanobacteria	Bacteria	NZ_KE734705.1	1754733	1166620	1168011	existing	1169415	1170269	existing
Planktothrix paucivesiculata PCC 9631 isolate BBR_PRJEB10994	Cyanobacteria	Bacteria	NZ_LN886105.1	3312453	3275281	3276657	existing	3278104	3278913	existing
Planktothrix prolifica NIVA-CYA 406	Cyanobacteria	Bacteria	NZ_KE734710.1	5468900	4174432	4175826	existing	4172166	4174148	existing
Planktothrix prolifica NIVA-CYA 540	Cyanobacteria	Bacteria	NZ_KE734720.1	5502793	4333410	4334801	existing	4331152	4332006	existing
Planktothrix prolifica NIVA-CYA 98	Cyanobacteria	Bacteria	NZ_KE734738.1	5441962	1290472	1291866	existing	1292150	1294132	existing
Planktothrix rubescens 7821	Cyanobacteria	Bacteria	NZ_LN887835.1	1293269	1272147	1273541	existing	1273825	1275807	existing
Planktothrix rubescens NIVA-CYA 407	Cyanobacteria	Bacteria	NZ_KE734718.1	2237148	593256	594647	existing	596059	596913	existing
Planktothrix serta PCC 8927 isolate BBR_PRJEB10992	Cyanobacteria	Bacteria	NZ_LN886365.1	277021	46543	47934	existing	48103	50070	existing
Planktothrix sp. PCC 11201 isolate BBR_PRJEB10991	Cyanobacteria	Bacteria	NZ_LT797711.1	777729	503980	505395	existing	501848	502651	existing
Planktothrix tepida PCC 9214 isolate BBR_PRJEB10993	Cyanobacteria	Bacteria	NZ_LN889764.1	325969	27102	28517	existing	24898	26865	existing
Planococcus maritimus SAMP	Firmicutes	Bacteria	NZ_MINM01000011.1	2065493	1728127	1729158	existing	1730871	1731650	existing
Planomicrobium glaciei UCD-HAM	Firmicutes	Bacteria	NZ_LGAF01000035.1	19466	13237	14178	existing	15980	16759	existing
Planomicrobium okeanokoites Marseille-P2029	Firmicutes	Bacteria	NZ_FWYH01000010.1	2142662	395098	395991	existing	392468	393217	existing
Pleurocapsa sp. CCALA 161	Cyanobacteria	Bacteria	NZ_PVWF01000022.1	54272	38590	40020	existing	40211	42253	existing
Pontibacter indicus LP100	Bacteroidetes	Bacteria	NZ_FTPP01000001.1	2015371	1219032	1220282	existing	1216976	1217683	existing
Porphyrobacter sp. HL-46	Proteobacteria	Bacteria	NZ_JQMU01000001.1	3006943	1163236	1164549	existing	1165743	1166651	existing
Porphyrobacter sp. TH134	Proteobacteria	Bacteria	NZ_PKRO01000037.1	28142	12687	14048	existing	14131	16119	existing
Proteus mirabilis 1166_PMIR	Proteobacteria	Bacteria	NZ_JWAP01000047.1	118642	66524	67921	existing	64417	66387	existing
Proteus mirabilis 1293_PMIR	Proteobacteria	Bacteria	NZ_JVVD01000061.1	118654	66530	67927	existing	64423	66393	existing
Proteus mirabilis 1313_PMIR	Proteobacteria	Bacteria	NZ_JVUE01000059.1	105045	52791	54188	existing	50684	52654	existing
Proteus mirabilis PR03	Proteobacteria	Bacteria	NZ_AORN01000037.1	56923	10763	12181	existing	12318	14288	existing
Pseudaestuariivita atlantica 22II-S11-z3	Proteobacteria	Bacteria	NZ_AQQZ01000036.1	4923	4348	4917	existing	2402	3058	existing
Pseudanabaena sp. BC1403	Cyanobacteria	Bacteria	NZ_PDDM01000002.1	322378	235062	236492	existing	232894	233664	existing
Pseudoalteromonas carrageenovora IAM 12662 ATCC43555T	Proteobacteria	Bacteria	NZ_LT965929.1	820350	102145	103581	existing	100139	101029	existing
Pseudoalteromonas espejiana ATCC 29659	Proteobacteria	Bacteria	NZ_CP011029.1	779695	98844	100277	existing	100391	102373	existing
Pseudoalteromonas luteoviolacea H33	Proteobacteria	Bacteria	NZ_AUXZ01000057.1	146753	19326	20828	existing	20879	22861	existing
Pseudoalteromonas porphyrae UCD-SED14	Proteobacteria	Bacteria	NZ_LHPH01000001.1	458893	243629	245062	existing	245176	247161	existing
Pseudoalteromonas rubra DSM 6842 ATCC 29570	Proteobacteria	Bacteria	NZ_AHCD02000170.1	282342	160222	161718	existing	158135	160120	existing
Pseudoalteromonas ruthenica S3137	Proteobacteria	Bacteria	NZ_JXXZ01000006.1	514119	7626	9065	existing	9179	11164	existing
Pseudoalteromonas ruthenica S3258	Proteobacteria	Bacteria	NZ_JXXY01000015.1	481029	471965	473404	existing	469866	471851	existing
Pseudoalteromonas shioyasakiensis JCM 18891 PASHI_S14	Proteobacteria	Bacteria	NZ_LRUE01000014.1	431148	148031	149464	existing	145932	147917	existing
Pseudoalteromonas sp. BSi20480	Proteobacteria	Bacteria	NZ_BADX01000082.1	29000	11679	13115	existing	9673	10563	existing
Pseudoalteromonas sp. H103	Proteobacteria	Bacteria	NZ_LOFG01000021.1	220996	119788	121221	existing	117689	119674	existing
Pseudoalteromonas sp. P1-26	Proteobacteria	Bacteria	NZ_LKDX01000044.1	31657	8356	9789	existing	9903	11888	existing
Pseudoalteromonas sp. P1-30	Proteobacteria	Bacteria	NZ_LKBC01000001.1	791192	752801	754249	existing	750795	752723	existing
Pseudoalteromonas sp. UCD-33C	Proteobacteria	Bacteria	NZ_LJTB01000008.1	149163	44946	46379	existing	42847	44832	existing
Pseudomonas aeruginosa 151 Assistante	Proteobacteria	Bacteria	NZ_MWXO01000007.1	340614	334222	335724	existing	336894	337742	existing
Pseudomonas aeruginosa 2325	Proteobacteria	Bacteria	NZ_NIOO01000033.1	614849	461370	462710	existing	464126	464752	existing
Pseudomonas aeruginosa AR_0359	Proteobacteria	Bacteria	NZ_PSQS01000003.1	6935329	6145967	6147307	existing	6143925	6144551	existing
Pseudomonas aeruginosa AZPAE14838	Proteobacteria	Bacteria	NZ_JTUW01000012.1	232773	223300	224802	existing	224829	226820	existing
Pseudomonas aeruginosa AZPAE14856	Proteobacteria	Bacteria	NZ_JTUG01000061.1	56326	44473	45861	existing	42392	43258	existing
Pseudomonas aeruginosa AZPAE14916	Proteobacteria	Bacteria	NZ_JTRZ01000009.1	404176	144069	145520	existing	142051	142833	existing
Pseudomonas aeruginosa AZPAE14917	Proteobacteria	Bacteria	NZ_JTRY01000042.1	13215	4681	6183	existing	2663	3511	existing
Pseudomonas aeruginosa AZPAE14928	Proteobacteria	Bacteria	NZ_JTRN01000016.1	399127	139003	140454	existing	136985	137767	existing
Pseudomonas aeruginosa AZPAE14934	Proteobacteria	Bacteria	NZ_JTRH01000012.1	576036	316225	317685	existing	314150	315013	existing
Pseudomonas aeruginosa AZPAE14982	Proteobacteria	Bacteria	NZ_JTPM01000044.1	134951	9369	10742	existing	11903	12751	existing
Pseudomonas aeruginosa AZPAE15030	Proteobacteria	Bacteria	NZ_JTNQ01000047.1	190868	125090	126430	existing	127846	128472	existing
Pseudomonas aeruginosa AZPAE15062	Proteobacteria	Bacteria	NZ_JTMK01000008.1	158936	18919	20253	existing	16871	17527	existing
Pseudomonas aeruginosa BL06	Proteobacteria	Bacteria	NZ_KI518915.1	2400255	1752134	1753474	existing	1754890	1755516	existing
Pseudomonas aeruginosa BL11	Proteobacteria	Bacteria	NZ_KI518875.1	3484238	2590746	2592086	existing	2593502	2594128	existing
Pseudomonas aeruginosa CF614	Proteobacteria	Bacteria	NZ_KI518656.1	3068035	551991	553331	existing	549949	550575	existing
Pseudomonas aeruginosa EML528	Proteobacteria	Bacteria	NZ_LFXS01000014.1	570512	178440	179888	existing	179915	181906	existing
Pseudomonas aeruginosa env104	Proteobacteria	Bacteria	NZ_NRAX01000002.1	264717	17326	18756	existing	15374	16147	existing
Pseudomonas aeruginosa env105	Proteobacteria	Bacteria	NZ_NRGK01000008.1	219209	58432	59862	existing	61041	61814	existing
Pseudomonas aeruginosa env109b	Proteobacteria	Bacteria	NZ_NRAU01000005.1	435594	81468	82508	existing	84025	84828	existing
Pseudomonas aeruginosa env110a	Proteobacteria	Bacteria	NZ_NRAT01000029.1	103482	20975	22015	existing	18655	19458	existing
Pseudomonas aeruginosa env110b	Proteobacteria	Bacteria	NZ_NRGJ01000005.1	282281	81468	82508	existing	84025	84828	existing
Pseudomonas aeruginosa ET02	Proteobacteria	Bacteria	NZ_LYLY01000035.1	290726	90932	91972	existing	93489	94292	existing
Pseudomonas aeruginosa HIAE_PA09 2c	Proteobacteria	Bacteria	NZ_QBEN01000002.1	605858	161996	163336	existing	164752	165378	existing
Pseudomonas aeruginosa Ortho-1	Proteobacteria	Bacteria	NZ_MWYD01000028.1	13712	4930	6432	existing	2912	3760	existing
Pseudomonas aeruginosa PA34	Proteobacteria	Bacteria	NZ_PDLR01000006.1	1682555	317501	318961	existing	315426	316289	existing
Pseudomonas aeruginosa Pae100	Proteobacteria	Bacteria	NZ_NKYC01000025.1	93062	72530	73864	existing	75256	75912	existing
Pseudomonas aeruginosa Pae102	Proteobacteria	Bacteria	NZ_NKYB01000035.1	71341	50858	52192	existing	53584	54240	existing
Pseudomonas aeruginosa Pae110	Proteobacteria	Bacteria	NZ_NKYA01000029.1	76774	19199	20533	existing	17151	17807	existing
Pseudomonas aeruginosa Pae111	Proteobacteria	Bacteria	NZ_NKXZ01000017.1	145058	140018	141469	existing	142705	143487	existing
Pseudomonas aeruginosa PPF-19	Proteobacteria	Bacteria	NZ_MWXZ01000026.1	13712	5000	6502	existing	2982	3830	existing
Pseudomonas aeruginosa Site 7	Proteobacteria	Bacteria	NZ_MWXN01000036.1	13712	4957	6459	existing	2939	3787	existing
Pseudomonas aeruginosa SJU-S6_1	Proteobacteria	Bacteria	NZ_NRFJ01000024.1	64686	1835	2920	existing	4302	5207	existing
Pseudomonas aeruginosa SJU-S6_2	Proteobacteria	Bacteria	NZ_NRFI01000026.1	64731	61812	62897	existing	59525	60430	existing
Pseudomonas aeruginosa SJU-S6_3	Proteobacteria	Bacteria	NZ_NRFH01000024.1	64731	61812	62897	existing	59525	60430	existing
Pseudomonas aeruginosa SJU-S9_1	Proteobacteria	Bacteria	NZ_NRFG01000024.1	64686	1835	2920	existing	4302	5207	existing
Pseudomonas aeruginosa SJU-S9_2	Proteobacteria	Bacteria	NZ_NRFF01000006.1	341875	338956	340041	existing	336669	337574	existing
Pseudomonas aeruginosa SJU-S9_3	Proteobacteria	Bacteria	NZ_NRFE01000024.1	64731	61812	62897	existing	59525	60430	existing
Pseudomonas aeruginosa Urg-5	Proteobacteria	Bacteria	NZ_MWYA01000025.1	13712	4929	6431	existing	2911	3759	existing
Pseudomonas aeruginosa Urg-7	Proteobacteria	Bacteria	NZ_MWYB01000035.1	13712	4939	6441	existing	2921	3769	existing
Pseudomonas aeruginosa WH-SGI-V-07490	Proteobacteria	Bacteria	NZ_LLPW01000020.1	36648	29556	30896	existing	32090	32938	existing
Pseudomonas aeruginosa WH-SGI-V-07620	Proteobacteria	Bacteria	NZ_LLQR01000001.1	896752	535188	536618	existing	537797	538570	existing
Pseudomonas aeruginosa WH-SGI-V-07707	Proteobacteria	Bacteria	NZ_LLTB01000034.1	485408	89367	90407	existing	91924	92727	existing
Pseudomonas congelans RMX815.1a	Proteobacteria	Bacteria	NZ_NQXZ01000002.1	113516	54731	56098	existing	52650	54641	existing
Pseudomonas fluorescens et76	Proteobacteria	Bacteria	NZ_LNAB02000001.1	1444240	347105	348520	existing	345072	347063	existing
Pseudomonas fluorescens Pf0-1	Proteobacteria	Bacteria	NC_007492.2	6438405	866466	867896	existing	869165	869848	existing
Pseudomonas marginalis ICMP 11289	Proteobacteria	Bacteria	NZ_LKGX01000048.1	111027	98188	99603	existing	96155	98146	existing
Pseudomonas mediterranea CFBP5444	Proteobacteria	Bacteria	NZ_LIHG01000044.1	76732	4167	5582	existing	5624	7615	existing
Pseudomonas mediterranea TEIC1105	Proteobacteria	Bacteria	NZ_LIGN01000017.1	391312	318746	320161	existing	320203	322194	existing
Pseudomonas panipatensis CCM 7469	Proteobacteria	Bacteria	NZ_FNDS01000004.1	488101	3679	5082	existing	5231	7207	existing
Pseudomonas protegens BNJ-SS-45	Proteobacteria	Bacteria	NZ_PYJM01000002.1	1465274	302533	303921	existing	300452	302443	existing
Pseudomonas psychrotolerans DSM 15758	Proteobacteria	Bacteria	NZ_FMWB01000008.1	294701	289666	291024	existing	287633	288406	existing
Pseudomonas psychrotolerans SB8	Proteobacteria	Bacteria	NZ_LDSZ01000029.1	110659	102716	104074	existing	105337	106107	existing
Pseudomonas sp. DR 5-09	Proteobacteria	Bacteria	NZ_CP011566.1	6427864	2216418	2217785	existing	2214337	2215185	existing
Pseudomonas sp. GM16	Proteobacteria	Bacteria	NZ_AKJV01000045.1	142039	13859	15274	existing	11826	13817	existing
Pseudomonas sp. GM24	Proteobacteria	Bacteria	NZ_AKJR01000016.1	99485	20232	21647	existing	18199	20190	existing
Pseudomonas sp. GV047	Proteobacteria	Bacteria	NZ_QCWA01000008.1	273015	240660	242075	existing	238537	240510	existing
Pseudomonas sp. HMSC066B03	Proteobacteria	Bacteria	NZ_KV807349.1	511278	491182	492516	existing	493908	494564	existing
Pseudomonas sp. HMWF034	Proteobacteria	Bacteria	NZ_QAIF01000054.1	107710	18734	20101	existing	16653	17597	existing
Pseudomonas sp. K2I15	Proteobacteria	Bacteria	NZ_NIXO01000004.1	167742	21075	22487	existing	18968	20935	existing
Pseudomonas sp. Leaf434	Proteobacteria	Bacteria	NZ_LMQZ01000001.1	2687255	1939911	1941326	existing	1937878	1939869	existing
Pseudomonas sp. LG1D9	Proteobacteria	Bacteria	NZ_CP026881.1	6289439	24138	25553	existing	26738	27586	existing
Pseudomonas sp. NFACC13-1	Proteobacteria	Bacteria	NZ_FMXV01000008.1	208125	125786	127201	existing	127243	129234	existing
Pseudomonas sp. RIT 411	Proteobacteria	Bacteria	NZ_QBIZ01000002.1	561573	463933	465303	existing	465387	467360	existing
Pseudomonas sp. WCS365	Proteobacteria	Bacteria	NZ_PHHS01000016.1	126437	93527	94939	existing	95076	97049	existing
Pseudomonas sp. XWY-1	Proteobacteria	Bacteria	NZ_CP026332.1	5902716	1991056	1992471	existing	1989023	1991014	existing
Pseudomonas stutzeri BAL361	Proteobacteria	Bacteria	NZ_JXXD01000098.1	30138	20776	22134	existing	23421	24161	existing
Pseudomonas stutzeri DSM 4166	Proteobacteria	Bacteria	NC_017532.1	4689946	2578936	2580387	existing	2576918	2577700	existing
Pseudomonas syringae BS3829	Proteobacteria	Bacteria	NZ_FOPR01000010.1	203303	173191	174558	existing	171110	171958	existing
Pseudomonas syringae RMX.24.a.1	Proteobacteria	Bacteria	NZ_NHSS01000002.1	41958	20980	22395	existing	18947	19795	existing
Pseudomonas viridiflava TA043	Proteobacteria	Bacteria	NZ_KE691927.1	129280	106193	107560	existing	104112	106103	existing
Pseudorhodobacter wandonensis KCTC 23672	Proteobacteria	Bacteria	NZ_LGHT01000040.1	48112	41224	42582	existing	43875	44537	existing
Pseudoruegeria marinistellae SF-16	Proteobacteria	Bacteria	NZ_LNCI01000002.1	638774	205987	207360	existing	207525	209507	existing
Psychroflexus salarius DSM 25661	Bacteroidetes	Bacteria	NZ_FQTW01000006.1	176236	121424	122704	existing	124078	124734	existing
Psychromonas sp. psych-6C06	Proteobacteria	Bacteria	NZ_PIZM01000001.1	726279	605709	607115	existing	603530	604357	existing
Psychrosphaera saromensis SA4-48	Proteobacteria	Bacteria	NZ_MSCH01000003.1	3632126	1121937	1123370	existing	1119835	1121823	existing
Pustulibacterium marinum CGMCC 1.12333	Bacteroidetes	Bacteria	NZ_FPBK01000020.1	48459	14959	16203	existing	17433	18254	existing
Rhizobium altiplani BR 10423	Proteobacteria	Bacteria	NZ_LNCD01000014.1	45020	26924	28264	existing	28426	30405	existing
Rhizobium etli CNPAF512	Proteobacteria	Bacteria	NZ_AEYZ01000381.1	57893	41608	42972	existing	39566	40405	existing
Rhizobium leguminosarum bv. trifolii WSM1689 plasmid	Proteobacteria	Bacteria	NZ_CP007048.1	341391	266652	268016	existing	264601	265449	existing
Rhizobium mesoamericanum STM6155 STM 6155	Proteobacteria	Bacteria	NZ_ATYY01000039.1	61019	13774	15114	existing	11633	13612	existing
Rhizobium phaseoli N261	Proteobacteria	Bacteria	NZ_CP013580.1	4458726	1091160	1092434	existing	1089058	1089714	existing
Rhizobium phaseoli N831 plasmid pRphaN831b	Proteobacteria	Bacteria	NZ_CP013565.1	431484	124412	125458	existing	122092	123060	existing
Rhizobium phaseoli N931 plasmid pRphaN931b	Proteobacteria	Bacteria	NZ_CP013554.1	431484	124412	125458	existing	122092	123060	existing
Rhizobium phaseoli R723	Proteobacteria	Bacteria	NZ_CP013527.1	4458723	1091160	1092434	existing	1089058	1089714	existing
Rhizobium sp. AN6A	Proteobacteria	Bacteria	NZ_OCNC01000001.1	290133	64621	66018	existing	66186	68150	existing
Rhizobium sp. Leaf202	Proteobacteria	Bacteria	NZ_LMKD01000010.1	459392	413701	414720	existing	411333	412259	existing
Rhizobium sp. Leaf68	Proteobacteria	Bacteria	NZ_LMLQ01000010.1	423922	413692	414711	existing	411324	412250	existing
Rhizobium sp. NXC14 plasmid pRspNXC14a	Proteobacteria	Bacteria	NZ_CP021031.1	530065	11739	13103	existing	14306	15145	existing
Rhizobium sp. Root491	Proteobacteria	Bacteria	NZ_LMFF01000017.1	675815	643779	644825	existing	641453	642253	existing
Rhizorhabdus dicambivorans Ndbn-20	Proteobacteria	Bacteria	NZ_CP023449.1	5026772	4735364	4736707	existing	4736821	4738764	existing
Rhizorhabdus dicambivorans Ndbn-20m	Proteobacteria	Bacteria	NZ_NWUF01000022.1	74594	19868	21211	existing	21325	23268	existing
Rhodococcus fascians A78	Actinobacteria	Bacteria	NZ_JMEU01000038.1	281804	140854	142173	existing	143544	144287	existing
Rhodococcus hoagii PAM2282	Actinobacteria	Bacteria	NZ_LWTT01000010.1	229824	119054	120397	existing	116964	117782	existing
Rhodococcus ruber DSM 43338	Actinobacteria	Bacteria	NZ_LRRL01000023.1	89790	17920	19248	existing	15815	16654	existing
Rhodococcus ruber NBRC 15591	Actinobacteria	Bacteria	NZ_BCXE01000001.1	621939	465267	466595	existing	467861	468700	existing
Rhodococcus ruber SD3	Actinobacteria	Bacteria	NZ_CP029146.1	5366612	1719010	1720338	existing	1721604	1722443	existing
Rhodococcus sp. 05-2256-B1 RS1I3_10	Actinobacteria	Bacteria	NZ_NOZA01000033.1	240074	129228	130547	existing	131870	132661	existing
Rhodococcus sp. 05-2256-B2 RS1F4_9	Actinobacteria	Bacteria	NZ_NOYZ01000036.1	240162	129228	130547	existing	131870	132661	existing
Rhodococcus sp. 05-2256-B3 RS1F1_9	Actinobacteria	Bacteria	NZ_NOYY01000024.1	240051	129228	130547	existing	131870	132661	existing
Rhodococcus sp. 05-2256-B4 RS1F2_18	Actinobacteria	Bacteria	NZ_NOYX01000029.1	138160	129228	130547	existing	131870	132661	existing
Rhodococcus sp. 06-418-1B RS1H9_7	Actinobacteria	Bacteria	NZ_NOYF01000022.1	307937	154972	156300	existing	152867	153571	existing
Rhodoferax fermentans JCM 7819	Proteobacteria	Bacteria	NZ_MTJN01000002.1	4447702	522240	523289	existing	518722	519519	existing
Rhodoferax sp. DCY110	Proteobacteria	Bacteria	NZ_CP019236.1	5800473	753014	754348	existing	755468	756418	existing
Rhodomicrobium sp. R_RK_3 BLEFHOIH_15	Proteobacteria	Bacteria	NZ_MWLK01000015.1	349753	7471	8781	existing	9978	10916	existing
Rhodomicrobium vannielii R_RK_2	Proteobacteria	Bacteria	NZ_MWLJ01000001.1	13758	4980	6290	existing	2845	3783	existing
Rhodopirellula baltica WH47	Planctomycetes	Bacteria	NZ_AFAR01000108.1	14324	9730	11250	existing	7618	9597	existing
Rhodopirellula sp. SM50	Planctomycetes	Bacteria	NZ_NTFY01000077.1	84894	70204	71703	existing	71926	73905	existing
Riemerella anatipestifer 153	Bacteroidetes	Bacteria	NZ_CP007504.1	2160281	591002	592060	existing	593535	594383	existing
Riemerella anatipestifer 17CS0503	Bacteroidetes	Bacteria	NZ_PKKR01000001.1	494632	114697	115755	existing	112374	113222	existing
Riemerella anatipestifer ATCC 11845 = DSM 15868	Bacteroidetes	Bacteria	NC_017045.1	2164087	751021	752079	existing	753554	754402	existing
Riemerella anatipestifer DSM 15868	Bacteroidetes	Bacteria	NC_014738.1	2155121	589502	590560	existing	592035	592883	existing
Riemerella anatipestifer NCTC11014	Bacteroidetes	Bacteria	NZ_LT906475.1	2156703	591041	592099	existing	593574	594422	existing
Riemerella anatipestifer RA1	Bacteroidetes	Bacteria	NZ_PPEC01000001.1	626841	297177	298235	existing	294854	295702	existing
Riemerella anatipestifer RA-CH-2	Bacteroidetes	Bacteria	NC_020125.1	2166321	1139037	1140095	existing	1136714	1137562	existing
Riemerella anatipestifer RA-SG	Bacteroidetes	Bacteria	NZ_KB206037.1	904778	296051	297109	existing	293728	294576	existing
Riemerella anatipestifer RA-YM	Bacteroidetes	Bacteria	NZ_AENH01000027.1	223256	197347	198405	existing	199880	200728	existing
Riemerella anatipestifer RCAD0122	Bacteroidetes	Bacteria	NZ_LUDU01000001.1	681804	383642	384700	existing	386175	387023	existing
Riemerella anatipestifer RCAD0123	Bacteroidetes	Bacteria	NZ_LUDP01000001.1	439609	61174	62232	existing	58851	59699	existing
Riemerella anatipestifer RCAD0124	Bacteroidetes	Bacteria	NZ_LUDQ01000001.1	678400	380680	381738	existing	383213	384061	existing
Riemerella anatipestifer RCAD0125	Bacteroidetes	Bacteria	NZ_LUDJ01000001.1	345950	48026	49084	existing	50559	51407	existing
Riemerella anatipestifer RCAD0127	Bacteroidetes	Bacteria	NZ_LUDV01000001.1	496899	116781	117839	existing	114458	115306	existing
Riemerella anatipestifer RCAD0131	Bacteroidetes	Bacteria	NZ_LUDS01000001.1	617485	555248	556306	existing	557781	558629	existing
Riemerella anatipestifer RCAD0134	Bacteroidetes	Bacteria	NZ_LUDO01000001.1	679037	380679	381737	existing	383212	384060	existing
Riemerella anatipestifer RCAD0142	Bacteroidetes	Bacteria	NZ_LUDG01000001.1	617312	555179	556237	existing	557712	558560	existing
Riemerella anatipestifer RCAD0147	Bacteroidetes	Bacteria	NZ_LUDN01000003.1	227006	61076	62134	existing	58753	59601	existing
Riemerella anatipestifer RCAD0150	Bacteroidetes	Bacteria	NZ_LUDM01000003.1	227280	61076	62134	existing	58753	59601	existing
Riemerella anatipestifer RCAD0181	Bacteroidetes	Bacteria	NZ_LUDL01000001.1	427833	61198	62256	existing	58875	59723	existing
Riemerella anatipestifer RCAD0183	Bacteroidetes	Bacteria	NZ_LUDK01000001.1	857072	558940	559998	existing	561473	562321	existing
Riemerella anatipestifer RCAD0188	Bacteroidetes	Bacteria	NZ_LUDH01000001.1	790775	230741	231799	existing	228418	229266	existing
Riemerella anatipestifer Yb2	Bacteroidetes	Bacteria	NZ_CP007204.1	2184066	576524	577582	existing	579057	579905	existing
Rivularia sp. PCC 7116	Cyanobacteria	Bacteria	NC_019678.1	8698463	2966657	2968099	existing	2964420	2966387	existing
Roseimaritima ulvae DSM 25454	Planctomycetes	Bacteria	NZ_LWSJ01000054.1	345285	228418	229815	existing	226236	227135	existing
Roseivirga ehrenbergii KMM 6017	Bacteroidetes	Bacteria	NZ_LQZQ01000002.1	502340	399576	400838	existing	402080	402928	existing
Roseivivax marinus 22II-s10s	Proteobacteria	Bacteria	NZ_AQQW01000025.1	29083	7826	9112	existing	5735	6379	existing
Roseobacter denitrificans FDAARGOS_309	Proteobacteria	Bacteria	NZ_CP027407.1	4133061	2931905	2933230	existing	2933317	2935194	existing
Roseobacter denitrificans OCh 114	Proteobacteria	Bacteria	NC_008209.1	4133097	775696	777021	existing	777108	778985	existing
Rouxiella chamberiensis 130333	Proteobacteria	Bacteria	NZ_JRWU01000002.1	827029	364204	365607	existing	365762	367741	existing
Ruminiclostridium sp. KB18	Firmicutes	Bacteria	NZ_CP015400.2	3802844	3140260	3141675	existing	3142866	3143726	existing
Ruminococcus gnavus 2789STDY5608852	Firmicutes	Bacteria	NZ_CYZG01000023.1	22680	6561	7883	existing	9139	10059	existing
Ruminococcus gnavus CC55_001C	Firmicutes	Bacteria	NZ_KI669414.1	1107218	4475	5797	existing	7053	7973	existing
Ruminococcus gnavus RJX1122	Firmicutes	Bacteria	NZ_NIHQ01000024.1	36293	24971	26296	existing	27404	28384	existing
Ruthenibacterium lactatiformans 668	Firmicutes	Bacteria	NZ_LMUA01000027.1	46923	12800	13726	existing	11875	12807	existing
Saccharibacillus sp. O16	Firmicutes	Bacteria	NZ_NIOB01000006.1	781824	495917	497332	existing	493923	494759	existing
Saccharospirillum sp. HK-33	Proteobacteria	Bacteria	NZ_QAPE01000001.1	570981	546716	548089	existing	544659	545435	existing
Salimicrobium flavidum DSM 23127	Firmicutes	Bacteria	NZ_FTOC01000004.1	224769	219320	220855	existing	220862	222820	existing
Salinispora pacifica CNR894	Actinobacteria	Bacteria	NZ_AZWN01000059.1	21253	7991	9313	existing	9478	11475	existing
Salinispora pacifica CNY330	Actinobacteria	Bacteria	NZ_KB897011.1	182320	169538	170860	existing	171025	173022	existing
Salinivibrio proteolyticus DSM 8285	Proteobacteria	Bacteria	NZ_MUFQ01000002.1	377294	6748	8241	existing	4692	6683	existing
Salipiger profundus DSM 27508	Proteobacteria	Bacteria	NZ_FOLR01000031.1	12288	8284	9645	existing	6193	6861	existing
Salmonella bongori serovar 44:z39:- BCW_1554	Proteobacteria	Bacteria	NZ_MXOF01000001.1	845892	429901	431304	existing	431459	433429	existing
Salmonella enterica 14	Proteobacteria	Bacteria	NZ_LWMD01000043.1	137837	12995	14398	existing	14553	16532	existing
Salmonella enterica ARS-CC621	Proteobacteria	Bacteria	NZ_MCPD01000043.1	459403	179647	181017	existing	182481	183197	existing
Salmonella enterica BCW_1525	Proteobacteria	Bacteria	NZ_MXPD01000002.1	295249	12827	14230	existing	10702	12672	existing
Salmonella enterica BCW_1776	Proteobacteria	Bacteria	NZ_MXMD01000003.1	348265	238782	240185	existing	236648	238627	existing
Salmonella enterica BCW_1978	Proteobacteria	Bacteria	NZ_MXKZ01000005.1	275454	123743	125146	existing	121609	123588	existing
Salmonella enterica BCW_1989	Proteobacteria	Bacteria	NZ_MXKO01000002.1	469468	317709	319112	existing	315575	317554	existing
Salmonella enterica BCW_1994	Proteobacteria	Bacteria	NZ_MXKJ01000003.1	351727	327871	329241	existing	325691	326407	existing
Salmonella enterica BCW_1995	Proteobacteria	Bacteria	NZ_MXKI01000004.1	334127	329297	330667	existing	327117	327833	existing
Salmonella enterica BCW_1997	Proteobacteria	Bacteria	NZ_MXKG01000003.1	306924	149785	151188	existing	151343	153322	existing
Salmonella enterica BCW_2010	Proteobacteria	Bacteria	NZ_MXJX01000005.1	332908	328932	330302	existing	326752	327468	existing
Salmonella enterica BCW_2227	Proteobacteria	Bacteria	NZ_MXEM01000001.1	497073	329296	330666	existing	327116	327832	existing
Salmonella enterica BCW_2481	Proteobacteria	Bacteria	NZ_MXCV01000022.1	70652	66666	68036	existing	64486	65202	existing
Salmonella enterica BCW_2482	Proteobacteria	Bacteria	NZ_MXCU01000004.1	332652	327868	329238	existing	325688	326404	existing
Salmonella enterica BCW_2483	Proteobacteria	Bacteria	NZ_MXCT01000012.1	127976	3407	4777	existing	6241	6957	existing
Salmonella enterica BCW_2484	Proteobacteria	Bacteria	NZ_MXCS01000005.1	239454	234678	236048	existing	232498	233214	existing
Salmonella enterica BCW_2485	Proteobacteria	Bacteria	NZ_MXCR01000004.1	239539	3380	4750	existing	6214	6930	existing
Salmonella enterica BCW_2486	Proteobacteria	Bacteria	NZ_MXCQ01000004.1	234202	3407	4777	existing	6241	6957	existing
Salmonella enterica BCW_2487	Proteobacteria	Bacteria	NZ_MXCP01000006.1	279117	2617	3987	existing	5451	6167	existing
Salmonella enterica BCW_2488	Proteobacteria	Bacteria	NZ_MXCO01000011.1	128017	123214	124584	existing	121034	121750	existing
Salmonella enterica BCW_2511	Proteobacteria	Bacteria	NZ_MXCH01000002.1	415795	240642	242045	existing	238508	240487	existing
Salmonella enterica BCW_2512	Proteobacteria	Bacteria	NZ_MXCG01000013.1	130948	66988	68391	existing	64854	66833	existing
Salmonella enterica BCW_4001	Proteobacteria	Bacteria	NZ_MXQO01000097.1	15015	10	1209	existing	1364	3343	existing
Salmonella enterica BCW_4897	Proteobacteria	Bacteria	NZ_MYOV01000007.1	214954	32423	33826	existing	30289	32268	existing
Salmonella enterica BCW_5009	Proteobacteria	Bacteria	NZ_MYMB01000005.1	269351	23214	24617	existing	24772	26751	existing
Salmonella enterica BCW_5049	Proteobacteria	Bacteria	NZ_MYLP01000001.1	559390	196109	197569	existing	194046	194897	existing
Salmonella enterica BCW_5086	Proteobacteria	Bacteria	NZ_MYLG01000086.1	6140	881	2284	existing	2439	4418	existing
Salmonella enterica BCW_5092	Proteobacteria	Bacteria	NZ_MYLA01000012.1	164055	20525	21928	existing	22083	24053	existing
Salmonella enterica BCW_6505	Proteobacteria	Bacteria	NZ_MYUS01000003.1	307080	155905	157308	existing	153771	155750	existing
Salmonella enterica CFSAN064282	Proteobacteria	Bacteria	NZ_NPLC01000002.1	347514	195738	197141	existing	193604	195583	existing
Salmonella enterica CVM 43763	Proteobacteria	Bacteria	NZ_JYQG01000040.1	10009	3131	4534	existing	997	2976	existing
Salmonella enterica CVM 43813	Proteobacteria	Bacteria	NZ_JYSE01000017.1	371147	66053	67456	existing	63919	65898	existing
Salmonella enterica CVM 43825	Proteobacteria	Bacteria	NZ_JYSQ01000010.1	358662	40944	42347	existing	42502	44481	existing
Salmonella enterica CVM 43828	Proteobacteria	Bacteria	NZ_JYST01000064.1	9061	3738	5141	existing	5296	7275	existing
Salmonella enterica CVM 43829	Proteobacteria	Bacteria	NZ_JYSU01000008.1	351350	66920	68323	existing	64786	66765	existing
Salmonella enterica CVM 43834	Proteobacteria	Bacteria	NZ_JYSZ01000009.1	285094	278392	279762	existing	276212	276928	existing
Salmonella enterica FC745	Proteobacteria	Bacteria	NZ_PQVZ01000003.1	406569	68925	70328	existing	70483	72462	existing
Salmonella enterica FDAARGOS_316	Proteobacteria	Bacteria	NZ_NJFF02000002.1	4743032	1543603	1545063	existing	1546275	1547126	existing
Salmonella enterica isolate STY46	Proteobacteria	Bacteria	NZ_OEXQ01000124.1	8457	2808	4211	existing	674	2653	existing
Salmonella enterica subsp. arizonae serovar 18:z4,z23:- N23850	Proteobacteria	Bacteria	NZ_MXIH01000027.1	61567	2605	3975	existing	5439	6155	existing
Salmonella enterica subsp. diarizonae 50267	Proteobacteria	Bacteria	NZ_JZTQ01000011.1	531446	399856	401262	existing	397722	399701	existing
Salmonella enterica subsp. diarizonae serovar 38:z10:z53 BCW_1539	Proteobacteria	Bacteria	NZ_MXOS01000003.1	410720	400226	401632	existing	398092	400071	existing
[truncated: 643 more rows]
