# Supplementary material for: A new type of DNA phosphorothioation-based antiviral system in archaea
Source: Nat Commun. 2019 Apr 11;10:1688. doi: 10.1038/s41467-019-09390-9 (PMC6459918; doi:10.1038/s41467-019-09390-9)
Supplement: Supplementary file 4 — Supplementary Data 2 [file 41467_2019_9390_MOESM4_ESM.xlsx]

## Sheet: H. jeotgali A29
location	locus.tag	type	strand	start	end	product	PT site
chromosome	DVR14_01685	pseudogene	+	1	1345	isochorismate synthase
chromosome	DVR14_01690	CDS	+	1350	3167	2-succinyl-5-enolpyruvyl-6-hydroxy-3- cyclohexene-1-carboxylic-acid synthase
chromosome	DVR14_01695	CDS	-	3195	4172	molecular chaperone DnaJ	3512
chromosome	DVR14_01700	CDS	-	4448	5206	TrmB family transcriptional regulator
chromosome	DVR14_01705	CDS	+	5331	7925	transporter
chromosome	DVR14_01710	CDS	+	8017	8958	1,4-dihydroxy-2-naphthoyl-CoA synthase
chromosome	DVR14_01715	CDS	+	8982	10253	hypothetical protein
chromosome	DVR14_01720	CDS	+	10354	11298	1,4-dihydroxy-2-naphthoate polyprenyltransferase
chromosome	DVR14_01725	CDS	+	11295	12392	o-succinylbenzoate synthase
chromosome	DVR14_01730	CDS	+	12389	13915	o-succinylbenzoate--CoA ligase
chromosome	DVR14_01735	CDS	-	13932	15521	BCCT family transporter
chromosome	DVR14_01740	CDS	+	15758	16561	hypothetical protein
chromosome	DVR14_01745	CDS	+	16634	16984	MarR family transcriptional regulator
chromosome	DVR14_01750	CDS	-	17072	17860	formate/nitrite transporter family protein	17539
chromosome	DVR14_01755	CDS	-	17968	18381	hypothetical protein
chromosome	DVR14_01760	CDS	-	18533	19807	Asp-tRNA(Asn)/Glu-tRNA(Gln) amidotransferase subunit GatA	19273
chromosome	DVR14_01765	CDS	-	19810	20088	Asp-tRNA(Asn)/Glu-tRNA(Gln) amidotransferase subunit GatC
chromosome	DVR14_01770	CDS	+	20261	21238	transcription initiation factor IIB 2
chromosome	DVR14_01775	CDS	-	21585	22676	nitrite reductase, copper-containing
chromosome	DVR14_01780	CDS	+	22910	23818	alpha/beta hydrolase
chromosome	DVR14_01785	CDS	+	23976	24419	DUF3054 domain-containing protein
chromosome	DVR14_01790	CDS	+	24502	27012	heavy metal translocating P-type ATPase
chromosome	DVR14_01795	CDS	+	27156	27833	hypothetical protein
chromosome	DVR14_01800	CDS	-	27858	28577	hypothetical protein
chromosome	DVR14_01805	CDS	-	28658	30400	cytochrome C oxidase subunit I	28669
chromosome	DVR14_01810	CDS	-	30403	30945	cytochrome C oxidase subunit II
chromosome	DVR14_01815	CDS	-	31244	31906	cytochrome C biogenesis protein
chromosome	DVR14_01820	CDS	-	31908	32438	TlpA family protein disulfide reductase
chromosome	DVR14_01825	CDS	-	32442	33191	SCO family protein
chromosome	DVR14_01830	CDS	-	33340	33918	halocyanin
chromosome	DVR14_01835	CDS	-	34143	35573	protoheme IX farnesyltransferase	35519
chromosome	DVR14_01840	CDS	-	35661	35924	DUF2249 domain-containing protein
chromosome	DVR14_01845	CDS	-	35992	36225	DUF2249 domain-containing protein
chromosome	DVR14_01850	CDS	-	36307	36534	DUF2249 domain-containing protein
chromosome	DVR14_01855	CDS	+	36670	37344	helix-turn-helix domain-containing protein	36805
chromosome	DVR14_01860	CDS	+	37604	39268	4Fe-4S dicluster domain-containing protein	38063
chromosome	DVR14_01865	CDS	+	39265	40617	dehydrogenase	39586
chromosome	DVR14_01870	CDS	+	40614	40922	hypothetical protein
chromosome	DVR14_01875	CDS	+	41060	42151	MRP family ATP-binding protein
chromosome	DVR14_01880	CDS	+	42473	44167	hypothetical protein
chromosome	DVR14_01885	CDS	+	44264	44590	cupin domain-containing protein
chromosome	DVR14_01890	CDS	-	44594	45718	asparagine synthetase B
chromosome	DVR14_01895	CDS	-	45715	46398	PHP domain-containing protein	46272
chromosome	DVR14_01900	CDS	+	46529	48673	phosphoribosylformylglycinamidine synthase subunit PurL
chromosome	DVR14_01905	CDS	+	48797	49381	response regulator
chromosome	DVR14_01910	CDS	-	49385	51241	PAS domain S-box protein
chromosome	DVR14_01915	CDS	+	51487	51693	hypothetical protein
chromosome	DVR14_01920	CDS	-	51777	52934	aminotransferase class I/II-fold pyridoxal phosphate-dependent enzyme
chromosome	DVR14_01925	CDS	-	52937	53422	Lrp/AsnC family transcriptional regulator
chromosome	DVR14_01930	CDS	-	53493	54152	hypothetical protein
chromosome	DVR14_01935	CDS	+	54270	54494	hypothetical protein
chromosome	DVR14_01940	CDS	+	54581	55144	thioredoxin family protein
chromosome	DVR14_01945	CDS	+	55224	56012	aldolase
chromosome	DVR14_01950	CDS	-	56040	57158	NADH:flavin oxidoreductase/NADH oxidase
chromosome	DVR14_01955	CDS	+	57275	58126	phosphorybosylanthranilate isomerase
chromosome	DVR14_01960	CDS	-	58138	59376	hypothetical protein	58365/59364
chromosome	DVR14_01965	CDS	-	60704	61054	50S ribosomal protein P1
chromosome	DVR14_01970	CDS	-	61073	62122	50S ribosomal protein L10	61276
chromosome	DVR14_01975	CDS	-	62123	62755	50S ribosomal protein L1	62614
chromosome	DVR14_01980	CDS	+	63089	63637	hypothetical protein
chromosome	DVR14_01985	CDS	-	63802	64290	50S ribosomal protein L11	63981
chromosome	DVR14_01990	CDS	-	64383	64685	divalent-cation tolerance protein CutA
chromosome	DVR14_01995	CDS	-	64744	64932	hypothetical protein
chromosome	DVR14_02000	CDS	-	65149	66660	phosphoenolpyruvate carboxykinase (ATP)
chromosome	DVR14_02005	CDS	+	66984	70202	chromosome segregation ATPase
chromosome	DVR14_02010	CDS	-	70266	70394	rubrerythrin-like domain-containing protein
chromosome	DVR14_02015	CDS	+	70597	70779	hypothetical protein
chromosome	DVR14_02020	CDS	+	71166	71303	rubrerythrin-like domain-containing protein
chromosome	DVR14_02025	CDS	-	71379	71846	hypothetical protein
chromosome	DVR14_02030	CDS	-	71940	72389	hypothetical protein
chromosome	DVR14_02035	CDS	+	72687	73091	SHOCT domain-containing protein
chromosome	DVR14_02040	CDS	+	73136	73921	HAD-IIA family hydrolase
chromosome	DVR14_02045	CDS	+	74048	74275	hypothetical protein
chromosome	DVR14_02050	CDS	-	74409	74858	acyl-CoA thioesterase
chromosome	DVR14_02055	CDS	+	75016	76788	TraB/GumN family protein
chromosome	DVR14_02060	CDS	+	76785	77414	metalloprotease
chromosome	DVR14_02065	CDS	+	77477	78469	phosphoribosylformylglycinamidine cyclo-ligase	78107
chromosome	DVR14_02070	pseudogene	-	78568	78989	universal stress protein
chromosome	DVR14_02075	CDS	-	79166	79681	Appr-1-p processing protein
chromosome	DVR14_02080	CDS	-	79741	80064	hypothetical protein
chromosome	DVR14_02085	CDS	-	80545	81090	DNA starvation/stationary phase protection protein
chromosome	DVR14_02090	CDS	+	81295	82764	aldehyde dehydrogenase
chromosome	DVR14_02095	CDS	-	82815	83975	hypothetical protein	83699
chromosome	DVR14_02100	CDS	+	84094	85053	sugar kinase
chromosome	DVR14_02105	CDS	+	85114	86277	YihY family inner membrane protein
chromosome	DVR14_02110	CDS	+	86586	87008	hypothetical protein
chromosome	DVR14_02115	CDS	+	87262	88290	zinc ABC transporter substrate-binding protein
chromosome	DVR14_02120	CDS	+	88287	89024	metal ABC transporter ATP-binding protein
chromosome	DVR14_02125	CDS	+	89027	90046	metal ABC transporter permease
chromosome	DVR14_02130	CDS	-	90053	90499	hypothetical protein
chromosome	DVR14_02135	pseudogene	+	90562	90971	hypothetical protein
chromosome	DVR14_02140	CDS	+	91065	93176	CoA-binding protein	92568
chromosome	DVR14_02145	CDS	+	93173	94318	hypothetical protein
chromosome	DVR14_02150	CDS	+	94459	94710	hypothetical protein
chromosome	DVR14_02155	CDS	+	94818	95111	photosystem reaction center subunit H
chromosome	DVR14_02160	CDS	-	95133	96587	phosphoesterase
chromosome	DVR14_02165	tRNA	+	96746	96819	tRNA-Lys
chromosome	DVR14_02170	CDS	-	96987	97475	metal-binding protein
chromosome	DVR14_02175	CDS	+	97578	98243	hypothetical protein
chromosome	DVR14_02180	CDS	-	98256	98639	hypothetical protein
chromosome	DVR14_02185	CDS	+	98933	100759	hydroxylamine reductase
chromosome	DVR14_02190	CDS	+	100786	101928	hypothetical protein
chromosome	DVR14_02195	CDS	+	101925	103055	hypothetical protein
chromosome	DVR14_02200	CDS	+	103052	104272	radical SAM protein
chromosome	DVR14_02205	CDS	+	104277	105572	glutamyl-tRNA reductase
chromosome	DVR14_02210	CDS	+	105802	108963	hypothetical protein
chromosome	DVR14_02215	CDS	+	108963	110144	selenate reductase
chromosome	DVR14_02220	CDS	+	110149	110850	hypothetical protein
chromosome	DVR14_02225	CDS	+	110847	111878	cytochrome C nitrite reductase
chromosome	DVR14_02230	CDS	+	111875	112759	HEAT repeat domain-containing protein
chromosome	DVR14_02235	CDS	+	112756	113406	hypothetical protein
chromosome	DVR14_02240	CDS	+	113408	114682	DUF2249 domain-containing protein
chromosome	DVR14_02245	CDS	+	114749	115300	molybdopterin-guanine dinucleotide biosynthesis protein B
chromosome	DVR14_02250	CDS	+	115464	116414	extracellular solute-binding protein
chromosome	DVR14_02255	CDS	+	116411	117343	ABC transporter permease subunit	117343
chromosome	DVR14_02260	CDS	+	117477	118145	bacterio-opsin activator
chromosome	DVR14_02265	CDS	+	118320	119081	enoyl-CoA hydratase/isomerase family protein
chromosome	DVR14_02270	CDS	+	119183	119725	hypothetical protein
chromosome	DVR14_02275	CDS	-	119901	121136	hypothetical protein
chromosome	DVR14_02280	CDS	-	121471	122313	hypothetical protein
chromosome	DVR14_02285	CDS	-	122559	123047	aspartate carbamoyltransferase regulatory subunit	122789
chromosome	DVR14_02290	CDS	-	123040	123984	aspartate carbamoyltransferase	123906
chromosome	DVR14_02295	CDS	+	124466	125581	hypothetical protein
chromosome	DVR14_02300	CDS	-	125954	126148	hypothetical protein
chromosome	DVR14_02305	CDS	+	126321	126743	hypothetical protein
chromosome	DVR14_02310	pseudogene	+	126953	127024	IS6 family transposase
chromosome	DVR14_02315	CDS	+	127227	127853	transcriptional regulator
chromosome	DVR14_02320	CDS	-	128035	128991	peptidylprolyl isomerase
chromosome	DVR14_02325	CDS	+	129080	129622	class IV adenylate cyclase
chromosome	DVR14_02330	CDS	+	129725	130930	methionine adenosyltransferase
chromosome	DVR14_02335	CDS	+	131025	131894	hypothetical protein
chromosome	DVR14_02340	CDS	+	132052	133275	MFS transporter
chromosome	DVR14_02345	CDS	+	133349	134536	tRNA sulfurtransferase
chromosome	DVR14_02350	CDS	+	134718	135308	hypothetical protein
chromosome	DVR14_02355	CDS	-	135333	136070	hypothetical protein
chromosome	DVR14_02360	CDS	-	136247	137227	PLP-dependent cysteine synthase family protein
chromosome	DVR14_02365	CDS	-	137317	138702	aminotransferase class III-fold pyridoxal phosphate-dependent enzyme
chromosome	DVR14_02370	CDS	-	138849	140573	Na+/H+ antiporter NhaC family protein	138998
chromosome	DVR14_02375	CDS	+	141141	142661	aldehyde dehydrogenase family protein	141645
chromosome	DVR14_02380	CDS	+	143080	143454	thioredoxin
chromosome	DVR14_02385	CDS	+	143583	144917	phosphoesterase	143859
chromosome	DVR14_02390	CDS	-	144949	147144	thioredoxin domain-containing protein
chromosome	DVR14_02395	CDS	-	147361	147987	CHRD domain-containing protein
chromosome	DVR14_02400	CDS	-	148175	150937	aconitate hydratase AcnA
chromosome	DVR14_02405	CDS	+	151039	151359	hypothetical protein	151237
chromosome	DVR14_02410	CDS	-	151391	151906	calcium-binding protein
chromosome	DVR14_02415	CDS	-	152663	153223	dihydrofolate reductase
chromosome	DVR14_02420	CDS	-	153220	154236	thymidylate synthase
chromosome	DVR14_02425	CDS	-	154402	154902	hypothetical protein
chromosome	DVR14_02430	CDS	+	155224	155805	hypothetical protein	155434
chromosome	DVR14_02435	CDS	+	155802	156413	hypothetical protein
chromosome	DVR14_02440	CDS	+	156520	157317	hypothetical protein
chromosome	DVR14_02445	CDS	+	157444	158736	phosphoribosylamine--glycine ligase
chromosome	DVR14_02450	CDS	-	158765	159193	PIN domain-containing protein
chromosome	DVR14_02455	CDS	-	159193	159441	AbrB/MazE/SpoVT family DNA-binding domain-containing protein
chromosome	DVR14_02460	pseudogene	-	159539	159697	aspartate aminotransferase family protein
chromosome	DVR14_02465	CDS	-	159721	161019	DUF4010 domain-containing protein
chromosome	DVR14_02470	CDS	-	161139	161414	PadR family transcriptional regulator
chromosome	DVR14_02475	CDS	-	162125	162778	hypothetical protein
chromosome	DVR14_02480	CDS	+	163023	163733	TFIIB-type zinc ribbon-containing protein
chromosome	DVR14_02485	CDS	+	164084	166066	oligopeptide transporter, OPT family	164291
chromosome	DVR14_02490	CDS	+	166101	166466	PqqD family protein
chromosome	DVR14_02495	CDS	-	166533	167426	bifunctional methylenetetrahydrofolate dehydrogenase/methenyltetrahydrofolate cyclohydrolase
chromosome	DVR14_02500	CDS	-	167523	168335	alpha/beta hydrolase
chromosome	DVR14_02505	CDS	-	168534	169781	serine hydroxymethyltransferase	169753
chromosome	DVR14_02510	CDS	+	169945	172083	hypothetical protein	171656
chromosome	DVR14_02515	CDS	-	172180	172446	hypothetical protein
chromosome	DVR14_02520	CDS	+	172575	173393	hypothetical protein
chromosome	DVR14_02525	CDS	+	173765	174052	hypothetical protein
chromosome	DVR14_02530	CDS	+	174212	174916	ribonuclease P
chromosome	DVR14_02535	CDS	+	174900	175538	class I SAM-dependent methyltransferase
chromosome	DVR14_02540	CDS	+	175535	176020	ribonuclease P
chromosome	DVR14_02545	CDS	+	176025	176789	proteasome endopeptidase complex, archaeal, alpha subunit
chromosome	DVR14_02550	CDS	+	176961	177686	ribosome assembly factor SBDS
chromosome	DVR14_02555	CDS	-	177715	178029	hypothetical protein
chromosome	DVR14_02560	CDS	+	178384	179685	GTPase HflX
chromosome	DVR14_02565	CDS	+	179794	180639	class I SAM-dependent methyltransferase
chromosome	DVR14_02570	CDS	+	180736	181893	thiolase family protein
chromosome	DVR14_02575	CDS	+	181890	182249	nucleic acid-binding protein
chromosome	DVR14_02580	CDS	-	182510	183274	hypothetical protein
chromosome	DVR14_02585	CDS	+	183564	184316	exonuclease
chromosome	DVR14_02590	CDS	+	184398	184796	acyl-CoA thioesterase
chromosome	DVR14_02595	CDS	-	184801	185094	hypothetical protein
chromosome	DVR14_02600	CDS	+	185392	185970	hypothetical protein
chromosome	DVR14_02605	CDS	+	185977	187197	hypothetical protein
chromosome	DVR14_02610	CDS	+	187298	187966	bacterio-opsin activator
chromosome	DVR14_02615	CDS	+	188026	188391	hypothetical protein
chromosome	DVR14_02620	CDS	-	188488	189759	sodium:proton antiporter
chromosome	DVR14_02625	CDS	+	189854	190456	hypothetical protein
chromosome	DVR14_02630	CDS	-	190465	191799	hypothetical protein
chromosome	DVR14_02635	CDS	+	191933	192358	pterin cluster protein
chromosome	DVR14_02640	CDS	+	192446	192751	CGCGG family rSAM-modified RiPP protein
chromosome	DVR14_02645	CDS	-	193008	194231	radical SAM/SPASM domain-containing protein
chromosome	DVR14_02650	CDS	-	194228	194575	rSAM-partnered protein
chromosome	DVR14_02655	CDS	+	194723	195862	radical SAM/SPASM domain-containing protein
chromosome	DVR14_02660	CDS	+	195997	196296	hypothetical protein
chromosome	DVR14_02665	CDS	-	196279	198120	acetyl-CoA carboxylase biotin carboxylase subunit
chromosome	DVR14_02670	CDS	+	198310	199455	SPFH/Band 7/PHB domain protein
chromosome	DVR14_02675	CDS	-	199542	200465	DUF3267 domain-containing protein
chromosome	DVR14_02680	CDS	-	200602	200955	hypothetical protein
chromosome	DVR14_02685	CDS	-	200957	202501	acyl-CoA carboxylase subunit beta	201973
chromosome	DVR14_02690	CDS	+	202855	204204	sodium-dependent transporter	203623
chromosome	DVR14_02695	CDS	-	204225	204959	SDR family oxidoreductase	204908
chromosome	DVR14_02700	CDS	-	205217	205663	response regulator
chromosome	DVR14_02705	CDS	+	205846	206511	glycerophosphodiester phosphodiesterase
chromosome	DVR14_02710	CDS	-	206562	206951	YjbQ family protein
chromosome	DVR14_02715	CDS	-	207002	208024	HEAT repeat domain-containing protein
chromosome	DVR14_02720	CDS	-	208171	210198	AbrB family transcriptional regulator
chromosome	DVR14_02725	CDS	-	210191	211516	YeaH/YhbH family protein
chromosome	DVR14_02730	CDS	-	211507	213798	kinase anchor protein	213075
chromosome	DVR14_02735	CDS	-	213800	215872	serine protein kinase PrkA
chromosome	DVR14_02740	CDS	-	215869	216081	hypothetical protein
chromosome	DVR14_02745	CDS	+	216458	216889	hypothetical protein	216803
chromosome	DVR14_02750	CDS	+	216969	217415	hypothetical protein
chromosome	DVR14_02755	CDS	-	217455	217805	transcriptional regulator
chromosome	DVR14_02760	CDS	+	217878	218558	flavin reductase family protein
chromosome	DVR14_02765	CDS	-	218600	219019	SRPBCC family protein
chromosome	DVR14_02770	CDS	-	219075	219743	hypothetical protein
chromosome	DVR14_02775	CDS	+	219850	220242	ArsR family transcriptional regulator
chromosome	DVR14_02780	CDS	+	220322	221239	ABC transporter ATP-binding protein
chromosome	DVR14_02785	CDS	+	221236	223125	ABC transporter permease
chromosome	DVR14_02790	CDS	+	223115	224266	ABC transporter permease
chromosome	DVR14_02795	CDS	+	224348	226219	formate transporter
chromosome	DVR14_02800	CDS	+	226360	227334	aldo/keto reductase
chromosome	DVR14_02805	CDS	-	227383	227607	DUF2892 domain-containing protein
chromosome	DVR14_02810	CDS	+	227745	228407	bacterio-opsin activator
chromosome	DVR14_02815	CDS	-	228531	229097	hypothetical protein
chromosome	DVR14_02820	CDS	-	229309	230205	universal stress protein	230168
chromosome	DVR14_02825	CDS	-	230264	230506	hypothetical protein
chromosome	DVR14_02830	CDS	-	230649	231188	CBS domain-containing protein	231089
chromosome	DVR14_02835	CDS	-	231252	231608	DUF555 domain-containing protein
chromosome	DVR14_02840	pseudogene	+	232277	232568	hypothetical protein
chromosome	DVR14_02845	pseudogene	-	232579	232838	hypothetical protein
chromosome	DVR14_02850	CDS	+	232990	233286	hypothetical protein
chromosome	DVR14_02855	CDS	+	233307	233699	transcriptional regulator
chromosome	DVR14_02860	CDS	+	233877	234608	proteasome endopeptidase complex, archaeal, beta subunit
chromosome	DVR14_02865	CDS	-	234796	235920	gfo/Idh/MocA family oxidoreductase	234822
chromosome	DVR14_02870	CDS	+	236198	236893	trehalose utilization protein ThuA
chromosome	DVR14_02875	CDS	-	236899	238191	TIGR00341 family protein
chromosome	DVR14_02880	CDS	-	238304	239155	translation initiation factor eIF-2B
chromosome	DVR14_02885	CDS	-	239223	239546	hypothetical protein
chromosome	DVR14_02890	CDS	+	239640	239963	hypothetical protein
chromosome	DVR14_02895	CDS	+	240034	240849	AAC(3) family N-acetyltransferase
chromosome	DVR14_02900	CDS	+	240962	242038	iron-sulfur cluster carrier protein ApbC	241083
chromosome	DVR14_02905	CDS	+	242035	242283	hypothetical protein
chromosome	DVR14_02910	CDS	+	242391	242993	uracil-DNA glycosylase
chromosome	DVR14_02915	CDS	-	243018	243236	hypothetical protein
chromosome	DVR14_02920	CDS	+	243341	244081	hypothetical protein
chromosome	DVR14_02925	tRNA	+	244123	244206	tRNA-Ser
chromosome	DVR14_02930	CDS	-	244386	245030	type I restriction endonuclease subunit M
chromosome	DVR14_02935	CDS	-	245318	246361	citrate lyase subunit beta
chromosome	DVR14_02940	CDS	-	246416	247477	MaoC family dehydratase
chromosome	DVR14_02945	CDS	-	247470	248747	methylaspartate ammonia-lyase
chromosome	DVR14_02950	CDS	-	248748	250193	methylaspartate mutase subunit E
chromosome	DVR14_02955	CDS	-	250194	250649	methylaspartate mutase subunit S	250607
chromosome	DVR14_02960	CDS	+	250813	251985	CoA transferase	250915
chromosome	DVR14_02965	CDS	+	252215	256522	restriction endonuclease	255261/256209
chromosome	DVR14_02970	CDS	-	256704	256883	hypothetical protein
chromosome	DVR14_02975	CDS	+	257270	259492	PAS domain S-box protein
chromosome	DVR14_02980	CDS	+	259541	259867	hypothetical protein
chromosome	DVR14_02985	CDS	+	259940	260710	GTP cyclohydrolase IIa	260354
chromosome	DVR14_02990	CDS	+	260795	261403	CBS domain-containing protein
chromosome	DVR14_02995	CDS	+	261506	262729	phosphoglycerate kinase
chromosome	DVR14_03000	CDS	+	262698	263213	GNAT family N-acetyltransferase	262905
chromosome	DVR14_03005	tRNA	+	263226	263299	tRNA-Thr
chromosome	DVR14_03010	CDS	-	263801	264217	thiol-disulfide oxidoreductase DCC family protein
chromosome	DVR14_03015	CDS	+	264364	265929	HTTM domain-containing protein
chromosome	DVR14_03020	CDS	-	265970	266590	universal stress protein	266536
chromosome	DVR14_03025	CDS	+	266809	268377	long-chain fatty acid--CoA ligase
chromosome	DVR14_03030	CDS	+	268377	269177	enoyl-CoA hydratase
chromosome	DVR14_03035	CDS	-	269211	269663	dCTP deaminase
chromosome	DVR14_03040	CDS	+	269836	270531	phosphatase PAP2 family protein
chromosome	DVR14_03045	CDS	+	270602	271267	O-methyltransferase
chromosome	DVR14_03050	CDS	-	271301	271741	hypothetical protein
chromosome	DVR14_03055	CDS	-	271845	275279	PAS domain S-box protein
chromosome	DVR14_03060	CDS	-	275391	275837	DUF1467 domain-containing protein
chromosome	DVR14_03065	CDS	+	275976	276506	hypothetical protein
chromosome	DVR14_03070	CDS	-	276555	277361	hypothetical protein
chromosome	DVR14_03075	CDS	+	277962	278732	creatininase family protein
chromosome	DVR14_03080	CDS	+	278812	279237	ribbon-helix-helix protein, CopG family
chromosome	DVR14_03085	CDS	+	279477	279851	cupin domain-containing protein
chromosome	DVR14_03090	CDS	+	280003	280449	hypothetical protein
chromosome	DVR14_03095	CDS	+	280557	281708	acyl-CoA dehydrogenase
chromosome	DVR14_03100	CDS	-	281859	282431	response regulator
chromosome	DVR14_03105	CDS	-	282624	284597	3-hydroxyacyl-CoA dehydrogenase
chromosome	DVR14_03110	CDS	+	284713	285858	acyl-CoA dehydrogenase
chromosome	DVR14_03115	CDS	+	286076	286831	transcriptional regulator
chromosome	DVR14_03120	CDS	+	286898	289363	cation-transporting P-type ATPase
chromosome	DVR14_03125	CDS	+	289603	291483	FAD-dependent oxidoreductase
chromosome	DVR14_03130	CDS	+	291550	292140	DNA-3-methyladenine glycosylase 2 family protein
chromosome	DVR14_03135	CDS	+	292379	293662	hypothetical protein
chromosome	DVR14_03140	CDS	-	293761	295899	catalase/peroxidase HPI	294875
chromosome	DVR14_03145	CDS	-	296235	297578	RimK family alpha-L-glutamate ligase
chromosome	DVR14_03150	CDS	-	297660	299129	flippase
chromosome	DVR14_03155	CDS	-	299418	300170	N-acetyltransferase
chromosome	DVR14_03160	CDS	+	300355	301437	deacylase
chromosome	DVR14_03165	CDS	+	301595	302026	succinate dehydrogenase, cytochrome b556 subunit	301979
chromosome	DVR14_03170	CDS	+	302026	302391	succinate dehydrogenase
chromosome	DVR14_03175	CDS	+	302393	303265	succinate dehydrogenase/fumarate reductase iron-sulfur subunit
chromosome	DVR14_03180	CDS	+	303268	305106	FAD-binding protein	303325
chromosome	DVR14_03185	CDS	-	305383	305577	XapX domain-containing protein
chromosome	DVR14_03190	CDS	+	305841	306065	MarR family transcriptional regulator
chromosome	DVR14_03195	CDS	-	306307	307122	HD domain-containing protein
chromosome	DVR14_03200	CDS	-	307174	307653	DUF899 domain-containing protein
chromosome	DVR14_03205	CDS	+	307883	308194	twin-arginine translocase TatA/TatE family subunit
chromosome	DVR14_03210	tRNA	+	308211	308283	tRNA-Arg
chromosome	DVR14_03215	CDS	-	308613	309854	acyl-CoA dehydrogenase
chromosome	DVR14_03220	CDS	-	310014	310781	SDR family oxidoreductase
chromosome	DVR14_03225	CDS	+	310990	315069	secretion system protein E
chromosome	DVR14_03230	CDS	+	315066	317138	flagella assembly protein j
chromosome	DVR14_03235	CDS	+	317140	317682	hypothetical protein
chromosome	DVR14_03240	CDS	+	317684	318334	hypothetical protein
chromosome	DVR14_03245	CDS	+	318328	319209	hypothetical protein
chromosome	DVR14_03250	CDS	+	319206	319697	hypothetical protein	319231
chromosome	DVR14_03255	CDS	+	319697	320485	hypothetical protein
chromosome	DVR14_03260	CDS	-	320479	321690	hypothetical protein
chromosome	DVR14_03265	CDS	-	321774	322664	protein-glutamate O-methyltransferase CheR
chromosome	DVR14_03270	CDS	-	322661	323182	chemotaxis protein CheD
chromosome	DVR14_03275	CDS	-	323179	324447	chemotaxis protein CheC
chromosome	DVR14_03280	CDS	-	324444	325049	chemotaxis protein CheC
chromosome	DVR14_03285	CDS	-	325081	328620	chemotaxis protein CheA	328083
chromosome	DVR14_03290	CDS	-	328613	329818	chemotaxis-specific protein-glutamate methyltransferase CheB
chromosome	DVR14_03295	CDS	-	329815	330177	response regulator
chromosome	DVR14_03300	CDS	-	330317	331102	chemotaxis protein CheW	330637
chromosome	DVR14_03305	CDS	+	331276	331737	chemotaxis protein CheW
chromosome	DVR14_03310	CDS	-	331793	332563	hypothetical protein
chromosome	DVR14_03315	CDS	-	332565	333242	DUF2110 family protein
chromosome	DVR14_03320	CDS	-	333242	333766	transcription factor
chromosome	DVR14_03325	CDS	+	333929	334924	MBL fold metallo-hydrolase
chromosome	DVR14_03330	CDS	-	334940	336517	AMP-dependent synthetase	335485
chromosome	DVR14_03335	CDS	+	336647	337300	hypothetical protein
chromosome	DVR14_03340	CDS	-	337353	337910	tRNA (cytidine(56)-2'-O)-methyltransferase
chromosome	DVR14_03345	CDS	+	338190	338678	cupin domain-containing protein
chromosome	DVR14_03350	CDS	+	338744	338962	hypothetical protein
chromosome	DVR14_03355	CDS	-	339068	339538	universal stress protein
chromosome	DVR14_03360	CDS	-	339531	341222	cation acetate symporter
chromosome	DVR14_03365	CDS	-	341219	341608	DUF4212 domain-containing protein
chromosome	DVR14_03370	CDS	-	341726	343705	acetate--CoA ligase
chromosome	DVR14_03375	CDS	-	343977	346196	PAS domain S-box protein
chromosome	DVR14_03380	CDS	-	346331	348331	acetate--CoA ligase
chromosome	DVR14_03385	CDS	-	348498	348998	universal stress protein
chromosome	DVR14_03390	CDS	-	349050	349535	universal stress protein
chromosome	DVR14_03395	CDS	+	349655	350320	HD domain-containing protein
chromosome	DVR14_03400	CDS	-	350327	351052	LysR family transcriptional regulator
chromosome	DVR14_03405	CDS	-	351071	351874	phosphate ABC transporter ATP-binding protein
chromosome	DVR14_03410	CDS	-	351924	352595	ABC transporter permease subunit
chromosome	DVR14_03415	CDS	-	352635	353555	molybdenum transporter
chromosome	DVR14_03420	CDS	-	353748	354578	hypothetical protein
chromosome	DVR14_03425	CDS	-	354630	355403	hypothetical protein
chromosome	DVR14_03430	CDS	-	355445	355942	hypothetical protein
chromosome	DVR14_03435	CDS	-	355939	357057	DNA primase
chromosome	DVR14_03440	CDS	-	357174	358466	transcriptional regulator	358160
chromosome	DVR14_03445	CDS	-	358469	358840	DUF3209 family protein
chromosome	DVR14_03450	CDS	-	358887	360119	ferredoxin
chromosome	DVR14_03455	CDS	-	360121	360828	cobalamin biosynthesis protein
chromosome	DVR14_03460	CDS	-	360825	361091	ferredoxin
chromosome	DVR14_03465	CDS	-	361121	362152	precorrin-3B C(17)-methyltransferase
chromosome	DVR14_03470	CDS	-	362171	363043	cobalt-precorrin-2 C(20)-methyltransferase
chromosome	DVR14_03475	CDS	-	363040	364029	cobalt-precorrin 5A hydrolase
chromosome	DVR14_03480	CDS	-	364031	364951	cobalamin biosynthesis protein
chromosome	DVR14_03485	CDS	-	364948	365751	cobalt-factor II C(20)-methyltransferase
chromosome	DVR14_03490	CDS	-	365748	366353	precorrin-6Y C5,15-methyltransferase (decarboxylating) subunit CbiT
chromosome	DVR14_03495	CDS	-	366538	367320	beta-ketoacyl-ACP reductase
chromosome	DVR14_03500	CDS	-	367393	368754	cobyrinic acid a,c-diamide synthase
chromosome	DVR14_03505	CDS	+	368865	369431	DUF1802 family protein
chromosome	DVR14_03510	CDS	+	369774	369995	hypothetical protein
chromosome	DVR14_03515	CDS	-	370065	370856	cobalt-precorrin-7 (C(5))-methyltransferase
chromosome	DVR14_03520	CDS	-	370853	371599	precorrin isomerase
chromosome	DVR14_03525	CDS	-	371663	375553	cobaltochelatase subunit CobN
chromosome	DVR14_03530	CDS	+	375588	377810	VWA domain-containing protein
chromosome	DVR14_03535	CDS	+	377925	379478	xanthine permease
chromosome	DVR14_03540	CDS	+	379590	380414	alpha/beta hydrolase
chromosome	DVR14_03545	CDS	+	380562	381215	dehydratase
chromosome	DVR14_03550	CDS	+	381343	382668	pyrrolo-quinoline quinone
chromosome	DVR14_03555	CDS	+	382839	383150	hypothetical protein
chromosome	DVR14_03560	pseudogene	-	383188	384171	AAA family ATPase	383787
chromosome	DVR14_03565	CDS	+	384421	386937	tetratricopeptide repeat protein
chromosome	DVR14_03570	CDS	-	387886	388074	hypothetical protein
chromosome	DVR14_03575	tRNA	-	388288	388362	tRNA-Arg
chromosome	DVR14_03580	CDS	+	388512	388694	hypothetical protein
chromosome	DVR14_03585	CDS	+	388822	389676	geranylgeranylglycerol-phosphate geranylgeranyltransferase
chromosome	DVR14_03590	CDS	+	389954	390586	recombinase RecA
chromosome	DVR14_03595	CDS	+	390722	391132	CoA-binding protein
chromosome	DVR14_03600	CDS	-	391153	392283	hypothetical protein
chromosome	DVR14_03605	CDS	-	392357	393337	PLP-dependent cysteine synthase family protein
chromosome	DVR14_03610	CDS	-	393579	393923	hypothetical protein
chromosome	DVR14_03615	pseudogene	+	394176	395402	hypothetical protein
chromosome	DVR14_03620	CDS	-	395474	396325	NAD(+) synthase
chromosome	DVR14_03625	ncRNA	+	396721	397032	signal recognition particle sRNA
chromosome	DVR14_03630	CDS	+	397488	398279	DUF2092 domain-containing protein	398025
chromosome	DVR14_03635	CDS	-	398283	399212	mechanosensitive ion channel family protein
chromosome	DVR14_03640	CDS	-	399209	399457	YhbY family RNA-binding protein
chromosome	DVR14_03645	CDS	-	399538	399816	ribonuclease P
chromosome	DVR14_03650	CDS	+	400095	401840	ABC transporter substrate-binding protein
chromosome	DVR14_03655	CDS	+	401846	402709	inositol phosphorylceramide synthase
chromosome	DVR14_03660	CDS	+	402807	404579	ABC transporter substrate-binding protein
chromosome	DVR14_03665	CDS	-	404711	405091	hypothetical protein
chromosome	DVR14_03670	CDS	-	405215	405976	DUF2797 domain-containing protein	405907
chromosome	DVR14_03675	CDS	+	406230	407729	hypothetical protein	407139
chromosome	DVR14_03680	CDS	+	407785	408138	hypothetical protein
chromosome	DVR14_03685	CDS	+	408284	409183	hypothetical protein	408665
chromosome	DVR14_03690	CDS	+	409187	410359	hypothetical protein
chromosome	DVR14_03695	CDS	-	410375	410959	hypothetical protein
chromosome	DVR14_03700	CDS	-	410972	411166	Trm112 family protein
chromosome	DVR14_03705	CDS	-	411244	412608	adenylosuccinate synthase	412422
chromosome	DVR14_03710	CDS	+	412853	413158	hypothetical protein
chromosome	DVR14_03715	CDS	-	413310	415967	transcriptional regulator	413743/415454
chromosome	DVR14_03720	CDS	-	416022	416300	metal-binding protein
chromosome	DVR14_03725	CDS	-	416370	417011	DUF998 domain-containing protein
chromosome	DVR14_03730	CDS	-	417296	418477	ABC transporter ATP-binding protein	418258
chromosome	DVR14_03735	CDS	-	418567	419037	hypothetical protein
chromosome	DVR14_03740	CDS	+	419209	421059	type II secretion system protein
chromosome	DVR14_03745	CDS	+	421056	423122	type II secretion protein F	422418
chromosome	DVR14_03750	CDS	+	423309	423782	30S ribosomal protein S15
chromosome	DVR14_03755	CDS	+	423789	425003	exonuclease
chromosome	DVR14_03760	CDS	+	425000	425290	KEOPS complex Pcc1-like subunit
chromosome	DVR14_03765	CDS	+	425283	425903	30S ribosomal protein S3ae
chromosome	DVR14_03770	CDS	-	426077	426391	antibiotic biosynthesis monooxygenase
chromosome	DVR14_03775	CDS	-	426460	426897	halocyanin
chromosome	DVR14_03780	CDS	+	427035	427760	phosphatidylcholine/phosphatidylserine synthase
chromosome	DVR14_03785	CDS	+	427827	429170	HEAT repeat domain-containing protein
chromosome	DVR14_03790	CDS	-	429230	429526	hypothetical protein
chromosome	DVR14_03795	CDS	+	429737	431566	phospholipase	429836/431264
chromosome	DVR14_03800	CDS	-	431573	432007	metal-dependent transcriptional regulator
chromosome	DVR14_03805	CDS	-	432141	432635	ferritin-like domain-containing protein
chromosome	DVR14_03810	CDS	-	432721	433935	Fe-S cluster assembly protein SufD
chromosome	DVR14_03815	CDS	-	433937	435367	Fe-S cluster assembly protein SufB	434017
chromosome	DVR14_03820	CDS	-	435428	436336	ABC transporter ATP-binding protein
chromosome	DVR14_03825	CDS	-	436609	439338	DNA polymerase elongation subunit
chromosome	DVR14_03830	CDS	+	439542	439727	hypothetical protein
chromosome	DVR14_03835	CDS	+	439759	440331	hypothetical protein
chromosome	DVR14_03840	CDS	+	440328	440786	hypothetical protein
chromosome	DVR14_03845	CDS	-	440805	443492	DNA double-strand break repair Rad50 ATPase
chromosome	DVR14_03850	CDS	-	443489	444862	exonuclease SbcCD subunit D
chromosome	DVR14_03855	CDS	-	445030	445299	MarR family transcriptional regulator
chromosome	DVR14_03860	CDS	+	445425	446642	AAA family ATPase
chromosome	DVR14_03865	CDS	-	446928	447992	polyprenyl synthetase family protein
chromosome	DVR14_03870	CDS	+	448131	449441	peptidase M28
chromosome	DVR14_03875	CDS	+	449517	450323	NAD(+)/NADH kinase
chromosome	DVR14_03880	CDS	-	450377	450637	hypothetical protein
chromosome	DVR14_03885	CDS	-	450738	451421	endonuclease III
chromosome	DVR14_03890	CDS	+	451513	452496	diphosphomevalonate decarboxylase
chromosome	DVR14_03895	CDS	-	452555	453532	flap endonuclease-1
chromosome	DVR14_03900	CDS	+	453669	454679	sulfurtransferase
chromosome	DVR14_03905	CDS	-	454699	455253	N-acetyltransferase
chromosome	DVR14_03910	CDS	+	455477	455779	transcriptional regulator
chromosome	DVR14_03915	CDS	+	456132	456944	TrmB family transcriptional regulator	456561
chromosome	DVR14_03920	CDS	-	456962	457219	hypothetical protein
chromosome	DVR14_03925	CDS	-	457437	457631	cold-shock protein
chromosome	DVR14_03930	tRNA	-	458162	458222	tRNA-Leu
chromosome	DVR14_03935	CDS	+	458671	459054	hypothetical protein
chromosome	DVR14_03940	CDS	+	459044	460807	hypothetical protein
chromosome	DVR14_03945	CDS	-	460843	461301	hypothetical protein	460997
chromosome	DVR14_03950	CDS	-	461301	463286	hypothetical protein	461531/462247/463010
chromosome	DVR14_03955	CDS	-	463289	463489	hypothetical protein
chromosome	DVR14_03960	CDS	-	463590	465767	hypothetical protein	464458
chromosome	DVR14_03965	CDS	+	466083	467519	DNA phosphorothioation system sulfurtransferase DndC	466882
chromosome	DVR14_03970	CDS	+	467528	469588	DNA sulfur modification protein DndD
chromosome	DVR14_03975	CDS	+	469581	469985	DUF1832 domain-containing protein	469780
chromosome	DVR14_03980	CDS	+	469982	471184	cysteine desulfurase	470979
chromosome	DVR14_03985	CDS	-	471232	472038	AAA family ATPase
chromosome	DVR14_03990	CDS	+	472236	473321	AAA family ATPase	472491
chromosome	DVR14_03995	CDS	-	473304	473753	hypothetical protein	473660
chromosome	DVR14_04000	CDS	-	474029	475279	integrase	474504
chromosome	DVR14_04005	CDS	+	475575	476252	IS6 family transposase
chromosome	DVR14_04010	CDS	-	476642	477763	site-specific integrase
chromosome	DVR14_04015	tRNA	-	477949	478019	tRNA-Gly
chromosome	DVR14_04020	CDS	-	478170	479120	hypothetical protein
chromosome	DVR14_04025	CDS	-	479383	480084	class I SAM-dependent methyltransferase
chromosome	DVR14_04030	tRNA	+	480241	480312	tRNA-Ala
chromosome	DVR14_04035	CDS	-	480427	481434	site-specific integrase
chromosome	DVR14_04040	CDS	-	481431	481640	hypothetical protein
chromosome	DVR14_04045	CDS	-	481773	482126	PadR family transcriptional regulator
chromosome	DVR14_04050	pseudogene	-	482172	482351	hypothetical protein
chromosome	DVR14_04055	CDS	+	482580	482891	PhiH1 repressor
chromosome	DVR14_04060	CDS	+	482891	483178	hypothetical protein
chromosome	DVR14_04065	CDS	-	483244	484401	three-Cys-motif partner protein TcmP
chromosome	DVR14_04070	CDS	+	484871	485788	radical SAM protein	485022
chromosome	DVR14_04075	CDS	+	485871	487154	radical SAM protein	486499
chromosome	DVR14_04080	pseudogene	-	487194	487340	site-specific integrase	487297
chromosome	DVR14_04085	CDS	+	487414	487623	hypothetical protein
chromosome	DVR14_04090	CDS	-	487624	487908	hypothetical protein
chromosome	DVR14_04095	CDS	-	487986	488648	site-specific integrase
chromosome	DVR14_04100	CDS	+	488823	489716	hypothetical protein
chromosome	DVR14_04105	CDS	-	490048	490236	hypothetical protein
chromosome	DVR14_04110	CDS	+	490342	490665	hypothetical protein
chromosome	DVR14_04115	pseudogene	+	490665	490844	hypothetical protein
chromosome	DVR14_04120	CDS	+	491753	492412	hypothetical protein
chromosome	DVR14_04125	CDS	+	492396	492923	hypothetical protein
chromosome	DVR14_04130	CDS	+	492920	493507	hypothetical protein
chromosome	DVR14_04135	CDS	+	493504	494292	ATP-binding protein
chromosome	DVR14_04140	CDS	+	494297	494482	hypothetical protein
chromosome	DVR14_04145	CDS	-	494499	495656	Fic family protein	495037
chromosome	DVR14_04150	CDS	+	495884	496159	hypothetical protein
chromosome	DVR14_04155	CDS	+	496160	496651	hypothetical protein	496325
chromosome	DVR14_04160	CDS	+	496651	497388	hypothetical protein
chromosome	DVR14_04165	CDS	+	497395	497631	hypothetical protein
chromosome	DVR14_04170	CDS	+	497694	498431	phage tail protein
chromosome	DVR14_04175	CDS	+	498434	498649	hypothetical protein
chromosome	DVR14_04180	CDS	+	498646	499122	hypothetical protein
chromosome	DVR14_04185	CDS	+	499119	500114	hypothetical protein
chromosome	DVR14_04190	CDS	+	500115	500765	hypothetical protein
chromosome	DVR14_04195	CDS	-	500824	501276	CopG family transcriptional regulator
chromosome	DVR14_04200	CDS	-	501407	501838	hypothetical protein
chromosome	DVR14_04205	CDS	-	502263	506171	restriction endonuclease
chromosome	DVR14_04210	CDS	-	506327	507325	SDR family oxidoreductase
chromosome	DVR14_04215	CDS	-	507445	509055	hypothetical protein
chromosome	DVR14_04220	CDS	+	509044	511731	leucine--tRNA ligase
chromosome	DVR14_04225	CDS	+	511840	512133	hypothetical protein
chromosome	DVR14_04230	CDS	+	512433	513038	DUF420 domain-containing protein
chromosome	DVR14_04235	CDS	+	513106	514005	helix-turn-helix domain-containing protein
chromosome	DVR14_04240	CDS	+	514015	514740	methyltransferase domain-containing protein
chromosome	DVR14_04245	CDS	+	514822	515202	hypothetical protein
chromosome	DVR14_04250	CDS	-	515215	516624	arylsulfotransferase (asst)
chromosome	DVR14_04255	CDS	-	516854	517264	acyl-CoA thioesterase
chromosome	DVR14_04260	CDS	-	517351	518115	hypothetical protein
chromosome	DVR14_04265	CDS	-	518128	519057	thiazole biosynthesis protein
chromosome	DVR14_04270	CDS	-	519233	520720	MATE family efflux transporter
chromosome	DVR14_04275	CDS	-	520883	521122	hypothetical protein
chromosome	DVR14_04280	CDS	+	521417	523948	PRK07219 family protein	523646
chromosome	DVR14_04285	CDS	-	524179	524799	TlpA family protein disulfide reductase
chromosome	DVR14_04290	CDS	+	524977	525600	class I SAM-dependent methyltransferase
chromosome	DVR14_04295	CDS	-	525661	526281	hypothetical protein
chromosome	DVR14_04300	CDS	+	526629	527309	LysE family translocator
chromosome	DVR14_04305	CDS	-	527482	528156	HD domain-containing protein
chromosome	DVR14_04310	CDS	+	528379	528795	methylmalonyl-CoA mutase
chromosome	DVR14_04315	CDS	+	528792	529886	methylmalonyl Co-A mutase-associated GTPase MeaB	529560
chromosome	DVR14_04320	CDS	+	530026	530964	alpha/beta hydrolase
chromosome	DVR14_04325	CDS	-	530966	531622	DUF502 domain-containing protein
chromosome	DVR14_04330	CDS	-	531695	532084	Zn-ribbon domain-containing OB-fold protein
chromosome	DVR14_04335	CDS	-	532084	533250	3-ketoacyl-CoA thiolase
chromosome	DVR14_04340	CDS	-	533389	534447	M42 family peptidase	534114
chromosome	DVR14_04345	CDS	+	534608	534853	hypothetical protein
chromosome	DVR14_04350	CDS	+	534910	536529	anion transporter
chromosome	DVR14_04355	CDS	-	536655	537119	GNAT family N-acetyltransferase
chromosome	DVR14_04360	CDS	-	537506	538927	protoheme IX farnesyltransferase
chromosome	DVR14_04365	CDS	+	539077	539415	hypothetical protein
chromosome	DVR14_04370	CDS	-	539457	539756	hypothetical protein
chromosome	DVR14_04375	CDS	+	539765	540763	DUF3267 domain-containing protein
chromosome	DVR14_04380	CDS	-	540814	542124	pyrrolo-quinoline quinone
chromosome	DVR14_04385	CDS	+	543709	544008	PadR family transcriptional regulator
chromosome	DVR14_04390	CDS	-	544093	544500	type II toxin-antitoxin system VapC family toxin
chromosome	DVR14_04395	CDS	-	544497	544727	hypothetical protein
chromosome	DVR14_04400	CDS	-	544810	545955	acyl-CoA dehydrogenase
chromosome	DVR14_04405	CDS	-	546117	547769	fatty-acid--CoA ligase
chromosome	DVR14_04410	CDS	-	548053	548727	SDR family oxidoreductase
chromosome	DVR14_04415	CDS	+	548852	549910	squalene/phytoene synthase family protein
chromosome	DVR14_04420	CDS	+	550042	551520	hypothetical protein
chromosome	DVR14_04425	CDS	-	551563	552915	hypothetical protein	552861
chromosome	DVR14_04430	CDS	+	553239	554495	transposase
chromosome	DVR14_04435	CDS	-	554546	555400	3-hydroxybutyryl-CoA dehydrogenase
chromosome	DVR14_04440	CDS	+	555515	556273	hypothetical protein	556184
chromosome	DVR14_04445	CDS	+	556498	557292	aldolase
chromosome	DVR14_04450	CDS	+	557293	558162	fructose-bisphosphatase class I	557371
chromosome	DVR14_04455	CDS	-	558188	558412	hypothetical protein
chromosome	DVR14_04460	CDS	-	558511	559683	hypothetical protein
chromosome	DVR14_04465	CDS	+	560375	560725	hypothetical protein	560549
chromosome	DVR14_04470	CDS	+	560862	561575	hypothetical protein
chromosome	DVR14_04475	CDS	-	561590	562990	NAD-dependent succinate-semialdehyde dehydrogenase	561590/562420
chromosome	DVR14_04480	CDS	+	563110	563322	hypothetical protein
chromosome	DVR14_04485	CDS	-	563398	564684	AAA family ATPase	564531
chromosome	DVR14_04490	CDS	+	565645	566901	Glu/Leu/Phe/Val dehydrogenase
chromosome	DVR14_04495	CDS	+	567013	567744	hypothetical protein
chromosome	DVR14_04500	CDS	-	567797	568951	acyl-CoA dehydrogenase	567832
chromosome	DVR14_04505	CDS	-	569020	570234	hypothetical protein
chromosome	DVR14_04510	CDS	+	570361	571170	protein kinase family protein
chromosome	DVR14_04515	CDS	+	571249	571575	hypothetical protein
chromosome	DVR14_04520	CDS	+	571704	573236	aldehyde dehydrogenase family protein	572691
chromosome	DVR14_04525	CDS	+	573331	574521	glucose-1-phosphate thymidylyltransferase
chromosome	DVR14_04530	CDS	+	574660	575382	hypothetical protein	575281
chromosome	DVR14_04535	CDS	-	575902	576756	carbon-nitrogen family hydrolase
chromosome	DVR14_04540	CDS	-	576784	577218	polyketide cyclase
chromosome	DVR14_04545	CDS	-	577314	577538	hypothetical protein
chromosome	DVR14_04550	CDS	-	577650	577835	hypothetical protein	577766
chromosome	DVR14_04555	CDS	-	577968	578999	phosphate uptake regulator PhoU	578780
chromosome	DVR14_04560	CDS	-	579130	580281	N-acetylglucosamine-1-phosphate uridyltransferase
chromosome	DVR14_04565	CDS	-	580609	581292	competence/damage-inducible protein A
chromosome	DVR14_04570	CDS	+	581438	581794	ArsR family transcriptional regulator	581603
chromosome	DVR14_04575	CDS	+	581921	582400	6-pyruvoyl tetrahydropterin synthase family protein	582218
chromosome	DVR14_04580	CDS	+	582402	583190	7-carboxy-7-deazaguanine synthase QueE
chromosome	DVR14_04585	CDS	+	583220	583948	7-cyano-7-deazaguanine synthase QueC
chromosome	DVR14_04590	CDS	-	583974	584258	sulfurtransferase TusA family protein
chromosome	DVR14_04595	CDS	-	584251	585258	hypothetical protein
chromosome	DVR14_04600	CDS	+	585470	586381	hypothetical protein
chromosome	DVR14_04605	CDS	+	586495	587547	DUF2249 domain-containing protein
chromosome	DVR14_04610	CDS	+	587609	588091	hypothetical protein
chromosome	DVR14_04615	CDS	-	588099	589319	iron-containing alcohol dehydrogenase
chromosome	DVR14_04620	pseudogene	+	589390	589494	putative selenium-dependent hydroxylase
chromosome	DVR14_04625	CDS	+	589604	590353	putative selenium-dependent hydroxylase accessory protein YqeC
chromosome	DVR14_04630	CDS	-	590399	591031	molybdenum cofactor guanylyltransferase
chromosome	DVR14_04635	CDS	-	591133	591687	hypothetical protein
chromosome	DVR14_04640	CDS	+	591903	592217	hypothetical protein
chromosome	DVR14_04645	CDS	+	592400	594538	formate dehydrogenase subunit alpha	592433
chromosome	DVR14_04650	CDS	-	594544	595401	hypothetical protein
chromosome	DVR14_04655	CDS	+	595688	596563	hypothetical protein
chromosome	DVR14_04660	CDS	+	596568	598277	dehydrogenase	597939
chromosome	DVR14_04665	CDS	+	598305	599423	plastocyanin
chromosome	DVR14_04670	CDS	-	599469	600377	DMT family transporter
chromosome	DVR14_04675	CDS	-	600434	601018	hypothetical protein
chromosome	DVR14_04680	CDS	-	601108	601587	cyclase
chromosome	DVR14_04685	CDS	-	601660	602088	Lrp/AsnC family transcriptional regulator
chromosome	DVR14_04690	CDS	+	602229	602549	hypothetical protein
chromosome	DVR14_04695	CDS	-	602631	603566	2-ketoglutarate ferredoxin oxidoreductase subunit beta	603236
chromosome	DVR14_04700	CDS	-	603569	605473	2-oxoacid:acceptor oxidoreductase subunit alpha	605097
chromosome	DVR14_04705	CDS	-	605700	606485	histidinol-phosphatase	605782
chromosome	DVR14_04710	CDS	+	606694	607350	lactate utilization protein	607111
chromosome	DVR14_04715	CDS	+	607540	608037	ubiD operon protein
chromosome	DVR14_04720	CDS	+	608034	609536	UbiD family decarboxylase
chromosome	DVR14_04725	CDS	+	609533	610930	prenyl carboxy-lyase
chromosome	DVR14_04730	CDS	+	611117	612799	acyl-CoA synthetase
chromosome	DVR14_04735	CDS	+	612848	614014	acyl-CoA dehydrogenase
chromosome	DVR14_04740	CDS	+	614017	615789	acetyl-CoA carboxylase biotin carboxylase subunit
chromosome	DVR14_04745	CDS	+	615795	617549	acyl-CoA carboxylase subunit beta
chromosome	DVR14_04750	CDS	+	617578	618042	MaoC family dehydratase
chromosome	DVR14_04755	CDS	-	618074	618796	class I SAM-dependent methyltransferase
chromosome	DVR14_04760	CDS	-	618844	619671	CoA ester lyase
chromosome	DVR14_04765	CDS	+	619865	620158	PadR family transcriptional regulator
chromosome	DVR14_04770	CDS	-	620234	620566	hypothetical protein
chromosome	DVR14_04775	CDS	-	620757	621569	polyprenyl synthetase
chromosome	DVR14_04780	CDS	+	621889	622485	TetR family transcriptional regulator
chromosome	DVR14_04785	CDS	-	622510	622935	zinc ribbon domain-containing protein
chromosome	DVR14_04790	CDS	-	623033	624061	LLM class flavin-dependent oxidoreductase
chromosome	DVR14_04795	CDS	+	624386	626542	ATP-dependent protease LonB	624791/626162/626474
chromosome	DVR14_04800	CDS	+	626687	626887	hypothetical protein
chromosome	DVR14_04805	CDS	-	627338	627946	TetR/AcrR family transcriptional regulator
chromosome	DVR14_04810	CDS	+	628248	628451	hypothetical protein
chromosome	DVR14_04815	CDS	+	628485	631505	RND family transporter	628848
chromosome	DVR14_04820	CDS	-	631632	632783	chorismate synthase
chromosome	DVR14_04825	CDS	+	633039	634211	MFS transporter
chromosome	DVR14_04830	CDS	+	634367	634942	DoxX family membrane protein
chromosome	DVR14_04835	CDS	-	635389	636531	acetyl-CoA C-acyltransferase
chromosome	DVR14_04840	CDS	-	636617	637912	3-phosphoshikimate 1-carboxyvinyltransferase
chromosome	DVR14_04845	CDS	-	637953	639101	DUF2092 domain-containing protein
chromosome	DVR14_04850	CDS	+	639201	640394	aminopeptidase P family protein
chromosome	DVR14_04855	CDS	-	640553	640978	PKD domain-containing protein
chromosome	DVR14_04860	CDS	-	641094	642113	aldo/keto reductase
chromosome	DVR14_04865	CDS	+	642292	643917	TrkA family potassium uptake protein
chromosome	DVR14_04870	CDS	-	643978	644934	TIGR03557 family F420-dependent LLM class oxidoreductase
chromosome	DVR14_04875	CDS	+	645300	646295	ABC transporter ATP-binding protein
chromosome	DVR14_04880	CDS	+	646292	647065	ABC transporter permease
chromosome	DVR14_04885	CDS	+	647231	648610	tRNA pseudouridine(13) synthase TruD
chromosome	DVR14_04890	CDS	+	648740	649036	hypothetical protein
chromosome	DVR14_04895	CDS	+	649121	649447	hypothetical protein
chromosome	DVR14_04900	CDS	-	649463	649984	hypothetical protein
chromosome	DVR14_04905	CDS	+	650135	650974	5'/3'-nucleotidase SurE
chromosome	DVR14_04910	CDS	+	651056	652879	type II secretion system protein
chromosome	DVR14_04915	CDS	+	652883	655168	type II secretion protein F	653366
chromosome	DVR14_04920	CDS	+	655171	656742	hypothetical protein
chromosome	DVR14_04925	CDS	+	656824	657579	metal-binding protein
chromosome	DVR14_04930	CDS	+	657718	657924	hypothetical protein
chromosome	DVR14_04935	CDS	+	658000	658266	50S ribosomal protein L37ae
chromosome	DVR14_04940	CDS	+	658285	658419	DNA-directed RNA polymerase subunit P
chromosome	DVR14_04945	CDS	+	658421	658687	KEOPS complex Pcc1-like subunit
chromosome	DVR14_04950	CDS	+	658794	659291	DUF2243 domain-containing protein
chromosome	DVR14_04955	CDS	+	659377	659769	prefoldin subunit beta
chromosome	DVR14_04960	CDS	+	659770	660024	DUF3194 domain-containing protein
chromosome	DVR14_04965	CDS	-	660069	660494	hypothetical protein
chromosome	DVR14_04970	CDS	-	660594	662921	4Fe-4S dicluster domain-containing protein
chromosome	DVR14_04975	CDS	-	662923	663429	lactate utilization protein C
chromosome	DVR14_04980	CDS	-	663603	664913	hypothetical protein
chromosome	DVR14_04985	CDS	-	664910	665590	hypothetical protein
chromosome	DVR14_04990	CDS	-	665748	666302	GMP synthase subunit A
chromosome	DVR14_04995	CDS	+	666449	666670	hypothetical protein
chromosome	DVR14_05000	CDS	+	667062	667472	hypothetical protein
chromosome	DVR14_05005	CDS	+	667501	667749	hypothetical protein
chromosome	DVR14_05010	CDS	-	668014	668754	NAD(P)-dependent oxidoreductase
chromosome	DVR14_05015	CDS	+	669024	669989	MBL fold metallo-hydrolase
chromosome	DVR14_05020	CDS	+	670391	671557	ABC transporter substrate-binding protein
chromosome	DVR14_05025	CDS	+	671600	672451	branched-chain amino acid ABC transporter permease
chromosome	DVR14_05030	CDS	+	672444	673562	branched-chain amino acid ABC transporter permease
chromosome	DVR14_05035	CDS	+	673559	674287	ABC transporter ATP-binding protein
chromosome	DVR14_05040	CDS	+	674287	675003	ABC transporter ATP-binding protein
chromosome	DVR14_05045	CDS	-	675052	675528	acyl-CoA thioesterase
chromosome	DVR14_05050	CDS	+	675760	675897	transporter
chromosome	DVR14_05055	CDS	+	676022	677320	FAD-dependent oxidoreductase
chromosome	DVR14_05060	CDS	+	677485	677697	hypothetical protein
chromosome	DVR14_05065	CDS	-	677698	678414	metallophosphoesterase
chromosome	DVR14_05070	CDS	-	678411	679484	archaeosortase A
chromosome	DVR14_05075	CDS	+	679626	680405	winged helix-turn-helix transcriptional regulator
chromosome	DVR14_05080	CDS	-	680749	681516	proteasome assembly chaperone family protein	681297
chromosome	DVR14_05085	CDS	-	681524	681703	RNA-protein complex protein Nop10
chromosome	DVR14_05090	CDS	-	681700	682500	translation initiation factor IF-2 subunit alpha
chromosome	DVR14_05095	CDS	-	682497	682670	30S ribosomal protein S27e
chromosome	DVR14_05100	CDS	-	682676	682957	50S ribosomal protein L44e
chromosome	DVR14_05105	CDS	+	683123	683401	hypothetical protein
chromosome	DVR14_05110	CDS	+	683575	684021	GtrA family protein
chromosome	DVR14_05115	tRNA	+	684088	684162	tRNA-Met
chromosome	DVR14_05120	CDS	-	684429	685205	acetoacetate decarboxylase	684641
chromosome	DVR14_05125	CDS	-	685212	686579	alpha/beta hydrolase
chromosome	DVR14_05130	CDS	-	687002	687520	hypothetical protein
chromosome	DVR14_05135	CDS	-	687571	688020	hypothetical protein
chromosome	DVR14_05140	CDS	-	688017	689369	ABC transporter ATP-binding protein
chromosome	DVR14_05145	CDS	-	689366	690703	ABC transporter ATP-binding protein	690013
chromosome	DVR14_05150	CDS	-	690703	692436	ABC transporter permease	691341/692160
chromosome	DVR14_05155	CDS	-	692433	693461	ABC transporter permease
chromosome	DVR14_05160	CDS	-	693602	695374	ABC transporter substrate-binding protein	693759/694984
chromosome	DVR14_05165	CDS	-	695614	696183	purine phosphoribosyltransferase family protein
chromosome	DVR14_05170	CDS	-	696300	696926	hypothetical protein
chromosome	DVR14_05175	CDS	-	697048	698220	bifunctional phosphopantothenoylcysteine decarboxylase/phosphopantothenate--cysteine ligase CoaBC
chromosome	DVR14_05180	pseudogene	+	698336	698629	type IV pilin	698417
chromosome	DVR14_05185	CDS	-	698726	699460	NAD(P)/FAD-dependent oxidoreductase
chromosome	DVR14_05190	CDS	+	699645	700844	peptidase M48
chromosome	DVR14_05195	CDS	+	700918	701439	SRPBCC family protein
chromosome	DVR14_05200	CDS	+	701576	702913	Trk system potassium transporter TrkA
chromosome	DVR14_05205	CDS	-	702918	703970	NAD/FAD-dependent oxidoreductase
chromosome	DVR14_05210	CDS	+	704169	704939	prephenate dehydrogenase
chromosome	DVR14_05215	CDS	+	704932	706479	class I SAM-dependent methyltransferase
chromosome	DVR14_05220	CDS	+	706531	707337	5'/3'-nucleotidase SurE
chromosome	DVR14_05225	CDS	+	707633	708025	hypothetical protein
chromosome	DVR14_05230	CDS	+	708277	708462	hypothetical protein
chromosome	DVR14_05235	CDS	+	708918	709775	Ig-like domain-containing protein	709722
chromosome	DVR14_05240	CDS	-	710432	712240	glutamine--fructose-6-phosphate transaminase (isomerizing)	710629
chromosome	DVR14_05245	CDS	+	712605	712817	hypothetical protein
chromosome	DVR14_05250	CDS	-	712921	713553	MarR family transcriptional regulator
chromosome	DVR14_05255	CDS	+	713916	715316	nucleotide sugar dehydrogenase
chromosome	DVR14_05260	CDS	+	715430	716503	DUF354 domain-containing protein
chromosome	DVR14_05265	CDS	+	716500	717462	glycosyltransferase
chromosome	DVR14_05270	CDS	+	717452	719431	hypothetical protein
chromosome	DVR14_05275	CDS	-	719443	719724	hypothetical protein	719563
chromosome	DVR14_05280	CDS	-	719772	720350	metal-dependent hydrolase
chromosome	DVR14_05285	CDS	-	720351	721340	DUF1616 domain-containing protein	720476
chromosome	DVR14_05290	CDS	+	721722	722333	hypothetical protein
chromosome	DVR14_05295	CDS	-	722326	722730	hypothetical protein
chromosome	DVR14_05300	CDS	-	723021	724724	hypothetical protein
chromosome	DVR14_05305	CDS	+	724940	726268	polysaccharide deacetylase
chromosome	DVR14_05310	CDS	-	726382	727527	PKD domain-containing protein	727257
chromosome	DVR14_05315	CDS	-	727702	728676	glycosyltransferase	727734
chromosome	DVR14_05320	CDS	+	728858	730138	hypothetical protein
chromosome	DVR14_05325	CDS	+	730138	731196	glycosyltransferase family 2 protein
chromosome	DVR14_05330	CDS	-	731323	732960	flippase
chromosome	DVR14_05335	CDS	-	733153	734673	right-handed parallel beta-helix repeat-containing protein
chromosome	DVR14_05340	CDS	-	735083	735757	winged helix-turn-helix transcriptional regulator
chromosome	DVR14_05345	CDS	-	735850	737532	phosphodiesterase
chromosome	DVR14_05350	CDS	-	737729	739066	phosphoglucosamine mutase	738969
chromosome	DVR14_05355	CDS	+	739395	739940	cupin domain-containing protein
chromosome	DVR14_05360	CDS	-	739989	741260	transposase	741007
chromosome	DVR14_05365	CDS	-	741262	741654	IS200/IS605 family transposase
chromosome	DVR14_05370	tRNA	-	741963	742035	tRNA-Gln
chromosome	DVR14_05375	CDS	-	742076	742816	HNH endonuclease	742246
chromosome	DVR14_05380	CDS	-	742937	744082	pyridoxal phosphate-dependent aminotransferase
chromosome	DVR14_05385	CDS	-	744079	744501	6,7-dimethyl-8-ribityllumazine synthase
chromosome	DVR14_05390	CDS	-	744602	745435	hypothetical protein
chromosome	DVR14_05395	CDS	+	745583	746785	5-(carboxyamino)imidazole ribonucleotide synthase
chromosome	DVR14_05400	CDS	+	746888	747199	hypothetical protein	747132
chromosome	DVR14_05405	CDS	+	747252	747893	5-(carboxyamino)imidazole ribonucleotide mutase
chromosome	DVR14_05410	CDS	+	748168	748575	NADH-quinone oxidoreductase subunit A
chromosome	DVR14_05415	CDS	+	748572	749279	NADH-quinone oxidoreductase subunit B
chromosome	DVR14_05420	CDS	+	749276	750931	NADH-quinone oxidoreductase subunit D
chromosome	DVR14_05425	CDS	+	750933	752030	NADH-quinone oxidoreductase subunit H
chromosome	DVR14_05430	CDS	+	752027	752488	NADH-quinone oxidoreductase subunit I
chromosome	DVR14_05435	CDS	+	752530	752802	hypothetical protein
chromosome	DVR14_05440	CDS	+	752799	753194	hypothetical protein
chromosome	DVR14_05445	CDS	+	753191	753496	NADH-quinone oxidoreductase subunit NuoK
chromosome	DVR14_05450	CDS	+	753546	755555	NADH-quinone oxidoreductase subunit L	753570/755019
chromosome	DVR14_05455	CDS	+	755552	757075	oxidoreductase
chromosome	DVR14_05460	CDS	+	757075	758601	NADH-quinone oxidoreductase subunit N	758506
chromosome	DVR14_05465	CDS	+	758648	760144	bifunctional oligoribonuclease/PAP phosphatase NrnA
chromosome	DVR14_05470	CDS	+	760219	761046	CBS domain-containing protein	760594
chromosome	DVR14_05475	CDS	-	761055	762551	Asp-tRNA(Asn)/Glu-tRNA(Gln) amidotransferase subunit GatB
chromosome	DVR14_05480	CDS	+	762665	762910	AbrB/MazE/SpoVT family DNA-binding domain-containing protein
chromosome	DVR14_05485	CDS	+	762911	763345	PIN domain-containing protein
chromosome	DVR14_05490	CDS	-	763346	765370	acetyl-CoA synthetase
chromosome	DVR14_05495	CDS	-	765373	766230	SDR family oxidoreductase
chromosome	DVR14_05500	CDS	+	766342	769374	PAS domain-containing sensor histidine kinase
chromosome	DVR14_05505	CDS	-	769380	770513	peptidase M48
chromosome	DVR14_05510	CDS	+	770661	770969	hypothetical protein
chromosome	DVR14_05515	CDS	+	771046	774636	chromosome segregation protein SMC
chromosome	DVR14_05520	CDS	+	774719	775783	segregation/condensation protein A
chromosome	DVR14_05525	CDS	-	775847	776575	SpoOM family protein
chromosome	DVR14_05530	CDS	-	776679	777377	phosphoribosyltransferase
chromosome	DVR14_05535	CDS	+	777615	779060	phosphomethylpyrimidine synthase ThiC	778026
chromosome	DVR14_05540	CDS	+	779135	780469	DUF3887 domain-containing protein
chromosome	DVR14_05545	CDS	+	780518	781417	PhzF family phenazine biosynthesis protein	781373
chromosome	DVR14_05550	CDS	-	781418	781960	hypothetical protein
chromosome	DVR14_05555	CDS	+	782257	784593	phosphoenolpyruvate synthase	783181/784393
chromosome	DVR14_05560	CDS	+	784845	785471	DUF456 domain-containing protein	785109
chromosome	DVR14_05565	CDS	-	785468	786127	ArsR family transcriptional regulator
chromosome	DVR14_05570	CDS	-	786213	787067	hypothetical protein
chromosome	DVR14_05575	CDS	+	787397	787780	hypothetical protein
chromosome	DVR14_05580	CDS	+	787810	788730	hypothetical protein	788254
chromosome	DVR14_05585	CDS	-	788785	788970	hypothetical protein
chromosome	DVR14_05590	CDS	+	789163	790182	DUF1611 domain-containing protein
chromosome	DVR14_05595	CDS	+	790179	791225	dipeptide epimerase
chromosome	DVR14_05600	CDS	+	791594	792481	hypothetical protein
chromosome	DVR14_05605	CDS	-	792507	792953	ATP-binding protein	792950
chromosome	DVR14_05610	CDS	-	793158	794210	hypothetical protein	793985
chromosome	DVR14_05615	CDS	+	794362	794871	hypothetical protein
chromosome	DVR14_05620	CDS	-	794921	795268	hypothetical protein	795103
chromosome	DVR14_05625	CDS	-	795382	796206	PspA/IM30 family protein
chromosome	DVR14_05630	CDS	-	796300	797166	ArsR family transcriptional regulator	796321
chromosome	DVR14_05635	CDS	+	797292	798857	M23 family peptidase
chromosome	DVR14_05640	CDS	+	798930	799547	alpha/beta hydrolase
chromosome	DVR14_05645	CDS	+	799693	800592	FRG domain-containing protein	800080
chromosome	DVR14_05650	CDS	-	802370	804214	ATP-binding protein	802411
chromosome	DVR14_05655	CDS	-	804271	805056	cellulosome anchor protein	804957
chromosome	DVR14_05660	CDS	-	805220	805846	ArsR family transcriptional regulator
chromosome	DVR14_05665	CDS	+	806274	806606	hypothetical protein
chromosome	DVR14_05670	CDS	-	806621	807892	nuclease
chromosome	DVR14_05675	CDS	+	807985	808281	hypothetical protein
chromosome	DVR14_05680	CDS	+	808458	809978	2,3-bisphosphoglycerate-independent phosphoglycerate mutase
chromosome	DVR14_05685	CDS	+	810047	811804	PAS domain S-box protein
chromosome	DVR14_05690	CDS	+	811909	812322	hypothetical protein
chromosome	DVR14_05695	CDS	+	812620	815253	DUF839 domain-containing protein	813415
chromosome	DVR14_05700	CDS	+	815257	816090	hypothetical protein	815696
chromosome	DVR14_05705	CDS	+	816234	817244	sodium:calcium antiporter
chromosome	DVR14_05710	CDS	+	817334	818626	O-acetylhomoserine aminocarboxypropyltransferase/cysteine synthase	818057
chromosome	DVR14_05715	CDS	+	818713	819102	hypothetical protein
chromosome	DVR14_05720	CDS	-	819099	819293	hypothetical protein
chromosome	DVR14_05725	CDS	+	819477	820001	hypothetical protein
chromosome	DVR14_05730	CDS	-	820311	820541	Lrp/AsnC family transcriptional regulator
chromosome	DVR14_05735	CDS	-	820541	821287	TrkA family potassium uptake protein
chromosome	DVR14_05740	CDS	-	821428	821658	Lrp/AsnC family transcriptional regulator
chromosome	DVR14_05745	CDS	-	821729	822334	dTMP kinase
chromosome	DVR14_05750	CDS	+	822433	823353	complex I NDUFA9 subunit family protein
chromosome	DVR14_05755	CDS	+	823590	824768	cell division protein
chromosome	DVR14_05760	CDS	+	824930	825604	2-phospho-L-lactate guanylyltransferase
chromosome	DVR14_05765	CDS	+	825666	826829	7,8-didemethyl-8-hydroxy-5-deazariboflavin synthase subunit CofG
chromosome	DVR14_05770	CDS	-	828011	828469	nucleoside deaminase
chromosome	DVR14_05775	CDS	-	828512	829270	SDR family oxidoreductase
chromosome	DVR14_05780	CDS	+	829383	830024	cyclase family protein
chromosome	DVR14_05785	CDS	-	830056	830478	hypothetical protein
chromosome	DVR14_05790	CDS	-	830657	832036	7,8-didemethyl-8-hydroxy-5-deazariboflavin synthase subunit CofH
chromosome	DVR14_05795	CDS	+	832377	833396	phosphoribosylaminoimidazolesuccinocarboxamide synthase	832953
chromosome	DVR14_05800	CDS	+	833527	833721	hypothetical protein
chromosome	DVR14_05805	CDS	+	834195	835490	MFS transporter
chromosome	DVR14_05810	CDS	+	835641	835913	MoaD/ThiS family protein
chromosome	DVR14_05815	CDS	-	836190	837497	acetamidase/formamidase family protein
chromosome	DVR14_05820	CDS	-	838063	839013	formyltetrahydrofolate deformylase
chromosome	DVR14_05825	pseudogene	-	839075	839375	hypothetical protein
chromosome	DVR14_05830	CDS	+	839431	839682	phosphoribosylformylglycinamidine synthase, purS protein
chromosome	DVR14_05835	CDS	+	839742	840419	phosphoribosylformylglycinamidine synthase I
chromosome	DVR14_05840	CDS	+	840550	843732	PAS domain S-box protein	840706
chromosome	DVR14_05845	CDS	-	844045	845145	TIGR01210 family radical SAM protein
chromosome	DVR14_05850	CDS	+	845278	845475	hypothetical protein
chromosome	DVR14_05855	CDS	+	845465	845761	type II toxin-antitoxin system RelE/ParE family toxin
chromosome	DVR14_05860	CDS	+	845834	847312	tRNA guanosine(15) transglycosylase TgtA
chromosome	DVR14_05865	CDS	-	847379	847687	hypothetical protein
chromosome	DVR14_05870	CDS	+	847943	848305	RNA-binding protein
chromosome	DVR14_05875	CDS	-	848351	850339	hypothetical protein	849439
chromosome	DVR14_05880	CDS	+	850491	852242	tRNA-ribosyltransferase	850630/851505
chromosome	DVR14_05885	CDS	+	852721	853332	HdeD family acid-resistance protein
chromosome	DVR14_05890	CDS	+	853662	854048	metal-dependent transcriptional regulator
chromosome	DVR14_05895	CDS	-	854130	854675	DNA starvation/stationary phase protection protein
chromosome	DVR14_05900	CDS	-	854825	856516	response regulator	855511
chromosome	DVR14_05905	CDS	-	856513	856977	response regulator
chromosome	DVR14_05910	CDS	-	856970	857224	hypothetical protein
chromosome	DVR14_05915	CDS	-	857714	858601	VOC family protein
chromosome	DVR14_05920	CDS	-	858877	859242	hypothetical protein
chromosome	DVR14_05925	CDS	+	859688	860572	GNAT family N-acetyltransferase
chromosome	DVR14_05930	CDS	+	860665	861228	PadR family transcriptional regulator
chromosome	DVR14_05935	CDS	+	861323	861709	hypothetical protein
chromosome	DVR14_05940	CDS	+	861777	862127	hypothetical protein
chromosome	DVR14_05945	CDS	+	862196	862474	MoaD/ThiS family protein
chromosome	DVR14_05950	CDS	+	862544	862753	hypothetical protein
chromosome	DVR14_05955	CDS	+	862818	863618	branched-chain amino acid ABC transporter permease
chromosome	DVR14_05960	CDS	+	863608	863928	AzlD domain-containing protein
chromosome	DVR14_05965	CDS	+	863979	864239	hypothetical protein
chromosome	DVR14_05970	CDS	+	864240	864611	hypothetical protein
chromosome	DVR14_05975	CDS	+	864716	865168	pyridoxamine 5'-phosphate oxidase family protein
chromosome	DVR14_05980	CDS	-	865206	865355	zinc ribbon domain-containing protein
chromosome	DVR14_05985	CDS	-	865530	866189	DNA-binding protein	865994
chromosome	DVR14_05990	CDS	+	866332	866727	ArsR family transcriptional regulator
chromosome	DVR14_05995	CDS	-	866920	868845	aldehyde ferredoxin oxidoreductase
chromosome	DVR14_06000	CDS	-	869048	870241	zeaxanthin epoxidase
chromosome	DVR14_06005	CDS	+	870334	870996	helix-turn-helix domain-containing protein
chromosome	DVR14_06010	CDS	-	871026	871232	DUF1328 domain-containing protein
chromosome	DVR14_06015	CDS	-	871335	873218	PAS domain-containing protein
chromosome	DVR14_06020	CDS	+	873324	873515	hypothetical protein
chromosome	DVR14_06025	CDS	+	873852	874922	hypothetical protein
chromosome	DVR14_06030	CDS	-	874990	875559	NUDIX hydrolase
chromosome	DVR14_06035	CDS	+	875745	876020	PadR family transcriptional regulator
chromosome	DVR14_06040	CDS	-	876103	876357	hypothetical protein	876103
chromosome	DVR14_06045	CDS	-	876497	877225	hypothetical protein
chromosome	DVR14_06050	CDS	-	877304	877588	hypothetical protein
chromosome	DVR14_06055	CDS	+	877755	878144	PPOX class F420-dependent oxidoreductase
chromosome	DVR14_06060	CDS	+	878254	878682	hypothetical protein
chromosome	DVR14_06065	CDS	+	878777	880357	acetolactate synthase large subunit	880256
chromosome	DVR14_06070	CDS	+	880508	882580	hypothetical protein	882540
chromosome	DVR14_06075	CDS	+	882742	882966	hypothetical protein
chromosome	DVR14_06080	tRNA	-	883416	883488	tRNA-Pro
chromosome	DVR14_06085	CDS	-	883573	884175	tRNA (pseudouridine(54)-N(1))-methyltransferase TrmY
chromosome	DVR14_06090	CDS	+	884290	884601	hypothetical protein
chromosome	DVR14_06095	CDS	-	884618	885169	metal-dependent hydrolase
chromosome	DVR14_06100	CDS	-	885478	885666	hypothetical protein
chromosome	DVR14_06105	CDS	-	885675	885866	hypothetical protein
chromosome	DVR14_06110	CDS	-	886147	887283	PDZ domain-containing protein
chromosome	DVR14_06115	CDS	+	887422	888795	tRNA pseudouridine(54/55) synthase Pus10
chromosome	DVR14_06120	CDS	-	888840	889139	ribbon-helix-helix protein, CopG family
chromosome	DVR14_06125	CDS	+	889246	889917	ribonuclease HII	889438
chromosome	DVR14_06130	CDS	+	889981	890358	hypothetical protein
chromosome	DVR14_06135	CDS	-	890443	890784	hypothetical protein
chromosome	DVR14_06140	CDS	-	890809	891828	CPBP family intramembrane metalloprotease
chromosome	DVR14_06145	CDS	-	891829	893982	ATP-dependent protease LonB	892209
chromosome	DVR14_06150	CDS	+	894268	894786	nicotinamide-nucleotide adenylyltransferase
chromosome	DVR14_06155	CDS	+	894815	895660	NAD operon protein
chromosome	DVR14_06160	CDS	-	895661	896032	hypothetical protein
chromosome	DVR14_06165	CDS	-	896137	897681	thermosome subunit
chromosome	DVR14_06170	CDS	+	897842	898702	amidohydrolase
chromosome	DVR14_06175	CDS	+	899045	900406	GntP family permease	899759
chromosome	DVR14_06180	CDS	-	900403	901731	DUF4147 domain-containing protein	901320
chromosome	DVR14_06185	CDS	+	901944	902384	hypothetical protein
chromosome	DVR14_06190	CDS	-	903277	904914	bifunctional phosphoribosylaminoimidazolecarboxamide formyltransferase/IMP cyclohydrolase PurH	903345
chromosome	DVR14_06195	CDS	+	905092	906477	adenylosuccinate lyase
chromosome	DVR14_06200	CDS	+	906556	906978	multidrug transporter
chromosome	DVR14_06205	CDS	+	906978	907394	multidrug transporter
chromosome	DVR14_06210	CDS	+	907477	907740	hypothetical protein
chromosome	DVR14_06215	CDS	-	907770	908939	M20/M25/M40 family metallo-hydrolase
chromosome	DVR14_06220	CDS	-	908953	909783	diaminopimelate epimerase
chromosome	DVR14_06225	CDS	-	909881	911314	diaminopimelate decarboxylase
chromosome	DVR14_06230	CDS	-	911361	911741	PIN domain-containing protein
chromosome	DVR14_06235	CDS	-	911748	911999	AbrB/MazE/SpoVT family DNA-binding domain-containing protein
chromosome	DVR14_06240	CDS	-	912110	912946	2,3,4,5-tetrahydropyridine-2,6-dicarboxylate N-succinyltransferase
chromosome	DVR14_06245	CDS	-	912943	913710	4-hydroxy-tetrahydrodipicolinate reductase
chromosome	DVR14_06250	CDS	-	913707	914630	4-hydroxy-tetrahydrodipicolinate synthase
chromosome	DVR14_06255	CDS	+	914972	915796	protease	915131
chromosome	DVR14_06260	CDS	+	915866	916363	NYN domain-containing protein
chromosome	DVR14_06265	CDS	+	916777	917265	PUA domain containing protein
chromosome	DVR14_06270	CDS	-	917302	917913	HD family hydrolase
chromosome	DVR14_06275	CDS	+	918011	918868	SDR family NAD(P)-dependent oxidoreductase
chromosome	DVR14_06280	CDS	+	918998	919378	nascent polypeptide-associated complex protein
chromosome	DVR14_06285	CDS	+	919384	920160	methyltransferase domain-containing protein
chromosome	DVR14_06290	CDS	-	920449	920757	transcription factor S
chromosome	DVR14_06295	CDS	-	920890	921228	hypothetical protein
chromosome	DVR14_06300	CDS	-	921462	921716	hypothetical protein
chromosome	DVR14_06305	pseudogene	+	921832	923123	MFS transporter
chromosome	DVR14_06310	CDS	+	923211	924374	epoxide hydrolase
chromosome	DVR14_06315	CDS	+	924446	924949	hypothetical protein
chromosome	DVR14_06320	CDS	-	925266	926315	hypothetical protein	926113
chromosome	DVR14_06325	CDS	-	926475	926915	NUDIX domain-containing protein
chromosome	DVR14_06330	CDS	+	927096	927431	30S ribosomal protein S10
chromosome	DVR14_06335	CDS	+	927513	928790	amidohydrolase
chromosome	DVR14_06340	CDS	+	928920	930146	peptidase M48
chromosome	DVR14_06345	CDS	-	930160	930957	DUF4397 domain-containing protein
chromosome	DVR14_06350	CDS	-	931385	932788	geranylgeranyl reductase family protein	932179
chromosome	DVR14_06355	CDS	+	933011	933349	hypothetical protein
chromosome	DVR14_06360	CDS	+	933437	933769	(2Fe-2S)-binding protein
chromosome	DVR14_06365	CDS	-	933774	934955	MBL fold metallo-hydrolase	934910
chromosome	DVR14_06370	CDS	+	935042	935677	rubrerythrin family protein
chromosome	DVR14_06375	pseudogene	-	936377	937006	IS6 family transposase	936647
chromosome	DVR14_06380	CDS	-	937467	937877	hypothetical protein	937535
chromosome	DVR14_06385	CDS	-	938490	939656	cell division protein FtsZ
chromosome	DVR14_06390	CDS	-	939815	941203	hypothetical protein
chromosome	DVR14_06395	CDS	+	941358	943796	PAS domain S-box protein
chromosome	DVR14_06400	CDS	+	943871	945196	hypothetical protein
chromosome	DVR14_06405	CDS	-	945239	946183	sodium:calcium antiporter
chromosome	DVR14_06410	CDS	+	946549	947352	shikimate dehydrogenase
chromosome	DVR14_06415	CDS	+	947423	948139	helix-hairpin-helix domain-containing protein
chromosome	DVR14_06420	CDS	+	948317	949912	aminodeoxychorismate synthase, component I
chromosome	DVR14_06425	CDS	+	949905	950552	aminodeoxychorismate/anthranilate synthase component II
chromosome	DVR14_06430	CDS	-	950572	950790	hypothetical protein
chromosome	DVR14_06435	CDS	-	950744	950923	hypothetical protein
chromosome	DVR14_06440	CDS	+	953637	954509	aminodeoxychorismate lyase
chromosome	DVR14_06445	CDS	-	954519	954914	hypothetical protein
chromosome	DVR14_06450	CDS	-	955056	956183	saccharopine dehydrogenase
chromosome	DVR14_06455	CDS	+	956280	956714	(2Fe-2S)-binding protein	956407
chromosome	DVR14_06460	CDS	-	956711	957070	hypothetical protein	956736
chromosome	DVR14_06465	CDS	-	957256	957546	transcriptional regulator
chromosome	DVR14_06470	CDS	+	957657	958628	NDP-sugar synthase
chromosome	DVR14_06475	CDS	+	958704	959408	hypothetical protein
chromosome	DVR14_06480	CDS	-	959559	960284	diphthine--ammonia ligase
chromosome	DVR14_06485	CDS	-	960332	961627	DUF373 family protein	960538/961144
chromosome	DVR14_06490	CDS	-	961733	962725	signal peptide peptidase SppA	962421
chromosome	DVR14_06495	CDS	+	963663	963986	hypothetical protein
chromosome	DVR14_06500	CDS	-	964110	965450	carboxylate--amine ligase
chromosome	DVR14_06505	CDS	-	965906	966787	phosphoserine phosphatase	966361
chromosome	DVR14_06510	CDS	-	967101	969017	glycoside hydrolase family 2
chromosome	DVR14_06515	CDS	-	969141	970223	cell division protein
chromosome	DVR14_06520	CDS	+	970384	970809	hypothetical protein
chromosome	DVR14_06525	CDS	+	970878	972122	molybdopterin-binding oxidoreductase
chromosome	DVR14_06530	CDS	+	972234	973124	SDR family oxidoreductase
chromosome	DVR14_06535	CDS	+	973264	974451	bifunctional oligoribonuclease/PAP phosphatase NrnA
chromosome	DVR14_06540	CDS	-	974448	975467	carbohydrate kinase family protein
chromosome	DVR14_06545	CDS	+	975917	977059	glycosyl transferase family 2
chromosome	DVR14_06550	CDS	+	977086	977577	hypothetical protein
chromosome	DVR14_06555	CDS	+	977574	978164	CoA pyrophosphatase	977664
chromosome	DVR14_06560	CDS	-	978180	978650	methylated-DNA--[protein]-cysteine S-methyltransferase
chromosome	DVR14_06565	CDS	-	978729	978938	hypothetical protein
chromosome	DVR14_06570	CDS	+	979052	979843	indole-3-glycerol-phosphate synthase
chromosome	DVR14_06575	CDS	+	979869	981188	tryptophan synthase subunit beta
chromosome	DVR14_06580	CDS	+	981185	982093	tryptophan synthase subunit alpha
chromosome	DVR14_06585	CDS	+	982118	982912	fructose-bisphosphate aldolase
chromosome	DVR14_06590	CDS	-	982961	983911	cation transporter
chromosome	DVR14_06595	CDS	+	984095	984697	hypothetical protein
chromosome	DVR14_06600	CDS	-	984713	985660	phosphorylase
chromosome	DVR14_06605	CDS	+	985740	986312	sprT domain-containing protein
chromosome	DVR14_06610	CDS	+	986388	986921	hypothetical protein
chromosome	DVR14_06615	CDS	-	986925	987596	HAD family hydrolase
chromosome	DVR14_06620	CDS	+	987943	988797	hypothetical protein
chromosome	DVR14_06625	CDS	-	988835	989437	hypothetical protein
chromosome	DVR14_06630	CDS	+	989649	990854	3-dehydroquinate synthase II
chromosome	DVR14_06635	CDS	+	991070	992317	NADH dehydrogenase subunit
chromosome	DVR14_06640	CDS	-	992626	993060	zinc ribbon domain-containing protein	992793
chromosome	DVR14_06645	CDS	-	993116	993796	type I 3-dehydroquinate dehydratase
chromosome	DVR14_06650	CDS	-	993858	994838	transcription initiation factor IIB 2
chromosome	DVR14_06655	CDS	+	995054	995578	inosine/xanthosine triphosphatase
chromosome	DVR14_06660	CDS	+	995823	996044	hypothetical protein
chromosome	DVR14_06665	CDS	+	996148	996807	HAD family hydrolase
chromosome	DVR14_06670	CDS	-	996815	997444	MarR family transcriptional regulator
chromosome	DVR14_06675	CDS	-	997561	998745	SPFH/Band 7/PHB domain protein
chromosome	DVR14_06680	CDS	-	998817	999458	NfeD family protein	998956
chromosome	DVR14_06685	CDS	-	999562	999933	hypothetical protein
chromosome	DVR14_06690	CDS	-	1000064	1001821	pyruvate kinase
chromosome	DVR14_06695	CDS	-	1002236	1004332	methionine--tRNA ligase
chromosome	DVR14_06700	CDS	-	1004408	1005514	tyrosine decarboxylase MfnA
chromosome	DVR14_06705	CDS	+	1005652	1006902	Glu-tRNA(Gln) amidotransferase GatDE subunit D	1006902
chromosome	DVR14_06710	CDS	+	1007064	1008026	GNAT family N-acetyltransferase
chromosome	DVR14_06715	CDS	-	1008030	1008311	MoaD/ThiS family protein
chromosome	DVR14_06720	CDS	-	1008343	1009596	potassium transporter TrkA
chromosome	DVR14_06725	CDS	-	1009593	1010837	potassium transporter TrkA
chromosome	DVR14_06730	CDS	+	1010955	1012139	potassium channel protein
chromosome	DVR14_06735	CDS	-	1012141	1013559	HPP family protein
chromosome	DVR14_06740	CDS	-	1013640	1014275	deoxyribose-phosphate aldolase
chromosome	DVR14_06745	CDS	+	1014398	1015693	glucose-6-phosphate isomerase
chromosome	DVR14_06750	CDS	+	1015764	1016879	CPBP family intramembrane metalloprotease
chromosome	DVR14_06755	CDS	-	1016935	1017393	DNA-binding protein
chromosome	DVR14_06760	CDS	-	1017398	1017643	photosystem reaction center subunit H
chromosome	DVR14_06765	CDS	+	1017844	1019643	translation initiation factor IF-2
chromosome	DVR14_06770	CDS	+	1019814	1020131	MarR family transcriptional regulator
chromosome	DVR14_06775	CDS	+	1020118	1020630	hypothetical protein	1020243
chromosome	DVR14_06780	CDS	+	1020709	1021086	hypothetical protein
chromosome	DVR14_06785	CDS	+	1021244	1022689	hypothetical protein
chromosome	DVR14_06790	CDS	-	1023052	1023939	PH domain-containing protein
chromosome	DVR14_06795	CDS	+	1024152	1024502	hypothetical protein
chromosome	DVR14_06800	CDS	+	1024635	1026320	CTP synthase (glutamine hydrolyzing)	1025268
chromosome	DVR14_06805	CDS	+	1026320	1027237	glutamine-hydrolyzing GMP synthase subunit GuaA
chromosome	DVR14_06810	CDS	+	1027234	1027563	CTP synthetase
chromosome	DVR14_06815	CDS	-	1028019	1028795	5-formyltetrahydrofolate cyclo-ligase
chromosome	DVR14_06820	CDS	-	1028737	1029312	molybdenum cofactor biosynthesis protein
chromosome	DVR14_06825	CDS	-	1029356	1029733	transcriptional regulator
chromosome	DVR14_06830	CDS	-	1029735	1030361	hypothetical protein
chromosome	DVR14_06835	CDS	-	1030364	1031281	ABC transporter ATP-binding protein
chromosome	DVR14_06840	CDS	-	1031272	1032129	ABC transporter permease	1031973
chromosome	DVR14_06845	CDS	+	1032268	1033293	alcohol dehydrogenase
chromosome	DVR14_06850	CDS	+	1033367	1033678	hypothetical protein
chromosome	DVR14_06855	CDS	-	1033691	1033996	hypothetical protein
chromosome	DVR14_06860	CDS	+	1034208	1035263	hypothetical protein	1034664
chromosome	DVR14_06865	CDS	+	1035263	1036000	class I SAM-dependent methyltransferase
chromosome	DVR14_06870	CDS	+	1036353	1036595	AbrB/MazE/SpoVT family DNA-binding domain-containing protein
chromosome	DVR14_06875	CDS	+	1036592	1037014	PIN domain-containing protein
chromosome	DVR14_06880	CDS	-	1037184	1037597	PadR family transcriptional regulator
chromosome	DVR14_06885	CDS	+	1037823	1038095	ArsR family transcriptional regulator
chromosome	DVR14_06890	CDS	+	1038125	1038400	ArsR family transcriptional regulator	1038318
chromosome	DVR14_06895	CDS	+	1039578	1039763	hypothetical protein	1039605
chromosome	DVR14_06900	CDS	-	1040808	1041860	prenyltransferase	1040996
chromosome	DVR14_06905	CDS	-	1041857	1042579	class I SAM-dependent methyltransferase
chromosome	DVR14_06910	CDS	-	1042581	1043936	glycosyltransferase family 1 protein
chromosome	DVR14_06915	CDS	-	1044029	1044589	NUDIX domain-containing protein
chromosome	DVR14_06920	CDS	-	1044660	1045628	diacylglycerol kinase family lipid kinase
chromosome	DVR14_06925	CDS	+	1045632	1046408	PHP domain-containing protein	1046334
chromosome	DVR14_06930	CDS	-	1047191	1049059	PAS domain S-box protein
chromosome	DVR14_06935	CDS	-	1049173	1049586	Lrp/AsnC family transcriptional regulator
chromosome	DVR14_06940	CDS	+	1049689	1050768	carbamoyl-phosphate synthase small subunit	1050130
chromosome	DVR14_06945	CDS	-	1050899	1051849	NAD(P)/FAD-dependent oxidoreductase
chromosome	DVR14_06950	CDS	-	1051851	1053026	ABC transporter substrate-binding protein
chromosome	DVR14_06955	CDS	-	1053117	1053878	DUF541 domain-containing protein	1053728
chromosome	DVR14_06960	CDS	+	1054015	1054959	cysteine synthase A
chromosome	DVR14_06965	CDS	+	1055090	1055878	enoyl-CoA hydratase/isomerase family protein
chromosome	DVR14_06970	CDS	-	1055909	1056808	glycosyltransferase
chromosome	DVR14_06975	CDS	-	1056862	1057569	class I SAM-dependent methyltransferase
chromosome	DVR14_06980	CDS	+	1057780	1058061	MarR family transcriptional regulator	1057862
chromosome	DVR14_06985	CDS	+	1058163	1058987	MBL fold metallo-hydrolase
chromosome	DVR14_06990	CDS	+	1059018	1059692	YkgJ family cysteine cluster protein	1059063
chromosome	DVR14_06995	CDS	-	1059869	1060279	TRAM domain-containing protein
chromosome	DVR14_07000	CDS	-	1060430	1062157	radical SAM protein
chromosome	DVR14_07005	pseudogene	+	1062249	1062341	transcriptional regulator
chromosome	DVR14_07010	CDS	+	1062770	1063261	Hsp20/alpha crystallin family protein
chromosome	DVR14_07015	CDS	-	1063263	1064456	FAD-binding oxidoreductase
chromosome	DVR14_07020	CDS	-	1064775	1065047	hypothetical protein
chromosome	DVR14_07025	CDS	+	1065308	1065544	CDGSH iron-sulfur domain-containing protein
chromosome	DVR14_07030	CDS	-	1065567	1068032	cation-transporting P-type ATPase	1065779
chromosome	DVR14_07035	CDS	-	1068035	1068826	sulfite exporter TauE/SafE family protein	1068595
chromosome	DVR14_07040	CDS	-	1068925	1069140	cytochrome-ba3 oxidase subunit
chromosome	DVR14_07045	CDS	+	1069241	1069444	hypothetical protein
chromosome	DVR14_07050	CDS	+	1069441	1070247	cytochrome C oxidase subunit II
chromosome	DVR14_07055	CDS	+	1070207	1071988	cytochrome C oxidase subunit I	1070570
chromosome	DVR14_07060	CDS	+	1071989	1072198	CbaC protein
chromosome	DVR14_07065	CDS	-	1072236	1073276	mannose-1-phosphate guanylyltransferase
chromosome	DVR14_07070	CDS	-	1073278	1073589	hypothetical protein
chromosome	DVR14_07075	CDS	+	1073701	1074591	dihydrodipicolinate synthase family protein
chromosome	DVR14_07080	CDS	+	1074862	1075791	replication factor A	1075750
chromosome	DVR14_07085	CDS	+	1075793	1076437	DNA-binding protein
chromosome	DVR14_07090	CDS	-	1076482	1077153	phospholipase
chromosome	DVR14_07095	CDS	-	1077150	1078130	ring-cleaving dioxygenase
chromosome	DVR14_07100	CDS	+	1078280	1078684	ribbon-helix-helix protein, CopG family
chromosome	DVR14_07105	CDS	-	1078709	1078936	hypothetical protein	1078776
chromosome	DVR14_07110	CDS	-	1079086	1079541	helicase
chromosome	DVR14_07115	tRNA	+	1079708	1079779	tRNA-His
chromosome	DVR14_07120	CDS	+	1080025	1081938	GAF domain-containing protein	1080352/1080982
chromosome	DVR14_07125	CDS	+	1082153	1082506	hypothetical protein
chromosome	DVR14_07130	CDS	-	1082537	1083385	alpha/beta hydrolase
chromosome	DVR14_07135	CDS	+	1083532	1084803	hypothetical protein
chromosome	DVR14_07140	CDS	-	1084805	1085665	aldo/keto reductase
chromosome	DVR14_07145	CDS	+	1085842	1086132	zinc ribbon domain-containing protein
chromosome	DVR14_07150	CDS	+	1086285	1086674	hypothetical protein
chromosome	DVR14_07155	CDS	+	1086678	1086878	transcriptional regulator
chromosome	DVR14_07160	CDS	+	1087358	1087570	DUF2892 domain-containing protein
chromosome	DVR14_07165	tRNA	-	1087810	1087883	tRNA-Phe
chromosome	DVR14_07170	CDS	+	1088104	1088550	hypothetical protein
chromosome	DVR14_07175	tRNA	-	1088781	1088854	tRNA-Val
chromosome	DVR14_07180	pseudogene	+	1088917	1089051	DUF192 domain-containing protein
chromosome	DVR14_07185	pseudogene	+	1089277	1089723	DUF192 domain-containing protein
chromosome	DVR14_07190	CDS	+	1089778	1091712	ABC transporter ATP-binding protein	1091458
chromosome	DVR14_07195	CDS	-	1091806	1092150	hypothetical protein
chromosome	DVR14_07200	CDS	+	1092267	1093004	creatininase family protein
chromosome	DVR14_07205	CDS	-	1093029	1093481	hypothetical protein
chromosome	DVR14_07210	CDS	+	1093753	1094109	hypothetical protein
chromosome	DVR14_07215	CDS	+	1094195	1094968	NAD(P)-dependent oxidoreductase
chromosome	DVR14_07220	CDS	+	1095032	1096003	aldo/keto reductase	1095830
chromosome	DVR14_07225	CDS	-	1096005	1096877	LLM class F420-dependent oxidoreductase
chromosome	DVR14_07230	CDS	-	1097014	1097628	DUF309 domain-containing protein
chromosome	DVR14_07235	CDS	+	1097617	1097853	hypothetical protein
chromosome	DVR14_07240	CDS	-	1097949	1099046	aminopeptidase
chromosome	DVR14_07245	CDS	-	1099137	1099862	VUT family protein	1099562/1099811
chromosome	DVR14_07250	CDS	+	1100321	1100515	cold-shock protein
chromosome	DVR14_07255	CDS	+	1100770	1101045	PadR family transcriptional regulator
chromosome	DVR14_07260	CDS	+	1101490	1102836	ribonuclease J	1102793
chromosome	DVR14_07265	rRNA	-	1102942	1103063	5S ribosomal RNA
chromosome	DVR14_07270	rRNA	-	1103135	1103256	5S ribosomal RNA
chromosome	DVR14_07275	rRNA	-	1103398	1106299	23S ribosomal RNA	1103462/1104626/1105022/1105529/1105634/1106279
chromosome	DVR14_07280	tRNA	-	1106532	1106603	tRNA-Ala
chromosome	DVR14_07285	rRNA	-	1106759	1108231	16S ribosomal RNA	1106768/1107545
chromosome	DVR14_07290	pseudogene	-	1108802	1109571	hypothetical protein
chromosome	DVR14_07295	CDS	-	1109743	1110588	hypothetical protein
chromosome	DVR14_07300	tRNA	-	1110952	1111026	tRNA-Met
chromosome	DVR14_07305	CDS	-	1111122	1111706	MogA/MoaB family molybdenum cofactor biosynthesis protein	1111687
chromosome	DVR14_07310	tRNA	-	1111871	1111943	tRNA-Asn
chromosome	DVR14_07315	CDS	+	1112039	1113439	CCA tRNA nucleotidyltransferase
chromosome	DVR14_07320	CDS	-	1113449	1114483	histone deacetylase
chromosome	DVR14_07325	CDS	-	1114488	1114919	histone family protein
chromosome	DVR14_07330	CDS	-	1114986	1116473	single-stranded DNA binding protein	1116308
chromosome	DVR14_07335	tRNA	+	1116751	1116823	tRNA-Arg
chromosome	DVR14_07340	CDS	-	1116829	1116987	hypothetical protein
chromosome	DVR14_07345	CDS	-	1117305	1117700	hypothetical protein	1117391
chromosome	DVR14_07350	ncRNA	-	1117782	1118264	RNase P RNA component
chromosome	DVR14_07355	CDS	+	1118371	1118970	TIGR00296 family protein
chromosome	DVR14_07360	CDS	-	1119034	1120197	nicotinate phosphoribosyltransferase	1119089
chromosome	DVR14_07365	CDS	-	1120236	1121684	hypothetical protein
chromosome	DVR14_07370	CDS	-	1121754	1123421	hypothetical protein	1121813
chromosome	DVR14_07375	CDS	-	1123499	1124521	SDR family NAD(P)-dependent oxidoreductase
chromosome	DVR14_07380	CDS	-	1124524	1126038	vitamin K epoxide reductase
chromosome	DVR14_07385	CDS	-	1126044	1127927	glycoside hydrolase family 15 protein
chromosome	DVR14_07390	CDS	+	1128098	1128670	cysteine hydrolase
chromosome	DVR14_07395	CDS	-	1129414	1129905	PaaI family thioesterase
chromosome	DVR14_07400	CDS	-	1130004	1130894	hypothetical protein
chromosome	DVR14_07405	CDS	+	1130952	1131659	lipoate--protein ligase family protein
chromosome	DVR14_07410	CDS	-	1131687	1131956	hypothetical protein
chromosome	DVR14_07415	CDS	+	1132088	1132594	hypothetical protein
chromosome	DVR14_07420	CDS	-	1132602	1133417	carboxylating nicotinate-nucleotide diphosphorylase
chromosome	DVR14_07425	CDS	-	1133506	1134672	MFS transporter
chromosome	DVR14_07430	CDS	-	1134736	1136256	FAD-dependent oxidoreductase
chromosome	DVR14_07435	CDS	-	1136258	1137391	quinolinate synthase NadA	1136983
chromosome	DVR14_07440	CDS	+	1137596	1138666	gfo/Idh/MocA family oxidoreductase
chromosome	DVR14_07445	CDS	-	1138754	1139737	LLM class flavin-dependent oxidoreductase
chromosome	DVR14_07450	CDS	+	1139895	1140287	hypothetical protein
chromosome	DVR14_07455	CDS	+	1140337	1141563	hydroxymethylglutaryl-CoA reductase (NADPH)
chromosome	DVR14_07460	CDS	-	1141585	1142109	replication protein H
chromosome	DVR14_07465	CDS	-	1142196	1142528	QacE family quaternary ammonium compound efflux SMR transporter
chromosome	DVR14_07470	CDS	+	1142674	1143033	cupin domain-containing protein
chromosome	DVR14_07475	CDS	-	1143423	1143866	GNAT family N-acetyltransferase
chromosome	DVR14_07480	CDS	-	1144092	1145354	isocitrate dehydrogenase (NADP(+))	1144406/1144757
chromosome	DVR14_07485	CDS	+	1146169	1147065	type II methionyl aminopeptidase	1146745
chromosome	DVR14_07490	CDS	-	1147166	1147366	hypothetical protein
chromosome	DVR14_07495	CDS	+	1147621	1148160	HIT domain-containing protein
chromosome	DVR14_07500	CDS	+	1148263	1148667	cupin domain-containing protein
chromosome	DVR14_07505	CDS	-	1148763	1148999	NrdH-redoxin
chromosome	DVR14_07510	CDS	+	1149102	1149581	peroxiredoxin
chromosome	DVR14_07515	CDS	-	1149664	1150029	ArsR family transcriptional regulator
chromosome	DVR14_07520	CDS	-	1150123	1151376	MiaB/RimO family radical SAM methylthiotransferase
chromosome	DVR14_07525	CDS	-	1151472	1151810	hypothetical protein
chromosome	DVR14_07530	CDS	-	1151837	1152172	hypothetical protein
chromosome	DVR14_07535	CDS	-	1152365	1152559	cold-shock protein
chromosome	DVR14_07540	CDS	+	1152729	1153256	ArsR family transcriptional regulator
chromosome	DVR14_07545	CDS	-	1153281	1154306	AI-2E family transporter
chromosome	DVR14_07550	CDS	+	1154418	1155155	DUF547 domain-containing protein
chromosome	DVR14_07555	CDS	-	1155202	1155858	DUF1508 domain-containing protein
chromosome	DVR14_07560	CDS	+	1155967	1156770	HNH endonuclease
chromosome	DVR14_07565	CDS	+	1156813	1157694	cationic amino acid transporter
chromosome	DVR14_07570	CDS	-	1157712	1158440	nucleoside phosphorylase
chromosome	DVR14_07575	CDS	-	1158544	1158846	hypothetical protein
chromosome	DVR14_07580	CDS	-	1158980	1159864	carbohydrate kinase family protein
chromosome	DVR14_07585	pseudogene	-	1159965	1160785	DUF63 family protein	1160711
chromosome	DVR14_07590	CDS	-	1160985	1161992	ribose 1,5-bisphosphate isomerase
chromosome	DVR14_07595	CDS	+	1162188	1162661	hypothetical protein
chromosome	DVR14_07600	CDS	+	1162736	1163611	protein translocase subunit SecF
chromosome	DVR14_07605	CDS	+	1163608	1165230	preprotein translocase subunit SecD
chromosome	DVR14_07610	tRNA	-	1165564	1165635	tRNA-Thr
chromosome	DVR14_07615	CDS	-	1165735	1166508	hypothetical protein
chromosome	DVR14_07620	CDS	+	1166569	1167273	enoyl-CoA hydratase/isomerase family protein
chromosome	DVR14_07625	CDS	+	1167328	1167867	N-acetyltransferase
chromosome	DVR14_07630	CDS	-	1167868	1168662	NAD+ synthase
chromosome	DVR14_07635	tRNA	+	1169157	1169227	tRNA-Gly
chromosome	DVR14_07640	CDS	-	1169325	1170290	transcription initiation factor IIB 3	1169657
chromosome	DVR14_07645	CDS	-	1170398	1171882	hypothetical protein
chromosome	DVR14_07650	CDS	-	1171988	1172416	universal stress protein
chromosome	DVR14_07655	CDS	-	1172508	1172870	hypothetical protein	1172753
chromosome	DVR14_07660	CDS	-	1172872	1173111	amphi-Trp domain-containing protein
chromosome	DVR14_07665	CDS	-	1173232	1174254	KaiC domain-containing protein
chromosome	DVR14_07670	CDS	+	1174460	1175296	NAD(+)/NADH kinase	1174589
chromosome	DVR14_07675	CDS	-	1175297	1175947	DsbA family oxidoreductase	1175499
chromosome	DVR14_07680	CDS	-	1176056	1176814	DNA-directed RNA polymerase subunit epsilon
chromosome	DVR14_07685	CDS	-	1177047	1177967	nucleotidyltransferase	1177064/1177670
chromosome	DVR14_07690	CDS	+	1178287	1178490	hypothetical protein	1178341
chromosome	DVR14_07695	CDS	+	1178703	1179629	GTP cyclohydrolase I FolE2
chromosome	DVR14_07700	CDS	-	1179626	1180429	TrmB family transcriptional regulator
chromosome	DVR14_07705	CDS	-	1180512	1182158	thioredoxin domain-containing protein	1181299/1182005
chromosome	DVR14_07710	CDS	+	1182284	1182868	membrane protein FxsA
chromosome	DVR14_07715	tRNA	+	1182944	1183017	tRNA-Ile
chromosome	DVR14_07720	CDS	-	1184257	1184619	hypothetical protein
chromosome	DVR14_07725	CDS	-	1184750	1185175	hypothetical protein
chromosome	DVR14_07730	CDS	-	1185486	1186244	IclR family transcriptional regulator
chromosome	DVR14_07735	CDS	-	1186430	1187593	acyl-CoA dehydrogenase
chromosome	DVR14_07740	CDS	+	1187820	1188857	C4-dicarboxylate ABC transporter substrate-binding protein
chromosome	DVR14_07745	CDS	+	1188863	1191061	C4-dicarboxylate ABC transporter permease	1190666
chromosome	DVR14_07750	CDS	+	1191168	1192736	long-chain fatty acid--CoA ligase
chromosome	DVR14_07755	CDS	+	1192892	1194031	acyl-CoA dehydrogenase	1193741
chromosome	DVR14_07760	CDS	-	1194186	1195328	acetyl-CoA C-acyltransferase
chromosome	DVR14_07765	CDS	+	1196426	1197190	IclR family transcriptional regulator
chromosome	DVR14_07770	CDS	+	1197557	1199158	Na+/H+ antiporter NhaC family protein	1198712
chromosome	DVR14_07775	CDS	+	1199360	1200346	asparaginase	1200027
chromosome	DVR14_07780	CDS	+	1201233	1202114	3-hydroxyacyl-CoA dehydrogenase family protein	1201911
chromosome	DVR14_07785	CDS	+	1202453	1205578	FAD-binding oxidoreductase
chromosome	DVR14_07790	CDS	-	1205626	1206189	hypothetical protein
chromosome	DVR14_07795	CDS	-	1206246	1206845	metal-dependent hydrolase
chromosome	DVR14_07800	CDS	-	1206942	1207982	Lrp/AsnC family transcriptional regulator
chromosome	DVR14_07805	CDS	+	1208156	1209223	anthranilate phosphoribosyltransferase
chromosome	DVR14_07810	CDS	+	1209559	1210356	enoyl-CoA hydratase/isomerase family protein
chromosome	DVR14_07815	CDS	-	1210788	1211525	3-hydroxyacyl-CoA dehydrogenase family protein
chromosome	DVR14_07820	CDS	+	1211737	1211988	hypothetical protein
chromosome	DVR14_07825	CDS	+	1211985	1213421	amino acid permease
chromosome	DVR14_07830	CDS	+	1213510	1214442	ribonucleoside-diphosphate reductase
chromosome	DVR14_07835	CDS	+	1214531	1215694	CoA transferase
chromosome	DVR14_07840	CDS	+	1215770	1217407	fatty-acid--CoA ligase
chromosome	DVR14_07845	CDS	+	1217428	1218648	acyl-CoA dehydrogenase
chromosome	DVR14_07850	CDS	+	1218784	1220220	amidase
chromosome	DVR14_07855	CDS	-	1220255	1221040	SDR family oxidoreductase
chromosome	DVR14_07860	CDS	+	1221202	1222350	acetyl-CoA C-acyltransferase	1222201
chromosome	DVR14_07865	CDS	+	1222487	1223737	acyl-CoA dehydrogenase
chromosome	DVR14_07870	CDS	+	1223941	1224222	hypothetical protein	1224094
chromosome	DVR14_07875	CDS	+	1224297	1224872	RDD family protein
chromosome	DVR14_07880	CDS	-	1224879	1225964	ABC transporter ATP-binding protein
chromosome	DVR14_07885	CDS	-	1226009	1226881	carbohydrate ABC transporter permease
chromosome	DVR14_07890	CDS	-	1226878	1227831	sugar ABC transporter permease
chromosome	DVR14_07895	CDS	-	1227936	1229288	carbohydrate ABC transporter substrate-binding protein
chromosome	DVR14_07900	CDS	-	1229578	1231122	molybdopterin-binding oxidoreductase
chromosome	DVR14_07905	CDS	-	1231213	1232508	MFS transporter
chromosome	DVR14_07910	CDS	-	1232551	1234128	AMP-dependent synthetase
chromosome	DVR14_07915	CDS	-	1234269	1235042	SDR family oxidoreductase
chromosome	DVR14_07920	CDS	+	1235307	1236326	dehydratase	1235415
chromosome	DVR14_07925	CDS	-	1236345	1236770	hypothetical protein
chromosome	DVR14_07930	CDS	-	1236767	1237915	thiolase
chromosome	DVR14_07935	CDS	+	1238093	1239673	AMP-dependent synthetase
chromosome	DVR14_07940	CDS	+	1239677	1240615	D-2-hydroxyacid dehydrogenase
chromosome	DVR14_07945	CDS	+	1240682	1241671	TIGR03617 family F420-dependent LLM class oxidoreductase
chromosome	DVR14_07950	CDS	-	1241644	1242642	MBL fold metallo-hydrolase
chromosome	DVR14_07955	CDS	-	1242644	1243840	acyl-CoA dehydrogenase family protein	1243429
chromosome	DVR14_07960	CDS	+	1244081	1244809	IclR family transcriptional regulator	1244663
chromosome	DVR14_07965	CDS	+	1245578	1246339	SDR family oxidoreductase
chromosome	DVR14_07970	pseudogene	+	1246439	1247100	HAD family hydrolase
chromosome	DVR14_07975	CDS	-	1247113	1248084	succinylglutamate desuccinylase
chromosome	DVR14_07980	CDS	+	1248220	1248738	peptidylprolyl isomerase
chromosome	DVR14_07985	CDS	+	1248853	1249800	SDR family NAD(P)-dependent oxidoreductase
chromosome	DVR14_07990	CDS	-	1250516	1251028	hypothetical protein
chromosome	DVR14_07995	CDS	-	1251029	1252717	sodium/proline symporter	1252390
chromosome	DVR14_08000	CDS	-	1252991	1253830	proline dehydrogenase
chromosome	DVR14_08005	CDS	-	1253914	1254642	transcriptional regulator
chromosome	DVR14_08010	CDS	+	1254857	1256392	aldehyde dehydrogenase family protein	1256291
chromosome	DVR14_08015	CDS	+	1256872	1257648	IclR family transcriptional regulator
chromosome	DVR14_08020	CDS	+	1258314	1258655	ferredoxin
chromosome	DVR14_08025	tRNA	+	1258723	1258806	tRNA-Leu
chromosome	DVR14_08030	CDS	-	1258996	1259922	hypothetical protein
chromosome	DVR14_08035	pseudogene	-	1260075	1261546	aldehyde dehydrogenase family protein
chromosome	DVR14_08040	CDS	-	1261610	1262038	hypothetical protein
chromosome	DVR14_08045	CDS	-	1262086	1262742	hypothetical protein
chromosome	DVR14_08050	pseudogene	+	1262741	1262924	hypothetical protein
chromosome	DVR14_08055	CDS	+	1262950	1264086	acetyl-CoA C-acyltransferase	1263937
chromosome	DVR14_08060	CDS	+	1264204	1264425	hypothetical protein
chromosome	DVR14_08065	CDS	+	1264511	1264828	hypothetical protein
chromosome	DVR14_08070	CDS	+	1264876	1265634	conjugal transfer protein TraB
chromosome	DVR14_08075	CDS	-	1265680	1267365	aldehyde ferredoxin oxidoreductase	1266270
chromosome	DVR14_08080	CDS	+	1267511	1268134	DUF2391 family protein
chromosome	DVR14_08085	CDS	+	1268186	1268599	hypothetical protein	1268474
chromosome	DVR14_08090	CDS	-	1268630	1270513	potassium transporter	1270378
chromosome	DVR14_08095	CDS	-	1270702	1272660	long-chain fatty acid--CoA ligase
chromosome	DVR14_08100	CDS	-	1272864	1273784	MBL fold metallo-hydrolase
chromosome	DVR14_08105	CDS	+	1273929	1275089	ATP-binding protein
chromosome	DVR14_08110	CDS	-	1275102	1276013	cation transporter
chromosome	DVR14_08115	CDS	+	1276225	1276632	chromosome condensation protein CrcB
chromosome	DVR14_08120	CDS	+	1276629	1277057	fluoride efflux transporter CrcB
chromosome	DVR14_08125	CDS	+	1277199	1277774	hypothetical protein
chromosome	DVR14_08130	CDS	+	1277774	1278355	ABC transporter permease
chromosome	DVR14_08135	CDS	-	1278517	1279725	potassium channel protein	1279197
chromosome	DVR14_08140	CDS	+	1279835	1281214	serine--tRNA ligase	1279851
chromosome	DVR14_08145	CDS	-	1281598	1283070	hypothetical protein
chromosome	DVR14_08150	CDS	-	1283610	1285796	elongation factor EF-2	1283954/1285337
chromosome	DVR14_08155	CDS	+	1286038	1286793	hypothetical protein	1286551
chromosome	DVR14_08160	CDS	+	1286923	1287621	hypothetical protein
chromosome	DVR14_08165	CDS	+	1287694	1289763	hypothetical protein
chromosome	DVR14_08170	CDS	-	1290271	1290879	30S ribosomal protein S7
chromosome	DVR14_08175	CDS	-	1290882	1291310	30S ribosomal protein S12	1291004
chromosome	DVR14_08180	CDS	-	1291403	1291654	hypothetical protein
chromosome	DVR14_08185	CDS	+	1291726	1292361	hypothetical protein
chromosome	DVR14_08190	CDS	-	1292434	1293945	aldehyde dehydrogenase family protein
chromosome	DVR14_08195	CDS	+	1294029	1294400	hypothetical protein
chromosome	DVR14_08200	pseudogene	+	1294334	1294747	dehydrogenase
chromosome	DVR14_08205	CDS	-	1294833	1295258	NusA-like transcription termination signal-binding factor
chromosome	DVR14_08210	CDS	-	1295262	1296458	DNA-directed RNA polymerase subunit A''
chromosome	DVR14_08215	CDS	-	1296451	1299378	DNA-directed RNA polymerase subunit A'	1298325
chromosome	DVR14_08220	CDS	-	1299382	1301211	DNA-directed RNA polymerase subunit B
chromosome	DVR14_08225	CDS	-	1301215	1302795	DNA-directed RNA polymerase subunit B''	1301565/1302651
chromosome	DVR14_08230	CDS	-	1302796	1303023	DNA-directed RNA polymerase subunit H
chromosome	DVR14_08235	tRNA	+	1303340	1303412	tRNA-Asp
chromosome	DVR14_08240	tRNA	+	1303779	1303851	tRNA-Asp
chromosome	DVR14_08245	CDS	+	1303949	1304362	hypothetical protein	1304303
chromosome	DVR14_08250	CDS	+	1304474	1306588	response regulator
chromosome	DVR14_08255	CDS	-	1307232	1308002	protein-L-isoaspartate O-methyltransferase
chromosome	DVR14_08260	CDS	-	1308127	1308756	protein-L-isoaspartate(D-aspartate) O-methyltransferase	1308173
chromosome	DVR14_08265	CDS	-	1308920	1309573	hypothetical protein
chromosome	DVR14_08270	CDS	-	1309640	1310221	hypothetical protein	1309759
chromosome	DVR14_08275	CDS	-	1310292	1311248	aminopeptidase
chromosome	DVR14_08280	CDS	+	1311462	1312475	type II glyceraldehyde-3-phosphate dehydrogenase
chromosome	DVR14_08285	CDS	+	1312634	1313035	Hsp20/alpha crystallin family protein
chromosome	DVR14_08290	CDS	-	1313476	1314345	RimK family alpha-L-glutamate ligase
chromosome	DVR14_08295	CDS	-	1314629	1315159	50S ribosomal protein L16
chromosome	DVR14_08300	CDS	+	1315324	1315704	IS200/IS605 family transposase
chromosome	DVR14_08305	CDS	+	1315701	1316975	IS200/IS605 family transposon protein TnpB	1316062
chromosome	DVR14_08310	CDS	-	1317023	1317274	MarR family transcriptional regulator	1317034
chromosome	DVR14_08315	CDS	+	1317471	1318709	CBS domain-containing protein	1318620
chromosome	DVR14_08320	CDS	+	1318804	1319811	ABC transporter ATP-binding protein
chromosome	DVR14_08325	CDS	+	1319811	1320614	ABC transporter
chromosome	DVR14_08330	CDS	+	1320673	1321158	zinc ribbon domain-containing protein
chromosome	DVR14_08335	CDS	-	1321193	1322209	NADP-dependent oxidoreductase
chromosome	DVR14_08340	CDS	+	1322340	1323059	carbonic anhydrase
chromosome	DVR14_08345	CDS	-	1323078	1325534	DUF2309 domain-containing protein
chromosome	DVR14_08350	CDS	-	1325524	1327020	oxidoreductase	1326153
chromosome	DVR14_08355	CDS	-	1327325	1327786	Lrp/AsnC family transcriptional regulator	1327420
chromosome	DVR14_08360	CDS	+	1327870	1328088	hypothetical protein
chromosome	DVR14_08365	CDS	+	1328176	1328370	cold-shock protein
chromosome	DVR14_08370	CDS	+	1328481	1328846	cupin domain-containing protein
chromosome	DVR14_08375	CDS	+	1328967	1330076	iron ABC transporter permease	1330017
chromosome	DVR14_08380	CDS	+	1330076	1330939	ABC transporter ATP-binding protein
chromosome	DVR14_08385	CDS	+	1330988	1332091	ABC transporter substrate-binding protein	1331837
chromosome	DVR14_08390	CDS	+	1332159	1333268	ABC transporter substrate-binding protein	1332814
chromosome	DVR14_08395	CDS	-	1333270	1335618	HAMP domain-containing protein	1333566
chromosome	DVR14_08400	CDS	+	1335761	1337827	DEAD/DEAH box helicase
chromosome	DVR14_08405	CDS	+	1337938	1338630	hypothetical protein
chromosome	DVR14_08410	CDS	-	1338631	1338882	hypothetical protein
chromosome	DVR14_08415	tRNA	+	1338965	1339037	tRNA-Pro
chromosome	DVR14_08420	CDS	+	1339478	1340029	hypothetical protein	1339628/1339662
chromosome	DVR14_08425	CDS	+	1340233	1341363	replication protein	1340570/1341271
chromosome	DVR14_08430	CDS	-	1342325	1342600	transcriptional regulator	1342353
chromosome	DVR14_08435	CDS	+	1343057	1344082	site-specific integrase	1343940
chromosome	DVR14_08440	pseudogene	+	1344393	1344619	DNA-binding protein
chromosome	DVR14_08445	CDS	-	1347098	1347436	hypothetical protein	1347214
chromosome	DVR14_08450	pseudogene	+	1349971	1350500	DUF502 domain-containing protein	1350058
chromosome	DVR14_08455	CDS	+	1350587	1354105	helix-turn-helix domain-containing protein	1353533
chromosome	DVR14_08460	CDS	-	1354196	1355122	transcription initiation factor IIB family protein
chromosome	DVR14_08465	CDS	-	1355203	1355547	hypothetical protein
chromosome	DVR14_08470	CDS	-	1355638	1356897	threonine synthase	1356381
chromosome	DVR14_08475	CDS	-	1356953	1357336	ArsR family transcriptional regulator	1356982
chromosome	DVR14_08480	CDS	+	1357809	1358294	hypothetical protein
chromosome	DVR14_08485	CDS	-	1358955	1359884	ornithine carbamoyltransferase
chromosome	DVR14_08490	CDS	-	1359908	1360978	[LysW]-lysine hydrolase
chromosome	DVR14_08495	CDS	-	1360975	1362123	aspartate aminotransferase family protein
chromosome	DVR14_08500	CDS	-	1362120	1363037	acetylglutamate/acetylaminoadipate kinase
chromosome	DVR14_08505	CDS	-	1363038	1364114	N-acetyl-gamma-glutamyl-phosphate reductase	1363442
chromosome	DVR14_08510	CDS	-	1364111	1364989	lysine biosynthesis protein LysX
chromosome	DVR14_08515	CDS	-	1365078	1365242	lysine biosynthesis protein LysW
chromosome	DVR14_08520	CDS	-	1365471	1366985	argininosuccinate lyase
chromosome	DVR14_08525	CDS	-	1366988	1368187	argininosuccinate synthase
chromosome	DVR14_08530	CDS	-	1368528	1369649	hypothetical protein
chromosome	DVR14_08535	CDS	+	1369734	1369919	hypothetical protein
chromosome	DVR14_08540	CDS	+	1369968	1370468	2'-5' RNA ligase family protein
chromosome	DVR14_08545	CDS	-	1370470	1372638	ATP-dependent DNA helicase	1371867/1372386
chromosome	DVR14_08550	CDS	+	1372789	1373199	hypothetical protein
chromosome	DVR14_08555	CDS	-	1373220	1374164	cation transporter	1373603
chromosome	DVR14_08560	CDS	+	1374314	1374826	metallophosphoesterase
chromosome	DVR14_08565	CDS	-	1375434	1376450	low specificity L-threonine aldolase	1375748
chromosome	DVR14_08570	CDS	+	1376576	1377670	aminopeptidase
chromosome	DVR14_08575	CDS	+	1377790	1378209	universal stress protein
chromosome	DVR14_08580	CDS	-	1378243	1378884	phospholipase
chromosome	DVR14_08585	CDS	-	1378881	1379501	VOC family protein
chromosome	DVR14_08590	CDS	-	1379550	1380155	FAD-binding protein
chromosome	DVR14_08595	CDS	+	1380459	1381574	glutamate--cysteine ligase
chromosome	DVR14_08600	CDS	-	1381571	1382236	hypothetical protein	1381828
chromosome	DVR14_08605	tRNA	-	1382709	1382783	tRNA-Arg
chromosome	DVR14_08610	CDS	-	1382960	1383238	hypothetical protein
chromosome	DVR14_08615	CDS	+	1383648	1384226	hypothetical protein
chromosome	DVR14_08620	CDS	+	1384223	1384636	coaE operon protein
chromosome	DVR14_08625	CDS	-	1384633	1385628	hypothetical protein
chromosome	DVR14_08630	CDS	-	1385742	1387136	signal recognition particle protein	1386542
chromosome	DVR14_08635	CDS	-	1387260	1387709	hypothetical protein
chromosome	DVR14_08640	CDS	-	1387710	1388246	ArsR family transcriptional regulator
chromosome	DVR14_08645	CDS	+	1388392	1388613	hypothetical protein	1388414
chromosome	DVR14_08650	CDS	+	1388698	1390152	dihydrolipoyl dehydrogenase
chromosome	DVR14_08655	CDS	+	1390212	1390889	DNA-binding protein
chromosome	DVR14_08660	CDS	+	1390942	1391283	hypothetical protein
chromosome	DVR14_08665	CDS	-	1391300	1392103	sulfurtransferase
chromosome	DVR14_08670	CDS	+	1392383	1393240	sulfurtransferase	1393109
chromosome	DVR14_08675	CDS	+	1393447	1393659	hypothetical protein
chromosome	DVR14_08680	CDS	+	1393728	1394363	rubrerythrin family protein	1393833
chromosome	DVR14_08685	CDS	-	1394717	1395358	hypothetical protein
chromosome	DVR14_08690	CDS	-	1395575	1395847	hypothetical protein	1395610
chromosome	DVR14_08695	CDS	-	1395936	1396766	hydroxyethylthiazole kinase	1396373
chromosome	DVR14_08700	CDS	-	1396763	1397428	thiamine phosphate synthase
chromosome	DVR14_08705	CDS	-	1397513	1398121	N-acetyltransferase
chromosome	DVR14_08710	CDS	+	1398446	1399405	AEC family transporter	1398488
chromosome	DVR14_08715	CDS	-	1399759	1399953	hypothetical protein
chromosome	DVR14_08720	CDS	-	1400215	1402002	4Fe-4S dicluster domain-containing protein
chromosome	DVR14_08725	CDS	-	1401992	1403719	ferredoxin--nitrite reductase
chromosome	DVR14_08730	CDS	-	1404023	1404607	hypothetical protein
chromosome	DVR14_08735	pseudogene	-	1404847	1404978	hypothetical protein
chromosome	DVR14_08740	CDS	-	1405142	1406731	signal recognition particle-docking protein FtsY
chromosome	DVR14_08745	CDS	-	1406760	1407206	prefoldin subunit alpha
chromosome	DVR14_08750	CDS	-	1407206	1407379	50S ribosomal protein L18a
chromosome	DVR14_08755	CDS	+	1407530	1407841	ASCH domain-containing protein
chromosome	DVR14_08760	CDS	-	1407845	1408168	hypothetical protein
chromosome	DVR14_08765	CDS	-	1408304	1408969	translation initiation factor IF-6
chromosome	DVR14_08770	CDS	-	1408972	1409250	50S ribosomal protein L31e
chromosome	DVR14_08775	CDS	-	1409253	1409405	50S ribosomal protein L39e
chromosome	DVR14_08780	CDS	-	1409581	1410138	RNA 2',3'-cyclic phosphodiesterase
chromosome	DVR14_08785	CDS	+	1410258	1411910	FAD-dependent oxidoreductase	1410288
chromosome	DVR14_08790	CDS	+	1411974	1412912	tetratricopeptide repeat protein
chromosome	DVR14_08795	CDS	+	1412917	1413210	DUF424 domain-containing protein
chromosome	DVR14_08800	CDS	-	1413315	1414190	ABC transporter	1414115
chromosome	DVR14_08805	CDS	-	1414187	1415173	ABC transporter ATP-binding protein
chromosome	DVR14_08810	CDS	+	1415276	1415617	ArsR family transcriptional regulator
chromosome	DVR14_08815	CDS	+	1415623	1415946	hypothetical protein
chromosome	DVR14_08820	CDS	+	1415990	1416325	hypothetical protein
chromosome	DVR14_08825	CDS	+	1416337	1417188	histidine kinase
chromosome	DVR14_08830	CDS	+	1417555	1418802	cysteine desulfurase
chromosome	DVR14_08835	CDS	+	1419034	1419486	response regulator
chromosome	DVR14_08840	CDS	+	1419537	1420169	HD domain-containing protein
chromosome	DVR14_08845	CDS	+	1420281	1420700	SUF system NifU family Fe-S cluster assembly protein
chromosome	DVR14_08850	CDS	-	1420932	1422791	IucA/IucC family siderophore biosynthesis protein	1421506
chromosome	DVR14_08855	CDS	-	1422794	1424260	lysine 6-monooxygenase
chromosome	DVR14_08860	CDS	-	1424253	1424918	N-acetyltransferase
chromosome	DVR14_08865	CDS	-	1424915	1426804	IucA/IucC family siderophore biosynthesis protein
chromosome	DVR14_08870	CDS	-	1426801	1428384	aspartate aminotransferase family protein
chromosome	DVR14_08875	CDS	-	1428381	1429754	aminotransferase class III-fold pyridoxal phosphate-dependent enzyme
chromosome	DVR14_08880	CDS	-	1430357	1431388	DNA repair and recombination protein RadA
chromosome	DVR14_08885	CDS	-	1431532	1432740	pyrrolo-quinoline quinone
chromosome	DVR14_08890	CDS	-	1432737	1434353	GAF domain-containing protein
chromosome	DVR14_08895	CDS	-	1434944	1435132	hypothetical protein
chromosome	DVR14_08900	CDS	-	1437313	1437921	hypothetical protein	1437381
chromosome	DVR14_08905	CDS	-	1437946	1438836	zinc metalloprotease HtpX
chromosome	DVR14_08910	CDS	+	1438974	1439747	creatininase family protein
chromosome	DVR14_08915	CDS	+	1440049	1441170	hypothetical protein
chromosome	DVR14_08920	CDS	+	1441163	1442308	class I SAM-dependent methyltransferase family protein
chromosome	DVR14_08925	CDS	-	1442466	1444316	ATP-dependent DNA helicase	1443875
chromosome	DVR14_08930	tRNA	+	1444540	1444628	tRNA-Gly
chromosome	DVR14_08935	CDS	-	1444789	1445034	hypothetical protein	1444980
chromosome	DVR14_08940	CDS	+	1445148	1446140	zinc/iron-chelating domain-containing protein
chromosome	DVR14_08945	CDS	+	1446525	1447532	hypothetical protein	1447084
chromosome	DVR14_08950	CDS	+	1447622	1448683	alcohol dehydrogenase
chromosome	DVR14_08955	CDS	-	1448917	1449204	DUF2795 domain-containing protein
chromosome	DVR14_08960	CDS	+	1449364	1450143	PHP domain-containing protein
chromosome	DVR14_08965	CDS	-	1450365	1450688	ferredoxin family protein
chromosome	DVR14_08970	CDS	+	1451106	1452725	succinate-semialdehyde dehydrogenase (NADP(+))
chromosome	DVR14_08975	CDS	+	1452778	1453791	porphobilinogen synthase
chromosome	DVR14_08980	CDS	+	1454282	1455976	ammonium transporter
chromosome	DVR14_08985	CDS	+	1456103	1456690	PH domain-containing protein
chromosome	DVR14_08990	CDS	+	1456830	1458176	glutamate-1-semialdehyde 2,1-aminomutase
chromosome	DVR14_08995	CDS	+	1458228	1458725	hypothetical protein
chromosome	DVR14_09000	CDS	-	1458900	1461224	cytochrome B	1459868/1461182
chromosome	DVR14_09005	CDS	-	1461475	1461840	group 1 truncated hemoglobin
chromosome	DVR14_09010	CDS	+	1462025	1463164	hydroxymethylbilane synthase
chromosome	DVR14_09015	CDS	+	1463179	1463985	uroporphyrinogen-III C-methyltransferase	1463896
chromosome	DVR14_09020	CDS	+	1463989	1464729	uroporphyrinogen-III synthase
chromosome	DVR14_09025	CDS	+	1464726	1465814	CapA family protein
chromosome	DVR14_09030	pseudogene	+	1465878	1466030	recombinase RecJ
chromosome	DVR14_09035	CDS	-	1466046	1467074	hypothetical protein
chromosome	DVR14_09040	CDS	-	1467071	1467754	DUF4166 domain-containing protein
chromosome	DVR14_09045	CDS	-	1467808	1468686	complex I NDUFA9 subunit family protein
chromosome	DVR14_09050	CDS	+	1468845	1470329	recombinase RecJ
chromosome	DVR14_09055	CDS	-	1470659	1471414	phosphoesterase	1471152
chromosome	DVR14_09060	CDS	+	1472430	1473356	hypothetical protein
chromosome	DVR14_09065	CDS	+	1473353	1474159	hypothetical protein
chromosome	DVR14_09070	CDS	-	1474192	1474581	hypothetical protein
chromosome	DVR14_09075	CDS	+	1474739	1475056	hypothetical protein
chromosome	DVR14_09080	CDS	+	1475129	1475494	NifU family protein
chromosome	DVR14_09085	CDS	-	1475592	1476497	ketopantoate reductase family protein
chromosome	DVR14_09090	CDS	-	1476672	1477010	hypothetical protein
chromosome	DVR14_09095	CDS	+	1477363	1478274	alpha/beta hydrolase
chromosome	DVR14_09100	CDS	-	1478566	1483731	DNA polymerase II large subunit	1479075/1481412
chromosome	DVR14_09105	CDS	-	1483733	1484152	DNA-binding protein	1483963
chromosome	DVR14_09110	CDS	+	1484444	1486021	ABC transporter substrate-binding protein
chromosome	DVR14_09115	CDS	+	1486118	1487119	ABC transporter permease
chromosome	DVR14_09120	CDS	+	1487122	1488150	ABC transporter permease
chromosome	DVR14_09125	CDS	+	1488153	1489313	ABC transporter ATP-binding protein
chromosome	DVR14_09130	CDS	+	1489306	1490625	ABC transporter ATP-binding protein
chromosome	DVR14_09135	CDS	+	1490707	1491186	hypothetical protein	1490884
chromosome	DVR14_09140	CDS	-	1492556	1492756	hypothetical protein	1492639
chromosome	DVR14_09145	CDS	-	1494127	1494648	hypothetical protein	1494507
chromosome	DVR14_09150	CDS	+	1495118	1495969	CBS domain-containing protein
chromosome	DVR14_09155	CDS	+	1495962	1497731	glycine--tRNA ligase
chromosome	DVR14_09160	CDS	+	1498081	1498527	hypothetical protein
chromosome	DVR14_09165	CDS	+	1498673	1499257	dolichol kinase
chromosome	DVR14_09170	CDS	+	1499357	1500568	MFS transporter
chromosome	DVR14_09175	CDS	+	1500825	1501652	ABC transporter permease
chromosome	DVR14_09180	CDS	+	1502373	1503023	hypothetical protein	1502505
chromosome	DVR14_09185	CDS	+	1503779	1506214	Hef nuclease
chromosome	DVR14_09190	CDS	-	1506216	1507073	inositol phosphorylceramide synthase
chromosome	DVR14_09195	CDS	-	1507320	1508039	hypothetical protein
chromosome	DVR14_09200	CDS	-	1508100	1508558	TIGR00725 family protein	1508273
chromosome	DVR14_09205	CDS	+	1508728	1509642	malate dehydrogenase
chromosome	DVR14_09210	CDS	-	1509754	1509999	ferredoxin
chromosome	DVR14_09215	CDS	+	1510114	1510956	class I SAM-dependent methyltransferase
chromosome	DVR14_09220	CDS	+	1511036	1512244	inorganic phosphate transporter
chromosome	DVR14_09225	CDS	-	1512281	1512739	universal stress protein
chromosome	DVR14_09230	CDS	+	1513060	1515432	ATP-dependent DNA helicase	1513225
chromosome	DVR14_09235	CDS	+	1515432	1515932	KEOPS complex component
chromosome	DVR14_09240	CDS	+	1515994	1517364	NADH:flavin oxidoreductase
chromosome	DVR14_09245	CDS	-	1517369	1518067	rhodanese-like domain-containing protein	1517856
chromosome	DVR14_09250	tRNA	-	1518195	1518267	tRNA-Gln
chromosome	DVR14_09255	CDS	-	1518384	1519178	hypothetical protein
chromosome	DVR14_09260	CDS	+	1519295	1519885	IMP cyclohydrolase
chromosome	DVR14_09265	CDS	+	1519965	1520351	hypothetical protein
chromosome	DVR14_09270	CDS	+	1520478	1521146	metallophosphoesterase
chromosome	DVR14_09275	CDS	+	1521342	1521857	serine O-acetyltransferase
chromosome	DVR14_09280	CDS	-	1522146	1523540	phosphoglucomutase/phosphomannomutase family protein
chromosome	DVR14_09285	CDS	-	1523603	1524586	hypothetical protein	1524016
chromosome	DVR14_09290	CDS	-	1524645	1524893	GIY-YIG nuclease family protein
chromosome	DVR14_09295	CDS	-	1525238	1525996	nickel pincer cofactor biosynthesis protein LarB	1525554
chromosome	DVR14_09300	CDS	+	1526295	1526462	DUF1931 family protein
chromosome	DVR14_09305	CDS	+	1526580	1527035	hypothetical protein
chromosome	DVR14_09310	CDS	-	1527058	1527765	ribose-5-phosphate isomerase RpiA
chromosome	DVR14_09315	CDS	-	1527819	1528673	ABC transporter
chromosome	DVR14_09320	CDS	-	1528670	1529611	ABC transporter ATP-binding protein
chromosome	DVR14_09325	CDS	+	1529930	1530241	hypothetical protein	1530014
chromosome	DVR14_09330	CDS	+	1530352	1531110	ABC transporter ATP-binding protein
chromosome	DVR14_09335	CDS	+	1531107	1532387	ABC transporter permease	1532187
chromosome	DVR14_09340	CDS	-	1532388	1532945	hypothetical protein
chromosome	DVR14_09345	CDS	-	1533035	1533247	hypothetical protein
chromosome	DVR14_09350	CDS	-	1533332	1534444	AI-2E family transporter
chromosome	DVR14_09355	CDS	+	1534543	1535625	thiamine ABC transporter substrate-binding protein
chromosome	DVR14_09360	CDS	+	1535630	1537531	iron ABC transporter permease	1537070
chromosome	DVR14_09365	CDS	+	1537528	1538565	ABC transporter ATP-binding protein
chromosome	DVR14_09370	CDS	+	1538650	1538961	carboxypeptidase regulatory-like domain-containing protein
chromosome	DVR14_09375	CDS	+	1539036	1539227	hypothetical protein
chromosome	DVR14_09380	CDS	-	1539249	1541132	SLC13 family permease
chromosome	DVR14_09385	CDS	+	1541511	1541819	hypothetical protein
chromosome	DVR14_09390	CDS	+	1541816	1542304	FAD synthase	1542033
chromosome	DVR14_09395	CDS	-	1542330	1544702	ATP-dependent DNA helicase	1543100
chromosome	DVR14_09400	CDS	+	1544886	1545122	hypothetical protein
chromosome	DVR14_09405	CDS	+	1545267	1545842	DUF1684 domain-containing protein
chromosome	DVR14_09410	CDS	-	1546047	1546727	class I SAM-dependent methyltransferase
chromosome	DVR14_09415	CDS	+	1547077	1547655	hypothetical protein
chromosome	DVR14_09420	CDS	-	1547784	1548566	hypothetical protein
chromosome	DVR14_09425	CDS	-	1548909	1549913	hypothetical protein
chromosome	DVR14_09430	CDS	-	1549913	1550314	DUF2073 domain-containing protein
chromosome	DVR14_09435	CDS	-	1550321	1550959	GTP-binding protein	1550740
chromosome	DVR14_09440	CDS	+	1552207	1553967	cell division control protein Ccd6
chromosome	DVR14_09445	CDS	-	1554055	1555014	S26 family signal peptidase	1554411
chromosome	DVR14_09450	CDS	-	1555107	1555982	S26 family signal peptidase	1555148
chromosome	DVR14_09455	CDS	+	1556161	1557720	DNA-directed DNA polymerase II small subunit
chromosome	DVR14_09460	CDS	-	1558171	1558608	hypothetical protein	1558560
chromosome	DVR14_09465	CDS	+	1558815	1559993	aspartate kinase
chromosome	DVR14_09470	CDS	+	1560138	1560764	hypothetical protein
chromosome	DVR14_09475	CDS	+	1560918	1562264	tyrosine phenol-lyase	1561524
chromosome	DVR14_09480	CDS	-	1562306	1562674	hypothetical protein
chromosome	DVR14_09485	CDS	-	1562735	1563157	N-acetyltransferase
chromosome	DVR14_09490	CDS	-	1563160	1563426	hypothetical protein
chromosome	DVR14_09495	CDS	-	1563511	1564608	polymer-forming cytoskeletal protein
chromosome	DVR14_09500	CDS	+	1564739	1565731	replication factor C small subunit
chromosome	DVR14_09505	CDS	-	1565741	1567804	PAS domain-containing protein
chromosome	DVR14_09510	CDS	-	1567907	1568617	hypothetical protein
chromosome	DVR14_09515	CDS	-	1568614	1569270	hypothetical protein
chromosome	DVR14_09520	CDS	+	1569604	1572381	alanine--tRNA ligase	1570576/1572157
chromosome	DVR14_09525	CDS	+	1572461	1573246	alpha/beta fold hydrolase
chromosome	DVR14_09530	CDS	+	1573306	1574559	long-chain fatty acid--CoA ligase
chromosome	DVR14_09535	CDS	+	1574688	1575425	type 1 glutamine amidotransferase	1575282
chromosome	DVR14_09540	CDS	+	1575562	1575840	hypothetical protein
chromosome	DVR14_09545	CDS	+	1575837	1576289	PIN domain-containing protein
chromosome	DVR14_09550	CDS	-	1576444	1578630	4Fe-4S dicluster domain-containing protein	1576926/1577886
chromosome	DVR14_09555	CDS	+	1578811	1579401	conditioned medium-induced protein 4
chromosome	DVR14_09560	CDS	+	1579561	1580244	hypothetical protein
chromosome	DVR14_09565	CDS	-	1580251	1580460	hypothetical protein
chromosome	DVR14_09570	CDS	-	1580567	1581154	threonylcarbamoyl-AMP synthase
chromosome	DVR14_09575	CDS	-	1581205	1581720	peroxiredoxin
chromosome	DVR14_09580	CDS	-	1581720	1582010	glutaredoxin
chromosome	DVR14_09585	CDS	+	1582119	1583522	HlyC/CorC family transporter	1582503
chromosome	DVR14_09590	CDS	-	1583571	1584299	hypothetical protein
chromosome	DVR14_09595	CDS	-	1584349	1585542	inorganic phosphate transporter	1585500
chromosome	DVR14_09600	CDS	-	1585711	1586142	hypothetical protein
chromosome	DVR14_09605	CDS	-	1586232	1586954	hypothetical protein
chromosome	DVR14_09610	CDS	-	1587032	1587514	hypothetical protein
chromosome	DVR14_09615	CDS	+	1587976	1588653	uracil phosphoribosyltransferase
chromosome	DVR14_09620	CDS	+	1588807	1589181	cupin domain-containing protein
chromosome	DVR14_09625	CDS	+	1589615	1590565	C4-dicarboxylate ABC transporter substrate-binding protein
chromosome	DVR14_09630	CDS	+	1590613	1591146	DUF1850 domain-containing protein	1590901
chromosome	DVR14_09635	CDS	+	1591143	1593851	TRAP transporter permease
chromosome	DVR14_09640	CDS	+	1593945	1594772	hypothetical protein	1594275
chromosome	DVR14_09645	CDS	-	1594775	1595383	YigZ family protein
chromosome	DVR14_09650	CDS	+	1595594	1596016	hypothetical protein
chromosome	DVR14_09655	CDS	-	1596021	1596524	amino acid-binding protein
chromosome	DVR14_09660	CDS	+	1596643	1597344	hypothetical protein
chromosome	DVR14_09665	CDS	-	1597345	1597932	imidazoleglycerol-phosphate dehydratase HisB
chromosome	DVR14_09670	CDS	+	1598209	1598466	hypothetical protein
chromosome	DVR14_09675	CDS	-	1598577	1599329	1-(5-phosphoribosyl)-5-[(5- phosphoribosylamino)methylideneamino] imidazole-4-carboxamide isomerase
chromosome	DVR14_09680	pseudogene	+	1599336	1599567	arsenite transport protein
chromosome	DVR14_09685	CDS	+	1599795	1600172	hypothetical protein
chromosome	DVR14_09690	CDS	+	1600276	1601454	inorganic phosphate transporter
chromosome	DVR14_09695	CDS	+	1601522	1601947	universal stress protein
chromosome	DVR14_09700	CDS	+	1602181	1603365	inorganic phosphate transporter
chromosome	DVR14_09705	CDS	+	1603722	1604111	ferredoxin	1603962
chromosome	DVR14_09710	CDS	-	1604416	1604835	RidA family protein
chromosome	DVR14_09715	CDS	+	1604976	1605371	ArsR family transcriptional regulator	1605087
chromosome	DVR14_09720	CDS	+	1605364	1606524	arsenical-resistance protein
chromosome	DVR14_09725	CDS	+	1606540	1606983	low molecular weight phosphatase family protein	1606723
chromosome	DVR14_09730	CDS	-	1606992	1607498	HPP family protein
chromosome	DVR14_09735	CDS	+	1607734	1608762	peptidase A24	1607959
chromosome	DVR14_09740	CDS	-	1608754	1608984	hypothetical protein
chromosome	DVR14_09745	CDS	-	1609069	1609374	hypothetical protein
chromosome	DVR14_09750	CDS	-	1609531	1609950	HIT family protein	1609929
chromosome	DVR14_09755	CDS	-	1609983	1610690	uracil-DNA glycosylase
chromosome	DVR14_09760	CDS	+	1610830	1611060	hypothetical protein
chromosome	DVR14_09765	CDS	-	1611216	1612235	hypothetical protein
chromosome	DVR14_09770	CDS	-	1612409	1612981	transcriptional regulator
chromosome	DVR14_09775	CDS	+	1613126	1613779	hypothetical protein	1613153/1613342
chromosome	DVR14_09780	CDS	+	1613871	1617077	isoleucine--tRNA ligase	1616923
chromosome	DVR14_09785	CDS	+	1617637	1619685	hypothetical protein	1618111
chromosome	DVR14_09790	CDS	-	1619701	1620240	hypothetical protein
chromosome	DVR14_09795	CDS	-	1620335	1621192	ribose-phosphate diphosphokinase
chromosome	DVR14_09800	CDS	-	1621283	1621732	hypothetical protein
chromosome	DVR14_09805	CDS	-	1621868	1622701	hypothetical protein
chromosome	DVR14_09810	CDS	+	1622804	1624180	phosphoglucosamine mutase
chromosome	DVR14_09815	CDS	-	1624549	1624944	universal stress protein
chromosome	DVR14_09820	CDS	-	1625032	1626210	hypothetical protein
chromosome	DVR14_09825	CDS	-	1626212	1626580	phosphoribosyl-AMP cyclohydrolase
chromosome	DVR14_09830	CDS	-	1626658	1626915	hypothetical protein	1626780
chromosome	DVR14_09835	CDS	+	1627098	1627394	AbrB/MazE/SpoVT family DNA-binding domain-containing protein
chromosome	DVR14_09840	CDS	+	1627391	1627831	PIN domain-containing protein
chromosome	DVR14_09845	CDS	-	1627901	1629487	phosphoglycerate dehydrogenase	1628734
chromosome	DVR14_09850	CDS	+	1629632	1630087	universal stress protein
chromosome	DVR14_09855	CDS	-	1630097	1631554	PAS domain S-box protein
chromosome	DVR14_09860	CDS	+	1631982	1632674	HAD family hydrolase	1632081
chromosome	DVR14_09865	CDS	+	1632841	1633218	hypothetical protein	1633051
chromosome	DVR14_09870	CDS	-	1633366	1634157	hypothetical protein
chromosome	DVR14_09875	CDS	-	1634295	1635554	homoserine O-acetyltransferase	1634375
chromosome	DVR14_09880	CDS	-	1635551	1636930	O-acetylhomoserine aminocarboxypropyltransferase/cysteine synthase	1636141
chromosome	DVR14_09885	CDS	+	1637078	1637416	hypothetical protein
chromosome	DVR14_09890	CDS	-	1637449	1638105	hypothetical protein
chromosome	DVR14_09895	pseudogene	+	1638224	1639455	MFS transporter
chromosome	DVR14_09900	CDS	+	1639578	1640045	hypothetical protein
chromosome	DVR14_09905	CDS	+	1640221	1640850	hypothetical protein
chromosome	DVR14_09910	CDS	+	1640917	1641558	hypothetical protein
chromosome	DVR14_09915	CDS	+	1641711	1642823	alanine--glyoxylate aminotransferase family protein
chromosome	DVR14_09920	CDS	-	1643101	1644444	peptidase S8
chromosome	DVR14_09925	CDS	-	1644894	1645184	translation initiation factor eIF-1A
chromosome	DVR14_09930	CDS	+	1645321	1645500	hypothetical protein
chromosome	DVR14_09935	CDS	+	1645560	1645814	hypothetical protein
chromosome	DVR14_09940	CDS	-	1645821	1647797	DUF460 domain-containing protein
chromosome	DVR14_09945	CDS	-	1647988	1648926	ribonuclease Z
chromosome	DVR14_09950	CDS	+	1649078	1650313	DUF4179 domain-containing protein
chromosome	DVR14_09955	CDS	+	1650377	1651381	AAA family ATPase
chromosome	DVR14_09960	CDS	-	1651413	1651928	DUF21 domain-containing protein
chromosome	DVR14_09965	CDS	+	1652027	1652464	acyl-CoA thioesterase	1652439
chromosome	DVR14_09970	CDS	-	1653163	1654101	hypothetical protein
chromosome	DVR14_09975	CDS	-	1654375	1655496	TIGR01177 family methyltransferase	1655111
chromosome	DVR14_09980	CDS	+	1655667	1656227	TATA-box-binding protein
chromosome	DVR14_09985	CDS	+	1656680	1657099	hypothetical protein	1656746
chromosome	DVR14_09990	CDS	-	1657116	1657973	ATP phosphoribosyltransferase
chromosome	DVR14_09995	CDS	-	1658180	1658818	hypothetical protein
chromosome	DVR14_10000	CDS	-	1658829	1659197	SHOCT domain-containing protein
chromosome	DVR14_10005	CDS	+	1659603	1661000	YHS domain-containing protein	1660431
chromosome	DVR14_10010	CDS	-	1661029	1661226	heavy-metal-associated domain-containing protein
chromosome	DVR14_10015	CDS	+	1661353	1661943	AsnC family transcriptional regulator	1661428
chromosome	DVR14_10020	CDS	+	1662028	1664625	heavy metal translocating P-type ATPase	1663946
chromosome	DVR14_10025	CDS	-	1664721	1665728	DUF4382 domain-containing protein
chromosome	DVR14_10030	CDS	-	1665781	1666506	stage II sporulation protein M
chromosome	DVR14_10035	CDS	+	1666640	1667938	amidohydrolase	1667732
chromosome	DVR14_10040	CDS	+	1668088	1668984	hypothetical protein
chromosome	DVR14_10045	CDS	+	1669237	1670526	adenosylhomocysteinase	1669852
chromosome	DVR14_10050	CDS	-	1670530	1671303	PAS domain-containing protein
chromosome	DVR14_10055	CDS	-	1671367	1671624	hypothetical protein
chromosome	DVR14_10060	CDS	+	1671885	1676381	PAS domain S-box protein	1671954/1672206/1672920/1675080
chromosome	DVR14_10065	CDS	+	1676458	1677270	CPBP family intramembrane metalloprotease
chromosome	DVR14_10070	CDS	+	1677354	1677875	nucleoid-structuring protein H-NS	1677507
chromosome	DVR14_10075	CDS	-	1677882	1679717	acyl-CoA dehydrogenase
chromosome	DVR14_10080	CDS	-	1679813	1680451	SWIM zinc finger family protein
chromosome	DVR14_10085	CDS	+	1680641	1680904	hypothetical protein
chromosome	DVR14_10090	CDS	-	1680998	1682089	DNA primase regulatory subunit PriL	1681279
chromosome	DVR14_10095	CDS	-	1682145	1682345	hypothetical protein
chromosome	DVR14_10100	CDS	+	1682344	1683213	alpha/beta fold hydrolase	1682500
chromosome	DVR14_10105	CDS	-	1683256	1683573	hypothetical protein
chromosome	DVR14_10110	CDS	-	1683656	1684399	DNA polymerase sliding clamp
chromosome	DVR14_10115	CDS	+	1684628	1685401	TRAM domain-containing protein	1685249
chromosome	DVR14_10120	CDS	-	1685402	1685581	CopG family transcriptional regulator
chromosome	DVR14_10125	CDS	-	1685740	1688061	translocase
chromosome	DVR14_10130	CDS	+	1688192	1689142	translocase
chromosome	DVR14_10135	CDS	+	1689463	1691604	nitrate reductase	1690876
chromosome	DVR14_10140	CDS	+	1692126	1693892	ferredoxin--nitrite reductase
chromosome	DVR14_10145	CDS	+	1693971	1694255	amphi-Trp domain-containing protein
chromosome	DVR14_10150	CDS	-	1694297	1694653	hypothetical protein
chromosome	DVR14_10155	CDS	-	1694892	1695737	ATP-dependent sacrificial sulfur transferase LarE
chromosome	DVR14_10160	CDS	+	1695852	1696421	hypothetical protein
chromosome	DVR14_10165	CDS	-	1696460	1697419	DUF368 domain-containing protein
chromosome	DVR14_10170	CDS	+	1697630	1699672	endonuclease MutS2
chromosome	DVR14_10175	CDS	-	1699721	1700059	hypothetical protein
chromosome	DVR14_10180	CDS	+	1700183	1701313	ORC1-type DNA replication protein
chromosome	DVR14_10185	CDS	-	1701341	1701610	hypothetical protein
chromosome	DVR14_10190	CDS	+	1701894	1702628	DUF4397 domain-containing protein
chromosome	DVR14_10195	CDS	+	1702829	1704886	excinuclease ABC subunit UvrB
chromosome	DVR14_10200	CDS	-	1704883	1705092	hypothetical protein
chromosome	DVR14_10205	CDS	-	1705470	1705931	hypothetical protein
chromosome	DVR14_10210	CDS	-	1706035	1707261	hypothetical protein
chromosome	DVR14_10215	CDS	-	1707451	1708782	dehydrogenase	1708110
chromosome	DVR14_10220	CDS	-	1708881	1709363	GNAT family N-acetyltransferase
chromosome	DVR14_10225	CDS	-	1709442	1709918	N-acetyltransferase
chromosome	DVR14_10230	CDS	-	1709995	1710297	translation initiation factor
chromosome	DVR14_10235	CDS	-	1710378	1712132	excinuclease ABC subunit C
chromosome	DVR14_10240	CDS	-	1712159	1712815	hypothetical protein
chromosome	DVR14_10245	CDS	+	1712936	1713205	hypothetical protein
chromosome	DVR14_10250	CDS	+	1713331	1714263	ABC transporter ATP-binding protein
chromosome	DVR14_10255	CDS	+	1714260	1715219	ABC transporter	1714527
chromosome	DVR14_10260	CDS	+	1715304	1716278	arsenic-transporting ATPase	1715673/1716015
chromosome	DVR14_10265	CDS	-	1716374	1716595	hypothetical protein
chromosome	DVR14_10270	CDS	+	1717591	1717779	multidrug transporter	1717636
chromosome	DVR14_10275	CDS	-	1717858	1719936	DNA ligase (NAD(+)) LigA	1719660
chromosome	DVR14_10280	CDS	+	1719969	1720214	hypothetical protein
chromosome	DVR14_10285	CDS	-	1720209	1720634	hypothetical protein
chromosome	DVR14_10290	CDS	-	1720698	1721087	ferredoxin
chromosome	DVR14_10295	CDS	-	1721104	1722516	selenium-binding protein
chromosome	DVR14_10300	CDS	-	1722577	1722948	ferredoxin
chromosome	DVR14_10305	CDS	-	1723085	1724545	Na+/H+ antiporter NhaC
chromosome	DVR14_10310	CDS	+	1724676	1725551	serine protein kinase RIO
chromosome	DVR14_10315	CDS	+	1725607	1726107	metallophosphoesterase
chromosome	DVR14_10320	CDS	+	1726215	1726772	RNA-processing protein	1726287/1726401
chromosome	DVR14_10325	CDS	+	1727068	1728732	thermosome subunit	1727278/1727803
chromosome	DVR14_10330	pseudogene	+	1729095	1729358	class I SAM-dependent methyltransferase
chromosome	DVR14_10335	CDS	+	1729566	1730564	alanine dehydrogenase	1730016
chromosome	DVR14_10340	CDS	-	1730607	1731371	DUF2071 domain-containing protein
chromosome	DVR14_10345	CDS	-	1731676	1734372	leucine--tRNA ligase	1732371/1733751
chromosome	DVR14_10350	CDS	+	1734503	1734976	hypothetical protein
chromosome	DVR14_10355	CDS	+	1735067	1735837	SDR family oxidoreductase
chromosome	DVR14_10360	CDS	-	1735851	1736651	hypothetical protein
chromosome	DVR14_10365	CDS	-	1736812	1737231	Hsp20/alpha crystallin family protein
chromosome	DVR14_10370	CDS	-	1737294	1737752	peroxiredoxin	1737467
chromosome	DVR14_10375	CDS	+	1737817	1738005	hypothetical protein
chromosome	DVR14_10380	CDS	-	1738030	1738848	prephenate dehydratase
chromosome	DVR14_10385	CDS	-	1738941	1740251	MFS transporter
chromosome	DVR14_10390	CDS	-	1740703	1741011	chromosomal protein MC1
chromosome	DVR14_10395	CDS	+	1741234	1741431	hypothetical protein
chromosome	DVR14_10400	CDS	-	1741595	1743307	phenylalanine--tRNA ligase subunit beta
chromosome	DVR14_10405	CDS	-	1743307	1744833	phenylalanine--tRNA ligase subunit alpha	1743669
chromosome	DVR14_10410	CDS	-	1745113	1746399	hypothetical protein
chromosome	DVR14_10415	CDS	+	1746717	1748786	PAS domain-containing sensor histidine kinase
chromosome	DVR14_10420	CDS	-	1748816	1750411	tryptophan--tRNA ligase	1750018
chromosome	DVR14_10425	CDS	-	1750493	1750930	ArsR family transcriptional regulator
chromosome	DVR14_10430	CDS	+	1751058	1751654	hypothetical protein	1751308
chromosome	DVR14_10435	CDS	+	1751718	1752644	ornithine cyclodeaminase family protein
chromosome	DVR14_10440	CDS	-	1752867	1753943	tRNA-intron lyase
chromosome	DVR14_10445	CDS	-	1754225	1755001	DUF91 domain-containing protein
chromosome	DVR14_10450	CDS	-	1755271	1755936	DUF4382 domain-containing protein
chromosome	DVR14_10455	CDS	-	1756438	1757139	hypothetical protein
chromosome	DVR14_10460	CDS	-	1757290	1758480	hypothetical protein
chromosome	DVR14_10465	CDS	-	1758592	1758837	hypothetical protein
chromosome	DVR14_10470	CDS	-	1758965	1759315	hypothetical protein
chromosome	DVR14_10475	CDS	-	1759477	1759851	hypothetical protein
chromosome	DVR14_10480	CDS	-	1759876	1760430	hypothetical protein
chromosome	DVR14_10485	CDS	+	1760738	1761337	DJ-1/PfpI family protein
chromosome	DVR14_10490	CDS	+	1761631	1762281	HAD family phosphatase
chromosome	DVR14_10495	CDS	-	1762298	1764652	DEAD/DEAH box helicase
chromosome	DVR14_10500	CDS	-	1764708	1765304	hypothetical protein
chromosome	DVR14_10505	CDS	-	1765430	1765945	PH domain-containing protein
chromosome	DVR14_10510	CDS	+	1766093	1767061	lipoyl synthase	1766457
chromosome	DVR14_10515	CDS	+	1767339	1768448	pyruvate dehydrogenase (acetyl-transferring) E1 component subunit alpha
chromosome	DVR14_10520	CDS	+	1768452	1769441	alpha-ketoacid dehydrogenase subunit beta
chromosome	DVR14_10525	CDS	+	1769444	1771084	2-oxo acid dehydrogenase subunit E2
chromosome	DVR14_10530	CDS	+	1771144	1772661	dihydrolipoyl dehydrogenase
chromosome	DVR14_10535	CDS	-	1772857	1773153	hypothetical protein
chromosome	DVR14_10540	CDS	-	1773150	1773527	ArsR family transcriptional regulator	1773263
chromosome	DVR14_10545	rRNA	+	1774454	1775926	16S ribosomal RNA	1775140/1775917
chromosome	DVR14_10550	tRNA	+	1776082	1776153	tRNA-Ala
chromosome	DVR14_10555	rRNA	+	1776386	1779287	23S ribosomal RNA	1776406/1776949/1777663/1778059/1779223
chromosome	DVR14_10560	rRNA	+	1779429	1779550	5S ribosomal RNA
chromosome	DVR14_10565	tRNA	+	1779693	1779768	tRNA-Cys
chromosome	DVR14_10570	tRNA	-	1779996	1780069	tRNA-Lys
chromosome	DVR14_10575	CDS	-	1780130	1780825	hypothetical protein
chromosome	DVR14_10580	CDS	+	1781690	1781980	hypothetical protein
chromosome	DVR14_10585	CDS	+	1782043	1782537	DUF892 family protein
chromosome	DVR14_10590	CDS	+	1782739	1783212	ribosomal-protein-alanine N-acetyltransferase
chromosome	DVR14_10595	CDS	+	1783249	1783677	hypothetical protein
chromosome	DVR14_10600	CDS	+	1783703	1784122	hypothetical protein
chromosome	DVR14_10605	CDS	+	1784183	1784752	NUDIX hydrolase
chromosome	DVR14_10610	CDS	+	1784858	1785223	rhodanese-like domain-containing protein
chromosome	DVR14_10615	CDS	-	1785346	1785639	stress response translation initiation inhibitor YciH	1785417
chromosome	DVR14_10620	CDS	-	1785795	1788104	DUF4129 domain-containing protein
chromosome	DVR14_10625	CDS	-	1788101	1789162	DUF58 domain-containing protein
chromosome	DVR14_10630	CDS	-	1789159	1790139	MoxR family ATPase	1789644
chromosome	DVR14_10635	CDS	-	1790348	1790542	cold-shock protein
chromosome	DVR14_10640	CDS	-	1790639	1790890	hypothetical protein
chromosome	DVR14_10645	CDS	+	1790998	1791192	hypothetical protein	1791106
chromosome	DVR14_10650	CDS	-	1791207	1792217	5,10-methylenetetrahydromethanopterin reductase
chromosome	DVR14_10655	CDS	-	1792214	1792984	coenzyme F420-0:L-glutamate ligase
chromosome	DVR14_10660	CDS	+	1793196	1793534	hypothetical protein
chromosome	DVR14_10665	CDS	-	1793633	1795228	hydantoinase B/oxoprolinase family protein
chromosome	DVR14_10670	CDS	-	1795225	1797264	hydantoinase/oxoprolinase family protein
chromosome	DVR14_10675	CDS	-	1797295	1797888	YfcE family phosphodiesterase
chromosome	DVR14_10680	CDS	+	1798065	1799441	NUDIX domain-containing protein
chromosome	DVR14_10685	CDS	+	1799582	1800511	D-2-hydroxyacid dehydrogenase
chromosome	DVR14_10690	CDS	-	1800746	1801369	GTP-binding protein EngB
chromosome	DVR14_10695	CDS	-	1801457	1801918	hypothetical protein	1801516
chromosome	DVR14_10700	CDS	+	1802057	1803358	TIGR00341 family protein	1802495
chromosome	DVR14_10705	CDS	+	1803434	1803655	hypothetical protein
chromosome	DVR14_10710	CDS	-	1803769	1804755	GTP-binding protein
chromosome	DVR14_10715	CDS	+	1804838	1805209	hypothetical protein
chromosome	DVR14_10720	CDS	-	1805233	1805586	four-helix bundle copper-binding protein
chromosome	DVR14_10725	CDS	-	1805665	1805949	phosphoribosyl-ATP diphosphatase
chromosome	DVR14_10730	CDS	-	1805950	1806417	bifunctional nuclease family protein
chromosome	DVR14_10735	CDS	-	1806537	1807154	pyridoxal 5'-phosphate synthase glutaminase subunit PdxT
chromosome	DVR14_10740	CDS	+	1807281	1807496	DUF4177 domain-containing protein
chromosome	DVR14_10745	CDS	+	1807503	1808573	hypothetical protein
chromosome	DVR14_10750	CDS	-	1808700	1808861	preprotein translocase subunit Sec61beta
chromosome	DVR14_10755	CDS	+	1809072	1809341	thiol reductase thioredoxin
chromosome	DVR14_10760	CDS	-	1809443	1810111	NADPH-dependent F420 reductase
chromosome	DVR14_10765	CDS	-	1810217	1810474	hypothetical protein
chromosome	DVR14_10770	CDS	+	1810573	1811403	glycerophosphodiester phosphodiesterase
chromosome	DVR14_10775	CDS	+	1811608	1814076	cytochrome C oxidase subunit I	1812799
chromosome	DVR14_10780	CDS	+	1814192	1814959	Nif3-like dinuclear metal center hexameric protein
chromosome	DVR14_10785	CDS	+	1815089	1815373	hypothetical protein
chromosome	DVR14_10790	CDS	+	1815466	1815720	hypothetical protein
chromosome	DVR14_10795	CDS	+	1815836	1816888	deoxyhypusine synthase
chromosome	DVR14_10800	CDS	-	1816904	1817311	pyridoxamine 5'-phosphate oxidase family protein
chromosome	DVR14_10805	CDS	-	1817546	1818223	glycosyltransferase
chromosome	DVR14_10810	CDS	+	1818474	1818680	hypothetical protein
chromosome	DVR14_10815	CDS	-	1818946	1819074	hypothetical protein
chromosome	DVR14_10820	pseudogene	+	1819673	1821105	DUF389 domain-containing protein
chromosome	DVR14_10825	CDS	-	1821031	1821426	hypothetical protein
chromosome	DVR14_10830	CDS	-	1821600	1822595	linear amide C-N hydrolase
chromosome	DVR14_10835	CDS	-	1822916	1824085	glutathione-dependent formaldehyde dehydrogenase
chromosome	DVR14_10840	CDS	-	1824082	1824942	SRPBCC family protein
chromosome	DVR14_10845	CDS	+	1825184	1826023	potassium channel protein
chromosome	DVR14_10850	CDS	-	1825999	1826178	hypothetical protein
chromosome	DVR14_10855	CDS	+	1826426	1827808	FAD-dependent oxidoreductase
chromosome	DVR14_10860	CDS	-	1827893	1828102	hypothetical protein
chromosome	DVR14_10865	CDS	-	1828278	1828742	pyridoxamine 5'-phosphate oxidase family protein
chromosome	DVR14_10870	CDS	+	1828933	1830525	choline dehydrogenase
chromosome	DVR14_10875	CDS	+	1830620	1831285	AIM24 family protein
chromosome	DVR14_10880	pseudogene	+	1831355	1832741	sodium:calcium antiporter
chromosome	DVR14_10885	CDS	+	1832792	1833526	hypothetical protein
chromosome	DVR14_10890	CDS	+	1833597	1834049	DUF2391 domain-containing protein
chromosome	DVR14_10895	CDS	-	1834046	1834882	GNAT family N-acetyltransferase
chromosome	DVR14_10900	CDS	-	1834963	1835385	universal stress protein
chromosome	DVR14_10905	CDS	-	1835465	1837174	AMP-dependent synthetase
chromosome	DVR14_10910	CDS	-	1837263	1837532	hypothetical protein
chromosome	DVR14_10915	CDS	+	1837644	1838183	Rieske (2Fe-2S) protein
chromosome	DVR14_10920	CDS	-	1838326	1839204	TIGR01548 family HAD-type hydrolase
chromosome	DVR14_10925	CDS	-	1839245	1839868	DUF3267 domain-containing protein
chromosome	DVR14_10930	CDS	-	1839932	1840306	hypothetical protein
chromosome	DVR14_10935	CDS	+	1840376	1840897	archemetzincin	1840589
chromosome	DVR14_10940	CDS	-	1840946	1841212	hypothetical protein
chromosome	DVR14_10945	CDS	-	1841301	1843115	ribosome biogenesis/translation initiation ATPase RLI	1842371
chromosome	DVR14_10950	CDS	-	1843117	1843434	hypothetical protein
chromosome	DVR14_10955	CDS	-	1844385	1844957	hypothetical protein	1844800
chromosome	DVR14_10960	CDS	-	1845130	1845648	hypothetical protein	1845174
chromosome	DVR14_10965	pseudogene	-	1847001	1848941	flagellin
chromosome	DVR14_10970	CDS	-	1849409	1849669	hypothetical protein
chromosome	DVR14_10975	CDS	+	1850005	1850568	hypothetical protein
chromosome	DVR14_10980	CDS	+	1850853	1851449	hypothetical protein	1850889
chromosome	DVR14_10985	CDS	+	1851557	1852684	hypothetical protein	1851869
chromosome	DVR14_10990	CDS	+	1852796	1853974	signal peptidase I
chromosome	DVR14_10995	CDS	+	1854131	1855315	hypothetical protein
chromosome	DVR14_11000	CDS	+	1855499	1857109	long-chain fatty acid--CoA ligase	1855668
chromosome	DVR14_11005	CDS	+	1857291	1857584	MarR family transcriptional regulator
chromosome	DVR14_11010	CDS	+	1857630	1858043	hypothetical protein
chromosome	DVR14_11015	CDS	-	1858076	1858966	NAD+ synthase
chromosome	DVR14_11020	CDS	-	1859197	1859796	hypothetical protein
chromosome	DVR14_11025	CDS	+	1859963	1860688	rhodopsin	1860329
chromosome	DVR14_11030	CDS	+	1860943	1861728	lycopene cyclase domain-containing protein
chromosome	DVR14_11035	CDS	+	1861718	1862779	beta-carotene 15,15'-monooxygenase
chromosome	DVR14_11040	CDS	-	1863091	1864965	ATPase	1863873
chromosome	DVR14_11045	CDS	+	1865119	1866765	chemotaxis protein
chromosome	DVR14_11050	CDS	+	1866829	1867944	M20 family peptidase	1866865
chromosome	DVR14_11055	CDS	-	1867972	1868340	hypothetical protein
chromosome	DVR14_11060	CDS	+	1868578	1870104	carboxypeptidase M32
chromosome	DVR14_11065	CDS	+	1870196	1870939	SDR family oxidoreductase
chromosome	DVR14_11070	CDS	+	1871036	1871527	hypothetical protein
chromosome	DVR14_11075	CDS	+	1871723	1872562	tRNA pseudouridine(38-40) synthase TruA
chromosome	DVR14_11080	CDS	+	1872637	1872873	hypothetical protein
chromosome	DVR14_11085	CDS	-	1872870	1874183	hypothetical protein	1873607
chromosome	DVR14_11090	CDS	-	1874336	1875745	purine permease
chromosome	DVR14_11095	CDS	-	1875919	1876464	purine phosphoribosyltransferase family protein
chromosome	DVR14_11100	CDS	+	1876620	1878413	oligoendopeptidase F
chromosome	DVR14_11105	CDS	+	1878630	1879862	AAA family ATPase	1879389
chromosome	DVR14_11110	CDS	+	1880147	1880626	pyruvoyl-dependent arginine decarboxylase
chromosome	DVR14_11115	CDS	+	1880754	1881152	hypothetical protein
chromosome	DVR14_11120	CDS	-	1881187	1881594	hypothetical protein	1881366
chromosome	DVR14_11125	CDS	-	1881638	1882351	V-type ATP synthase subunit D
chromosome	DVR14_11130	CDS	-	1882434	1883447	ABC transporter ATP-binding protein
chromosome	DVR14_11135	CDS	-	1883527	1884477	ABC transporter permease subunit
chromosome	DVR14_11140	CDS	-	1884479	1885402	iron ABC transporter permease
chromosome	DVR14_11145	CDS	-	1885409	1886554	extracellular solute-binding protein
chromosome	DVR14_11150	CDS	-	1886672	1888285	long-chain fatty acid--CoA ligase	1888051
chromosome	DVR14_11155	CDS	-	1888621	1890030	ATP synthase subunit B
chromosome	DVR14_11160	CDS	-	1890033	1891796	ATP synthase subunit A
chromosome	DVR14_11165	CDS	-	1891800	1892132	V-type ATP synthase subunit F
chromosome	DVR14_11170	CDS	-	1892129	1893196	V-type ATP synthase subunit C
chromosome	DVR14_11175	CDS	-	1893193	1893774	V-type ATP synthase subunit E
chromosome	DVR14_11180	CDS	-	1893796	1894026	hypothetical protein	1893897
chromosome	DVR14_11185	CDS	-	1894115	1896349	V-type ATP synthase subunit I
chromosome	DVR14_11190	CDS	-	1896336	1896668	ATP synthase archaeal subunit H
chromosome	DVR14_11195	CDS	+	1896826	1897449	methyltransferase domain-containing protein
chromosome	DVR14_11200	CDS	-	1897462	1897956	type IV pilin
chromosome	DVR14_11205	CDS	-	1898067	1899296	hypothetical protein	1899025
chromosome	DVR14_11210	CDS	+	1899495	1900838	hypothetical protein	1899904
chromosome	DVR14_11215	CDS	-	1900868	1901590	hypothetical protein
chromosome	DVR14_11220	CDS	-	1902136	1903131	radical SAM protein
chromosome	DVR14_11225	CDS	+	1903246	1904835	hybrid sensor histidine kinase/response regulator
chromosome	DVR14_11230	CDS	+	1904974	1906089	DUF373 family protein
chromosome	DVR14_11235	CDS	-	1906095	1906937	polyprenyl synthetase family protein
chromosome	DVR14_11240	CDS	-	1907189	1908145	electron transfer flavoprotein subunit alpha/FixB family protein
chromosome	DVR14_11245	CDS	-	1908142	1908933	electron transfer flavoprotein subunit beta/FixA family protein
chromosome	DVR14_11250	CDS	+	1909135	1909617	TRAM domain-containing protein
chromosome	DVR14_11255	CDS	+	1909742	1910734	MBL fold metallo-hydrolase
chromosome	DVR14_11260	CDS	+	1910819	1911175	hypothetical protein
chromosome	DVR14_11265	CDS	+	1911299	1911757	Tfx family DNA-binding protein
chromosome	DVR14_11270	CDS	+	1911899	1912684	SDR family oxidoreductase
chromosome	DVR14_11275	CDS	+	1912793	1913764	hypothetical protein
chromosome	DVR14_11280	CDS	-	1913838	1914674	molybdopterin-synthase adenylyltransferase MoeB
chromosome	DVR14_11285	CDS	+	1914852	1915037	hypothetical protein
chromosome	DVR14_11290	CDS	+	1915399	1917276	ATP-dependent helicase
chromosome	DVR14_11295	CDS	+	1917273	1918433	peptidase M24
chromosome	DVR14_11300	CDS	-	1918457	1918711	hypothetical protein	1918591
chromosome	DVR14_11305	CDS	+	1918890	1920776	PAS domain S-box protein	1920000
chromosome	DVR14_11310	CDS	+	1920800	1921405	riboflavin synthase
chromosome	DVR14_11315	CDS	-	1921449	1922471	PrsW family intramembrane metalloprotease
chromosome	DVR14_11320	CDS	-	1922550	1923863	dicarboxylate/amino acid:cation symporter	1923194/1923724
chromosome	DVR14_11325	CDS	+	1924188	1924565	hypothetical protein
chromosome	DVR14_11330	CDS	+	1924562	1925998	DUF402 domain-containing protein	1925418
chromosome	DVR14_11335	CDS	-	1926079	1926537	NUDIX domain-containing protein
chromosome	DVR14_11340	pseudogene	-	1926723	1927589	bile acid:sodium symporter family protein	1927451
chromosome	DVR14_11345	CDS	-	1927649	1928920	transposase
chromosome	DVR14_11350	pseudogene	-	1929062	1929172	bile acid:sodium symporter family protein
chromosome	DVR14_11355	CDS	-	1929414	1929581	zinc ribbon domain-containing protein
chromosome	DVR14_11360	CDS	-	1929783	1930217	hypothetical protein
chromosome	DVR14_11365	CDS	+	1930323	1930667	transcriptional regulator
chromosome	DVR14_11370	CDS	+	1930669	1930989	hypothetical protein
chromosome	DVR14_11375	CDS	-	1931029	1932084	aldo/keto reductase	1931277
chromosome	DVR14_11380	CDS	+	1932210	1932425	hypothetical protein
chromosome	DVR14_11385	CDS	+	1932502	1933401	acyltransferase
chromosome	DVR14_11390	CDS	+	1933476	1933799	hypothetical protein
chromosome	DVR14_11395	CDS	+	1934043	1934357	hypothetical protein
chromosome	DVR14_11400	CDS	-	1934375	1935124	hypothetical protein
chromosome	DVR14_11405	CDS	+	1935560	1937227	thermosome subunit	1936934
chromosome	DVR14_11410	CDS	-	1937473	1937937	Lrp/AsnC family transcriptional regulator	1937678
chromosome	DVR14_11415	CDS	+	1938061	1939416	type I glutamate--ammonia ligase	1938109
chromosome	DVR14_11420	CDS	+	1939664	1939933	hypothetical protein
chromosome	DVR14_11425	CDS	+	1940109	1940627	gamma carbonic anhydrase family protein
chromosome	DVR14_11430	CDS	-	1940670	1941167	hypothetical protein
chromosome	DVR14_11435	CDS	-	1941245	1942372	pyruvate dehydrogenase (acetyl-transferring) E1 component subunit alpha
chromosome	DVR14_11440	CDS	-	1942435	1943526	aminomethyl transferase family protein
chromosome	DVR14_11445	CDS	-	1943566	1943862	MarR family transcriptional regulator
chromosome	DVR14_11450	CDS	+	1944241	1944645	IS200/IS605 family transposase
chromosome	DVR14_11455	CDS	+	1944650	1945891	transposase	1945395
chromosome	DVR14_11460	CDS	+	1945941	1946948	hypothetical protein
chromosome	DVR14_11465	CDS	+	1947099	1947485	hypothetical protein	1947186
chromosome	DVR14_11470	CDS	+	1947805	1947990	hypothetical protein
chromosome	DVR14_11475	CDS	-	1947991	1949322	dicarboxylate/amino acid:cation symporter	1948140/1949031
chromosome	DVR14_11480	CDS	-	1949424	1950911	heme-binding protein	1950365
chromosome	DVR14_11485	CDS	+	1951069	1951593	PadR family transcriptional regulator
chromosome	DVR14_11490	CDS	-	1951618	1953459	PDZ domain-containing protein	1951725
chromosome	DVR14_11495	CDS	-	1953504	1955216	lysine--tRNA ligase
chromosome	DVR14_11500	CDS	-	1955213	1955938	UMP kinase
chromosome	DVR14_11505	CDS	-	1956126	1957151	CapA family protein
chromosome	DVR14_11510	CDS	+	1957290	1958126	molybdopterin synthase	1957785
chromosome	DVR14_11515	CDS	+	1958383	1958622	hypothetical protein
chromosome	DVR14_11520	CDS	+	1958871	1960034	site-2 protease family protein	1959513
chromosome	DVR14_11525	CDS	-	1960059	1960937	thiamine-phosphate kinase
chromosome	DVR14_11530	CDS	+	1961034	1961489	30S ribosomal protein S19e
chromosome	DVR14_11535	CDS	+	1961595	1961945	DNA-binding protein
chromosome	DVR14_11540	CDS	+	1961945	1962535	alpha hydrolase	1962420
chromosome	DVR14_11545	pseudogene	-	1962556	1962648	ATP-binding protein
chromosome	DVR14_11550	CDS	+	1962808	1964106	histidine--tRNA ligase
chromosome	DVR14_11555	CDS	-	1964108	1964338	hypothetical protein
chromosome	DVR14_11560	CDS	+	1964471	1965946	DUF4976 domain-containing protein
chromosome	DVR14_11565	CDS	+	1966324	1966755	hypothetical protein
chromosome	DVR14_11570	CDS	-	1966774	1967208	hypothetical protein
chromosome	DVR14_11575	CDS	-	1967205	1968197	cobalamin-binding protein
chromosome	DVR14_11580	CDS	+	1968196	1968798	hypothetical protein
chromosome	DVR14_11585	CDS	-	1968813	1970666	molybdopterin biosynthesis protein
chromosome	DVR14_11590	CDS	+	1970777	1971904	serine hydrolase
chromosome	DVR14_11595	pseudogene	-	1971920	1973226	molybdopterin molybdenumtransferase MoeA
chromosome	DVR14_11600	CDS	+	1974198	1974569	Hsp20/alpha crystallin family protein
chromosome	DVR14_11605	CDS	+	1974636	1976282	AarF/ABC1/UbiB kinase family protein
chromosome	DVR14_11610	pseudogene	+	1976326	1977363	hypothetical protein
chromosome	DVR14_11615	CDS	+	1977784	1978158	translation initiation factor IF-5A
chromosome	DVR14_11620	CDS	+	1978158	1979006	agmatinase
chromosome	DVR14_11625	CDS	+	1979272	1979775	8-oxo-dGTP diphosphatase
chromosome	DVR14_11630	CDS	-	1979864	1980838	NADPH:quinone oxidoreductase family protein
chromosome	DVR14_11635	CDS	-	1980801	1981037	hypothetical protein
chromosome	DVR14_11640	CDS	+	1981299	1982780	proline--tRNA ligase
chromosome	DVR14_11645	CDS	+	1983292	1987836	glutamate synthase large subunit
chromosome	DVR14_11650	CDS	-	1987897	1988547	class I SAM-dependent methyltransferase
chromosome	DVR14_11655	CDS	-	1988596	1989210	alkylhydroperoxidase
chromosome	DVR14_11660	CDS	-	1989260	1989670	DUF123 domain-containing protein
chromosome	DVR14_11665	CDS	-	1989747	1990043	hypothetical protein
chromosome	DVR14_11670	CDS	+	1990071	1991018	hypothetical protein
chromosome	DVR14_11675	CDS	-	1991071	1992075	recombinase RecA
[truncated: 3,020 more rows]

## Sheet: N. bangense JCM 1063
location	locus.tag	type	strand	start	end	product	PT site
chromosome	DV706_00005	pseudogene	+	1	331	cupin domain-containing protein	221
chromosome	DV706_00010	CDS	+	441	3575	PAS domain S-box protein
chromosome	DV706_00015	CDS	+	3696	3995	hypothetical protein
chromosome	DV706_00020	tRNA	-	4213	4366	tRNA-Met
chromosome	DV706_00025	CDS	+	4470	5753	hypothetical protein
chromosome	DV706_00030	CDS	-	5795	6193	MarR family transcriptional regulator
chromosome	DV706_00035	CDS	+	6285	7010	TVP38/TMEM64 family protein
chromosome	DV706_00040	CDS	+	7629	9257	BCCT family transporter
chromosome	DV706_00045	CDS	-	9374	12487	adenosylcobalamin-dependent ribonucleoside-diphosphate reductase	11797
chromosome	DV706_00050	CDS	+	12928	13110	hypothetical protein
chromosome	DV706_00055	CDS	-	13156	13782	aminodeoxychorismate/anthranilate synthase component II
chromosome	DV706_00060	CDS	-	13779	15458	anthranilate synthase component I
chromosome	DV706_00065	CDS	-	15455	16123	phosphoribosylanthranilate isomerase
chromosome	DV706_00070	CDS	-	16120	17136	anthranilate phosphoribosyltransferase
chromosome	DV706_00075	tRNA	+	17320	17394	tRNA-Val
chromosome	DV706_00080	CDS	+	17646	18554	AEC family transporter
chromosome	DV706_00085	CDS	-	18608	19417	hypothetical protein
chromosome	DV706_00090	CDS	-	19523	20314	YihY/virulence factor BrkB family protein
chromosome	DV706_00095	CDS	-	20399	21178	CAP domain-containing protein	21079
chromosome	DV706_00100	CDS	-	21263	21565	lycopene cyclase domain-containing protein
chromosome	DV706_00105	CDS	+	21669	22826	CBS domain-containing protein
chromosome	DV706_00110	pseudogene	-	22849	25052	glycosyl hydrolase
chromosome	DV706_00115	CDS	-	25110	25832	DNA repair and recombination protein RadB
chromosome	DV706_00120	CDS	+	25911	26714	hypothetical protein
chromosome	DV706_00125	CDS	-	26887	28392	hypothetical protein
chromosome	DV706_00130	CDS	+	29318	29668	acetylglutamate kinase	29406
chromosome	DV706_00135	CDS	+	29713	30033	acetylglutamate kinase	29716
chromosome	DV706_00140	CDS	+	30327	30902	hypothetical protein
chromosome	DV706_00145	pseudogene	+	31363	32823	hypothetical protein
chromosome	DV706_00150	CDS	-	33438	35234	glutamine--fructose-6-phosphate transaminase (isomerizing)
chromosome	DV706_00155	CDS	-	35234	36418	nucleotidyl transferase	35358
chromosome	DV706_00160	CDS	-	36907	37545	hypothetical protein
chromosome	DV706_00165	CDS	+	37946	38764	glycosyltransferase family 2 protein
chromosome	DV706_00170	CDS	+	39280	40272	glycosyltransferase family 2 protein
chromosome	DV706_00175	CDS	+	40391	41140	polysaccharide deacetylase family protein
chromosome	DV706_00180	CDS	-	41188	42198	glycosyltransferase
chromosome	DV706_00185	CDS	+	42531	44576	hypothetical protein
chromosome	DV706_00190	CDS	+	44753	45784	glycosyltransferase	45335
chromosome	DV706_00195	CDS	+	46081	47541	flippase	46144
chromosome	DV706_00200	CDS	-	47648	49510	hypothetical protein
chromosome	DV706_00205	CDS	-	49873	50649	hypothetical protein
chromosome	DV706_00210	CDS	+	51077	51319	hypothetical protein
chromosome	DV706_00215	CDS	-	51398	52249	hypothetical protein
chromosome	DV706_00220	CDS	+	52672	53703	DUF1616 domain-containing protein	53104
chromosome	DV706_00225	pseudogene	-	53723	54264	DUF111 family protein
chromosome	DV706_00230	CDS	+	54578	56806	AAA family ATPase	55457
chromosome	DV706_00235	CDS	+	57035	57325	hypothetical protein
chromosome	DV706_00240	CDS	-	57354	58280	DMT family transporter	57866
chromosome	DV706_00245	CDS	-	58421	58786	hypothetical protein
chromosome	DV706_00250	CDS	-	59032	60339	ABC transporter ATP-binding protein	59351
chromosome	DV706_00255	CDS	-	60336	61613	ABC transporter ATP-binding protein
chromosome	DV706_00260	CDS	-	61615	62622	ABC transporter permease
chromosome	DV706_00265	CDS	-	62619	63608	ABC transporter permease
chromosome	DV706_00270	CDS	-	63690	65294	peptide ABC transporter substrate-binding protein
chromosome	DV706_00275	CDS	+	65449	66093	ribonuclease H
chromosome	DV706_00280	CDS	+	66173	66640	DUF2240 family protein
chromosome	DV706_00285	CDS	+	66664	67059	hypothetical protein
chromosome	DV706_00290	CDS	-	67088	67753	HAD family hydrolase
chromosome	DV706_00295	CDS	-	67936	69621	potassium transporter Kef	68111
chromosome	DV706_00300	CDS	-	69608	71344	potassium transporter Kef	71278
chromosome	DV706_00305	CDS	-	71503	71871	methylglyoxal synthase
chromosome	DV706_00310	CDS	+	71984	72409	VOC family protein
chromosome	DV706_00315	CDS	-	72451	72714	hypothetical protein
chromosome	DV706_00320	CDS	+	72990	73790	orotidine-5'-phosphate decarboxylase	73329
chromosome	DV706_00325	CDS	-	73849	74103	hypothetical protein
chromosome	DV706_00330	CDS	-	74111	74290	hypothetical protein
chromosome	DV706_00335	CDS	+	74482	76083	GTP-binding protein
chromosome	DV706_00340	CDS	-	76131	77063	methenyltetrahydromethanopterin cyclohydrolase	77039
chromosome	DV706_00345	CDS	-	77227	77436	copper chaperone
chromosome	DV706_00350	CDS	+	77724	78920	MFS transporter	78774
chromosome	DV706_00355	CDS	+	79025	79396	VOC family protein
chromosome	DV706_00360	CDS	+	79563	80603	TRAP transporter substrate-binding protein
chromosome	DV706_00365	CDS	+	80697	82712	C4-dicarboxylate ABC transporter permease
chromosome	DV706_00370	CDS	-	82755	83066	thiamine-binding protein	82937
chromosome	DV706_00375	CDS	-	83229	83582	hypothetical protein
chromosome	DV706_00380	tRNA	-	84101	84171	tRNA-Gly
chromosome	DV706_00385	tRNA	-	84799	84869	tRNA-Gly
chromosome	DV706_00390	CDS	+	85172	86074	hypothetical protein
chromosome	DV706_00395	CDS	+	86079	87098	50S ribosomal protein L3
chromosome	DV706_00400	CDS	+	87102	87854	50S ribosomal protein L4
chromosome	DV706_00405	CDS	+	87851	88105	50S ribosomal protein L23
chromosome	DV706_00410	CDS	+	88108	88830	50S ribosomal protein L2
chromosome	DV706_00415	CDS	+	88827	89249	30S ribosomal protein S19
chromosome	DV706_00420	CDS	+	89257	89733	50S ribosomal protein L22
chromosome	DV706_00425	CDS	+	89733	90659	30S ribosomal protein S3
chromosome	DV706_00430	CDS	+	90659	90871	50S ribosomal protein L29
chromosome	DV706_00435	CDS	+	90879	91283	ribonuclease P
chromosome	DV706_00440	CDS	+	91274	91708	30S ribosomal protein S17
chromosome	DV706_00445	CDS	+	91708	92106	50S ribosomal protein L14
chromosome	DV706_00450	CDS	+	92110	92466	50S ribosomal protein L24
chromosome	DV706_00455	CDS	+	92463	93164	30S ribosomal protein S4e
chromosome	DV706_00460	CDS	+	93161	93697	50S ribosomal protein L5
chromosome	DV706_00465	CDS	+	93690	93878	30S ribosomal protein S14
chromosome	DV706_00470	CDS	+	93880	94272	30S ribosomal protein S8
chromosome	DV706_00475	CDS	+	94275	94808	50S ribosomal protein L6
chromosome	DV706_00480	CDS	+	94812	95537	50S ribosomal protein L32e
chromosome	DV706_00485	CDS	+	95530	95979	50S ribosomal protein L19e
chromosome	DV706_00490	CDS	+	95979	96527	50S ribosomal protein L18
chromosome	DV706_00495	CDS	+	96524	97174	30S ribosomal protein S5
chromosome	DV706_00500	CDS	+	97174	97641	50S ribosomal protein L30
chromosome	DV706_00505	CDS	+	97644	98138	50S ribosomal protein L15
chromosome	DV706_00510	CDS	+	98141	99601	preprotein translocase subunit SecY	98381
chromosome	DV706_00515	CDS	-	100332	100592	hypothetical protein
chromosome	DV706_00520	CDS	+	100967	101194	hypothetical protein
chromosome	DV706_00525	CDS	+	101424	103091	peptidase S8
chromosome	DV706_00530	CDS	-	103307	105787	cytochrome C oxidase subunit I	104596
chromosome	DV706_00535	CDS	-	105787	106824	cytochrome c oxidase subunit II
chromosome	DV706_00540	CDS	+	107263	107553	amphi-Trp domain-containing protein
chromosome	DV706_00545	CDS	-	107664	108080	hypothetical protein	107771
chromosome	DV706_00550	CDS	+	108178	108813	adenylate kinase
chromosome	DV706_00555	CDS	-	108841	110352	hypothetical protein
chromosome	DV706_00560	CDS	+	110612	111565	DUF106 domain-containing protein
chromosome	DV706_00565	CDS	+	111719	112294	cytidylate kinase
chromosome	DV706_00570	CDS	+	112300	113220	RNA-guided pseudouridylation complex pseudouridine synthase subunit Cbf5
chromosome	DV706_00575	tRNA	+	113395	113465	tRNA-Pro
chromosome	DV706_00580	CDS	+	113897	114712	hypothetical protein
chromosome	DV706_00585	CDS	+	114816	115352	acyltransferase
chromosome	DV706_00590	CDS	-	115495	116649	NAD(P)/FAD-dependent oxidoreductase
chromosome	DV706_00595	CDS	-	116766	117686	arginase
chromosome	DV706_00600	CDS	+	117773	118453	metal-dependent transcriptional regulator
chromosome	DV706_00605	CDS	+	118607	119539	metal cation transporter
chromosome	DV706_00610	CDS	+	119762	120295	HTH domain-containing protein
chromosome	DV706_00615	CDS	-	120585	123059	DNA gyrase subunit A	121484
chromosome	DV706_00620	CDS	-	123077	124999	DNA topoisomerase (ATP-hydrolyzing) subunit B	123562
chromosome	DV706_00625	pseudogene	+	125287	126278	two pore domain potassium channel family
chromosome	DV706_00630	CDS	+	126446	128908	DNA topoisomerase VI subunit B	128705
chromosome	DV706_00635	CDS	+	128958	130049	DNA topoisomerase IV subunit A
chromosome	DV706_00640	CDS	-	130216	131577	divalent metal cation transporter
chromosome	DV706_00645	CDS	-	131730	132431	MBL fold metallo-hydrolase
chromosome	DV706_00650	CDS	-	132493	133230	FAA hydrolase family protein
chromosome	DV706_00655	tRNA	+	133516	133590	tRNA-Glu
chromosome	DV706_00660	CDS	-	133794	134111	hypothetical protein	133891
chromosome	DV706_00665	CDS	+	134362	134853	DUF309 domain-containing protein
chromosome	DV706_00670	CDS	+	134995	135792	succinylglutamate desuccinylase
chromosome	DV706_00675	CDS	+	135886	136374	YeeE/YedE family protein	136330
chromosome	DV706_00680	pseudogene	+	136371	136837	YeeE/YedE family protein
chromosome	DV706_00685	CDS	+	136898	138223	PQQ-dependent sugar dehydrogenase
chromosome	DV706_00690	CDS	+	138388	138732	glutaredoxin
chromosome	DV706_00695	CDS	+	138850	139431	hypothetical protein
chromosome	DV706_00700	pseudogene	+	139807	141447	BCCT family transporter
chromosome	DV706_00705	CDS	+	141884	143221	PksG family protein	142685
chromosome	DV706_00710	CDS	+	143354	144142	sulfite exporter TauE/SafE family protein
chromosome	DV706_00715	CDS	+	144167	146635	cation-transporting P-type ATPase	144914
chromosome	DV706_00720	CDS	+	146741	147997	AI-2E family transporter
chromosome	DV706_00725	CDS	+	148154	149491	aminomethyl-transferring glycine dehydrogenase subunit GcvPA
chromosome	DV706_00730	CDS	+	149488	150966	glycine dehydrogenase subunit 2
chromosome	DV706_00735	CDS	-	151057	152772	inositol monophosphatase
chromosome	DV706_00740	CDS	+	153046	153486	CBS domain-containing protein
chromosome	DV706_00745	CDS	+	153956	154489	cob(I)yrinic acid a,c-diamide adenosyltransferase
chromosome	DV706_00750	pseudogene	+	154646	154917	hypothetical protein
chromosome	DV706_00755	tRNA	+	154958	155032	tRNA-Val
chromosome	DV706_00760	CDS	+	155305	156486	hypothetical protein
chromosome	DV706_00765	CDS	+	156568	157464	universal stress protein
chromosome	DV706_00770	CDS	+	157671	158120	acyl dehydratase
chromosome	DV706_00775	CDS	-	158184	158591	hypothetical protein
chromosome	DV706_00780	CDS	-	158779	159447	peptide-methionine (S)-S-oxide reductase
chromosome	DV706_00785	CDS	-	159939	160928	dehydratase
chromosome	DV706_00790	CDS	+	161217	162440	acetyl-CoA C-acyltransferase
chromosome	DV706_00795	CDS	-	162468	163718	acyl-CoA dehydrogenase
chromosome	DV706_00800	CDS	+	164470	165486	gfo/Idh/MocA family oxidoreductase
chromosome	DV706_00805	CDS	+	165852	166067	hypothetical protein
chromosome	DV706_00810	CDS	-	166187	166489	gas vesicle protein
chromosome	DV706_00815	CDS	-	166486	167391	gas vesicle protein GvpFL
chromosome	DV706_00820	CDS	-	167388	167732	gas vesicle protein K
chromosome	DV706_00825	CDS	-	167729	168262	gas vesicle protein
chromosome	DV706_00830	CDS	-	168352	169263	hypothetical protein	168491
chromosome	DV706_00835	CDS	-	169260	169829	Hsp20/alpha crystallin family protein
chromosome	DV706_00840	CDS	-	169829	170083	protein gvpG
chromosome	DV706_00845	CDS	-	170086	170709	protein gvpF
chromosome	DV706_00850	CDS	+	171045	171332	gas vesicle protein GvpA
chromosome	DV706_00855	CDS	+	171339	172376	gas vesicle protein GvpN
chromosome	DV706_00860	CDS	+	172449	173012	gas vesicle protein
chromosome	DV706_00865	CDS	+	173068	174288	iron-containing alcohol dehydrogenase
chromosome	DV706_00870	CDS	-	174304	175032	7-cyano-7-deazaguanine synthase QueC
chromosome	DV706_00875	CDS	-	175051	175830	7-carboxy-7-deazaguanine synthase QueE
chromosome	DV706_00880	CDS	-	175832	176320	6-pyruvoyl tetrahydropterin synthase family protein
chromosome	DV706_00885	CDS	-	176431	176787	ArsR family transcriptional regulator
chromosome	DV706_00890	CDS	+	177053	177739	competence/damage-inducible protein A
chromosome	DV706_00895	pseudogene	+	178009	179117	N-acetylglucosamine-1-phosphate
chromosome	DV706_00900	CDS	+	179221	180252	phosphate uptake regulator PhoU
chromosome	DV706_00905	CDS	+	180353	181642	MFS transporter
chromosome	DV706_00910	CDS	+	181804	182307	hypothetical protein
chromosome	DV706_00915	CDS	-	182326	183372	hypothetical protein
chromosome	DV706_00920	CDS	-	183497	183934	NUDIX domain-containing protein
chromosome	DV706_00925	CDS	+	184123	184458	30S ribosomal protein S10
chromosome	DV706_00930	CDS	+	184526	184996	hypothetical protein
chromosome	DV706_00935	CDS	+	185066	186349	amidohydrolase
chromosome	DV706_00940	CDS	-	186436	187308	DUF4397 domain-containing protein
chromosome	DV706_00945	CDS	-	187514	188917	geranylgeranyl reductase family protein
chromosome	DV706_00950	CDS	+	189108	189443	(2Fe-2S)-binding protein
chromosome	DV706_00955	CDS	+	189745	190635	ribonucleoside-diphosphate reductase
chromosome	DV706_00960	CDS	+	190637	191608	NADPH:quinone oxidoreductase family protein
chromosome	DV706_00965	CDS	+	191673	191918	acyl carrier protein
chromosome	DV706_00970	CDS	+	191919	193133	beta-ketoacyl-[acyl-carrier-protein] synthase family protein
chromosome	DV706_00975	CDS	+	193136	193711	holo-ACP synthase
chromosome	DV706_00980	CDS	+	193708	194652	ACP S-malonyltransferase
chromosome	DV706_00985	CDS	+	194652	195395	SDR family oxidoreductase
chromosome	DV706_00990	CDS	-	195642	196811	cell division protein FtsZ	195998
chromosome	DV706_00995	CDS	-	196968	198413	hypothetical protein	197524/198398
chromosome	DV706_01000	CDS	+	198581	200680	PAS domain S-box protein
chromosome	DV706_01005	CDS	+	200849	202132	hypothetical protein
chromosome	DV706_01010	CDS	-	202173	203105	sodium:calcium antiporter
chromosome	DV706_01015	CDS	-	203172	203588	universal stress protein
chromosome	DV706_01020	CDS	+	203721	204530	shikimate dehydrogenase
chromosome	DV706_01025	CDS	+	204616	205344	helix-hairpin-helix domain-containing protein
chromosome	DV706_01030	CDS	+	205460	207103	anthranilate synthase component I family protein
chromosome	DV706_01035	CDS	+	207087	207872	aminodeoxychorismate/anthranilate synthase component II
chromosome	DV706_01040	CDS	+	207869	208753	aminodeoxychorismate lyase	208658
chromosome	DV706_01045	CDS	-	208796	209086	hypothetical protein
chromosome	DV706_01050	CDS	-	209249	210367	saccharopine dehydrogenase
chromosome	DV706_01055	CDS	+	210459	210887	(2Fe-2S)-binding protein
chromosome	DV706_01060	CDS	-	210925	211287	hypothetical protein
chromosome	DV706_01065	CDS	-	211486	211782	transcriptional regulator
chromosome	DV706_01070	CDS	+	211927	212895	NDP-sugar synthase
chromosome	DV706_01075	CDS	-	212901	213230	DUF892 family protein
chromosome	DV706_01080	CDS	-	213269	213994	diphthine--ammonia ligase
chromosome	DV706_01085	CDS	-	214047	215297	DUF373 family protein
chromosome	DV706_01090	CDS	-	215370	216365	signal peptide peptidase SppA
chromosome	DV706_01095	CDS	-	216506	217387	phosphoserine phosphatase
chromosome	DV706_01100	CDS	-	218021	219103	cell division protein FtsZ	218067
chromosome	DV706_01105	CDS	+	219232	219657	hypothetical protein
chromosome	DV706_01110	CDS	+	219730	220632	SDR family oxidoreductase
chromosome	DV706_01115	CDS	+	220689	221876	bifunctional oligoribonuclease/PAP phosphatase NrnA
chromosome	DV706_01120	CDS	-	221896	223218	phosphoglucosamine mutase
chromosome	DV706_01125	CDS	+	223488	223796	transcription factor S
chromosome	DV706_01130	CDS	+	223918	224226	hypothetical protein
chromosome	DV706_01135	CDS	+	224307	227891	chromosome segregation protein SMC
chromosome	DV706_01140	CDS	+	227863	228879	segregation/condensation protein A
chromosome	DV706_01145	CDS	-	228936	229550	hypothetical protein
chromosome	DV706_01150	CDS	+	229866	231329	MATE family efflux transporter
chromosome	DV706_01155	CDS	+	231668	232831	glutamate--cysteine ligase
chromosome	DV706_01160	CDS	+	232906	233610	GMP synthase
chromosome	DV706_01165	CDS	-	233695	234396	phosphoribosyltransferase
chromosome	DV706_01170	CDS	+	234630	236075	phosphomethylpyrimidine synthase ThiC
chromosome	DV706_01175	CDS	+	236287	237639	alpha/beta hydrolase
chromosome	DV706_01180	CDS	+	237706	238605	PhzF family phenazine biosynthesis protein
chromosome	DV706_01185	CDS	-	238886	239602	helix-turn-helix domain-containing protein
chromosome	DV706_01190	CDS	+	239850	240707	SDR family oxidoreductase	240603
chromosome	DV706_01195	CDS	+	240710	242737	acetyl-CoA synthetase
chromosome	DV706_01200	CDS	+	242844	243815	deoxyhypusine synthase
chromosome	DV706_01205	CDS	+	244019	244507	cupin domain-containing protein
chromosome	DV706_01210	CDS	-	244566	246794	(4Fe-4S)-binding protein
chromosome	DV706_01215	CDS	-	246791	247315	hypothetical protein
chromosome	DV706_01220	CDS	+	247972	249759	L-lactate permease
chromosome	DV706_01225	CDS	-	249947	250564	ArsR family transcriptional regulator
chromosome	DV706_01230	CDS	+	250835	252613	L-lactate permease
chromosome	DV706_01235	CDS	+	252854	254611	L-lactate permease
chromosome	DV706_01240	CDS	+	254698	257778	FAD-binding oxidoreductase
chromosome	DV706_01245	CDS	+	257857	258534	hypothetical protein
chromosome	DV706_01250	CDS	+	258602	260098	Asp-tRNA(Asn)/Glu-tRNA(Gln) amidotransferase subunit GatB
chromosome	DV706_01255	CDS	-	260177	260632	acyl-CoA thioesterase
chromosome	DV706_01260	CDS	+	260765	260899	transporter
chromosome	DV706_01265	CDS	+	260999	262291	FAD-dependent oxidoreductase
chromosome	DV706_01270	CDS	+	262442	262921	cupin domain-containing protein
chromosome	DV706_01275	CDS	-	262956	263666	metallophosphoesterase
chromosome	DV706_01280	CDS	-	263669	264685	archaeosortase A
chromosome	DV706_01285	CDS	+	264862	265641	winged helix-turn-helix transcriptional regulator
chromosome	DV706_01290	CDS	-	265699	266598	glycosyltransferase family 2 protein
chromosome	DV706_01295	CDS	-	266746	267453	methyltransferase domain-containing protein
chromosome	DV706_01300	CDS	+	267796	268077	MarR family transcriptional regulator
chromosome	DV706_01305	CDS	+	268191	268976	MBL fold metallo-hydrolase	268288
chromosome	DV706_01310	CDS	+	269006	269713	YkgJ family cysteine cluster protein
chromosome	DV706_01315	CDS	+	269842	270567	heptaprenylglyceryl phosphate synthase
chromosome	DV706_01320	CDS	-	270585	271949	hypothetical protein	271657
chromosome	DV706_01325	CDS	-	272132	272536	TRAM domain-containing protein
chromosome	DV706_01330	CDS	-	272658	274385	radical SAM protein
chromosome	DV706_01335	CDS	+	274867	275316	Hsp20/alpha crystallin family protein
chromosome	DV706_01340	CDS	-	275341	276525	FAD-binding oxidoreductase	276429
chromosome	DV706_01345	CDS	-	276691	277470	luciferase
chromosome	DV706_01350	CDS	+	277669	278349	DUF502 domain-containing protein
chromosome	DV706_01355	CDS	-	278504	279094	CoA pyrophosphatase
chromosome	DV706_01360	CDS	-	279159	279635	hypothetical protein
chromosome	DV706_01365	CDS	-	279662	280822	glycosyl transferase family 2
chromosome	DV706_01370	CDS	-	281306	281860	metal-dependent hydrolase	281395
chromosome	DV706_01375	CDS	-	281970	282485	metal-dependent hydrolase
chromosome	DV706_01380	CDS	-	282487	283116	hypothetical protein
chromosome	DV706_01385	CDS	-	283176	284357	glucose-1-phosphate thymidylyltransferase	283667
chromosome	DV706_01390	CDS	-	284579	286114	aldehyde dehydrogenase family protein	285232
chromosome	DV706_01395	CDS	-	286180	286989	protein kinase family protein
chromosome	DV706_01400	CDS	+	287184	288374	hypothetical protein	287688
chromosome	DV706_01405	CDS	+	288531	289682	acyl-CoA dehydrogenase
chromosome	DV706_01410	CDS	+	289688	289906	hypothetical protein
chromosome	DV706_01415	CDS	-	289937	290758	hypothetical protein
chromosome	DV706_01420	CDS	-	290864	291367	DUF2062 domain-containing protein
chromosome	DV706_01425	CDS	-	291485	292741	Glu/Leu/Phe/Val dehydrogenase
chromosome	DV706_01430	CDS	-	292888	293763	CoA ester lyase
chromosome	DV706_01435	CDS	+	294694	295977	AAA family ATPase	295249
chromosome	DV706_01440	CDS	-	296097	297371	Glu/Leu/Phe/Val dehydrogenase
chromosome	DV706_01445	CDS	+	297646	298356	PH domain-containing protein
chromosome	DV706_01450	CDS	-	298458	298808	hypothetical protein
chromosome	DV706_01455	CDS	+	299362	300534	hypothetical protein
chromosome	DV706_01460	CDS	+	300678	300926	hypothetical protein
chromosome	DV706_01465	CDS	-	300923	301153	hypothetical protein
chromosome	DV706_01470	pseudogene	-	301089	301241	phosphofructokinase
chromosome	DV706_01475	CDS	-	301251	302108	fructose-bisphosphatase class I
chromosome	DV706_01480	CDS	-	302105	302893	aldolase
chromosome	DV706_01485	CDS	+	303083	303418	hypothetical protein
chromosome	DV706_01490	CDS	-	303623	304255	recombinase RecA
chromosome	DV706_01495	CDS	-	304433	305287	geranylgeranylglycerol-phosphate geranylgeranyltransferase	304978
chromosome	DV706_01500	CDS	-	305400	305585	hypothetical protein
chromosome	DV706_01505	tRNA	+	305755	305829	tRNA-Arg
chromosome	DV706_01510	CDS	+	305995	306234	hypothetical protein	306104
chromosome	DV706_01515	CDS	-	306570	307079	type IV pilin
chromosome	DV706_01520	CDS	-	307083	307496	type IV pilin
chromosome	DV706_01525	pseudogene	+	307824	308196	hypothetical protein
chromosome	DV706_01530	CDS	-	308295	309008	ABC transporter ATP-binding protein
chromosome	DV706_01535	CDS	-	309005	309814	ABC transporter ATP-binding protein
chromosome	DV706_01540	CDS	-	309846	311027	branched-chain amino acid ABC transporter permease
chromosome	DV706_01545	CDS	-	311029	311955	branched-chain amino acid ABC transporter permease
chromosome	DV706_01550	CDS	-	311970	313199	ABC transporter substrate-binding protein
chromosome	DV706_01555	CDS	+	313431	314267	proline dehydrogenase
chromosome	DV706_01560	CDS	-	314365	315099	transcriptional regulator
chromosome	DV706_01565	CDS	+	315234	316766	aldehyde dehydrogenase family protein	316218
chromosome	DV706_01570	CDS	-	316915	317715	SDR family oxidoreductase
chromosome	DV706_01575	CDS	-	317712	318311	hypothetical protein
chromosome	DV706_01580	CDS	-	318298	318516	MarR family transcriptional regulator
chromosome	DV706_01585	CDS	-	318805	319104	hypothetical protein
chromosome	DV706_01590	CDS	+	319229	320149	DUF3267 domain-containing protein
chromosome	DV706_01595	CDS	+	320198	320497	PadR family transcriptional regulator
chromosome	DV706_01600	CDS	+	320570	321616	squalene/phytoene synthase family protein
chromosome	DV706_01605	CDS	+	321790	321996	hypothetical protein
chromosome	DV706_01610	CDS	+	322047	322199	AbrB/MazE/SpoVT family DNA-binding domain-containing protein
chromosome	DV706_01615	CDS	-	322218	322820	nucleotidyltransferase family protein
chromosome	DV706_01620	CDS	-	322892	324121	molybdopterin molybdenumtransferase MoeA
chromosome	DV706_01625	CDS	+	324283	324879	carbon monoxide dehydrogenase
chromosome	DV706_01630	CDS	+	324876	325763	xanthine dehydrogenase family protein subunit M
chromosome	DV706_01635	CDS	+	325760	326404	(2Fe-2S)-binding protein
chromosome	DV706_01640	CDS	+	326401	328884	carbon-monoxide dehydrogenase large subunit
chromosome	DV706_01645	CDS	+	328915	330054	YHS domain-containing protein
chromosome	DV706_01650	CDS	+	330051	331022	MoxR family ATPase
chromosome	DV706_01655	CDS	+	331019	332467	VWA domain-containing protein
chromosome	DV706_01660	CDS	+	332464	333384	hypothetical protein
chromosome	DV706_01665	CDS	+	333396	334553	XdhC/CoxI family protein
chromosome	DV706_01670	pseudogene	+	335031	335753	AAA family ATPase
chromosome	DV706_01675	CDS	+	335924	337561	potassium transporter TrkA
chromosome	DV706_01680	CDS	+	337646	338353	DUF2270 domain-containing protein
chromosome	DV706_01685	CDS	+	338522	339280	hypothetical protein
chromosome	DV706_01690	ncRNA	+	339440	339751	signal recognition particle sRNA
chromosome	DV706_01695	CDS	-	340473	341390	mechanosensitive ion channel family protein
chromosome	DV706_01700	CDS	-	341387	341635	YhbY family RNA-binding protein
chromosome	DV706_01705	CDS	-	341721	342008	ribonuclease P
chromosome	DV706_01710	CDS	+	342240	344090	ABC transporter substrate-binding protein
chromosome	DV706_01715	CDS	+	344090	344935	inositol phosphorylceramide synthase
chromosome	DV706_01720	CDS	+	345033	346829	ABC transporter substrate-binding protein	345207/346279
chromosome	DV706_01725	CDS	+	346829	347665	inositol phosphorylceramide synthase
chromosome	DV706_01730	CDS	-	347782	348192	hypothetical protein
chromosome	DV706_01735	CDS	-	348270	349022	DUF2797 domain-containing protein	348620
chromosome	DV706_01740	CDS	+	349134	349481	hypothetical protein
chromosome	DV706_01745	CDS	+	349651	350556	hypothetical protein
chromosome	DV706_01750	CDS	+	350566	351711	hypothetical protein
chromosome	DV706_01755	CDS	-	351741	352316	hypothetical protein
chromosome	DV706_01760	CDS	-	352332	352532	Trm112 family protein
chromosome	DV706_01765	CDS	-	352616	353125	DoxX family protein	353033
chromosome	DV706_01770	CDS	-	353322	354686	adenylosuccinate synthase
chromosome	DV706_01775	CDS	+	355076	355381	hypothetical protein
chromosome	DV706_01780	CDS	-	355714	358296	transcriptional regulator	357596
chromosome	DV706_01785	CDS	-	358334	358612	metal-binding protein
chromosome	DV706_01790	CDS	-	358682	359332	DUF998 domain-containing protein	359044
chromosome	DV706_01795	CDS	-	359478	360638	ABC transporter ATP-binding protein	360425
chromosome	DV706_01800	CDS	-	360741	361211	hypothetical protein
chromosome	DV706_01805	CDS	+	361419	362129	class I SAM-dependent methyltransferase
chromosome	DV706_01810	tRNA	+	362232	362302	tRNA-Gly
chromosome	DV706_01815	CDS	-	362546	362956	universal stress protein
chromosome	DV706_01820	CDS	+	363223	363633	universal stress protein
chromosome	DV706_01825	CDS	+	363897	364871	radical SAM protein
chromosome	DV706_01830	CDS	-	364986	365705	sensor protein
chromosome	DV706_01835	CDS	-	365755	366123	hypothetical protein
chromosome	DV706_01840	CDS	-	366230	366778	hypothetical protein
chromosome	DV706_01845	CDS	+	367035	367562	N-acetyltransferase
chromosome	DV706_01850	CDS	+	367812	368231	IS200/IS605 family transposase
chromosome	DV706_01855	CDS	+	368228	369379	transposase
chromosome	DV706_01860	CDS	-	369398	369619	hypothetical protein
chromosome	DV706_01865	CDS	+	369822	370799	flap endonuclease-1
chromosome	DV706_01870	CDS	-	370904	371881	diphosphomevalonate decarboxylase
chromosome	DV706_01875	CDS	-	372053	373399	pyridine nucleotide-disulfide oxidoreductase
chromosome	DV706_01880	CDS	-	373624	373875	hypothetical protein
chromosome	DV706_01885	CDS	-	373881	374462	hypothetical protein
chromosome	DV706_01890	CDS	-	374464	374709	hypothetical protein
chromosome	DV706_01895	CDS	+	374968	376161	MBL fold metallo-hydrolase	375676
chromosome	DV706_01900	CDS	+	376182	376673	YeeE/YedE family protein
chromosome	DV706_01905	CDS	+	376755	377189	YeeE/YedE family protein
chromosome	DV706_01910	CDS	-	377403	378200	ZIP family metal transporter
chromosome	DV706_01915	CDS	-	378412	378849	thioredoxin
chromosome	DV706_01920	CDS	-	379250	380095	universal stress protein	379813
chromosome	DV706_01925	CDS	+	380607	381632	sulfite exporter TauE/SafE family protein
chromosome	DV706_01930	CDS	+	381706	383559	potassium transporter
chromosome	DV706_01935	CDS	+	384206	384409	hypothetical protein	384251
chromosome	DV706_01940	CDS	+	384502	384906	HTH domain-containing protein
chromosome	DV706_01945	CDS	+	385243	385662	transcriptional regulator
chromosome	DV706_01950	pseudogene	+	385663	385833	CBS domain-containing protein
chromosome	DV706_01955	CDS	+	386186	386548	thioredoxin
chromosome	DV706_01960	CDS	+	386545	387579	FAD-binding protein
chromosome	DV706_01965	CDS	-	387836	388276	pyridoxamine 5'-phosphate oxidase family protein
chromosome	DV706_01970	CDS	+	388452	389264	SDR family oxidoreductase
chromosome	DV706_01975	CDS	+	389336	389773	universal stress protein
chromosome	DV706_01980	CDS	+	389986	390234	DUF2892 domain-containing protein
chromosome	DV706_01985	CDS	+	390472	391353	universal stress protein
chromosome	DV706_01990	CDS	-	391374	392117	methyltransferase domain-containing protein
chromosome	DV706_01995	CDS	-	392114	392503	DUF2267 domain-containing protein
chromosome	DV706_02000	CDS	+	392654	393115	universal stress protein
chromosome	DV706_02005	CDS	-	393129	393554	universal stress protein
chromosome	DV706_02010	CDS	-	393629	394093	universal stress protein
chromosome	DV706_02015	CDS	-	394206	394631	universal stress protein
chromosome	DV706_02020	CDS	-	394917	395699	3-oxoacyl-ACP reductase FabG
chromosome	DV706_02025	CDS	-	395780	396508	SDR family oxidoreductase
chromosome	DV706_02030	CDS	+	396612	397775	thiolase domain-containing protein
chromosome	DV706_02035	CDS	+	397778	398149	nucleic acid-binding protein
chromosome	DV706_02040	CDS	+	398347	401157	cation-transporting P-type ATPase	400990
chromosome	DV706_02045	CDS	-	401313	401525	hypothetical protein
chromosome	DV706_02050	CDS	-	401643	402878	stress protein
chromosome	DV706_02055	CDS	+	403177	403626	hypothetical protein
chromosome	DV706_02060	CDS	-	403629	405455	SLC13 family permease	404441
chromosome	DV706_02065	CDS	+	405690	405932	hypothetical protein
chromosome	DV706_02070	CDS	-	405993	406463	universal stress protein
chromosome	DV706_02075	CDS	+	406634	407392	proteasome assembly chaperone family protein
chromosome	DV706_02080	CDS	+	407635	408111	PKD domain-containing protein
chromosome	DV706_02085	CDS	-	408241	409155	universal stress protein
chromosome	DV706_02090	CDS	+	409739	410230	universal stress protein	410184
chromosome	DV706_02095	CDS	-	410263	411084	universal stress protein
chromosome	DV706_02100	CDS	+	411375	411581	DUF1508 domain-containing protein
chromosome	DV706_02105	CDS	+	411696	412505	adenylyltransferase
chromosome	DV706_02110	CDS	+	412537	413274	proteasome subunit beta	412877
chromosome	DV706_02115	CDS	-	413465	413917	universal stress protein
chromosome	DV706_02120	CDS	+	414348	415601	MgtC/SapB family protein
chromosome	DV706_02125	CDS	+	415709	416023	hypothetical protein
chromosome	DV706_02130	CDS	-	416066	416542	DUF2267 domain-containing protein
chromosome	DV706_02135	CDS	-	416663	416842	hypothetical protein
chromosome	DV706_02140	CDS	-	416927	418963	tyramine oxidase
chromosome	DV706_02145	CDS	+	419257	419895	phosphoribosyltransferase
chromosome	DV706_02150	CDS	+	420023	421240	CBS domain-containing protein
chromosome	DV706_02155	CDS	-	421286	421735	universal stress protein
chromosome	DV706_02160	CDS	-	421938	422132	DUF2196 domain-containing protein
chromosome	DV706_02165	CDS	-	422455	423360	glycosyltransferase family 2 protein
chromosome	DV706_02170	CDS	+	423847	424044	hypothetical protein
chromosome	DV706_02175	CDS	-	424131	424550	universal stress protein
chromosome	DV706_02180	CDS	-	424629	425033	universal stress protein
chromosome	DV706_02185	CDS	-	425162	426640	AMP phosphorylase
chromosome	DV706_02190	CDS	-	426666	426869	hypothetical protein
chromosome	DV706_02195	CDS	+	427001	427456	Hsp20/alpha crystallin family protein
chromosome	DV706_02200	CDS	+	427597	428232	alpha/beta hydrolase
chromosome	DV706_02205	CDS	-	428250	428873	SagB/ThcOx family dehydrogenase
chromosome	DV706_02210	CDS	+	429009	429449	universal stress protein
chromosome	DV706_02215	CDS	-	429483	429926	universal stress protein
chromosome	DV706_02220	CDS	+	430017	430499	universal stress protein
chromosome	DV706_02225	CDS	+	430608	431510	universal stress protein	430987
chromosome	DV706_02230	CDS	-	431529	432899	nicotinate phosphoribosyltransferase
chromosome	DV706_02235	CDS	-	433160	433492	hypothetical protein
chromosome	DV706_02240	CDS	+	433861	434295	flavin-nucleotide-binding protein
chromosome	DV706_02245	CDS	-	434376	434792	universal stress protein
chromosome	DV706_02250	CDS	-	434950	435393	pyridoxamine 5'-phosphate oxidase family protein
chromosome	DV706_02255	CDS	-	435454	437022	AarF/ABC1/UbiB kinase family protein
chromosome	DV706_02260	CDS	-	437166	437591	universal stress protein
chromosome	DV706_02265	CDS	-	437667	438545	universal stress protein
chromosome	DV706_02270	CDS	-	438638	439513	universal stress protein UspA
chromosome	DV706_02275	CDS	-	439549	439761	hypothetical protein
chromosome	DV706_02280	CDS	+	440125	440808	endonuclease III
chromosome	DV706_02285	CDS	+	440912	441160	hypothetical protein
chromosome	DV706_02290	CDS	-	441179	441994	NAD(+)/NADH kinase	441235
chromosome	DV706_02295	CDS	-	442047	443357	peptidase M28
chromosome	DV706_02300	CDS	+	443699	444484	hypothetical protein
chromosome	DV706_02305	CDS	-	444512	445264	3-beta hydroxysteroid dehydrogenase
chromosome	DV706_02310	CDS	-	445352	446152	CBS domain-containing protein
chromosome	DV706_02315	CDS	-	446215	447714	bifunctional oligoribonuclease/PAP phosphatase NrnA
chromosome	DV706_02320	CDS	-	447764	449293	NADH-quinone oxidoreductase subunit N
chromosome	DV706_02325	CDS	-	449293	450819	oxidoreductase	449937
chromosome	DV706_02330	CDS	-	450816	452852	NADH-quinone oxidoreductase subunit L	452138
chromosome	DV706_02335	CDS	-	452854	453159	NADH-quinone oxidoreductase subunit NuoK
chromosome	DV706_02340	CDS	-	453156	453548	hypothetical protein
chromosome	DV706_02345	CDS	-	453545	453814	hypothetical protein
chromosome	DV706_02350	CDS	-	453817	454278	NADH-quinone oxidoreductase subunit I
chromosome	DV706_02355	CDS	-	454275	455351	NADH-quinone oxidoreductase subunit H
chromosome	DV706_02360	CDS	-	455354	457009	NADH-quinone oxidoreductase subunit D
chromosome	DV706_02365	CDS	-	457006	457713	NADH-quinone oxidoreductase subunit B
chromosome	DV706_02370	CDS	-	457710	458123	NADH-quinone oxidoreductase subunit A
chromosome	DV706_02375	CDS	-	458569	459201	AIR carboxylase family protein	458814
chromosome	DV706_02380	CDS	-	459243	460409	5-(carboxyamino)imidazole ribonucleotide synthase
chromosome	DV706_02385	CDS	+	460580	460996	6,7-dimethyl-8-ribityllumazine synthase
chromosome	DV706_02390	CDS	+	460993	462141	pyridoxal phosphate-dependent aminotransferase
chromosome	DV706_02395	CDS	+	462256	463005	HNH endonuclease
chromosome	DV706_02400	tRNA	+	463106	463208	tRNA-Gln
chromosome	DV706_02405	CDS	+	463501	464826	phosphoglucosamine mutase
chromosome	DV706_02410	CDS	+	465053	466738	phosphodiesterase
chromosome	DV706_02415	CDS	+	466842	467504	bacterio-opsin activator
chromosome	DV706_02420	CDS	+	467885	469540	right-handed parallel beta-helix repeat-containing protein
chromosome	DV706_02425	CDS	-	469567	470643	polysaccharide deacetylase	470589
chromosome	DV706_02430	CDS	+	471036	472658	flippase
chromosome	DV706_02435	CDS	-	472986	474035	glycosyltransferase family 2 protein
chromosome	DV706_02440	CDS	-	474035	474280	hypothetical protein
chromosome	DV706_02445	CDS	+	474473	475471	glycosyltransferase
chromosome	DV706_02450	CDS	+	475548	476687	hypothetical protein
chromosome	DV706_02455	CDS	-	476747	478081	polysaccharide deacetylase
chromosome	DV706_02460	CDS	+	478299	479999	hypothetical protein
chromosome	DV706_02465	CDS	+	480249	480692	hypothetical protein
chromosome	DV706_02470	CDS	-	480720	481307	hypothetical protein	480767
chromosome	DV706_02475	CDS	+	481696	482688	DUF1616 domain-containing protein
chromosome	DV706_02480	CDS	-	483416	485395	DUF2206 domain-containing protein	485338
chromosome	DV706_02485	CDS	-	485385	486347	glycosyltransferase
chromosome	DV706_02490	CDS	-	486344	487417	DUF354 domain-containing protein
chromosome	DV706_02495	CDS	-	487527	488927	nucleotide sugar dehydrogenase
chromosome	DV706_02500	CDS	+	489286	489975	winged helix-turn-helix transcriptional regulator
chromosome	DV706_02505	CDS	-	490210	490392	hypothetical protein
chromosome	DV706_02510	CDS	+	490699	492507	glutamine--fructose-6-phosphate transaminase (isomerizing)	492235
chromosome	DV706_02515	CDS	+	493287	493679	hypothetical protein
chromosome	DV706_02520	CDS	-	493775	494707	carboxypeptidase regulatory-like domain-containing protein
chromosome	DV706_02525	pseudogene	+	495092	496801	carbamoyltransferase
chromosome	DV706_02530	CDS	-	497004	497993	glycosyltransferase family 2 protein
chromosome	DV706_02535	CDS	+	498339	499301	glycosyltransferase
chromosome	DV706_02540	CDS	-	499334	500365	FkbM family methyltransferase
chromosome	DV706_02545	CDS	+	500699	501157	hypothetical protein
chromosome	DV706_02550	CDS	-	501280	501771	hypothetical protein
chromosome	DV706_02555	CDS	+	501935	504643	leucine--tRNA ligase
chromosome	DV706_02560	CDS	+	504829	505116	hypothetical protein
chromosome	DV706_02565	CDS	+	505225	505827	DUF420 domain-containing protein
chromosome	DV706_02570	CDS	+	505882	506364	pyridoxamine 5'-phosphate oxidase family protein
chromosome	DV706_02575	CDS	+	506439	509540	PAS domain S-box protein
chromosome	DV706_02580	CDS	-	509577	510350	ABC transporter permease
chromosome	DV706_02585	CDS	-	510347	511327	ABC transporter ATP-binding protein	511222
chromosome	DV706_02590	CDS	+	511480	512436	TIGR03557 family F420-dependent LLM class oxidoreductase
chromosome	DV706_02595	CDS	+	512592	513944	cobyrinic acid a,c-diamide synthase
chromosome	DV706_02600	CDS	+	514211	514885	precorrin-6Y C5,15-methyltransferase (decarboxylating) subunit CbiT
chromosome	DV706_02605	CDS	+	514882	515751	cobalt-factor II C(20)-methyltransferase
chromosome	DV706_02610	CDS	+	515811	516695	cobalamin biosynthesis protein
chromosome	DV706_02615	CDS	+	516698	517681	cobalt-precorrin 5A hydrolase
chromosome	DV706_02620	CDS	+	517678	518556	cobalt-precorrin-2 C(20)-methyltransferase
chromosome	DV706_02625	CDS	+	518578	519606	precorrin-3B C(17)-methyltransferase
chromosome	DV706_02630	CDS	+	519609	519875	ferredoxin
chromosome	DV706_02635	CDS	+	519872	520618	cobalamin biosynthesis protein
chromosome	DV706_02640	CDS	+	520674	521900	ferredoxin
chromosome	DV706_02645	CDS	+	521953	522324	DUF3209 family protein
chromosome	DV706_02650	CDS	+	522327	523601	transcriptional regulator
chromosome	DV706_02655	CDS	+	523705	524703	hypothetical protein
chromosome	DV706_02660	CDS	+	524700	525128	hypothetical protein
chromosome	DV706_02665	CDS	+	525189	526283	hypothetical protein
chromosome	DV706_02670	CDS	+	526334	527245	hypothetical protein
chromosome	DV706_02675	CDS	-	527355	527570	hypothetical protein
chromosome	DV706_02680	CDS	+	527677	528108	universal stress protein
chromosome	DV706_02685	CDS	+	528256	528750	universal stress protein
chromosome	DV706_02690	CDS	+	528838	530874	cation:proton antiporter
chromosome	DV706_02695	CDS	+	531025	533001	acetate--CoA ligase
chromosome	DV706_02700	CDS	+	533137	535359	PAS domain S-box protein	534349
chromosome	DV706_02705	CDS	+	535646	537619	acetate--CoA ligase
chromosome	DV706_02710	CDS	+	537771	538178	DUF4212 domain-containing protein
chromosome	DV706_02715	CDS	+	538175	539845	cation acetate symporter
chromosome	DV706_02720	CDS	+	539849	540307	universal stress protein
chromosome	DV706_02725	CDS	-	540449	540685	hypothetical protein
chromosome	DV706_02730	CDS	+	540892	541440	tRNA (cytidine(56)-2'-O)-methyltransferase	541382
chromosome	DV706_02735	CDS	+	541652	541885	hypothetical protein
chromosome	DV706_02740	CDS	+	541974	542498	transcription factor E
chromosome	DV706_02745	CDS	+	542498	543178	DUF2110 family protein
chromosome	DV706_02750	CDS	+	543179	543952	hypothetical protein	543824
chromosome	DV706_02755	CDS	-	544058	544516	chemotaxis protein CheW
chromosome	DV706_02760	CDS	+	544677	545477	chemotaxis protein CheW	544941
chromosome	DV706_02765	CDS	+	545617	545979	response regulator
chromosome	DV706_02770	CDS	+	545976	547145	chemotaxis-specific protein-glutamate methyltransferase CheB
chromosome	DV706_02775	CDS	+	547138	550320	chemotaxis protein CheA	547480
chromosome	DV706_02780	CDS	+	550355	550960	chemotaxis protein CheC
chromosome	DV706_02785	CDS	+	550957	552213	chemotaxis protein CheC
chromosome	DV706_02790	CDS	+	552210	552731	chemotaxis protein CheD
chromosome	DV706_02795	CDS	+	552728	553582	protein-glutamate O-methyltransferase CheR
chromosome	DV706_02800	CDS	+	553664	554932	hypothetical protein	554636
chromosome	DV706_02805	CDS	-	554943	555785	hypothetical protein
chromosome	DV706_02810	CDS	-	555785	556279	hypothetical protein
chromosome	DV706_02815	CDS	-	556276	556671	hypothetical protein
chromosome	DV706_02820	CDS	-	556740	557390	hypothetical protein
chromosome	DV706_02825	CDS	-	557393	557851	hypothetical protein	557548
chromosome	DV706_02830	CDS	-	557913	559976	flagella assembly protein j
chromosome	DV706_02835	CDS	-	559973	563521	secretion system protein E	561985
chromosome	DV706_02840	CDS	+	563874	565175	ABC transporter substrate-binding protein	564465
chromosome	DV706_02845	CDS	+	565218	566108	branched-chain amino acid ABC transporter permease	565881
chromosome	DV706_02850	pseudogene	+	566105	567142	branched-chain amino acid ABC transporter
chromosome	DV706_02855	CDS	+	567301	568068	ABC transporter ATP-binding protein
chromosome	DV706_02860	CDS	+	568065	568781	ABC transporter ATP-binding protein
chromosome	DV706_02865	CDS	+	569010	569777	SDR family oxidoreductase
chromosome	DV706_02870	CDS	-	569841	570944	phosphotransferase family protein
chromosome	DV706_02875	tRNA	-	571391	571463	tRNA-Arg
chromosome	DV706_02880	CDS	-	571480	571794	twin-arginine translocase TatA/TatE family subunit
chromosome	DV706_02885	CDS	+	572034	572513	peroxiredoxin
chromosome	DV706_02890	CDS	+	572723	573538	HD domain-containing protein	573338
chromosome	DV706_02895	CDS	-	573793	574026	MarR family transcriptional regulator
chromosome	DV706_02900	CDS	+	574177	574371	DUF1427 family protein
chromosome	DV706_02905	CDS	-	574476	575777	5'-deoxyadenosine deaminase	575114
chromosome	DV706_02910	CDS	-	575880	577718	FAD-binding protein	576409
chromosome	DV706_02915	CDS	-	577720	578598	succinate dehydrogenase/fumarate reductase iron-sulfur subunit
chromosome	DV706_02920	CDS	-	578600	578965	succinate dehydrogenase
chromosome	DV706_02925	CDS	-	578965	579360	succinate dehydrogenase, cytochrome b556 subunit
chromosome	DV706_02930	CDS	-	579591	580700	deacylase	580615
chromosome	DV706_02935	CDS	+	580864	581613	N-acetyltransferase
chromosome	DV706_02940	CDS	+	582066	583535	flippase
chromosome	DV706_02945	CDS	+	583748	585091	RimK family alpha-L-glutamate ligase
chromosome	DV706_02950	CDS	+	585326	587470	catalase/peroxidase HPI
chromosome	DV706_02955	CDS	-	587585	588820	hypothetical protein
chromosome	DV706_02960	CDS	+	589092	589697	DNA-3-methyladenine glycosylase 2 family protein
chromosome	DV706_02965	CDS	-	589781	591640	FAD-dependent oxidoreductase	591103
chromosome	DV706_02970	CDS	+	591764	592297	metal-dependent hydrolase
chromosome	DV706_02975	CDS	+	592415	592660	hypothetical protein
chromosome	DV706_02980	CDS	-	592722	595277	heavy metal translocating P-type ATPase	593354
chromosome	DV706_02985	CDS	-	595376	596125	transcriptional regulator
chromosome	DV706_02990	CDS	+	596184	596714	hypothetical protein
chromosome	DV706_02995	CDS	-	597103	598254	acyl-CoA dehydrogenase	597332
chromosome	DV706_03000	CDS	+	598370	600352	3-hydroxyacyl-CoA dehydrogenase
chromosome	DV706_03005	CDS	+	600506	601078	response regulator
chromosome	DV706_03010	CDS	-	601240	602391	acyl-CoA dehydrogenase	601985
chromosome	DV706_03015	CDS	-	602527	602904	cupin domain-containing protein
chromosome	DV706_03020	CDS	-	603020	603448	nickel-responsive transcriptional regulator NikR
chromosome	DV706_03025	CDS	-	603566	603790	hypothetical protein
chromosome	DV706_03030	CDS	+	604075	604899	creatininase family protein
chromosome	DV706_03035	pseudogene	+	605034	608206	PAS domain S-box protein	607352
chromosome	DV706_03040	CDS	+	608275	608730	hypothetical protein
chromosome	DV706_03045	CDS	-	608715	609383	O-methyltransferase	608900
chromosome	DV706_03050	CDS	+	609459	610136	LysE family translocator
chromosome	DV706_03055	CDS	-	610355	611029	HD domain-containing protein	610590
chromosome	DV706_03060	CDS	+	611236	611652	cobalamin B12-binding domain-containing protein
chromosome	DV706_03065	CDS	+	611649	612722	methylmalonyl Co-A mutase-associated GTPase MeaB	612207
chromosome	DV706_03070	CDS	+	612791	613741	alpha/beta hydrolase
chromosome	DV706_03075	CDS	-	613759	614154	nucleic acid-binding protein
chromosome	DV706_03080	CDS	-	614151	615317	thiolase domain-containing protein
chromosome	DV706_03085	CDS	-	615427	616485	M42 family peptidase	615801
chromosome	DV706_03090	CDS	-	616583	617104	SRPBCC family protein
chromosome	DV706_03095	CDS	+	617225	618007	FAD-binding protein
chromosome	DV706_03100	CDS	+	618092	618775	hypothetical protein
chromosome	DV706_03105	CDS	+	618838	620040	bifunctional phosphopantothenoylcysteine decarboxylase/phosphopantothenate--cysteine ligase CoaBC	618880
chromosome	DV706_03110	CDS	+	620212	620805	hypothetical protein
chromosome	DV706_03115	CDS	+	620981	621550	purine phosphoribosyltransferase family protein	621398
chromosome	DV706_03120	CDS	+	621863	623830	peptide ABC transporter substrate-binding protein
chromosome	DV706_03125	CDS	+	623881	624834	ABC transporter permease
chromosome	DV706_03130	CDS	+	624827	625867	ABC transporter permease
chromosome	DV706_03135	CDS	+	625864	626982	ABC transporter ATP-binding protein
chromosome	DV706_03140	CDS	+	626975	628363	ATP-binding cassette domain-containing protein
chromosome	DV706_03145	CDS	+	628539	629078	hypothetical protein
chromosome	DV706_03150	tRNA	-	629241	629315	tRNA-Met
chromosome	DV706_03155	CDS	-	629382	629828	GtrA family protein
chromosome	DV706_03160	CDS	-	630246	630512	hypothetical protein
chromosome	DV706_03165	CDS	+	630654	630935	50S ribosomal protein L44e
chromosome	DV706_03170	CDS	+	630941	631114	30S ribosomal protein S27e
chromosome	DV706_03175	CDS	+	631111	631911	translation initiation factor IF-2 subunit alpha
chromosome	DV706_03180	CDS	+	631915	632094	RNA-protein complex protein Nop10
chromosome	DV706_03185	CDS	+	632101	632868	proteasome assembly chaperone family protein
chromosome	DV706_03190	CDS	+	633544	635088	thermosome subunit
chromosome	DV706_03195	CDS	+	635180	635554	hypothetical protein
chromosome	DV706_03200	CDS	-	635555	636403	NAD operon protein
chromosome	DV706_03205	CDS	-	636470	636988	nicotinamide-nucleotide adenylyltransferase
chromosome	DV706_03210	CDS	+	637241	639442	ATP-dependent protease LonB	639368
chromosome	DV706_03215	CDS	+	639449	640399	CPBP family intramembrane metalloprotease
chromosome	DV706_03220	CDS	+	640425	640778	hypothetical protein
chromosome	DV706_03225	CDS	-	640819	641289	methylated-DNA--[protein]-cysteine S-methyltransferase
chromosome	DV706_03230	CDS	+	641408	642193	indole-3-glycerol-phosphate synthase
chromosome	DV706_03235	CDS	+	642231	643496	tryptophan synthase subunit beta
chromosome	DV706_03240	CDS	+	643493	644497	tryptophan synthase subunit alpha	644339
chromosome	DV706_03245	CDS	+	644522	645319	fructose-bisphosphate aldolase
chromosome	DV706_03250	CDS	-	645338	646306	phosphorylase
chromosome	DV706_03255	CDS	+	646399	646977	sprT domain-containing protein
chromosome	DV706_03260	CDS	+	647034	647567	hypothetical protein
chromosome	DV706_03265	CDS	-	647592	648269	HAD family hydrolase
chromosome	DV706_03270	CDS	+	648444	649637	3-dehydroquinate synthase II
chromosome	DV706_03275	CDS	-	649768	650214	zinc ribbon domain-containing protein
chromosome	DV706_03280	CDS	-	650361	651428	CAP domain-containing protein
chromosome	DV706_03285	CDS	-	651606	652289	type I 3-dehydroquinate dehydratase
chromosome	DV706_03290	CDS	-	652480	652713	metal-binding protein
chromosome	DV706_03295	CDS	-	652858	653838	transcription initiation factor IIB 2	652858/653099
chromosome	DV706_03300	CDS	+	654058	654603	inosine/xanthosine triphosphatase
chromosome	DV706_03305	CDS	+	654964	655197	hypothetical protein
chromosome	DV706_03310	CDS	+	655401	656090	HAD family hydrolase
chromosome	DV706_03315	CDS	-	656118	656735	MarR family transcriptional regulator
chromosome	DV706_03320	CDS	-	656818	657966	SPFH/Band 7/PHB domain protein	657705
chromosome	DV706_03325	CDS	-	658040	658636	NfeD family protein
chromosome	DV706_03330	CDS	-	658712	659119	hypothetical protein
chromosome	DV706_03335	CDS	-	659208	660965	pyruvate kinase
chromosome	DV706_03340	CDS	-	661034	663142	methionine--tRNA ligase
chromosome	DV706_03345	CDS	+	663467	664834	sodium-dependent transporter
chromosome	DV706_03350	CDS	-	664848	665189	hypothetical protein
chromosome	DV706_03355	CDS	-	665473	666558	tyrosine decarboxylase MfnA
chromosome	DV706_03360	CDS	-	666694	669021	phosphoenolpyruvate synthase
chromosome	DV706_03365	CDS	-	669214	670011	methyltransferase domain-containing protein
chromosome	DV706_03370	CDS	-	670019	670402	nascent polypeptide-associated complex protein
chromosome	DV706_03375	CDS	+	670521	671135	HD family hydrolase
chromosome	DV706_03380	CDS	-	671291	671782	PUA domain containing protein
chromosome	DV706_03385	CDS	+	671886	672068	hypothetical protein
chromosome	DV706_03390	CDS	-	672216	672713	NYN domain-containing protein
chromosome	DV706_03395	CDS	-	672815	673624	protease	673087
chromosome	DV706_03400	CDS	+	673984	674913	4-hydroxy-tetrahydrodipicolinate synthase
chromosome	DV706_03405	CDS	+	674910	675677	4-hydroxy-tetrahydrodipicolinate reductase
chromosome	DV706_03410	CDS	+	675674	676510	2,3,4,5-tetrahydropyridine-2,6-dicarboxylate N-succinyltransferase
chromosome	DV706_03415	CDS	+	676605	677945	phosphoesterase
chromosome	DV706_03420	CDS	+	678019	679287	diaminopimelate decarboxylase
chromosome	DV706_03425	CDS	+	679415	680248	diaminopimelate epimerase	679922
chromosome	DV706_03430	CDS	+	680245	681408	M20/M25/M40 family metallo-hydrolase
chromosome	DV706_03435	CDS	-	681439	681855	multidrug transporter
chromosome	DV706_03440	CDS	-	681855	682277	multidrug transporter
chromosome	DV706_03445	CDS	+	683363	684007	hypothetical protein
chromosome	DV706_03450	CDS	-	684028	684801	CPBP family intramembrane metalloprotease
chromosome	DV706_03455	CDS	+	685069	686721	fatty-acid--CoA ligase
chromosome	DV706_03460	CDS	-	686749	688134	adenylosuccinate lyase
chromosome	DV706_03465	CDS	+	688312	689949	bifunctional phosphoribosylaminoimidazolecarboxamide formyltransferase/IMP cyclohydrolase PurH
chromosome	DV706_03470	CDS	-	690267	691343	carbamoyl-phosphate synthase small subunit
chromosome	DV706_03475	CDS	+	691446	691859	Lrp/AsnC family transcriptional regulator
chromosome	DV706_03480	CDS	-	691941	693041	GNAT family N-acetyltransferase
chromosome	DV706_03485	CDS	+	693298	693873	NUDIX domain-containing protein
chromosome	DV706_03490	CDS	+	694066	694398	hypothetical protein
chromosome	DV706_03495	CDS	-	694416	694721	hypothetical protein
chromosome	DV706_03500	CDS	-	694774	695802	alcohol dehydrogenase
chromosome	DV706_03505	CDS	+	695908	696642	MogA/MoaB family molybdenum cofactor biosynthesis protein
chromosome	DV706_03510	CDS	+	696644	697381	5-formyltetrahydrofolate cyclo-ligase
chromosome	DV706_03515	CDS	-	697881	698207	CTP synthetase
chromosome	DV706_03520	CDS	-	698204	699121	glutamine-hydrolyzing GMP synthase subunit GuaA	698815
chromosome	DV706_03525	CDS	-	699121	700806	CTP synthase (glutamine hydrolyzing)	700173
chromosome	DV706_03530	CDS	-	701005	701379	hypothetical protein
chromosome	DV706_03535	CDS	+	701581	702504	PH domain-containing protein
chromosome	DV706_03540	CDS	+	702526	702900	hypothetical protein
chromosome	DV706_03545	CDS	-	702909	703112	hypothetical protein
chromosome	DV706_03550	CDS	-	703182	704981	translation initiation factor IF-2
chromosome	DV706_03555	CDS	+	705099	705344	photosystem reaction center subunit H
chromosome	DV706_03560	CDS	+	705349	705807	DNA-binding protein
chromosome	DV706_03565	CDS	-	705905	707029	CPBP family intramembrane metalloprotease
chromosome	DV706_03570	CDS	-	707135	708436	glucose-6-phosphate isomerase
chromosome	DV706_03575	CDS	-	708520	708837	hypothetical protein
chromosome	DV706_03580	CDS	+	708960	709433	hypothetical protein
chromosome	DV706_03585	CDS	+	709615	710499	protein translocase subunit SecF
chromosome	DV706_03590	CDS	+	710499	712127	preprotein translocase subunit SecD	712062
chromosome	DV706_03595	CDS	-	712161	713171	sodium:calcium antiporter
chromosome	DV706_03600	CDS	-	713228	713911	ribonuclease HII
chromosome	DV706_03605	CDS	-	714044	715423	tRNA pseudouridine(54/55) synthase Pus10
chromosome	DV706_03610	CDS	+	715581	716687	PDZ domain-containing protein
chromosome	DV706_03615	CDS	+	716963	717154	hypothetical protein
chromosome	DV706_03620	CDS	+	717165	717347	hypothetical protein
chromosome	DV706_03625	CDS	+	717936	718532	tRNA (pseudouridine(54)-N(1))-methyltransferase TrmY
chromosome	DV706_03630	tRNA	+	718612	718684	tRNA-Pro
chromosome	DV706_03635	CDS	-	719642	720607	transcription initiation factor IIB 3	719974
chromosome	DV706_03640	pseudogene	-	721150	721287	peptidoglycan-binding protein
chromosome	DV706_03645	CDS	+	721555	722286	hypothetical protein
chromosome	DV706_03650	CDS	+	722441	723961	DUF4397 domain-containing protein
chromosome	DV706_03655	CDS	-	724048	724323	PadR family transcriptional regulator
chromosome	DV706_03660	CDS	+	724504	725070	NUDIX hydrolase
chromosome	DV706_03665	CDS	-	725163	726299	hypothetical protein
chromosome	DV706_03670	CDS	-	726672	728081	hypothetical protein
chromosome	DV706_03675	CDS	+	728415	729896	tRNA guanosine(15) transglycosylase TgtA
chromosome	DV706_03680	CDS	+	730122	732023	nitrous oxide reductase accessory protein NosL/NosD
chromosome	DV706_03685	CDS	+	732016	732753	ABC transporter ATP-binding protein
chromosome	DV706_03690	CDS	+	732750	733646	ABC transporter permease
chromosome	DV706_03695	CDS	+	733751	734236	(2Fe-2S)-binding protein
chromosome	DV706_03700	CDS	-	734317	734904	nitrous oxide reductase accessory protein NosL
chromosome	DV706_03705	CDS	+	735062	735745	SCO family protein
chromosome	DV706_03710	CDS	-	735817	736125	hypothetical protein
chromosome	DV706_03715	CDS	+	736373	736735	RNA-binding protein
chromosome	DV706_03720	CDS	-	736930	738849	DUF1565 domain-containing protein
chromosome	DV706_03725	CDS	+	738971	740722	tRNA-ribosyltransferase
chromosome	DV706_03730	CDS	+	740999	741916	methionyl-tRNA formyltransferase
chromosome	DV706_03735	CDS	-	741956	743863	DUF1565 domain-containing protein
chromosome	DV706_03740	CDS	+	743982	744590	lipoprotein NosL
chromosome	DV706_03745	CDS	+	744601	745197	hypothetical protein
chromosome	DV706_03750	CDS	-	745250	746101	sulfite exporter TauE/SafE family protein	745987
chromosome	DV706_03755	CDS	-	746454	746786	hypothetical protein
chromosome	DV706_03760	CDS	-	746910	747569	hypothetical protein	747203
chromosome	DV706_03765	CDS	-	747716	749398	response regulator	748099
chromosome	DV706_03770	CDS	-	749395	749859	response regulator
chromosome	DV706_03775	CDS	-	751067	751933	xanthine dehydrogenase family protein subunit M
chromosome	DV706_03780	CDS	-	751933	754305	xanthine dehydrogenase family protein molybdopterin-binding subunit
chromosome	DV706_03785	CDS	-	754298	754780	(2Fe-2S)-binding protein
chromosome	DV706_03790	CDS	+	754942	755898	GNAT family N-acetyltransferase
chromosome	DV706_03795	CDS	+	755929	756315	hypothetical protein
chromosome	DV706_03800	CDS	+	756361	756846	hypothetical protein
chromosome	DV706_03805	CDS	+	756972	757973	hypothetical protein
chromosome	DV706_03810	CDS	+	758238	759350	glycosyltransferase family 4 protein	758602
chromosome	DV706_03815	CDS	+	759453	759803	hypothetical protein
chromosome	DV706_03820	CDS	+	759854	760138	MoaD/ThiS family protein
chromosome	DV706_03825	CDS	-	760273	761403	peptidase M24
chromosome	DV706_03830	CDS	-	761400	763274	ATP-dependent helicase
chromosome	DV706_03835	CDS	-	763708	763893	hypothetical protein
chromosome	DV706_03840	CDS	+	764068	764907	molybdopterin-synthase adenylyltransferase MoeB
chromosome	DV706_03845	CDS	-	764904	765929	hypothetical protein	764925
chromosome	DV706_03850	CDS	-	765982	766767	SDR family oxidoreductase
chromosome	DV706_03855	CDS	-	766888	768363	sodium:solute symporter family protein
chromosome	DV706_03860	CDS	-	768360	768632	DUF3311 domain-containing protein
chromosome	DV706_03865	CDS	+	768807	769613	ArsR family transcriptional regulator
chromosome	DV706_03870	CDS	+	769719	771125	DNA primase
chromosome	DV706_03875	CDS	-	771356	772588	AAA family ATPase	772015
chromosome	DV706_03880	CDS	-	773546	774892	DUF92 domain-containing protein	774214
chromosome	DV706_03885	CDS	+	775111	775716	UDP diphosphate synthase
chromosome	DV706_03890	CDS	-	775760	776716	di-trans,poly-cis-decaprenylcistransferase	776362
chromosome	DV706_03895	CDS	+	776844	777248	hypothetical protein
chromosome	DV706_03900	CDS	+	777526	778182	bifunctional precorrin-2 dehydrogenase/sirohydrochlorin ferrochelatase
chromosome	DV706_03905	CDS	+	778179	779522	glutamyl-tRNA reductase	779202
chromosome	DV706_03910	CDS	-	779563	779742	hypothetical protein
chromosome	DV706_03915	CDS	+	779895	780176	4a-hydroxytetrahydrobiopterin dehydratase
chromosome	DV706_03920	CDS	+	780186	780572	hypothetical protein
chromosome	DV706_03925	CDS	+	780689	781318	HAD family hydrolase
chromosome	DV706_03930	CDS	-	781992	782645	bacterio-opsin activator
chromosome	DV706_03935	CDS	-	782747	784699	molybdopterin biosynthesis protein
chromosome	DV706_03940	CDS	+	785021	785341	hypothetical protein
chromosome	DV706_03945	CDS	+	785419	786546	EstA family serine hydrolase
chromosome	DV706_03950	CDS	-	786805	788112	molybdopterin molybdenumtransferase MoeA
chromosome	DV706_03955	CDS	+	788243	788608	Hsp20/alpha crystallin family protein
chromosome	DV706_03960	CDS	+	788685	790325	AarF/ABC1/UbiB kinase family protein
chromosome	DV706_03965	CDS	+	790380	791471	hypothetical protein	790644
chromosome	DV706_03970	CDS	-	791510	792082	hypothetical protein
chromosome	DV706_03975	CDS	+	792291	792665	translation initiation factor IF-5A
chromosome	DV706_03980	CDS	+	792665	793579	agmatinase
chromosome	DV706_03985	CDS	+	793660	794163	GNAT family N-acetyltransferase
chromosome	DV706_03990	CDS	+	794469	794960	universal stress protein
chromosome	DV706_03995	CDS	+	795057	795824	Nif3-like dinuclear metal center hexameric protein
chromosome	DV706_04000	CDS	-	795850	796356	small multi-drug export protein	796263
chromosome	DV706_04005	CDS	-	796463	796846	pyridoxamine 5'-phosphate oxidase family protein
chromosome	DV706_04010	CDS	+	797100	797330	hypothetical protein
chromosome	DV706_04015	CDS	+	797595	799205	hypothetical protein
chromosome	DV706_04020	CDS	+	799608	801179	hypothetical protein
chromosome	DV706_04025	CDS	-	801513	802508	linear amide C-N hydrolase
chromosome	DV706_04030	CDS	+	803148	803897	MIP family protein
chromosome	DV706_04035	CDS	-	803992	804747	aldo/keto reductase
chromosome	DV706_04040	CDS	+	804766	804975	hypothetical protein
chromosome	DV706_04045	CDS	-	804952	805722	methyltransferase domain-containing protein
chromosome	DV706_04050	CDS	-	805725	806126	carboxymuconolactone decarboxylase family protein
chromosome	DV706_04055	CDS	+	806418	806912	hypothetical protein
chromosome	DV706_04060	CDS	-	806986	807330	hypothetical protein	807165
chromosome	DV706_04065	CDS	-	807436	808251	PspA/IM30 family protein
chromosome	DV706_04070	CDS	+	808372	808986	alpha/beta hydrolase	808717
chromosome	DV706_04075	CDS	+	809184	809975	DUF4382 domain-containing protein
chromosome	DV706_04080	CDS	-	810169	812025	ATP-binding protein
chromosome	DV706_04085	CDS	-	812187	812819	ArsR family transcriptional regulator	812389
chromosome	DV706_04090	CDS	+	813287	813622	hypothetical protein
chromosome	DV706_04095	CDS	-	813619	814899	nuclease
chromosome	DV706_04100	CDS	+	815018	815326	hypothetical protein
chromosome	DV706_04105	CDS	-	815405	815821	DUF393 domain-containing protein
chromosome	DV706_04110	CDS	+	815932	817455	2,3-bisphosphoglycerate-independent phosphoglycerate mutase
chromosome	DV706_04115	CDS	-	817472	818776	MFS transporter	818620
chromosome	DV706_04120	CDS	-	818780	819889	MBL fold metallo-hydrolase
chromosome	DV706_04125	CDS	+	819976	820704	XRE family transcriptional regulator
chromosome	DV706_04130	CDS	+	820910	822199	O-acetylhomoserine aminocarboxypropyltransferase/cysteine synthase	822161
chromosome	DV706_04135	CDS	-	822236	822415	hypothetical protein
chromosome	DV706_04140	CDS	+	822597	823124	hypothetical protein
chromosome	DV706_04145	CDS	-	823168	823398	Lrp/AsnC family transcriptional regulator
chromosome	DV706_04150	CDS	+	823520	824239	TrkA family potassium uptake protein	823889
chromosome	DV706_04155	CDS	+	824239	824469	Lrp/AsnC family transcriptional regulator
chromosome	DV706_04160	CDS	-	824602	825210	dTMP kinase
chromosome	DV706_04165	CDS	+	825314	826201	complex I NDUFA9 subunit family protein
chromosome	DV706_04170	CDS	+	826390	827568	cell division protein FtsZ
chromosome	DV706_04175	CDS	+	827723	828397	2-phospho-L-lactate guanylyltransferase
chromosome	DV706_04180	CDS	+	828455	829642	7,8-didemethyl-8-hydroxy-5-deazariboflavin synthase subunit CofG
chromosome	DV706_04185	CDS	-	829639	830091	nucleoside deaminase
chromosome	DV706_04190	CDS	+	830208	830849	cyclase family protein
chromosome	DV706_04195	CDS	-	830854	831132	hypothetical protein
chromosome	DV706_04200	CDS	-	831205	832578	7,8-didemethyl-8-hydroxy-5-deazariboflavin synthase subunit CofH
chromosome	DV706_04205	CDS	+	832742	833761	phosphoribosylaminoimidazolesuccinocarboxamide synthase
chromosome	DV706_04210	CDS	-	833811	834110	transcriptional regulator
chromosome	DV706_04215	CDS	+	834267	834536	MoaD/ThiS family protein
chromosome	DV706_04220	CDS	-	834543	835850	acetamidase/formamidase family protein	835009
chromosome	DV706_04225	CDS	-	836170	837120	formyltetrahydrofolate deformylase
chromosome	DV706_04230	CDS	-	837319	837576	hypothetical protein
chromosome	DV706_04235	CDS	-	837639	837869	hypothetical protein
chromosome	DV706_04240	CDS	-	837882	839168	GTP-binding protein	838088
chromosome	DV706_04245	CDS	+	839254	840489	thioredoxin reductase
chromosome	DV706_04250	CDS	+	840590	840961	rhodanese-like domain-containing protein
chromosome	DV706_04255	CDS	+	841131	841382	phosphoribosylformylglycinamidine synthase, purS protein
chromosome	DV706_04260	CDS	+	841383	842063	phosphoribosylformylglycinamidine synthase I
chromosome	DV706_04265	CDS	-	842194	843294	TIGR01210 family radical SAM protein	842565
chromosome	DV706_04270	CDS	-	843431	843619	hypothetical protein
chromosome	DV706_04275	CDS	+	843731	845647	PAS domain-containing protein
chromosome	DV706_04280	CDS	+	845746	845940	DUF1328 domain-containing protein
chromosome	DV706_04285	CDS	+	846201	848123	aldehyde ferredoxin oxidoreductase
chromosome	DV706_04290	CDS	-	848506	848892	ArsR family transcriptional regulator
chromosome	DV706_04295	CDS	+	849022	849687	DNA-binding protein
chromosome	DV706_04300	CDS	+	849826	849975	zinc ribbon domain-containing protein
chromosome	DV706_04305	CDS	-	850027	850479	pyridoxamine 5'-phosphate oxidase family protein
chromosome	DV706_04310	CDS	-	850575	850955	hypothetical protein
chromosome	DV706_04315	CDS	-	850956	851216	hypothetical protein
chromosome	DV706_04320	CDS	-	851326	851616	hypothetical protein
chromosome	DV706_04325	CDS	+	851751	852356	riboflavin synthase
chromosome	DV706_04330	CDS	-	852468	852818	hypothetical protein	852680
chromosome	DV706_04335	CDS	-	852889	853896	PrsW family intramembrane metalloprotease
chromosome	DV706_04340	CDS	+	854357	855787	DUF402 domain-containing protein
chromosome	DV706_04345	CDS	-	855798	856256	NUDIX domain-containing protein
chromosome	DV706_04350	CDS	-	856365	857354	bile acid:sodium symporter family protein
chromosome	DV706_04355	CDS	-	857492	857641	zinc ribbon domain-containing protein
chromosome	DV706_04360	CDS	-	857819	858619	hypothetical protein
chromosome	DV706_04365	CDS	-	858793	861285	dihydropteroate synthase
chromosome	DV706_04370	CDS	-	861398	862264	hypothetical protein
chromosome	DV706_04375	CDS	-	862266	863054	ABC transporter ATP-binding protein
chromosome	DV706_04380	CDS	+	863301	864962	hypothetical protein
chromosome	DV706_04385	CDS	-	865045	868221	carbamoyl-phosphate synthase large subunit
chromosome	DV706_04390	CDS	+	868530	870389	hybrid sensor histidine kinase/response regulator	869859
chromosome	DV706_04395	CDS	-	870398	870934	hypothetical protein
chromosome	DV706_04400	CDS	-	871180	873126	tyramine oxidase
chromosome	DV706_04405	CDS	+	873357	874187	TrmB family transcriptional regulator
chromosome	DV706_04410	CDS	-	874217	875083	ABC transporter
chromosome	DV706_04415	CDS	-	875080	875997	ABC transporter ATP-binding protein
chromosome	DV706_04420	CDS	-	876165	877064	ArsR family transcriptional regulator
chromosome	DV706_04425	CDS	-	877182	877592	hypothetical protein
chromosome	DV706_04430	CDS	-	877674	877901	hypothetical protein
chromosome	DV706_04435	CDS	-	878194	879432	NAD(P)/FAD-dependent oxidoreductase
chromosome	DV706_04440	CDS	+	879702	880298	hypothetical protein	879882
chromosome	DV706_04445	CDS	-	880449	881834	ABC transporter substrate-binding protein
chromosome	DV706_04450	CDS	+	882323	885421	HAMP domain-containing protein	883181
chromosome	DV706_04455	CDS	+	885658	886545	homoserine kinase	886456
chromosome	DV706_04460	CDS	+	886561	886914	hypothetical protein
chromosome	DV706_04465	CDS	-	886915	887343	pyridoxamine 5'-phosphate oxidase family protein
chromosome	DV706_04470	CDS	-	887495	888403	pyridoxal 5'-phosphate synthase lyase subunit PdxS
chromosome	DV706_04475	CDS	-	888486	889265	acetoacetate decarboxylase	888830
chromosome	DV706_04480	CDS	+	889376	890071	DUF1405 domain-containing protein
chromosome	DV706_04485	CDS	-	890147	890503	hypothetical protein
chromosome	DV706_04490	CDS	-	890740	893508	valine--tRNA ligase
chromosome	DV706_04495	CDS	-	893800	894465	hypothetical protein
chromosome	DV706_04500	CDS	+	894648	897233	RND transporter
chromosome	DV706_04505	CDS	+	897306	898343	NAD(P)-dependent alcohol dehydrogenase
chromosome	DV706_04510	CDS	-	899016	899918	aspartate kinase
chromosome	DV706_04515	CDS	-	899991	901982	PAS domain S-box protein
chromosome	DV706_04520	CDS	-	902121	902771	hypothetical protein
chromosome	DV706_04525	CDS	-	902829	903287	Tfx family DNA-binding protein
chromosome	DV706_04530	CDS	+	903431	904384	AAA family ATPase
chromosome	DV706_04535	CDS	-	904483	905487	MBL fold metallo-hydrolase
chromosome	DV706_04540	CDS	-	905549	907219	hypothetical protein
chromosome	DV706_04545	CDS	-	907216	908628	DUF58 domain-containing protein	907356/907457
chromosome	DV706_04550	CDS	-	908625	909347	hypothetical protein
chromosome	DV706_04555	CDS	-	909340	910572	hypothetical protein
chromosome	DV706_04560	CDS	-	910684	911151	TRAM domain-containing protein
chromosome	DV706_04565	CDS	+	911357	912148	electron transfer flavoprotein subunit beta/FixA family protein
chromosome	DV706_04570	CDS	+	912145	913098	electron transfer flavoprotein subunit alpha/FixB family protein
chromosome	DV706_04575	CDS	+	913361	914203	polyprenyl synthetase family protein
chromosome	DV706_04580	CDS	-	914290	915420	DUF373 family protein
chromosome	DV706_04585	CDS	+	915555	916550	radical SAM protein
chromosome	DV706_04590	CDS	-	916876	917982	hypothetical protein
chromosome	DV706_04595	CDS	+	918435	919637	hypothetical protein	918492
chromosome	DV706_04600	CDS	+	919767	920216	type IV pilin
chromosome	DV706_04605	CDS	-	920254	920877	methyltransferase domain-containing protein
chromosome	DV706_04610	CDS	+	921035	921367	ATP synthase archaeal subunit H
chromosome	DV706_04615	CDS	+	921354	923567	V-type ATP synthase subunit I	923379
chromosome	DV706_04620	CDS	+	923573	923836	hypothetical protein
chromosome	DV706_04625	CDS	+	923859	924440	V-type ATP synthase subunit E
chromosome	DV706_04630	CDS	+	924437	925504	V-type ATP synthase subunit C
chromosome	DV706_04635	CDS	+	925501	925830	V-type ATP synthase subunit F
chromosome	DV706_04640	CDS	+	925835	927598	ATP synthase subunit A
chromosome	DV706_04645	CDS	+	927601	929019	ATP synthase subunit B
chromosome	DV706_04650	CDS	+	929178	930791	long-chain fatty acid--CoA ligase
chromosome	DV706_04655	CDS	+	930934	931653	V-type ATP synthase subunit D
chromosome	DV706_04660	CDS	+	931672	932070	hypothetical protein
chromosome	DV706_04665	CDS	-	932284	932682	hypothetical protein
chromosome	DV706_04670	CDS	-	932766	933245	pyruvoyl-dependent arginine decarboxylase
chromosome	DV706_04675	CDS	-	933309	934541	AAA family ATPase
chromosome	DV706_04680	CDS	-	934701	935378	hypothetical protein
chromosome	DV706_04685	CDS	+	935554	936216	bacterio-opsin activator
chromosome	DV706_04690	CDS	-	936257	938068	oligoendopeptidase F
chromosome	DV706_04695	CDS	+	938211	940862	PAS domain S-box protein	939996
chromosome	DV706_04700	CDS	-	940894	941214	hypothetical protein
chromosome	DV706_04705	CDS	-	941330	941572	hypothetical protein
chromosome	DV706_04710	CDS	-	941615	942463	tRNA pseudouridine(38-40) synthase TruA
chromosome	DV706_04715	CDS	+	942566	943534	nucleoside hydrolase	943074
chromosome	DV706_04720	CDS	-	943552	944934	sulfatase
chromosome	DV706_04725	CDS	+	945165	946610	sulfatase	946302
chromosome	DV706_04730	CDS	+	946740	947948	hypothetical protein
chromosome	DV706_04735	CDS	+	948021	950558	cation-transporting P-type ATPase
chromosome	DV706_04740	CDS	+	950728	951285	protoporphyrinogen oxidase
chromosome	DV706_04745	CDS	-	951286	952644	restriction endonuclease
chromosome	DV706_04750	CDS	+	952772	953176	hypothetical protein
chromosome	DV706_04755	CDS	+	953276	954406	N-methyl-L-tryptophan oxidase
chromosome	DV706_04760	CDS	-	954422	955342	LLM class oxidoreductase
chromosome	DV706_04765	CDS	+	955540	956145	N-acetyltransferase
chromosome	DV706_04770	CDS	+	956235	956903	thiamine phosphate synthase	956550
chromosome	DV706_04775	CDS	+	956896	957735	hydroxyethylthiazole kinase
chromosome	DV706_04780	CDS	+	957811	958083	hypothetical protein
chromosome	DV706_04785	CDS	-	958099	958734	rubrerythrin family protein
chromosome	DV706_04790	CDS	-	958987	959850	sulfurtransferase
chromosome	DV706_04795	CDS	+	960133	960936	sulfurtransferase
chromosome	DV706_04800	CDS	-	960946	961167	hypothetical protein
chromosome	DV706_04805	CDS	+	961510	962901	signal recognition particle protein	962299
chromosome	DV706_04810	CDS	+	963021	963992	hypothetical protein
chromosome	DV706_04815	CDS	-	964005	965123	M20 family peptidase
chromosome	DV706_04820	CDS	-	965244	966875	chemotaxis protein
chromosome	DV706_04825	CDS	+	967044	968918	ATPase
chromosome	DV706_04830	CDS	-	969136	969918	lycopene cyclase domain-containing protein
chromosome	DV706_04835	CDS	-	970084	970959	capsular biosynthesis protein CpsH
chromosome	DV706_04840	CDS	-	971126	971851	rhodopsin	971485
chromosome	DV706_04845	CDS	+	972018	972626	hypothetical protein
chromosome	DV706_04850	CDS	+	973223	974125	NAD+ synthase
chromosome	DV706_04855	CDS	-	974126	974539	hypothetical protein
chromosome	DV706_04860	CDS	-	974587	974880	MarR family transcriptional regulator
chromosome	DV706_04865	CDS	-	975365	976543	hypothetical protein
chromosome	DV706_04870	CDS	-	976688	977857	signal peptidase I
chromosome	DV706_04875	CDS	-	977962	979101	hypothetical protein	978360
chromosome	DV706_04880	CDS	-	979171	979749	hypothetical protein
chromosome	DV706_04885	CDS	-	980085	981005	hypothetical protein	980267
chromosome	DV706_04890	CDS	+	981204	981746	hypothetical protein
chromosome	DV706_04895	CDS	+	981952	985290	hypothetical protein	984439
chromosome	DV706_04900	CDS	+	985402	985725	hypothetical protein
chromosome	DV706_04905	CDS	+	985728	987542	ribosome biogenesis/translation initiation ATPase RLI
chromosome	DV706_04910	CDS	-	987608	988390	hypothetical protein
chromosome	DV706_04915	CDS	-	988688	989209	archemetzincin
chromosome	DV706_04920	CDS	+	989249	989653	hypothetical protein
chromosome	DV706_04925	CDS	+	989739	990398	DUF3267 domain-containing protein
chromosome	DV706_04930	CDS	-	990504	991523	hypothetical protein	991243
chromosome	DV706_04935	CDS	-	991520	992458	S49 family peptidase
chromosome	DV706_04940	CDS	+	992564	993544	hypothetical protein
chromosome	DV706_04945	CDS	+	993667	994542	TIGR01548 family HAD-type hydrolase
chromosome	DV706_04950	CDS	-	994575	995030	response regulator
chromosome	DV706_04955	CDS	+	995207	996799	FAD-dependent oxidoreductase
chromosome	DV706_04960	CDS	-	996801	997628	glycerophosphodiester phosphodiesterase
chromosome	DV706_04965	CDS	+	997823	998080	hypothetical protein
chromosome	DV706_04970	CDS	+	998167	998835	NADPH-dependent F420 reductase
chromosome	DV706_04975	CDS	+	999147	1000097	cobalamin-binding protein	999378/999934
chromosome	DV706_04980	CDS	+	1000105	1000533	hypothetical protein
chromosome	DV706_04985	CDS	-	1000549	1002033	DUF4976 domain-containing protein
chromosome	DV706_04990	CDS	-	1002096	1002905	dehydrogenase
chromosome	DV706_04995	CDS	-	1002981	1004279	histidine--tRNA ligase
chromosome	DV706_05000	CDS	-	1004367	1004963	alpha hydrolase
chromosome	DV706_05005	CDS	-	1004963	1005313	DNA-binding protein
chromosome	DV706_05010	CDS	-	1005417	1005872	30S ribosomal protein S19e
chromosome	DV706_05015	CDS	+	1005992	1006879	thiamine-phosphate kinase
chromosome	DV706_05020	CDS	-	1006894	1008057	site-2 protease family protein	1007415
chromosome	DV706_05025	CDS	-	1008224	1008463	hypothetical protein
chromosome	DV706_05030	CDS	-	1008719	1009546	molybdopterin synthase
chromosome	DV706_05035	CDS	+	1009655	1010695	CapA family protein
chromosome	DV706_05040	CDS	+	1010855	1011580	UMP kinase
chromosome	DV706_05045	CDS	+	1011577	1013271	lysine--tRNA ligase	1012501
chromosome	DV706_05050	CDS	+	1013348	1015174	PDZ domain-containing protein
chromosome	DV706_05055	CDS	+	1015323	1016831	heme-binding protein	1015902
chromosome	DV706_05060	CDS	+	1017206	1017625	hypothetical protein
chromosome	DV706_05065	CDS	-	1017670	1018053	hypothetical protein	1017935
chromosome	DV706_05070	CDS	-	1018145	1019185	hypothetical protein
chromosome	DV706_05075	CDS	+	1019363	1019662	MarR family transcriptional regulator
chromosome	DV706_05080	CDS	+	1019702	1020793	aminomethyl transferase family protein	1020762
chromosome	DV706_05085	CDS	+	1020875	1022182	TIGR00341 family protein
chromosome	DV706_05090	CDS	+	1022276	1023706	FAD-binding oxidoreductase	1023191
chromosome	DV706_05095	CDS	-	1023732	1025162	MATE family efflux transporter
chromosome	DV706_05100	CDS	-	1025212	1026309	geranylgeranyl reductase family protein
chromosome	DV706_05105	CDS	+	1026483	1028501	SLC13 family permease
chromosome	DV706_05110	CDS	+	1028574	1029959	deoxyribodipyrimidine photo-lyase
chromosome	DV706_05115	CDS	-	1029974	1030543	DUF359 domain-containing protein
chromosome	DV706_05120	CDS	-	1030546	1030743	DNA-directed RNA polymerase subunit E''
chromosome	DV706_05125	CDS	-	1030746	1031315	DNA-directed RNA polymerase
chromosome	DV706_05130	CDS	-	1031316	1031708	twitching motility protein PilT
chromosome	DV706_05135	CDS	-	1031723	1032955	translation initiation factor IF-2 subunit gamma
chromosome	DV706_05140	CDS	-	1033105	1033539	hypothetical protein
chromosome	DV706_05145	CDS	-	1033652	1033879	hypothetical protein
chromosome	DV706_05150	CDS	+	1034241	1034981	hypothetical protein
chromosome	DV706_05155	CDS	-	1035008	1037869	polyphosphate kinase 1
chromosome	DV706_05160	CDS	-	1037950	1038954	phosphate uptake regulator PhoU
chromosome	DV706_05165	CDS	-	1038956	1039633	phosphate transport system regulatory protein PhoU
chromosome	DV706_05170	CDS	-	1039636	1040472	phosphate ABC transporter ATP-binding protein
chromosome	DV706_05175	CDS	-	1040474	1041373	phosphate ABC transporter permease PstA
chromosome	DV706_05180	CDS	-	1041370	1042371	phosphate ABC transporter permease subunit PstC
chromosome	DV706_05185	CDS	-	1042387	1043418	phosphate ABC transporter substrate-binding protein
chromosome	DV706_05190	CDS	+	1043829	1044824	phosphate uptake regulator PhoU	1044144
chromosome	DV706_05195	CDS	+	1045281	1046354	phosphate/phosphite/phosphonate ABC transporter substrate-binding protein
chromosome	DV706_05200	CDS	+	1046475	1048115	phosphonate ABC transporter, permease protein PhnE	1047159
chromosome	DV706_05205	CDS	+	1048185	1049006	phosphonate ABC transporter ATP-binding protein
chromosome	DV706_05210	CDS	-	1049102	1049734	histidine phosphatase family protein
chromosome	DV706_05215	CDS	+	1049911	1050897	hypothetical protein
chromosome	DV706_05220	CDS	-	1050926	1051750	MBL fold metallo-hydrolase
chromosome	DV706_05225	CDS	+	1051949	1052410	universal stress protein
chromosome	DV706_05230	CDS	-	1052424	1052987	GNAT family N-acetyltransferase
chromosome	DV706_05235	CDS	-	1052990	1053358	universal stress protein
chromosome	DV706_05240	CDS	+	1053541	1054977	ATP-binding protein
chromosome	DV706_05245	CDS	+	1055107	1055889	PHP domain-containing protein
chromosome	DV706_05250	CDS	+	1056000	1056467	universal stress protein
chromosome	DV706_05255	CDS	+	1056518	1057765	phosphohydrolase
chromosome	DV706_05260	CDS	-	1057914	1058612	hypothetical protein
chromosome	DV706_05265	CDS	-	1058694	1059122	hypothetical protein
chromosome	DV706_05270	CDS	-	1059244	1059681	hypothetical protein
chromosome	DV706_05275	CDS	-	1059708	1060109	30S ribosomal protein S6e
chromosome	DV706_05280	CDS	+	1060246	1060530	hypothetical protein	1060459
chromosome	DV706_05285	CDS	+	1060685	1061356	TetR family transcriptional regulator
chromosome	DV706_05290	CDS	+	1061353	1062267	hypothetical protein
chromosome	DV706_05295	CDS	-	1062373	1063782	amino acid permease
chromosome	DV706_05300	CDS	+	1064233	1065645	aspartate aminotransferase family protein
chromosome	DV706_05305	CDS	+	1065645	1066808	acyl-CoA dehydrogenase
chromosome	DV706_05310	CDS	-	1066827	1067342	Lrp/AsnC family transcriptional regulator
chromosome	DV706_05315	CDS	+	1067476	1068750	MBL fold metallo-hydrolase
chromosome	DV706_05320	CDS	-	1068803	1069543	hypothetical protein
chromosome	DV706_05325	CDS	+	1069908	1071122	MFS transporter
chromosome	DV706_05330	CDS	+	1071239	1072027	aldolase
chromosome	DV706_05335	CDS	-	1072075	1072476	DUF393 domain-containing protein
chromosome	DV706_05340	CDS	+	1072689	1073378	histidine kinase
chromosome	DV706_05345	CDS	+	1073474	1074721	hypothetical protein	1074197
chromosome	DV706_05350	CDS	-	1074725	1075894	MFS transporter
chromosome	DV706_05355	CDS	-	1075949	1076149	hypothetical protein
chromosome	DV706_05360	CDS	-	1076201	1076458	hypothetical protein
chromosome	DV706_05365	CDS	-	1076723	1077622	decarboxylating 6-phosphogluconate dehydrogenase
chromosome	DV706_05370	CDS	-	1077761	1078198	hypothetical protein	1078066
chromosome	DV706_05375	CDS	-	1078293	1078757	copper resistance protein CopD
chromosome	DV706_05380	CDS	-	1078813	1079367	metal-dependent hydrolase
chromosome	DV706_05385	CDS	-	1079425	1079907	deoxyuridine 5'-triphosphate nucleotidohydrolase
chromosome	DV706_05390	CDS	+	1080179	1082149	aconitate hydratase	1080590
chromosome	DV706_05395	CDS	-	1082432	1083229	ABC transporter permease	1083127
chromosome	DV706_05400	CDS	-	1083226	1084074	ABC transporter permease
chromosome	DV706_05405	CDS	-	1084071	1085171	ABC transporter ATP-binding protein
chromosome	DV706_05410	CDS	-	1085178	1086254	extracellular solute-binding protein	1085930
chromosome	DV706_05415	CDS	+	1086409	1087230	enoyl-CoA hydratase/isomerase family protein
chromosome	DV706_05420	CDS	+	1087233	1089437	hypothetical protein	1088430
chromosome	DV706_05425	CDS	+	1089434	1090252	enoyl-CoA hydratase
chromosome	DV706_05430	CDS	+	1090249	1091076	carbon-nitrogen hydrolase family protein	1090915
chromosome	DV706_05435	CDS	+	1091155	1091652	Lrp/AsnC family transcriptional regulator
chromosome	DV706_05440	CDS	-	1091763	1092344	hypothetical protein
chromosome	DV706_05445	CDS	-	1092476	1093828	signal recognition particle-docking protein FtsY
chromosome	DV706_05450	CDS	-	1093850	1094290	prefoldin subunit alpha
chromosome	DV706_05455	CDS	-	1094290	1094463	50S ribosomal protein L18a
chromosome	DV706_05460	CDS	-	1094615	1095568	hypothetical protein	1095070
chromosome	DV706_05465	CDS	+	1095677	1095988	ASCH domain-containing protein
chromosome	DV706_05470	CDS	-	1096040	1096705	translation initiation factor IF-6
chromosome	DV706_05475	CDS	-	1096708	1096986	50S ribosomal protein L31e
chromosome	DV706_05480	CDS	-	1096989	1097141	50S ribosomal protein L39e
chromosome	DV706_05485	CDS	-	1097291	1098211	hypothetical protein
chromosome	DV706_05490	CDS	-	1098417	1098974	RNA 2',3'-cyclic phosphodiesterase
chromosome	DV706_05495	CDS	-	1099041	1100105	ABC transporter ATP-binding protein
chromosome	DV706_05500	CDS	-	1100102	1100920	ABC transporter permease subunit
chromosome	DV706_05505	CDS	-	1100917	1101894	extracellular solute-binding protein
chromosome	DV706_05510	CDS	+	1102118	1103746	FAD-dependent oxidoreductase
chromosome	DV706_05515	CDS	+	1103816	1104676	tetratricopeptide repeat protein
chromosome	DV706_05520	CDS	+	1104683	1104973	DUF424 domain-containing protein
chromosome	DV706_05525	CDS	-	1105000	1105875	ABC transporter	1105680/1105800
chromosome	DV706_05530	CDS	-	1105872	1106852	ABC transporter ATP-binding protein
chromosome	DV706_05535	CDS	+	1107086	1108330	cysteine desulfurase	1107666
chromosome	DV706_05540	CDS	+	1108396	1109034	HD domain-containing protein
chromosome	DV706_05545	CDS	+	1109144	1109392	hypothetical protein
chromosome	DV706_05550	CDS	+	1109578	1109997	SUF system NifU family Fe-S cluster assembly protein
chromosome	DV706_05555	CDS	+	1110250	1110519	hypothetical protein
chromosome	DV706_05560	CDS	-	1110533	1111564	DNA repair and recombination protein RadA
chromosome	DV706_05565	CDS	-	1111698	1112894	pyrrolo-quinoline quinone
chromosome	DV706_05570	CDS	-	1113186	1113791	hypothetical protein
chromosome	DV706_05575	CDS	-	1113816	1114700	zinc metalloprotease HtpX	1114037
chromosome	DV706_05580	CDS	+	1115025	1116164	hypothetical protein
chromosome	DV706_05585	CDS	+	1116157	1117308	class I SAM-dependent methyltransferase family protein
chromosome	DV706_05590	CDS	-	1117320	1117601	hypothetical protein
chromosome	DV706_05595	CDS	-	1117638	1119455	ATP-dependent DNA helicase	1117810
chromosome	DV706_05600	tRNA	+	1119616	1119703	tRNA-Asp
chromosome	DV706_05605	CDS	-	1119754	1119999	hypothetical protein
chromosome	DV706_05610	CDS	+	1120079	1121092	YkgJ family cysteine cluster protein
chromosome	DV706_05615	CDS	+	1121148	1122092	NAD-dependent epimerase/dehydratase family protein
chromosome	DV706_05620	CDS	+	1122089	1122778	hypothetical protein
chromosome	DV706_05625	CDS	-	1122809	1122997	hypothetical protein
chromosome	DV706_05630	CDS	+	1123085	1124092	hypothetical protein	1123644
chromosome	DV706_05635	CDS	+	1124193	1125254	alcohol dehydrogenase
chromosome	DV706_05640	CDS	-	1125414	1125701	DUF2795 domain-containing protein
chromosome	DV706_05645	CDS	+	1125861	1126658	PHP domain-containing protein	1126257
chromosome	DV706_05650	CDS	-	1126935	1127258	ferredoxin family protein
chromosome	DV706_05655	CDS	-	1127383	1128558	MFS transporter	1128111
chromosome	DV706_05660	CDS	+	1128787	1129332	PH domain-containing protein	1128976
chromosome	DV706_05665	CDS	+	1129556	1130569	asparaginase
chromosome	DV706_05670	CDS	+	1130651	1132261	succinate-semialdehyde dehydrogenase (NADP(+))
chromosome	DV706_05675	CDS	+	1132258	1133364	NAD-dependent epimerase/dehydratase family protein
chromosome	DV706_05680	CDS	+	1133467	1134495	porphobilinogen synthase
chromosome	DV706_05685	CDS	+	1134962	1136695	ammonium transporter
chromosome	DV706_05690	CDS	-	1136766	1137656	DMT family transporter
chromosome	DV706_05695	CDS	+	1137761	1139107	glutamate-1-semialdehyde 2,1-aminomutase	1138583
chromosome	DV706_05700	CDS	+	1139178	1139861	hypothetical protein
chromosome	DV706_05705	CDS	+	1140095	1141192	glutamate--cysteine ligase
chromosome	DV706_05710	CDS	-	1141226	1142077	ABC transporter permease	1141701
chromosome	DV706_05715	CDS	-	1142201	1142770	hypothetical protein
chromosome	DV706_05720	CDS	+	1143119	1143475	hypothetical protein
chromosome	DV706_05725	CDS	-	1144018	1144968	translocase	1144080/1144257
chromosome	DV706_05730	CDS	+	1145110	1147449	preprotein translocase subunit TatC	1145398/1147258
chromosome	DV706_05735	CDS	+	1147494	1147670	ribbon-helix-helix protein, CopG family
chromosome	DV706_05740	CDS	+	1148129	1148419	hypothetical protein
chromosome	DV706_05745	CDS	-	1148424	1149209	TRAM domain-containing protein
chromosome	DV706_05750	CDS	+	1149473	1150216	DNA polymerase sliding clamp
chromosome	DV706_05755	CDS	+	1150286	1150618	hypothetical protein
chromosome	DV706_05760	CDS	-	1150642	1151508	alpha/beta fold hydrolase
chromosome	DV706_05765	CDS	+	1151604	1152686	DNA primase regulatory subunit PriL
chromosome	DV706_05770	CDS	-	1152716	1153072	hypothetical protein
chromosome	DV706_05775	CDS	-	1153115	1153378	hypothetical protein
chromosome	DV706_05780	CDS	+	1153724	1154365	SWIM zinc finger family protein
chromosome	DV706_05785	CDS	+	1154459	1156273	acyl-CoA dehydrogenase
chromosome	DV706_05790	CDS	-	1156298	1156594	hypothetical protein
chromosome	DV706_05795	CDS	+	1156656	1156862	nucleic acid-binding protein
chromosome	DV706_05800	CDS	-	1156903	1157424	nucleoid-structuring protein H-NS
chromosome	DV706_05805	CDS	-	1157510	1158322	CPBP family intramembrane metalloprotease
chromosome	DV706_05810	CDS	-	1158436	1163151	PAS domain S-box protein
chromosome	DV706_05815	CDS	+	1163458	1163715	hypothetical protein
chromosome	DV706_05820	CDS	+	1163758	1164552	PAS domain-containing protein
chromosome	DV706_05825	CDS	-	1164644	1165933	adenosylhomocysteinase
chromosome	DV706_05830	CDS	+	1166069	1166263	hypothetical protein	1166178
chromosome	DV706_05835	CDS	-	1166260	1167177	hypothetical protein
chromosome	DV706_05840	CDS	-	1167370	1168668	amidohydrolase
chromosome	DV706_05845	CDS	+	1168824	1169822	stage II sporulation protein M
chromosome	DV706_05850	CDS	-	1169848	1172454	heavy metal translocating P-type ATPase
chromosome	DV706_05855	CDS	-	1172592	1172900	hypothetical protein
chromosome	DV706_05860	CDS	-	1173070	1175049	acetate--CoA ligase	1173414
chromosome	DV706_05865	CDS	+	1175173	1176036	ATP phosphoribosyltransferase
chromosome	DV706_05870	CDS	-	1176043	1176438	hypothetical protein
chromosome	DV706_05875	CDS	-	1176719	1177279	TATA-box-binding protein
chromosome	DV706_05880	CDS	+	1177484	1178599	methyltransferase domain-containing protein
chromosome	DV706_05885	CDS	-	1178652	1179308	class I SAM-dependent methyltransferase
chromosome	DV706_05890	CDS	+	1179628	1181154	phenylalanine--tRNA ligase subunit alpha	1180009
chromosome	DV706_05895	CDS	+	1181154	1182869	phenylalanine--tRNA ligase subunit beta	1182780
chromosome	DV706_05900	CDS	-	1183178	1183375	hypothetical protein
chromosome	DV706_05905	CDS	+	1183610	1183918	chromosomal protein MC1
chromosome	DV706_05910	CDS	+	1184132	1185655	amidase	1184972
chromosome	DV706_05915	CDS	-	1185623	1186297	type 1 glutamine amidotransferase
chromosome	DV706_05920	CDS	-	1186410	1186634	hypothetical protein
chromosome	DV706_05925	CDS	+	1186799	1188871	endonuclease MutS2
chromosome	DV706_05930	CDS	+	1188943	1190037	aminopeptidase
chromosome	DV706_05935	CDS	+	1190260	1190679	universal stress protein
chromosome	DV706_05940	CDS	-	1190680	1191444	SDR family oxidoreductase
chromosome	DV706_05945	CDS	-	1191963	1192466	hypothetical protein
chromosome	DV706_05950	CDS	-	1192560	1193216	phospholipase
chromosome	DV706_05955	CDS	-	1193213	1193836	VOC family protein
chromosome	DV706_05960	CDS	-	1193842	1194471	NAD(P)/FAD-dependent oxidoreductase
chromosome	DV706_05965	CDS	+	1194833	1195903	glutamate--cysteine ligase
chromosome	DV706_05970	CDS	-	1195944	1197137	peptidase C45
chromosome	DV706_05975	CDS	+	1197334	1197486	transcriptional regulator
chromosome	DV706_05980	CDS	+	1198146	1198598	universal stress protein
chromosome	DV706_05985	CDS	-	1198675	1200462	BCCT family transporter	1198899/1199604
chromosome	DV706_05990	tRNA	-	1201175	1201249	tRNA-Arg
chromosome	DV706_05995	CDS	-	1201296	1201673	YccF domain-containing protein
chromosome	DV706_06000	pseudogene	+	1201891	1202199	hypothetical protein
chromosome	DV706_06005	CDS	+	1202622	1203245	flagellar hook-basal body complex protein FliE
chromosome	DV706_06010	CDS	+	1203242	1203655	coaE operon protein	1203644
chromosome	DV706_06015	CDS	+	1203762	1205294	carboxypeptidase M32	1204557
chromosome	DV706_06020	CDS	+	1205509	1206252	SDR family oxidoreductase
chromosome	DV706_06025	CDS	+	1206432	1206956	hypothetical protein
chromosome	DV706_06030	CDS	-	1207136	1207438	thiol reductase thioredoxin
chromosome	DV706_06035	CDS	+	1207662	1208903	pyridine nucleotide-disulfide oxidoreductase
chromosome	DV706_06040	CDS	-	1208938	1210206	thioredoxin reductase
chromosome	DV706_06045	CDS	+	1211013	1211180	30S ribosomal protein S14
chromosome	DV706_06050	CDS	+	1211302	1211463	preprotein translocase subunit Sec61beta
chromosome	DV706_06055	CDS	+	1211588	1212211	pyridoxal 5'-phosphate synthase glutaminase subunit PdxT
chromosome	DV706_06060	CDS	+	1212296	1212763	bifunctional nuclease family protein	1212668
chromosome	DV706_06065	CDS	+	1212764	1213048	phosphoribosyl-ATP diphosphatase
chromosome	DV706_06070	CDS	+	1213155	1213502	four-helix bundle copper-binding protein
chromosome	DV706_06075	CDS	-	1213568	1213975	hypothetical protein
chromosome	DV706_06080	CDS	+	1214057	1215052	GTP-binding protein
chromosome	DV706_06085	CDS	+	1215105	1215413	hypothetical protein
chromosome	DV706_06090	pseudogene	-	1215501	1216792	TIGR00341 family protein
chromosome	DV706_06095	CDS	+	1216918	1217535	GTP-binding protein EngB
chromosome	DV706_06100	CDS	-	1217550	1218479	D-2-hydroxyacid dehydrogenase
chromosome	DV706_06105	CDS	-	1218744	1220075	NUDIX domain-containing protein
chromosome	DV706_06110	CDS	+	1220291	1220977	hypothetical protein
chromosome	DV706_06115	CDS	+	1221070	1221573	YfcE family phosphodiesterase
chromosome	DV706_06120	CDS	+	1221630	1222187	CopG family transcriptional regulator
chromosome	DV706_06125	CDS	+	1222329	1223534	divalent metal cation transporter
chromosome	DV706_06130	CDS	+	1223539	1225617	hydantoinase/oxoprolinase family protein
chromosome	DV706_06135	CDS	+	1225617	1227269	hydantoinase B/oxoprolinase family protein
chromosome	DV706_06140	CDS	+	1227275	1228009	maleate cis-trans isomerase
chromosome	DV706_06145	CDS	+	1228092	1228862	coenzyme F420-0:L-glutamate ligase
chromosome	DV706_06150	CDS	+	1228883	1229902	5,10-methylenetetrahydromethanopterin reductase
chromosome	DV706_06155	CDS	-	1229923	1230123	hypothetical protein	1230015
chromosome	DV706_06160	CDS	+	1230322	1230552	hypothetical protein
chromosome	DV706_06165	CDS	+	1230646	1230840	cold-shock protein
chromosome	DV706_06170	CDS	+	1230989	1231963	MoxR family ATPase	1231124
chromosome	DV706_06175	CDS	+	1231966	1233057	DUF58 domain-containing protein
chromosome	DV706_06180	CDS	+	1233054	1235339	DUF4129 domain-containing protein	1233820
chromosome	DV706_06185	CDS	+	1235427	1235720	stress response translation initiation inhibitor YciH
chromosome	DV706_06190	CDS	-	1235838	1236212	rhodanese-like domain-containing protein
chromosome	DV706_06195	CDS	+	1236404	1236649	hypothetical protein
chromosome	DV706_06200	CDS	-	1236674	1237246	NUDIX hydrolase
chromosome	DV706_06205	CDS	-	1237312	1237722	hypothetical protein
chromosome	DV706_06210	CDS	-	1237768	1238196	hypothetical protein
chromosome	DV706_06215	CDS	-	1238274	1238756	ribosomal-protein-alanine N-acetyltransferase	1238689
chromosome	DV706_06220	CDS	+	1239322	1240011	hypothetical protein
chromosome	DV706_06225	tRNA	+	1240123	1240196	tRNA-Lys
chromosome	DV706_06230	CDS	-	1240328	1240729	hypothetical protein
chromosome	DV706_06235	tRNA	-	1240852	1240927	tRNA-Cys
chromosome	DV706_06240	rRNA	-	1241061	1241182	5S ribosomal RNA
chromosome	DV706_06245	rRNA	-	1241317	1244217	23S ribosomal RNA	1241384/1242216/1244197
chromosome	DV706_06250	tRNA	-	1244451	1244522	tRNA-Ala
chromosome	DV706_06255	rRNA	-	1244675	1246149	16S ribosomal RNA
chromosome	DV706_06260	CDS	+	1247075	1247452	ArsR family transcriptional regulator
chromosome	DV706_06265	CDS	+	1247449	1247745	hypothetical protein
chromosome	DV706_06270	CDS	-	1247978	1249414	dihydrolipoyl dehydrogenase
chromosome	DV706_06275	CDS	-	1249472	1251094	2-oxo acid dehydrogenase subunit E2
chromosome	DV706_06280	CDS	-	1251096	1252094	alpha-ketoacid dehydrogenase subunit beta
chromosome	DV706_06285	CDS	-	1252096	1253202	pyruvate dehydrogenase (acetyl-transferring) E1 component subunit alpha
chromosome	DV706_06290	CDS	-	1253475	1254437	lipoyl synthase
chromosome	DV706_06295	CDS	+	1254596	1255111	PH domain-containing protein
chromosome	DV706_06300	CDS	+	1255235	1255834	hypothetical protein
chromosome	DV706_06305	CDS	+	1255907	1258270	DEAD/DEAH box helicase	1257368
chromosome	DV706_06310	CDS	-	1258295	1258972	HAD family phosphatase
chromosome	DV706_06315	CDS	-	1259267	1259863	DJ-1/PfpI family protein
chromosome	DV706_06320	CDS	+	1260132	1260683	hypothetical protein
chromosome	DV706_06325	pseudogene	+	1260726	1261078	hypothetical protein
chromosome	DV706_06330	CDS	+	1261307	1261555	hypothetical protein
chromosome	DV706_06335	CDS	+	1261667	1262791	hypothetical protein
chromosome	DV706_06340	CDS	+	1262966	1263661	hypothetical protein
chromosome	DV706_06345	CDS	+	1263717	1263947	Lrp/AsnC family transcriptional regulator
chromosome	DV706_06350	CDS	+	1264012	1264788	DUF91 domain-containing protein
chromosome	DV706_06355	CDS	+	1264881	1265933	tRNA-intron lyase
chromosome	DV706_06360	CDS	+	1266019	1267164	cell division protein FtsZ
chromosome	DV706_06365	CDS	-	1267211	1268893	pyrrolo-quinoline quinone
chromosome	DV706_06370	CDS	+	1269087	1270667	tryptophan--tRNA ligase	1269465
chromosome	DV706_06375	CDS	-	1270772	1271506	hypothetical protein
chromosome	DV706_06380	CDS	-	1271588	1272781	inorganic phosphate transporter
chromosome	DV706_06385	CDS	-	1272955	1273677	hypothetical protein
chromosome	DV706_06390	CDS	+	1273945	1274622	uracil phosphoribosyltransferase
chromosome	DV706_06395	CDS	+	1275068	1276024	C4-dicarboxylate ABC transporter substrate-binding protein
chromosome	DV706_06400	CDS	+	1276058	1276582	DUF1850 domain-containing protein
chromosome	DV706_06405	CDS	+	1276590	1279292	TRAP transporter permease DctM/Q	1276890/1279173
chromosome	DV706_06410	CDS	+	1279431	1280213	hypothetical protein
chromosome	DV706_06415	CDS	-	1280240	1280860	YigZ family protein
chromosome	DV706_06420	CDS	+	1281087	1281278	hypothetical protein
chromosome	DV706_06425	CDS	-	1281218	1281427	hypothetical protein
chromosome	DV706_06430	CDS	+	1281487	1281891	hypothetical protein
chromosome	DV706_06435	CDS	-	1281892	1282395	amino acid-binding protein	1282062
chromosome	DV706_06440	CDS	+	1282546	1283256	hypothetical protein
chromosome	DV706_06445	CDS	+	1283330	1284586	glycosyltransferase family 2 protein
chromosome	DV706_06450	CDS	-	1284613	1285200	imidazoleglycerol-phosphate dehydratase HisB
chromosome	DV706_06455	CDS	+	1285494	1285763	hypothetical protein
chromosome	DV706_06460	CDS	+	1285863	1287392	TrkH family potassium uptake protein
chromosome	DV706_06465	CDS	+	1287496	1288416	manganese-dependent inorganic pyrophosphatase
chromosome	DV706_06470	CDS	-	1288979	1289716	1-(5-phosphoribosyl)-5-[(5- phosphoribosylamino)methylideneamino] imidazole-4-carboxamide isomerase
chromosome	DV706_06475	CDS	+	1289843	1291699	SLC13 family permease	1291562
chromosome	DV706_06480	CDS	+	1291839	1293002	anion permease
chromosome	DV706_06485	CDS	+	1293044	1293469	universal stress protein
chromosome	DV706_06490	CDS	-	1293630	1294406	hypothetical protein	1293739
chromosome	DV706_06495	CDS	-	1294403	1294699	hypothetical protein
chromosome	DV706_06500	CDS	+	1294739	1295920	inorganic phosphate transporter
chromosome	DV706_06505	CDS	+	1296187	1296576	(2Fe-2S)-binding protein
chromosome	DV706_06510	CDS	+	1296721	1297716	peptidase A24	1297672
chromosome	DV706_06515	CDS	-	1297720	1297944	hypothetical protein
chromosome	DV706_06520	CDS	-	1298016	1298471	HIT family protein	1298081
chromosome	DV706_06525	CDS	+	1299654	1300640	hypothetical protein
chromosome	DV706_06530	CDS	+	1300628	1301308	sugar nucleotidyltransferase
chromosome	DV706_06535	CDS	+	1301462	1302160	glycerophosphodiester phosphodiesterase
chromosome	DV706_06540	CDS	+	1302756	1303607	CBS domain-containing protein
chromosome	DV706_06545	CDS	+	1303600	1305384	glycine--tRNA ligase	1304816
chromosome	DV706_06550	CDS	+	1305457	1306428	acetamidase
chromosome	DV706_06555	CDS	+	1306593	1307732	PAS domain S-box protein
chromosome	DV706_06560	CDS	+	1307779	1308108	hypothetical protein
chromosome	DV706_06565	CDS	+	1308266	1308850	dolichol kinase	1308407
chromosome	DV706_06570	CDS	-	1308855	1309361	tryptophan-rich sensory protein
chromosome	DV706_06575	CDS	+	1309503	1311149	HTTM domain-containing protein
chromosome	DV706_06580	CDS	+	1311248	1313680	Hef nuclease
chromosome	DV706_06585	CDS	-	1313710	1314447	hypothetical protein
chromosome	DV706_06590	CDS	-	1314560	1315099	hypothetical protein
chromosome	DV706_06595	CDS	-	1315133	1315594	TIGR00725 family protein
chromosome	DV706_06600	CDS	+	1315775	1316689	malate dehydrogenase
chromosome	DV706_06605	CDS	-	1316742	1318235	cytochrome P450	1317185
chromosome	DV706_06610	CDS	+	1318317	1318970	bacterio-opsin activator
chromosome	DV706_06615	CDS	-	1318976	1319221	ferredoxin
chromosome	DV706_06620	CDS	+	1319355	1320428	hypothetical protein
chromosome	DV706_06625	CDS	+	1320578	1321786	inorganic phosphate transporter
chromosome	DV706_06630	CDS	-	1321796	1322227	universal stress protein
chromosome	DV706_06635	CDS	+	1322334	1324682	ATP-dependent DNA helicase	1322943
chromosome	DV706_06640	CDS	+	1324682	1325188	KEOPS complex component
chromosome	DV706_06645	CDS	-	1325291	1326091	DUF59 domain-containing protein	1326004
chromosome	DV706_06650	CDS	-	1326091	1327155	amidohydrolase
chromosome	DV706_06655	CDS	+	1327334	1328377	NAD(P)-dependent alcohol dehydrogenase
chromosome	DV706_06660	CDS	-	1328401	1328988	hypothetical protein
chromosome	DV706_06665	CDS	-	1328985	1329269	hypothetical protein
chromosome	DV706_06670	CDS	+	1329363	1330697	NADH:flavin oxidoreductase	1329477
chromosome	DV706_06675	tRNA	-	1330901	1330973	tRNA-Gln
chromosome	DV706_06680	CDS	-	1331075	1331632	HNH endonuclease
chromosome	DV706_06685	CDS	+	1331745	1332335	IMP cyclohydrolase
chromosome	DV706_06690	CDS	+	1332437	1333105	metallophosphoesterase
chromosome	DV706_06695	CDS	+	1333317	1333826	serine O-acetyltransferase
chromosome	DV706_06700	CDS	-	1334064	1335299	MFS transporter
chromosome	DV706_06705	CDS	-	1335497	1335868	hypothetical protein
chromosome	DV706_06710	CDS	-	1335982	1337382	phosphoglucomutase/phosphomannomutase family protein	1336245/1336887
chromosome	DV706_06715	CDS	-	1337472	1338458	hypothetical protein
chromosome	DV706_06720	CDS	-	1338538	1338786	GIY-YIG nuclease family protein
chromosome	DV706_06725	CDS	+	1339681	1339848	DUF1931 family protein
chromosome	DV706_06730	CDS	-	1340012	1341073	type 2 isopentenyl-diphosphate Delta-isomerase
chromosome	DV706_06735	CDS	+	1341198	1341629	hypothetical protein
chromosome	DV706_06740	CDS	+	1341629	1341823	hypothetical protein
chromosome	DV706_06745	CDS	-	1341827	1342534	ribose-5-phosphate isomerase RpiA
chromosome	DV706_06750	CDS	+	1342683	1343447	ABC transporter ATP-binding protein
chromosome	DV706_06755	CDS	+	1343447	1344736	ABC transporter permease
chromosome	DV706_06760	CDS	-	1344765	1345313	hypothetical protein
chromosome	DV706_06765	CDS	-	1345366	1346445	AI-2E family transporter	1345563
chromosome	DV706_06770	CDS	+	1346580	1347722	thiamine ABC transporter substrate-binding protein
chromosome	DV706_06775	CDS	+	1347911	1348222	hypothetical protein
chromosome	DV706_06780	CDS	-	1348286	1350718	ATP-dependent DNA helicase	1350700
chromosome	DV706_06785	CDS	+	1350904	1351143	hypothetical protein
chromosome	DV706_06790	CDS	+	1351265	1351858	DUF1684 domain-containing protein
chromosome	DV706_06795	CDS	-	1351960	1352640	class I SAM-dependent methyltransferase
chromosome	DV706_06800	CDS	+	1352873	1354012	extracellular solute-binding protein
chromosome	DV706_06805	CDS	+	1354100	1355686	iron ABC transporter permease
chromosome	DV706_06810	CDS	+	1355676	1356878	ABC transporter ATP-binding protein	1355910
chromosome	DV706_06815	CDS	+	1356908	1357486	hypothetical protein	1356926
chromosome	DV706_06820	CDS	-	1357768	1358550	hypothetical protein
chromosome	DV706_06825	CDS	-	1358885	1359874	hypothetical protein
chromosome	DV706_06830	CDS	-	1359874	1360275	DUF2073 domain-containing protein
chromosome	DV706_06835	CDS	-	1360282	1360920	GTP-binding protein	1360488
chromosome	DV706_06840	CDS	+	1362014	1363618	cell division control protein Ccd6
chromosome	DV706_06845	CDS	+	1363700	1364155	hypothetical protein	1363811/1364091
chromosome	DV706_06850	CDS	-	1364407	1365393	S26 family signal peptidase
chromosome	DV706_06855	CDS	+	1365535	1367103	DNA-directed DNA polymerase II small subunit
chromosome	DV706_06860	CDS	+	1367307	1368212	amidohydrolase
chromosome	DV706_06865	CDS	-	1368423	1368809	dehydratase
chromosome	DV706_06870	CDS	-	1368811	1369539	ABC transporter ATP-binding protein
chromosome	DV706_06875	CDS	-	1369541	1370299	ABC transporter ATP-binding protein
chromosome	DV706_06880	CDS	-	1370296	1371324	branched-chain amino acid ABC transporter permease
chromosome	DV706_06885	CDS	-	1371321	1372247	branched-chain amino acid ABC transporter permease
chromosome	DV706_06890	CDS	-	1372261	1373520	branched-chain amino acid ABC transporter substrate-binding protein
chromosome	DV706_06895	CDS	-	1373842	1374309	MaoC family dehydratase
chromosome	DV706_06900	CDS	-	1374348	1376129	acyl-CoA carboxylase subunit beta
chromosome	DV706_06905	CDS	-	1376132	1377964	acetyl-CoA carboxylase biotin carboxylase subunit
chromosome	DV706_06910	CDS	-	1377967	1379133	acyl-CoA dehydrogenase
chromosome	DV706_06915	CDS	-	1379220	1380902	acyl-CoA synthetase
chromosome	DV706_06920	CDS	-	1381163	1382299	peptidase M48
chromosome	DV706_06925	CDS	-	1382383	1383774	prenyl carboxy-lyase
chromosome	DV706_06930	CDS	-	1383771	1385279	UbiD family decarboxylase
chromosome	DV706_06935	CDS	-	1385280	1385762	ubiD operon protein
chromosome	DV706_06940	CDS	-	1386022	1386459	hypothetical protein	1386411
chromosome	DV706_06945	CDS	+	1386617	1387795	aspartate kinase
chromosome	DV706_06950	CDS	+	1387940	1388476	hypothetical protein
chromosome	DV706_06955	CDS	+	1388605	1389951	tyrosine phenol-lyase
chromosome	DV706_06960	CDS	-	1389983	1390342	hypothetical protein
chromosome	DV706_06965	CDS	-	1390410	1390823	GNAT family N-acetyltransferase
chromosome	DV706_06970	CDS	-	1390827	1391363	peroxiredoxin	1391203
chromosome	DV706_06975	CDS	-	1391425	1391652	hypothetical protein
chromosome	DV706_06980	CDS	-	1391724	1392800	polymer-forming cytoskeletal protein
chromosome	DV706_06985	CDS	+	1393070	1396159	replication factor C small subunit
chromosome	DV706_06990	CDS	-	1396186	1397631	sensor histidine kinase
chromosome	DV706_06995	CDS	+	1397847	1400621	alanine--tRNA ligase
chromosome	DV706_07000	CDS	-	1400723	1402027	ArgE/DapE family deacylase
chromosome	DV706_07005	CDS	+	1402349	1403257	ABC transporter substrate-binding protein
chromosome	DV706_07010	CDS	+	1403473	1404357	hypothetical protein	1404175
chromosome	DV706_07015	CDS	+	1404354	1405865	hypothetical protein
chromosome	DV706_07020	CDS	+	1406036	1407304	acetylornithine deacetylase
chromosome	DV706_07025	CDS	+	1407390	1408169	alpha/beta fold hydrolase
chromosome	DV706_07030	CDS	-	1408181	1409338	MFS transporter	1408912
chromosome	DV706_07035	CDS	+	1409736	1410023	hypothetical protein
chromosome	DV706_07040	CDS	+	1410221	1410955	hypothetical protein	1410557
chromosome	DV706_07045	CDS	-	1411077	1413275	4Fe-4S dicluster domain-containing protein	1411559
chromosome	DV706_07050	CDS	+	1413458	1414048	conditioned medium-induced protein 4
chromosome	DV706_07055	CDS	+	1414177	1414857	hypothetical protein
chromosome	DV706_07060	CDS	-	1414854	1415441	threonylcarbamoyl-AMP synthase
chromosome	DV706_07065	CDS	-	1415496	1416005	peroxiredoxin	1415983
chromosome	DV706_07070	CDS	-	1416005	1416325	glutaredoxin
chromosome	DV706_07075	CDS	+	1416426	1417823	HlyC/CorC family transporter
chromosome	DV706_07080	CDS	-	1417832	1418275	acyl-CoA thioesterase
chromosome	DV706_07085	CDS	-	1418360	1419364	AAA family ATPase
chromosome	DV706_07090	CDS	-	1419534	1420631	DUF4179 domain-containing protein	1419884
chromosome	DV706_07095	CDS	+	1421359	1422528	hypothetical protein
chromosome	DV706_07100	CDS	+	1422539	1423810	Mur ligase
chromosome	DV706_07105	pseudogene	+	1423807	1424868	hypothetical protein
chromosome	DV706_07110	CDS	+	1425221	1425430	DUF2892 domain-containing protein
chromosome	DV706_07115	CDS	+	1425563	1426489	ribonuclease Z
chromosome	DV706_07120	CDS	+	1426708	1428018	TIGR00341 family protein
chromosome	DV706_07125	CDS	-	1428027	1428224	hypothetical protein
chromosome	DV706_07130	CDS	+	1428436	1429548	alanine--glyoxylate aminotransferase family protein
chromosome	DV706_07135	CDS	+	1429729	1430130	CBS domain-containing protein
chromosome	DV706_07140	CDS	+	1430299	1432272	DUF460 domain-containing protein
chromosome	DV706_07145	CDS	-	1432468	1432647	hypothetical protein
chromosome	DV706_07150	CDS	+	1432772	1433062	translation initiation factor eIF-1A
chromosome	DV706_07155	CDS	-	1433224	1433727	hypothetical protein
chromosome	DV706_07160	CDS	-	1433856	1435088	MFS transporter
chromosome	DV706_07165	CDS	+	1435299	1435955	hypothetical protein
chromosome	DV706_07170	CDS	+	1436106	1437446	O-acetylhomoserine aminocarboxypropyltransferase/cysteine synthase	1436847
chromosome	DV706_07175	CDS	+	1437452	1438663	homoserine O-acetyltransferase
chromosome	DV706_07180	CDS	+	1438806	1439582	hypothetical protein
chromosome	DV706_07185	CDS	-	1439823	1440236	hypothetical protein
chromosome	DV706_07190	CDS	-	1440345	1441001	phosphoserine phosphatase SerB	1440934
chromosome	DV706_07195	CDS	-	1441099	1441554	universal stress protein
chromosome	DV706_07200	CDS	-	1441670	1442860	mechanosensitive ion channel family protein
chromosome	DV706_07205	CDS	+	1443008	1443904	DMT family transporter
chromosome	DV706_07210	CDS	+	1444004	1444411	hypothetical protein
chromosome	DV706_07215	CDS	+	1444912	1446498	phosphoglycerate dehydrogenase
chromosome	DV706_07220	CDS	-	1446577	1447089	hypothetical protein
chromosome	DV706_07225	CDS	-	1447211	1448014	sulfite exporter TauE/SafE family protein
chromosome	DV706_07230	CDS	+	1448210	1449238	NAD-dependent epimerase/dehydratase family protein
chromosome	DV706_07235	CDS	-	1449315	1449926	class I SAM-dependent methyltransferase	1449617
chromosome	DV706_07240	pseudogene	+	1449973	1450794	hypothetical protein
chromosome	DV706_07245	CDS	-	1450888	1451208	cupin domain-containing protein
chromosome	DV706_07250	CDS	+	1451343	1451714	phosphoribosyl-AMP cyclohydrolase
chromosome	DV706_07255	CDS	+	1451721	1452890	hypothetical protein	1452207
chromosome	DV706_07260	CDS	+	1453203	1454993	PDZ domain-containing protein
chromosome	DV706_07265	CDS	-	1455036	1456400	phosphoglucosamine mutase	1455329
chromosome	DV706_07270	CDS	+	1456482	1457351	hypothetical protein
chromosome	DV706_07275	CDS	+	1457440	1457970	hypothetical protein
chromosome	DV706_07280	CDS	+	1458061	1458915	ribose-phosphate diphosphokinase
chromosome	DV706_07285	CDS	+	1459075	1459617	hypothetical protein
chromosome	DV706_07290	CDS	-	1459673	1461838	hypothetical protein	1460346
chromosome	DV706_07295	CDS	-	1461927	1462898	permease	1462088
chromosome	DV706_07300	CDS	-	1462895	1463296	ArsR family transcriptional regulator
chromosome	DV706_07305	CDS	+	1463585	1463881	hypothetical protein
chromosome	DV706_07310	CDS	-	1463878	1464063	hypothetical protein
chromosome	DV706_07315	CDS	-	1464150	1467365	isoleucine--tRNA ligase
chromosome	DV706_07320	CDS	+	1467483	1467737	hypothetical protein
chromosome	DV706_07325	CDS	-	1467734	1467970	hypothetical protein
chromosome	DV706_07330	CDS	-	1468101	1468466	nucleic acid-binding protein
chromosome	DV706_07335	CDS	-	1468463	1469641	thiolase family protein
chromosome	DV706_07340	CDS	+	1469716	1470408	uracil-DNA glycosylase
chromosome	DV706_07345	CDS	+	1470691	1471197	hypothetical protein
chromosome	DV706_07350	CDS	-	1471646	1472986	ATP-binding cassette domain-containing protein
chromosome	DV706_07355	CDS	-	1472983	1474149	ABC transporter ATP-binding protein
chromosome	DV706_07360	CDS	-	1474153	1475178	ABC transporter permease	1474737
chromosome	DV706_07365	CDS	-	1475202	1476194	ABC transporter permease
chromosome	DV706_07370	CDS	-	1476310	1477899	ABC transporter substrate-binding protein
chromosome	DV706_07375	CDS	+	1478096	1478515	DNA-binding protein
chromosome	DV706_07380	CDS	+	1478517	1483676	DNA polymerase II large subunit
chromosome	DV706_07385	CDS	-	1483895	1484803	alpha/beta hydrolase
chromosome	DV706_07390	CDS	+	1485313	1486218	ketopantoate reductase family protein	1486099
chromosome	DV706_07395	CDS	-	1486300	1486662	NifU family protein
chromosome	DV706_07400	CDS	-	1486749	1487066	hypothetical protein
chromosome	DV706_07405	CDS	+	1487251	1487619	hypothetical protein
chromosome	DV706_07410	CDS	+	1488189	1488944	PHP domain-containing protein
chromosome	DV706_07415	CDS	-	1488950	1490446	recombinase RecJ
chromosome	DV706_07420	CDS	-	1490516	1490875	hypothetical protein
chromosome	DV706_07425	CDS	-	1490984	1491727	uroporphyrinogen-III synthase
chromosome	DV706_07430	CDS	-	1491724	1492560	uroporphyrinogen-III C-methyltransferase
chromosome	DV706_07435	CDS	-	1492561	1493685	hydroxymethylbilane synthase	1492908
chromosome	DV706_07440	CDS	+	1493821	1494186	group 1 truncated hemoglobin
chromosome	DV706_07445	CDS	+	1494288	1495100	prephenate dehydratase
chromosome	DV706_07450	CDS	+	1495184	1495642	peroxiredoxin
chromosome	DV706_07455	CDS	+	1495713	1496132	Hsp20/alpha crystallin family protein
chromosome	DV706_07460	CDS	-	1496177	1496602	hypothetical protein
chromosome	DV706_07465	CDS	+	1496816	1499473	leucine--tRNA ligase
chromosome	DV706_07470	CDS	+	1499652	1500467	DUF2071 domain-containing protein
chromosome	DV706_07475	CDS	-	1500598	1501590	alanine dehydrogenase
chromosome	DV706_07480	CDS	-	1501930	1503588	thermosome subunit	1502547
chromosome	DV706_07485	CDS	-	1503805	1505055	MFS transporter	1504098
chromosome	DV706_07490	pseudogene	-	1505151	1505452	short-chain fatty acid transporter
chromosome	DV706_07495	CDS	-	1505611	1506168	RNA-processing protein	1505769
chromosome	DV706_07500	CDS	-	1506340	1506843	metallophosphoesterase
chromosome	DV706_07505	CDS	-	1506907	1507782	serine protein kinase RIO
chromosome	DV706_07510	CDS	+	1508092	1509498	selenium-binding protein	1508191
chromosome	DV706_07515	CDS	+	1509505	1509882	ferredoxin
chromosome	DV706_07520	CDS	+	1509968	1510348	ferredoxin
chromosome	DV706_07525	CDS	+	1510499	1512583	DNA ligase (NAD(+)) LigA
chromosome	DV706_07530	CDS	-	1512617	1513789	MFS transporter	1513516
chromosome	DV706_07535	CDS	-	1513908	1514870	arsenic-transporting ATPase
chromosome	DV706_07540	CDS	-	1515029	1516003	ABC transporter	1515451
chromosome	DV706_07545	CDS	-	1516000	1516932	ABC transporter ATP-binding protein
chromosome	DV706_07550	CDS	-	1517013	1517282	hypothetical protein
chromosome	DV706_07555	CDS	+	1517387	1518004	hypothetical protein
chromosome	DV706_07560	CDS	+	1518031	1519815	excinuclease ABC subunit C
chromosome	DV706_07565	CDS	+	1519867	1520166	translation initiation factor
chromosome	DV706_07570	CDS	+	1520244	1520720	N-acetyltransferase
chromosome	DV706_07575	CDS	+	1520808	1521290	GNAT family N-acetyltransferase
chromosome	DV706_07580	CDS	-	1521323	1522153	hypothetical protein	1521544
chromosome	DV706_07585	CDS	-	1522559	1522885	hypothetical protein
chromosome	DV706_07590	pseudogene	-	1523837	1524130	hypothetical protein
chromosome	DV706_07595	CDS	-	1524437	1525636	HEAT repeat domain-containing protein
chromosome	DV706_07600	CDS	-	1525670	1529029	VWA domain-containing protein	1526196
chromosome	DV706_07605	CDS	-	1529026	1530000	hypothetical protein
chromosome	DV706_07610	CDS	-	1530275	1532329	excinuclease ABC subunit UvrB
chromosome	DV706_07615	CDS	-	1532435	1533160	DUF4397 domain-containing protein
chromosome	DV706_07620	CDS	+	1533490	1533756	hypothetical protein
chromosome	DV706_07625	CDS	-	1533778	1534908	ORC1-type DNA replication protein
chromosome	DV706_07630	CDS	-	1535264	1535431	DUF1059 domain-containing protein
chromosome	DV706_07635	CDS	+	1535556	1535867	ASCH domain-containing protein
chromosome	DV706_07640	CDS	-	1535913	1536143	hypothetical protein	1535987
chromosome	DV706_07645	CDS	+	1536252	1537274	low specificity L-threonine aldolase
chromosome	DV706_07650	CDS	-	1537646	1538203	metallophosphoesterase
chromosome	DV706_07655	CDS	+	1538354	1540504	ATP-dependent DNA helicase	1538588/1539018
chromosome	DV706_07660	CDS	-	1540516	1541016	2'-5' RNA ligase family protein
chromosome	DV706_07665	CDS	-	1541156	1541350	hypothetical protein	1541197
chromosome	DV706_07670	CDS	+	1541435	1542535	hypothetical protein
chromosome	DV706_07675	CDS	+	1542830	1544026	argininosuccinate synthase
chromosome	DV706_07680	CDS	+	1544029	1545537	argininosuccinate lyase
chromosome	DV706_07685	CDS	+	1545757	1545921	lysine biosynthesis protein LysW
chromosome	DV706_07690	CDS	+	1545980	1546858	lysine biosynthesis protein LysX	1546143
chromosome	DV706_07695	CDS	+	1546858	1547907	N-acetyl-gamma-glutamyl-phosphate reductase
chromosome	DV706_07700	CDS	+	1547904	1548755	acetylglutamate/acetylaminoadipate kinase
chromosome	DV706_07705	CDS	+	1548752	1549903	aminotransferase class III-fold pyridoxal phosphate-dependent enzyme
chromosome	DV706_07710	CDS	+	1549900	1550970	[LysW]-lysine hydrolase
chromosome	DV706_07715	CDS	+	1550994	1551923	ornithine carbamoyltransferase
chromosome	DV706_07720	CDS	+	1552397	1553656	threonine synthase
chromosome	DV706_07725	CDS	+	1553839	1554408	hypothetical protein
chromosome	DV706_07730	CDS	+	1554408	1554989	ABC transporter permease
chromosome	DV706_07735	CDS	-	1555502	1556710	potassium channel protein	1556236
chromosome	DV706_07740	CDS	+	1556856	1558232	serine--tRNA ligase	1556932/1557705
chromosome	DV706_07745	CDS	-	1558363	1558587	Mn2+/Fe2+ transporter
chromosome	DV706_07750	CDS	-	1558803	1560989	elongation factor EF-2
chromosome	DV706_07755	CDS	+	1561193	1561948	hypothetical protein
chromosome	DV706_07760	CDS	+	1562052	1562777	hypothetical protein	1562727
chromosome	DV706_07765	CDS	+	1562847	1564931	hypothetical protein
chromosome	DV706_07770	CDS	-	1565224	1565793	response regulator receiver protein
chromosome	DV706_07775	CDS	+	1565992	1567977	hypothetical protein
chromosome	DV706_07780	CDS	-	1568041	1568649	30S ribosomal protein S7
chromosome	DV706_07785	CDS	-	1568652	1569080	30S ribosomal protein S12
chromosome	DV706_07790	CDS	-	1569348	1569782	NusA-like transcription termination signal-binding factor
chromosome	DV706_07795	CDS	-	1569786	1570982	DNA-directed RNA polymerase subunit A''
chromosome	DV706_07800	CDS	-	1570975	1573896	DNA-directed RNA polymerase subunit A'
chromosome	DV706_07805	CDS	-	1573898	1575727	DNA-directed RNA polymerase subunit B	1574476
chromosome	DV706_07810	CDS	-	1575732	1577312	DNA-directed RNA polymerase subunit B''
chromosome	DV706_07815	CDS	-	1577313	1577540	DNA-directed RNA polymerase subunit H
chromosome	DV706_07820	tRNA	+	1577854	1577926	tRNA-Asp
chromosome	DV706_07825	tRNA	+	1578112	1578184	tRNA-Asp
chromosome	DV706_07830	tRNA	+	1578368	1578440	tRNA-Asp
chromosome	DV706_07835	CDS	+	1578681	1579094	hypothetical protein
chromosome	DV706_07840	CDS	+	1579187	1581283	response regulator
chromosome	DV706_07845	CDS	-	1581610	1582359	protein-L-isoaspartate O-methyltransferase
chromosome	DV706_07850	CDS	-	1582690	1583349	hypothetical protein
chromosome	DV706_07855	CDS	-	1583412	1584365	aminopeptidase
chromosome	DV706_07860	CDS	+	1584490	1585419	PAP2 family protein	1584961
chromosome	DV706_07865	CDS	-	1585506	1586726	hypothetical protein
chromosome	DV706_07870	CDS	-	1586728	1588014	hypothetical protein	1587303/1587420
chromosome	DV706_07875	CDS	-	1588029	1588553	hypothetical protein
chromosome	DV706_07880	CDS	+	1588630	1589691	ATP-binding protein
chromosome	DV706_07885	CDS	+	1589743	1590540	hypothetical protein
chromosome	DV706_07890	CDS	+	1590537	1591001	hypothetical protein
chromosome	DV706_07895	CDS	+	1591033	1592958	type II secretion protein
chromosome	DV706_07900	CDS	+	1592966	1594681	secretion system protein	1593656
chromosome	DV706_07905	CDS	+	1594779	1596071	chromosome partitioning protein	1595160
chromosome	DV706_07910	CDS	-	1596115	1596822	chromosome partitioning protein ParA
chromosome	DV706_07915	CDS	-	1596819	1597184	hypothetical protein	1597127
chromosome	DV706_07920	CDS	+	1597369	1598382	type II glyceraldehyde-3-phosphate dehydrogenase
chromosome	DV706_07925	CDS	+	1598480	1598881	Hsp20/alpha crystallin family protein
chromosome	DV706_07930	CDS	-	1598976	1599833	hypothetical protein	1599140
chromosome	DV706_07935	CDS	+	1599991	1600770	SDR family oxidoreductase
chromosome	DV706_07940	CDS	-	1600777	1601646	RimK family alpha-L-glutamate ligase
chromosome	DV706_07945	CDS	-	1601973	1602503	50S ribosomal protein L16
chromosome	DV706_07950	CDS	-	1602784	1603014	MarR family transcriptional regulator
chromosome	DV706_07955	CDS	+	1603767	1604999	CBS domain-containing protein	1603980
chromosome	DV706_07960	CDS	+	1605091	1606089	ABC transporter ATP-binding protein
chromosome	DV706_07965	CDS	+	1606089	1606886	ABC transporter
chromosome	DV706_07970	CDS	+	1606979	1607443	zinc ribbon domain-containing protein
chromosome	DV706_07975	CDS	-	1607484	1608500	NADP-dependent oxidoreductase
chromosome	DV706_07980	CDS	+	1608629	1609330	carbonic anhydrase	1608987
chromosome	DV706_07985	CDS	+	1609439	1609657	hypothetical protein
chromosome	DV706_07990	CDS	+	1609768	1609962	cold-shock protein
chromosome	DV706_07995	CDS	+	1610079	1610513	cupin domain-containing protein
chromosome	DV706_08000	CDS	+	1610599	1611243	methyltransferase domain-containing protein
chromosome	DV706_08005	CDS	+	1611424	1613490	DEAD/DEAH box helicase
chromosome	DV706_08010	CDS	-	1613574	1613828	hypothetical protein	1613618
chromosome	DV706_08015	tRNA	+	1613919	1613991	tRNA-Pro
chromosome	DV706_08020	CDS	+	1614376	1617894	helix-turn-helix domain-containing protein	1614610/1617322
chromosome	DV706_08025	CDS	-	1617953	1618849	transcription initiation factor IIB family protein
chromosome	DV706_08030	CDS	-	1619082	1619522	CrcB family protein
chromosome	DV706_08035	CDS	-	1619534	1619944	chromosome condensation protein CrcB
chromosome	DV706_08040	CDS	+	1620174	1621079	cation transporter
chromosome	DV706_08045	CDS	+	1621158	1622084	MBL fold metallo-hydrolase
chromosome	DV706_08050	CDS	+	1622212	1624158	long-chain fatty acid--CoA ligase	1622477
chromosome	DV706_08055	CDS	-	1624206	1624808	ABC transporter permease	1624577
chromosome	DV706_08060	CDS	-	1624805	1625377	hypothetical protein
chromosome	DV706_08065	CDS	+	1625549	1626250	bacterio-opsin activator	1625792
chromosome	DV706_08070	CDS	+	1626514	1626957	hypothetical protein
chromosome	DV706_08075	CDS	-	1626982	1627551	DUF2391 family protein
chromosome	DV706_08080	CDS	+	1627689	1629380	aldehyde ferredoxin oxidoreductase	1629229
chromosome	DV706_08085	CDS	-	1629524	1629742	hypothetical protein
chromosome	DV706_08090	CDS	-	1629767	1630102	hypothetical protein
chromosome	DV706_08095	CDS	-	1630172	1631308	acetyl-CoA C-acyltransferase
chromosome	DV706_08100	CDS	+	1631463	1632107	hypothetical protein
chromosome	DV706_08105	CDS	+	1632355	1633380	hypothetical protein
chromosome	DV706_08110	CDS	-	1633417	1633932	hypothetical protein
chromosome	DV706_08115	CDS	-	1634014	1634727	lipoate--protein ligase family protein
chromosome	DV706_08120	CDS	+	1634790	1635659	hypothetical protein
chromosome	DV706_08125	CDS	-	1635678	1635782	hypothetical protein
chromosome	DV706_08130	CDS	-	1635807	1636265	DUF4385 domain-containing protein
chromosome	DV706_08135	CDS	+	1636358	1636843	PaaI family thioesterase
chromosome	DV706_08140	CDS	-	1636868	1637047	hypothetical protein
chromosome	DV706_08145	CDS	-	1637415	1637996	cysteine hydrolase
chromosome	DV706_08150	CDS	+	1638129	1639823	hypothetical protein
chromosome	DV706_08155	CDS	+	1639827	1641275	hypothetical protein
chromosome	DV706_08160	CDS	+	1641306	1642487	nicotinate phosphoribosyltransferase
chromosome	DV706_08165	CDS	-	1642698	1643297	TIGR00296 family protein
chromosome	DV706_08170	ncRNA	+	1643403	1643893	RNase P RNA component
chromosome	DV706_08175	CDS	-	1643947	1644834	alpha/beta hydrolase
chromosome	DV706_08180	CDS	-	1644894	1646099	pyrrolo-quinoline quinone
chromosome	DV706_08185	tRNA	-	1646427	1646499	tRNA-Arg
chromosome	DV706_08190	CDS	+	1646810	1648261	single-stranded DNA binding protein
chromosome	DV706_08195	CDS	+	1648328	1648759	aldolase
chromosome	DV706_08200	CDS	+	1648761	1649789	histone deacetylase
chromosome	DV706_08205	CDS	-	1649860	1651263	CCA tRNA nucleotidyltransferase
chromosome	DV706_08210	tRNA	+	1651359	1651431	tRNA-Asn
chromosome	DV706_08215	CDS	+	1651595	1652059	hypothetical protein	1651854
chromosome	DV706_08220	CDS	-	1652087	1652509	ribbon-helix-helix protein, CopG family
chromosome	DV706_08225	CDS	+	1652619	1653824	GTP-binding protein	1652884
chromosome	DV706_08230	CDS	+	1653825	1655075	GTP-binding protein	1654963
chromosome	DV706_08235	CDS	+	1655208	1655801	molybdenum cofactor biosynthesis protein MoaB
chromosome	DV706_08240	tRNA	+	1656011	1656118	tRNA-Met
chromosome	DV706_08245	CDS	+	1656287	1656526	hypothetical protein
chromosome	DV706_08250	CDS	+	1656647	1656937	hypothetical protein
chromosome	DV706_08255	CDS	+	1656940	1658562	DNA-binding protein
chromosome	DV706_08260	CDS	+	1658577	1658864	hypothetical protein	1658685
chromosome	DV706_08265	CDS	+	1658906	1659808	serine protease
chromosome	DV706_08270	CDS	+	1660035	1660289	hypothetical protein	1660218
chromosome	DV706_08275	CDS	-	1660318	1661469	type IV pilin
chromosome	DV706_08280	CDS	-	1661658	1662041	hypothetical protein	1661707
chromosome	DV706_08285	CDS	-	1662038	1662301	hypothetical protein	1662151
chromosome	DV706_08290	CDS	-	1662468	1663634	hypothetical protein
chromosome	DV706_08295	CDS	-	1663627	1663815	hypothetical protein
chromosome	DV706_08300	CDS	-	1663812	1664618	hypothetical protein
chromosome	DV706_08305	CDS	-	1664615	1665328	hypothetical protein
chromosome	DV706_08310	CDS	-	1665331	1667148	hypothetical protein	1667040
chromosome	DV706_08315	CDS	-	1667366	1667797	hypothetical protein
chromosome	DV706_08320	CDS	+	1667908	1668093	hypothetical protein
chromosome	DV706_08325	CDS	-	1668146	1668715	type IV pilin
chromosome	DV706_08330	CDS	-	1668723	1669241	type IV pilin	1669127
chromosome	DV706_08335	CDS	+	1669576	1670415	hypothetical protein
chromosome	DV706_08340	CDS	-	1670498	1670728	MarR family transcriptional regulator
chromosome	DV706_08345	CDS	+	1671173	1672165	site-specific integrase
chromosome	DV706_08350	rRNA	+	1672631	1674105	16S ribosomal RNA
chromosome	DV706_08355	tRNA	+	1674258	1674329	tRNA-Ala
chromosome	DV706_08360	rRNA	+	1674563	1677460	23S ribosomal RNA	1674583/1676233/1677396
chromosome	DV706_08365	rRNA	+	1677598	1677719	5S ribosomal RNA
chromosome	DV706_08370	CDS	-	1677994	1678266	PadR family transcriptional regulator
chromosome	DV706_08375	CDS	-	1678541	1678735	cold-shock protein
chromosome	DV706_08380	pseudogene	+	1679154	1679759	VUT family protein
chromosome	DV706_08385	CDS	+	1679863	1680957	aminopeptidase	1680040
chromosome	DV706_08390	CDS	+	1681290	1681904	DUF309 domain-containing protein
chromosome	DV706_08395	CDS	-	1682026	1682769	NAD(P)-dependent oxidoreductase
chromosome	DV706_08400	CDS	+	1682939	1683307	hypothetical protein
chromosome	DV706_08405	CDS	+	1683393	1683671	hypothetical protein
chromosome	DV706_08410	CDS	+	1683813	1684280	hypothetical protein
chromosome	DV706_08415	CDS	-	1684341	1685078	creatininase family protein
chromosome	DV706_08420	CDS	+	1685201	1686112	phosphatase PAP2 family protein	1685884
chromosome	DV706_08425	CDS	+	1686210	1686554	hypothetical protein
chromosome	DV706_08430	CDS	-	1686725	1688740	ABC transporter ATP-binding protein
chromosome	DV706_08435	CDS	-	1688887	1689381	DUF192 domain-containing protein
chromosome	DV706_08440	tRNA	+	1689443	1689516	tRNA-Val
chromosome	DV706_08445	CDS	-	1689876	1691666	ABC transporter ATP-binding protein
chromosome	DV706_08450	CDS	+	1691801	1692601	hypothetical protein
chromosome	DV706_08455	pseudogene	-	1693052	1693921	hypothetical protein	1693405
chromosome	DV706_08460	CDS	-	1694239	1694685	hypothetical protein
chromosome	DV706_08465	tRNA	+	1694911	1694984	tRNA-Phe
chromosome	DV706_08470	pseudogene	-	1695366	1695677	hypothetical protein
chromosome	DV706_08475	CDS	+	1696328	1698058	hypothetical protein
chromosome	DV706_08480	CDS	-	1698170	1698430	MarR family transcriptional regulator
chromosome	DV706_08485	CDS	+	1698562	1699095	hypothetical protein
chromosome	DV706_08490	CDS	+	1699135	1699596	hypothetical protein	1699148
chromosome	DV706_08495	CDS	+	1699669	1700097	hypothetical protein
chromosome	DV706_08500	CDS	-	1700105	1701127	site-specific integrase
chromosome	DV706_08505	CDS	-	1701418	1701999	carboxymuconolactone decarboxylase family protein	1701644
chromosome	DV706_08510	CDS	+	1702461	1703027	isochorismatase family protein	1702836
chromosome	DV706_08515	tRNA	-	1703187	1703258	tRNA-His
chromosome	DV706_08520	CDS	+	1703414	1703869	helicase
chromosome	DV706_08525	CDS	-	1703873	1704277	CopG family transcriptional regulator
chromosome	DV706_08530	CDS	-	1704345	1705100	SDR family oxidoreductase
chromosome	DV706_08535	pseudogene	+	1705234	1705314	phospholipase
chromosome	DV706_08540	CDS	-	1705374	1706015	DNA-binding protein
chromosome	DV706_08545	CDS	-	1706017	1706946	replication factor A
chromosome	DV706_08550	CDS	+	1707212	1707523	hypothetical protein
chromosome	DV706_08555	CDS	-	1707566	1707796	CDGSH iron-sulfur domain-containing protein
chromosome	DV706_08560	CDS	+	1707920	1708213	hypothetical protein
chromosome	DV706_08565	tRNA	-	1708972	1709043	tRNA-Thr
chromosome	DV706_08570	CDS	-	1709137	1709910	hypothetical protein
chromosome	DV706_08575	CDS	+	1709972	1710682	enoyl-CoA hydratase/isomerase family protein
chromosome	DV706_08580	CDS	+	1710753	1711292	N-acetyltransferase
chromosome	DV706_08585	CDS	-	1711415	1712209	NAD+ synthase
chromosome	DV706_08590	CDS	-	1712624	1713058	universal stress protein
chromosome	DV706_08595	CDS	+	1713604	1714458	NAD(+)/NADH kinase
chromosome	DV706_08600	CDS	-	1714499	1715119	DsbA family oxidoreductase
chromosome	DV706_08605	CDS	-	1715245	1716027	DNA-directed RNA polymerase subunit epsilon	1715666
chromosome	DV706_08610	CDS	-	1716463	1717383	nucleotidyltransferase	1717086
chromosome	DV706_08615	CDS	+	1717902	1718834	GTP cyclohydrolase I FolE2
chromosome	DV706_08620	CDS	-	1718864	1719667	TrmB family transcriptional regulator
chromosome	DV706_08625	CDS	-	1719753	1721402	thioredoxin domain-containing protein	1720211
chromosome	DV706_08630	CDS	+	1721558	1722163	membrane protein FxsA
chromosome	DV706_08635	tRNA	+	1722232	1722305	tRNA-Ile
chromosome	DV706_08640	CDS	-	1722605	1723141	hypothetical protein	1723106
chromosome	DV706_08645	CDS	-	1723492	1724895	chromate transporter	1723779
chromosome	DV706_08650	CDS	+	1725087	1726157	anthranilate phosphoribosyltransferase	1725972
chromosome	DV706_08655	CDS	+	1726338	1727099	SDR family oxidoreductase
chromosome	DV706_08660	CDS	-	1727190	1728161	succinylglutamate desuccinylase
chromosome	DV706_08665	CDS	+	1728304	1728822	peptidylprolyl isomerase	1728742
chromosome	DV706_08670	CDS	-	1728906	1729061	rubrerythrin-like domain-containing protein
chromosome	DV706_08675	CDS	+	1729260	1730210	SDR family NAD(P)-dependent oxidoreductase
chromosome	DV706_08680	CDS	+	1730312	1730650	ferredoxin
chromosome	DV706_08685	tRNA	+	1730741	1730824	tRNA-Leu
chromosome	DV706_08690	CDS	-	1731033	1731848	carboxylating nicotinate-nucleotide diphosphorylase
chromosome	DV706_08695	CDS	-	1731838	1733364	FAD-dependent oxidoreductase
chromosome	DV706_08700	CDS	-	1733371	1734504	quinolinate synthase NadA	1733607
chromosome	DV706_08705	CDS	-	1734747	1735508	E3 ubiquitin ligase
chromosome	DV706_08710	CDS	-	1735623	1736846	ABC transporter permease
chromosome	DV706_08715	CDS	-	1736843	1737625	ABC transporter ATP-binding protein
chromosome	DV706_08720	CDS	-	1737774	1739348	amidohydrolase
chromosome	DV706_08725	CDS	+	1739460	1739846	hypothetical protein
chromosome	DV706_08730	CDS	+	1739914	1741140	hydroxymethylglutaryl-CoA reductase (NADPH)
chromosome	DV706_08735	CDS	-	1741137	1741493	hypothetical protein
chromosome	DV706_08740	CDS	-	1741551	1742075	replication protein H
chromosome	DV706_08745	CDS	+	1742190	1742531	cupin domain-containing protein
chromosome	DV706_08750	CDS	+	1742851	1744236	hypothetical protein
chromosome	DV706_08755	CDS	+	1744402	1745769	divalent metal cation transporter
chromosome	DV706_08760	CDS	+	1745841	1746572	SDR family oxidoreductase
chromosome	DV706_08765	pseudogene	-	1746587	1747163	metal-dependent hydrolase
chromosome	DV706_08770	CDS	-	1747258	1747689	GNAT family N-acetyltransferase
chromosome	DV706_08775	CDS	-	1747783	1748325	hypothetical protein
chromosome	DV706_08780	CDS	-	1748470	1749732	isocitrate dehydrogenase (NADP(+))	1748784/1749135
chromosome	DV706_08785	CDS	-	1750024	1750311	hypothetical protein	1750188
chromosome	DV706_08790	CDS	+	1750412	1751329	beta-aspartyl-peptidase
chromosome	DV706_08795	CDS	+	1751710	1752606	type II methionyl aminopeptidase
chromosome	DV706_08800	CDS	-	1752869	1753069	hypothetical protein
chromosome	DV706_08805	CDS	+	1753418	1753957	HIT domain-containing protein
chromosome	DV706_08810	CDS	+	1754373	1755008	vitamin K epoxide reductase	1754703
chromosome	DV706_08815	CDS	-	1755292	1756545	MiaB/RimO family radical SAM methylthiotransferase
chromosome	DV706_08820	CDS	-	1756612	1756803	CbaC protein
chromosome	DV706_08825	CDS	-	1757015	1758079	hypothetical protein
chromosome	DV706_08830	CDS	-	1758147	1759172	AI-2E family transporter
chromosome	DV706_08835	CDS	-	1759453	1760181	nucleoside phosphorylase
chromosome	DV706_08840	CDS	-	1760299	1760601	hypothetical protein
chromosome	DV706_08845	CDS	-	1760742	1761620	carbohydrate kinase family protein
chromosome	DV706_08850	CDS	-	1761658	1762479	DUF63 family protein
chromosome	DV706_08855	CDS	-	1762614	1763591	ribose 1,5-bisphosphate isomerase
chromosome	DV706_08860	CDS	+	1763663	1764298	deoxyribose-phosphate aldolase	1764221
chromosome	DV706_08865	CDS	-	1764304	1765497	potassium channel protein
chromosome	DV706_08870	CDS	-	1765487	1765681	hypothetical protein
chromosome	DV706_08875	CDS	+	1765702	1766952	potassium transporter TrkA	1766941
chromosome	DV706_08880	CDS	+	1766949	1768151	TrkA-C domain-containing protein
chromosome	DV706_08885	CDS	+	1768183	1768467	MoaD/ThiS family protein
chromosome	DV706_08890	CDS	-	1768557	1769501	GNAT family N-acetyltransferase	1768658
chromosome	DV706_08895	CDS	-	1769585	1770835	Glu-tRNA(Gln) amidotransferase GatDE subunit D	1769887
chromosome	DV706_08900	CDS	-	1771036	1771233	hypothetical protein
chromosome	DV706_08905	CDS	+	1771353	1771937	DUF456 domain-containing protein
chromosome	DV706_08910	CDS	-	1772152	1772808	ArsR family transcriptional regulator
chromosome	DV706_08915	pseudogene	-	1773088	1773729	hypothetical protein
chromosome	DV706_08920	CDS	+	1774197	1774574	hypothetical protein
chromosome	DV706_08925	CDS	+	1774604	1775539	hypothetical protein
chromosome	DV706_08930	CDS	+	1775660	1776676	DUF1611 domain-containing protein
chromosome	DV706_08935	CDS	+	1776673	1777713	dipeptide epimerase
chromosome	DV706_08940	CDS	+	1777785	1778639	hypothetical protein
chromosome	DV706_08945	CDS	-	1778737	1780119	FAD-binding oxidoreductase	1779456
chromosome	DV706_08950	CDS	-	1780342	1780878	AAA family ATPase	1780811
chromosome	DV706_08955	CDS	+	1780923	1781267	cupin domain-containing protein
chromosome	DV706_08960	CDS	-	1781264	1782289	hypothetical protein
chromosome	DV706_08965	CDS	+	1782502	1784076	HTTM domain-containing protein
chromosome	DV706_08970	CDS	-	1784130	1784930	ArsR family transcriptional regulator
chromosome	DV706_08975	CDS	+	1785175	1786164	DMT family transporter	1786074
chromosome	DV706_08980	CDS	+	1786283	1786906	hypothetical protein
chromosome	DV706_08985	pseudogene	+	1786972	1787247	hypothetical protein
chromosome	DV706_08990	CDS	-	1787557	1788375	DUF2250 domain-containing protein
chromosome	DV706_08995	CDS	+	1788508	1789305	alpha/beta hydrolase
chromosome	DV706_09000	CDS	-	1789316	1790623	YihY family inner membrane protein
chromosome	DV706_09005	CDS	-	1790714	1791829	tRNA (guanine(26)-N(2))-dimethyltransferase
chromosome	DV706_09010	CDS	+	1791930	1792286	hypothetical protein	1792218
chromosome	DV706_09015	CDS	+	1792433	1793047	hypothetical protein
chromosome	DV706_09020	CDS	-	1793146	1793979	hypothetical protein
chromosome	DV706_09025	CDS	-	1794062	1795261	AAA family ATPase	1794414/1794460
chromosome	DV706_09030	CDS	-	1796205	1796867	imidazole glycerol phosphate synthase subunit HisH
chromosome	DV706_09035	CDS	-	1797036	1797632	uracil-DNA glycosylase
chromosome	DV706_09040	CDS	-	1797689	1798255	DUF99 family protein
chromosome	DV706_09045	CDS	-	1798260	1798433	death domain-associated protein
chromosome	DV706_09050	CDS	+	1798620	1799288	MBL fold metallo-hydrolase
chromosome	DV706_09055	CDS	-	1799588	1799737	50S ribosomal protein L40e
chromosome	DV706_09060	CDS	-	1799834	1800373	DUF367 family protein
chromosome	DV706_09065	CDS	+	1800490	1800846	nuclear transport factor 2 family protein	1800718
chromosome	DV706_09070	CDS	-	1800871	1802010	MBL fold metallo-hydrolase
chromosome	DV706_09075	CDS	+	1802551	1802976	DUF4212 domain-containing protein
chromosome	DV706_09080	CDS	+	1802973	1804628	cation acetate symporter	1804317
chromosome	DV706_09085	CDS	+	1804631	1805092	universal stress protein
chromosome	DV706_09090	CDS	+	1805439	1805717	hypothetical protein
chromosome	DV706_09095	CDS	+	1805747	1807276	stage II sporulation protein M
chromosome	DV706_09100	CDS	-	1807289	1807822	DUF4399 domain-containing protein
chromosome	DV706_09105	CDS	+	1808027	1808329	hypothetical protein
chromosome	DV706_09110	CDS	+	1808356	1809315	deacylase
chromosome	DV706_09115	CDS	+	1809317	1810471	pyridoxal-phosphate dependent enzyme
chromosome	DV706_09120	CDS	+	1810497	1811033	NUDIX domain-containing protein
chromosome	DV706_09125	CDS	+	1811104	1812891	arginine--tRNA ligase
chromosome	DV706_09130	CDS	-	1813001	1813507	hypothetical protein
chromosome	DV706_09135	CDS	-	1813790	1814662	MinD/ParA family protein
chromosome	DV706_09140	CDS	+	1814855	1816114	peptide chain release factor 1
chromosome	DV706_09145	CDS	+	1816511	1817842	hypothetical protein
chromosome	DV706_09150	CDS	-	1817924	1818169	PRC-barrel domain containing protein
chromosome	DV706_09155	CDS	-	1818169	1818366	hypothetical protein
chromosome	DV706_09160	CDS	+	1818432	1819181	hypothetical protein
chromosome	DV706_09165	pseudogene	+	1819200	1819715	transposase
chromosome	DV706_09170	CDS	-	1819794	1820129	hypothetical protein
chromosome	DV706_09175	CDS	-	1820216	1821103	acyltransferase
chromosome	DV706_09180	CDS	+	1821536	1822519	putative sulfate exporter family transporter	1821602
chromosome	DV706_09185	CDS	-	1822466	1822681	hypothetical protein
chromosome	DV706_09190	CDS	+	1822852	1823832	phosphate ABC transporter substrate-binding protein
chromosome	DV706_09195	CDS	+	1823840	1824769	phosphate ABC transporter permease subunit PstC
chromosome	DV706_09200	CDS	+	1824769	1825629	ABC transporter permease subunit
chromosome	DV706_09205	CDS	+	1825626	1826462	phosphate ABC transporter ATP-binding protein
chromosome	DV706_09210	CDS	+	1826545	1827699	tryptophan synthase subunit beta	1827247
chromosome	DV706_09215	CDS	-	1827734	1828144	HIT domain-containing protein
chromosome	DV706_09220	CDS	-	1828226	1829287	glycosyltransferase	1828744
chromosome	DV706_09225	pseudogene	-	1829512	1830129	hypothetical protein
chromosome	DV706_09230	CDS	+	1830462	1832333	S9 family peptidase	1832124
chromosome	DV706_09235	CDS	+	1832413	1834215	aldehyde ferredoxin oxidoreductase
chromosome	DV706_09240	CDS	-	1834333	1835394	NAD(P)-dependent glycerol-1-phosphate dehydrogenase
chromosome	DV706_09245	CDS	-	1835480	1836469	NAD-dependent epimerase/dehydratase family protein
chromosome	DV706_09250	CDS	+	1836595	1837011	GIY-YIG nuclease family protein
chromosome	DV706_09255	CDS	+	1837056	1837658	alkylhydroperoxidase
chromosome	DV706_09260	CDS	-	1838159	1842703	glutamate synthase large subunit
chromosome	DV706_09265	CDS	-	1843226	1844713	proline--tRNA ligase
chromosome	DV706_09270	CDS	+	1844845	1845816	NADPH:quinone oxidoreductase family protein
chromosome	DV706_09275	CDS	-	1846176	1846520	hypothetical protein
chromosome	DV706_09280	CDS	-	1846771	1847280	8-oxo-dGTP diphosphatase
chromosome	DV706_09285	CDS	-	1847331	1850987	PD-(D/E)XK nuclease family protein	1847509/1850186
chromosome	DV706_09290	CDS	-	1850980	1852023	hypothetical protein
chromosome	DV706_09295	CDS	-	1852016	1854250	hypothetical protein
chromosome	DV706_09300	CDS	+	1854364	1854768	CBS domain-containing protein
chromosome	DV706_09305	CDS	-	1854777	1855154	hypothetical protein
chromosome	DV706_09310	CDS	-	1855257	1855673	hypothetical protein
chromosome	DV706_09315	CDS	-	1856117	1859080	excinuclease ABC subunit UvrA	1856239
chromosome	DV706_09320	CDS	+	1859285	1859788	hypothetical protein
chromosome	DV706_09325	CDS	+	1859989	1862259	PAS domain S-box protein
chromosome	DV706_09330	CDS	-	1862277	1863110	universal stress protein
chromosome	DV706_09335	CDS	-	1863288	1864412	aminotransferase class V-fold PLP-dependent enzyme
chromosome	DV706_09340	CDS	+	1864570	1865343	hypothetical protein
chromosome	DV706_09345	CDS	+	1865615	1866085	plastocyanin
chromosome	DV706_09350	CDS	+	1866088	1867557	molybdopterin-binding oxidoreductase
chromosome	DV706_09355	CDS	-	1867558	1868091	FKBP-type peptidyl-prolyl cis-trans isomerase
chromosome	DV706_09360	CDS	-	1868158	1869222	alanine--glyoxylate aminotransferase family protein
chromosome	DV706_09365	CDS	-	1869289	1869528	hypothetical protein
chromosome	DV706_09370	CDS	+	1869866	1870561	triosephosphate isomerase
chromosome	DV706_09375	CDS	+	1870607	1871023	universal stress protein
chromosome	DV706_09380	CDS	+	1871179	1872423	NAD(P)/FAD-dependent oxidoreductase
chromosome	DV706_09385	CDS	+	1872575	1873588	hypothetical protein
chromosome	DV706_09390	CDS	+	1873595	1874659	ABC transporter permease
chromosome	DV706_09395	CDS	+	1874663	1875406	ABC transporter ATP-binding protein
chromosome	DV706_09400	CDS	+	1875542	1875985	universal stress protein
chromosome	DV706_09405	CDS	-	1876214	1876621	hypothetical protein
chromosome	DV706_09410	CDS	-	1876695	1877162	pantetheine-phosphate adenylyltransferase
chromosome	DV706_09415	CDS	+	1877299	1878117	ZIP family metal transporter
chromosome	DV706_09420	CDS	-	1878137	1878712	cysteine hydrolase
chromosome	DV706_09425	CDS	-	1878709	1879506	YqcI/YcgG family protein
chromosome	DV706_09430	CDS	-	1879595	1880056	MOSC domain-containing protein
chromosome	DV706_09435	CDS	-	1880120	1880812	DUF2071 domain-containing protein	1880452
chromosome	DV706_09440	CDS	-	1880868	1881608	SDR family oxidoreductase
chromosome	DV706_09445	CDS	+	1881734	1882189	universal stress protein
chromosome	DV706_09450	CDS	+	1882400	1882864	universal stress protein
chromosome	DV706_09455	CDS	-	1882927	1883352	hypothetical protein
chromosome	DV706_09460	CDS	+	1883508	1884479	ROK family protein
chromosome	DV706_09465	CDS	+	1884565	1885941	hypothetical protein
chromosome	DV706_09470	CDS	+	1886037	1886420	NifU family protein
chromosome	DV706_09475	CDS	+	1886577	1887146	amino acid-binding protein
chromosome	DV706_09480	CDS	+	1887143	1888090	homoserine dehydrogenase
chromosome	DV706_09485	CDS	+	1888587	1889849	translation elongation factor EF-1 subunit alpha	1889130
chromosome	DV706_09490	CDS	+	1889850	1890158	30S ribosomal protein S10	1889961
chromosome	DV706_09495	CDS	+	1890290	1890967	rhomboid family intramembrane serine protease	1890301
chromosome	DV706_09500	tRNA	+	1891047	1891118	tRNA-Ala
chromosome	DV706_09505	CDS	-	1891622	1891936	hypothetical protein
chromosome	DV706_09510	CDS	+	1892043	1893056	hypothetical protein
chromosome	DV706_09515	CDS	-	1893091	1893870	hypothetical protein
chromosome	DV706_09520	CDS	-	1893867	1895099	pyrrolo-quinoline quinone
chromosome	DV706_09525	CDS	+	1895306	1895623	30S ribosomal protein S24e
chromosome	DV706_09530	CDS	+	1895625	1895759	30S ribosomal protein S27ae
chromosome	DV706_09535	CDS	+	1895818	1897479	bifunctional N(6)-L-threonylcarbamoyladenine synthase/serine/threonine protein kinase
chromosome	DV706_09540	CDS	+	1897609	1897893	hypothetical protein
chromosome	DV706_09545	CDS	+	1898025	1898576	XTP/dITP diphosphatase
chromosome	DV706_09550	CDS	-	1898598	1899071	hypothetical protein
chromosome	DV706_09555	CDS	-	1899268	1900380	sulfate transporter
chromosome	DV706_09560	CDS	-	1900525	1902126	chemotaxis protein
chromosome	DV706_09565	CDS	-	1902119	1902745	heme NO-binding protein
chromosome	DV706_09570	CDS	-	1902871	1903752	dihydrodipicolinate synthase family protein
chromosome	DV706_09575	CDS	+	1903888	1904904	hydrogenase expression protein
chromosome	DV706_09580	CDS	-	1904929	1905480	cysteine hydrolase	1905146
chromosome	DV706_09585	CDS	+	1905634	1906995	bifunctional hydroxymethylpyrimidine kinase/phosphomethylpyrimidine kinase
chromosome	DV706_09590	CDS	+	1906992	1907990	TIGR03560 family F420-dependent LLM class oxidoreductase
chromosome	DV706_09595	CDS	+	1908067	1908396	tRNA-binding protein
chromosome	DV706_09600	CDS	+	1908478	1909899	amino acid permease
chromosome	DV706_09605	CDS	+	1909899	1910648	universal stress protein
chromosome	DV706_09610	CDS	-	1910715	1911551	universal stress protein
chromosome	DV706_09615	CDS	+	1911675	1914308	DNA mismatch repair protein MutS	1913787
chromosome	DV706_09620	CDS	-	1914755	1915411	DUF1028 domain-containing protein	1915231
chromosome	DV706_09625	CDS	-	1915408	1917531	ABC transporter ATP-binding protein
chromosome	DV706_09630	CDS	-	1917528	1918451	ABC transporter permease
chromosome	DV706_09635	CDS	-	1918451	1919410	ABC transporter permease
chromosome	DV706_09640	CDS	-	1919483	1920988	ABC transporter substrate-binding protein
chromosome	DV706_09645	CDS	-	1921349	1922599	Zn-dependent hydrolase
chromosome	DV706_09650	CDS	+	1923069	1923872	IclR family transcriptional regulator	1923741
chromosome	DV706_09655	CDS	+	1924600	1925259	heme-binding protein
chromosome	DV706_09660	CDS	+	1925406	1926203	SDR family oxidoreductase
chromosome	DV706_09665	CDS	-	1926617	1927441	MarR family transcriptional regulator
chromosome	DV706_09670	CDS	+	1927740	1928633	dihydrodipicolinate synthase family protein
chromosome	DV706_09675	CDS	+	1928805	1930997	DNA mismatch repair endonuclease MutL	1929679
chromosome	DV706_09680	CDS	+	1931095	1931304	hypothetical protein
chromosome	DV706_09685	CDS	-	1931417	1932691	MFS transporter
chromosome	DV706_09690	CDS	+	1932812	1933915	RNA 3'-terminal phosphate cyclase
chromosome	DV706_09695	CDS	+	1934065	1935018	sugar kinase
chromosome	DV706_09700	CDS	+	1935207	1935434	hypothetical protein
chromosome	DV706_09705	CDS	+	1935733	1936788	thiamine pyrophosphate-dependent dehydrogenase E1 component subunit alpha
chromosome	DV706_09710	CDS	+	1936785	1937798	alpha-ketoacid dehydrogenase subunit beta
chromosome	DV706_09715	CDS	+	1937795	1938073	biotin attachment protein
chromosome	DV706_09720	CDS	+	1938185	1939354	hypothetical protein
chromosome	DV706_09725	pseudogene	+	1939572	1940045	Hsp20/alpha crystallin family protein	1939950
chromosome	DV706_09730	CDS	+	1940311	1940841	GNAT family N-acetyltransferase	1940449
chromosome	DV706_09735	CDS	-	1940956	1942254	RNB domain-containing ribonuclease
chromosome	DV706_09740	CDS	-	1942354	1942647	hypothetical protein
chromosome	DV706_09745	CDS	-	1942871	1944241	phosphoesterase
chromosome	DV706_09750	CDS	-	1944329	1944985	DUF1211 domain-containing protein	1944511
chromosome	DV706_09755	CDS	+	1945160	1945639	RNA-binding protein
chromosome	DV706_09760	pseudogene	-	1945640	1945786	DUF1028 domain-containing protein
chromosome	DV706_09765	CDS	+	1945901	1946263	DUF552 domain-containing protein
chromosome	DV706_09770	CDS	+	1946424	1947077	bacterio-opsin activator
chromosome	DV706_09775	CDS	+	1947247	1948395	citrate synthase	1947796
chromosome	DV706_09780	CDS	+	1948648	1949055	gamma-glutamylcyclotransferase
chromosome	DV706_09785	CDS	+	1949311	1950522	threonine ammonia-lyase
chromosome	DV706_09790	CDS	+	1950566	1950946	RidA family protein
chromosome	DV706_09795	CDS	+	1950950	1951225	hypothetical protein
chromosome	DV706_09800	tRNA	+	1951253	1951334	tRNA-Ser
chromosome	DV706_09805	CDS	+	1951773	1952486	SOS response-associated peptidase	1951902
chromosome	DV706_09810	CDS	+	1952689	1954350	thermosome subunit
chromosome	DV706_09815	CDS	-	1954783	1955244	Lrp/AsnC family transcriptional regulator
chromosome	DV706_09820	CDS	+	1955371	1956726	type I glutamate--ammonia ligase	1956046
chromosome	DV706_09825	pseudogene	-	1956821	1957708	phosphatase PAP2 family protein
chromosome	DV706_09830	CDS	-	1957821	1958495	metallophosphoesterase	1958324
chromosome	DV706_09835	CDS	+	1958636	1959154	gamma carbonic anhydrase family protein
chromosome	DV706_09840	CDS	-	1959173	1959622	CBS domain-containing protein
chromosome	DV706_09845	CDS	-	1959791	1959937	rubrerythrin-like domain-containing protein
chromosome	DV706_09850	CDS	-	1960126	1961325	CoA transferase
chromosome	DV706_09855	CDS	-	1961431	1961928	hypothetical protein
chromosome	DV706_09860	CDS	-	1962006	1963133	pyruvate dehydrogenase (acetyl-transferring) E1 component subunit alpha
chromosome	DV706_09865	CDS	+	1963246	1964904	AMP-dependent synthetase
chromosome	DV706_09870	CDS	+	1965009	1965434	universal stress protein
chromosome	DV706_09875	CDS	-	1965658	1967100	aldehyde dehydrogenase family protein
chromosome	DV706_09880	CDS	+	1967468	1968331	SDR family NAD(P)-dependent oxidoreductase
chromosome	DV706_09885	CDS	+	1968447	1968893	universal stress protein
chromosome	DV706_09890	CDS	-	1968874	1970523	spermidine synthase
chromosome	DV706_09895	CDS	-	1970623	1970844	hypothetical protein
chromosome	DV706_09900	CDS	+	1970965	1971372	SRPBCC family protein
chromosome	DV706_09905	CDS	-	1971397	1972653	GTP-binding protein	1972284
chromosome	DV706_09910	CDS	+	1973031	1973327	hypothetical protein
chromosome	DV706_09915	CDS	+	1973331	1974302	ATPase
chromosome	DV706_09920	CDS	+	1974483	1976348	carbon starvation protein A
chromosome	DV706_09925	CDS	-	1976551	1977183	hypothetical protein
chromosome	DV706_09930	CDS	+	1977288	1977512	hypothetical protein
chromosome	DV706_09935	CDS	-	1977546	1978745	redox-regulated ATPase YchF
chromosome	DV706_09940	CDS	+	1979378	1979572	cold-shock protein
chromosome	DV706_09945	CDS	+	1979847	1980713	deoxyribonuclease IV
chromosome	DV706_09950	CDS	+	1980790	1981161	hypothetical protein
chromosome	DV706_09955	CDS	+	1981203	1982000	class I SAM-dependent methyltransferase
chromosome	DV706_09960	CDS	-	1982022	1982222	hypothetical protein
chromosome	DV706_09965	CDS	-	1982298	1982954	bacterio-opsin activator
chromosome	DV706_09970	CDS	+	1983080	1983463	hypothetical protein
chromosome	DV706_09975	CDS	-	1983460	1984122	hypothetical protein
chromosome	DV706_09980	CDS	-	1984188	1984655	DUF4442 domain-containing protein
chromosome	DV706_09985	CDS	+	1984807	1985541	alpha/beta hydrolase	1985371
chromosome	DV706_09990	CDS	+	1985605	1986564	TIGR00269 family protein
chromosome	DV706_09995	CDS	-	1986586	1987359	nucleotidyl transferase
[truncated: 2,316 more rows]

## Sheet: H. limi JCM 16811
location	locus.tag	type	strand	start	end	product	PT site
chromosome	DV707_00005	pseudogene	+	1	586	(2Fe-2S)-binding protein
chromosome	DV707_00010	tRNA	+	658	730	tRNA-Arg
chromosome	DV707_00015	CDS	+	993	1451	hypothetical protein
chromosome	DV707_00020	CDS	-	1452	3638	PAS domain S-box protein	2240
chromosome	DV707_00025	CDS	-	3485	4150	response regulator
chromosome	DV707_00030	CDS	-	4434	6047	hypothetical protein	5378
chromosome	DV707_00035	CDS	-	6113	6325	hypothetical protein
chromosome	DV707_00040	CDS	-	6434	7261	hypothetical protein	6670
chromosome	DV707_00045	CDS	-	7284	7955	phosphoglycolate phosphatase
chromosome	DV707_00050	CDS	+	8336	9520	phosphate/phosphite/phosphonate ABC transporter substrate-binding protein
chromosome	DV707_00055	CDS	+	9576	10403	phosphonate ABC transporter ATP-binding protein
chromosome	DV707_00060	CDS	+	10406	11215	phosphonate ABC transporter, permease protein PhnE
chromosome	DV707_00065	CDS	+	11212	12003	phosphonate ABC transporter, permease protein PhnE
chromosome	DV707_00070	CDS	+	12776	14194	ABC transporter substrate-binding protein
chromosome	DV707_00075	CDS	+	14216	15106	sugar ABC transporter permease	14549
chromosome	DV707_00080	CDS	+	15206	16075	carbohydrate ABC transporter permease	15995
chromosome	DV707_00085	CDS	+	16082	17224	sn-glycerol-3-phosphate ABC transporter ATP-binding protein UgpC
chromosome	DV707_00090	CDS	+	17321	18019	glycerophosphodiester phosphodiesterase
chromosome	DV707_00095	CDS	-	18050	19315	DUF4010 domain-containing protein	19285
chromosome	DV707_00100	CDS	+	19540	19809	hypothetical protein
chromosome	DV707_00105	CDS	-	19877	20692	hypothetical protein
chromosome	DV707_00110	CDS	+	20895	21932	IMP dehydrogenase
chromosome	DV707_00115	CDS	-	22020	22634	VOC family protein
chromosome	DV707_00120	CDS	-	23137	23943	hypothetical protein
chromosome	DV707_00125	CDS	+	24150	25211	PAS domain S-box protein	24231
chromosome	DV707_00130	CDS	+	25368	25955	nucleotidyltransferase domain-containing protein
chromosome	DV707_00135	CDS	+	25948	26436	hypothetical protein
chromosome	DV707_00140	tRNA	-	26938	27013	tRNA-Cys
chromosome	DV707_00145	rRNA	-	27154	27275	5S ribosomal RNA
chromosome	DV707_00150	rRNA	-	27574	30420	23S ribosomal RNA	28835/30332
chromosome	DV707_00155	tRNA	-	30769	30840	tRNA-Ala
chromosome	DV707_00160	rRNA	-	30941	32421	16S ribosomal RNA	30959/31735/32411
chromosome	DV707_00165	CDS	-	33432	33764	Non-histone chromosomal MC1 family protein
chromosome	DV707_00170	CDS	+	33788	34039	hypothetical protein
chromosome	DV707_00175	CDS	+	34088	34285	hypothetical protein
chromosome	DV707_00180	CDS	+	34364	35422	quinone-dependent dihydroorotate dehydrogenase
chromosome	DV707_00185	CDS	-	35492	38146	valine--tRNA ligase
chromosome	DV707_00190	CDS	+	38309	38578	AbrB/MazE/SpoVT family DNA-binding domain-containing protein
chromosome	DV707_00195	CDS	+	38575	38991	type II toxin-antitoxin system VapC family toxin
chromosome	DV707_00200	CDS	-	38998	40752	phenylalanine--tRNA ligase subunit beta	39117
chromosome	DV707_00205	CDS	-	40752	42365	phenylalanine--tRNA ligase subunit alpha
chromosome	DV707_00210	CDS	+	42821	43108	amphi-Trp domain-containing protein
chromosome	DV707_00215	CDS	-	43130	44833	tryptophan--tRNA ligase
chromosome	DV707_00220	CDS	-	44830	45942	tRNA-intron lyase
chromosome	DV707_00225	CDS	-	46217	46957	DUF91 domain-containing protein
chromosome	DV707_00230	CDS	+	47033	47686	HAD family phosphatase
chromosome	DV707_00235	CDS	-	47867	50206	DEAD/DEAH box helicase	48985
chromosome	DV707_00240	CDS	-	50376	50717	ferredoxin
chromosome	DV707_00245	CDS	+	51155	52087	lipoyl synthase	51446
chromosome	DV707_00250	CDS	+	52130	52771	bacterio-opsin activator
chromosome	DV707_00255	CDS	+	52912	53742	winged helix-turn-helix transcriptional regulator
chromosome	DV707_00260	CDS	+	53886	54299	hypothetical protein
chromosome	DV707_00265	CDS	+	54363	55256	hypothetical protein
chromosome	DV707_00270	CDS	-	55274	56668	cytosine permease
chromosome	DV707_00275	CDS	+	56923	58206	N-isopropylammelide isopropylaminohydrolase
chromosome	DV707_00280	CDS	+	58307	59371	DNA cytosine methyltransferase
chromosome	DV707_00285	CDS	-	59438	60088	phosphoserine phosphatase SerB
chromosome	DV707_00290	CDS	+	60262	61863	phosphoglycerate dehydrogenase
chromosome	DV707_00295	CDS	-	61982	62545	hypothetical protein
chromosome	DV707_00300	CDS	-	62706	63971	threonine synthase	62948
chromosome	DV707_00305	CDS	-	64012	64389	MarR family transcriptional regulator
chromosome	DV707_00310	CDS	+	64560	65576	PAS domain-containing sensor histidine kinase	65208
chromosome	DV707_00315	CDS	-	65648	65887	hypothetical protein
chromosome	DV707_00320	CDS	-	66054	66737	hypothetical protein
chromosome	DV707_00325	CDS	+	66993	67412	cupin domain-containing protein
chromosome	DV707_00330	CDS	+	67414	68094	uracil phosphoribosyltransferase	67654
chromosome	DV707_00335	CDS	+	68213	68425	hypothetical protein
chromosome	DV707_00340	CDS	-	68568	69419	hypothetical protein
chromosome	DV707_00345	CDS	-	69743	70438	YigZ family protein
chromosome	DV707_00350	CDS	-	70597	71100	amino acid-binding protein
chromosome	DV707_00355	CDS	-	71198	72805	AAA family ATPase	72223
chromosome	DV707_00360	CDS	-	73262	73441	hypothetical protein	73392
chromosome	DV707_00365	CDS	+	73968	74609	GTP-binding protein	74589
chromosome	DV707_00370	CDS	+	74615	75004	DUF2073 domain-containing protein
chromosome	DV707_00375	CDS	+	75283	76227	hypothetical protein	75796
chromosome	DV707_00380	CDS	+	76313	76429	adenosine deaminase
chromosome	DV707_00385	CDS	+	76583	77383	hypothetical protein	76943
chromosome	DV707_00390	CDS	-	77521	78099	hypothetical protein
chromosome	DV707_00395	CDS	-	78185	78637	DUF2391 family protein
chromosome	DV707_00400	CDS	+	78763	79443	class I SAM-dependent methyltransferase
chromosome	DV707_00405	CDS	-	79587	79856	TOBE domain-containing protein
chromosome	DV707_00410	CDS	-	79766	80878	ABC transporter ATP-binding protein	80499
chromosome	DV707_00415	CDS	-	80875	82605	iron ABC transporter permease	81624
chromosome	DV707_00420	CDS	-	82790	83941	thiamine ABC transporter substrate-binding protein
chromosome	DV707_00425	CDS	+	84089	85279	AI-2E family transporter
chromosome	DV707_00430	CDS	+	85450	85767	hypothetical protein	85612
chromosome	DV707_00435	CDS	-	85798	88425	Hef nuclease	88074
chromosome	DV707_00440	CDS	-	88504	88683	hypothetical protein
chromosome	DV707_00445	CDS	-	88775	89017	ferredoxin
chromosome	DV707_00450	CDS	+	89822	91861	ski2-type helicase
chromosome	DV707_00455	CDS	+	91899	92423	KEOPS complex component
chromosome	DV707_00460	CDS	+	92572	92805	twin-arginine translocase TatA/TatE family subunit
chromosome	DV707_00465	CDS	-	92936	93562	hypothetical protein
chromosome	DV707_00470	CDS	+	93776	94591	hypothetical protein
chromosome	DV707_00475	CDS	-	94867	95409	hypothetical protein
chromosome	DV707_00480	CDS	+	95820	97157	hypothetical protein	96354
chromosome	DV707_00485	CDS	+	97388	99100	VWA domain-containing protein
chromosome	DV707_00490	CDS	+	99263	100714	VWA domain-containing protein
chromosome	DV707_00495	CDS	+	100940	101749	hypothetical protein
chromosome	DV707_00500	CDS	+	101746	103002	hypothetical protein
chromosome	DV707_00505	CDS	+	102999	103928	signal peptidase I
chromosome	DV707_00510	CDS	+	103921	104886	hypothetical protein
chromosome	DV707_00515	tRNA	-	105104	105176	tRNA-Gln
chromosome	DV707_00520	CDS	-	105310	106305	CPBP family intramembrane metalloprotease	105714
chromosome	DV707_00525	CDS	+	106502	107083	IMP cyclohydrolase
chromosome	DV707_00530	CDS	+	107149	107823	metallophosphoesterase
chromosome	DV707_00535	CDS	-	107868	109046	aspartate kinase	108620
chromosome	DV707_00540	CDS	+	109338	109802	hypothetical protein
chromosome	DV707_00545	CDS	-	109827	111602	DNA-directed DNA polymerase II small subunit
chromosome	DV707_00550	CDS	+	111902	112603	S26 family signal peptidase	112295
chromosome	DV707_00555	CDS	-	112638	113363	hypothetical protein
chromosome	DV707_00560	CDS	-	113360	113581	hypothetical protein
chromosome	DV707_00565	CDS	-	113696	114220	hypothetical protein
chromosome	DV707_00570	CDS	+	114352	115332	porphobilinogen synthase
chromosome	DV707_00575	CDS	+	115732	117123	ammonium transporter
chromosome	DV707_00580	CDS	+	117116	117478	P-II family nitrogen regulator
chromosome	DV707_00585	CDS	+	117973	119388	ammonium transporter
chromosome	DV707_00590	CDS	+	119385	119777	P-II family nitrogen regulator
chromosome	DV707_00595	CDS	+	119893	120687	CPBP family intramembrane metalloprotease
chromosome	DV707_00600	CDS	+	120751	122103	glutamate-1-semialdehyde 2,1-aminomutase
chromosome	DV707_00605	CDS	+	122364	122816	hypothetical protein
chromosome	DV707_00610	CDS	-	122849	123325	hypothetical protein
chromosome	DV707_00615	CDS	+	123393	124529	hydroxymethylbilane synthase
chromosome	DV707_00620	CDS	+	124532	125368	uroporphyrinogen-III C-methyltransferase
chromosome	DV707_00625	CDS	+	125365	126312	uroporphyrinogen-III synthase
chromosome	DV707_00630	CDS	+	126385	127836	recombinase RecJ
chromosome	DV707_00635	CDS	-	128208	128762	hypothetical protein	128665
chromosome	DV707_00640	CDS	-	129084	130217	RNA ligase
chromosome	DV707_00645	CDS	+	130374	131063	RNA ligase partner protein
chromosome	DV707_00650	CDS	+	131172	131546	Hsp20/alpha crystallin family protein
chromosome	DV707_00655	CDS	+	131719	132774	inorganic phosphate transporter
chromosome	DV707_00660	CDS	+	132865	133350	hypothetical protein
chromosome	DV707_00665	CDS	+	133510	133833	hypothetical protein
chromosome	DV707_00670	CDS	+	133924	134283	NifU family protein
chromosome	DV707_00675	CDS	+	134361	135908	sulfatase	134898
chromosome	DV707_00680	CDS	+	136174	136569	hypothetical protein
chromosome	DV707_00685	CDS	-	136814	140584	DNA polymerase II large subunit
chromosome	DV707_00690	CDS	-	140587	141006	DUF296 domain-containing protein
chromosome	DV707_00695	CDS	+	141451	141792	hypothetical protein
chromosome	DV707_00700	CDS	+	141809	142654	CBS domain-containing protein
chromosome	DV707_00705	CDS	+	142654	144453	glycine--tRNA ligase
chromosome	DV707_00710	CDS	+	144484	145110	dolichol kinase
chromosome	DV707_00715	CDS	+	145212	145697	potassium transporter TrkA
chromosome	DV707_00720	CDS	+	145697	146902	cation:proton antiporter
chromosome	DV707_00725	CDS	+	147246	148460	argininosuccinate synthase
chromosome	DV707_00730	CDS	+	148464	149945	argininosuccinate lyase	148686
chromosome	DV707_00735	CDS	+	150150	150329	lysine biosynthesis protein LysW
chromosome	DV707_00740	CDS	+	150331	151203	lysine biosynthesis protein LysX	150898
chromosome	DV707_00745	CDS	+	151200	152270	N-acetyl-gamma-glutamyl-phosphate reductase
chromosome	DV707_00750	CDS	+	152306	153403	acetylglutamate/acetylaminoadipate kinase
chromosome	DV707_00755	CDS	+	153400	154539	acetylornithine/succinylornithine family transaminase
chromosome	DV707_00760	CDS	+	154536	155681	[LysW]-lysine hydrolase
chromosome	DV707_00765	CDS	+	155687	156586	ornithine carbamoyltransferase	156182
chromosome	DV707_00770	CDS	+	156778	157263	hypothetical protein
chromosome	DV707_00775	CDS	-	157315	157776	histidine kinase
chromosome	DV707_00780	CDS	+	158009	160117	ATP-dependent DNA helicase	158625
chromosome	DV707_00785	CDS	+	160259	161629	cytochrome P450
chromosome	DV707_00790	CDS	-	161750	162268	2'-5' RNA ligase family protein
chromosome	DV707_00795	CDS	+	162355	162921	hypothetical protein
chromosome	DV707_00800	CDS	-	162964	163164	hypothetical protein
chromosome	DV707_00805	CDS	+	163307	164488	SPFH/Band 7/PHB domain protein
chromosome	DV707_00810	CDS	-	164901	165362	universal stress protein
chromosome	DV707_00815	CDS	-	165364	166485	sulfite exporter TauE/SafE family protein
chromosome	DV707_00820	CDS	-	166878	169004	excinuclease ABC subunit UvrB
chromosome	DV707_00825	CDS	-	169100	169798	urease accessory protein UreF
chromosome	DV707_00830	CDS	-	169791	170600	urease accessory protein UreE
chromosome	DV707_00835	CDS	-	170600	171778	urease accessory protein UreD
chromosome	DV707_00840	CDS	-	171779	172402	urease accessory protein UreG
chromosome	DV707_00845	CDS	-	172399	172806	urease subunit gamma
chromosome	DV707_00850	CDS	-	172809	174515	urease subunit alpha
chromosome	DV707_00855	CDS	-	174512	174904	urease subunit beta
chromosome	DV707_00860	pseudogene	+	175803	175916	cell division protein ZapC
chromosome	DV707_00865	CDS	+	176447	177763	urea ABC transporter substrate-binding protein
chromosome	DV707_00870	CDS	+	177765	178649	urea ABC transporter, permease protein UrtB	178464
chromosome	DV707_00875	CDS	+	178646	179755	urea ABC transporter permease
chromosome	DV707_00880	CDS	+	179755	180570	ABC transporter ATP-binding protein
chromosome	DV707_00885	CDS	+	180572	181267	ABC transporter ATP-binding protein
chromosome	DV707_00890	CDS	+	181419	181688	hypothetical protein
chromosome	DV707_00895	pseudogene	-	181974	182590	transcription antitermination protein
chromosome	DV707_00900	CDS	+	182795	184318	stage II sporulation protein M
chromosome	DV707_00905	CDS	-	184515	185381	sulfurtransferase
chromosome	DV707_00910	CDS	+	185635	186417	sulfurtransferase
chromosome	DV707_00915	CDS	+	186595	187494	hypothetical protein
chromosome	DV707_00920	CDS	-	187542	188237	imidazoleglycerol-phosphate dehydratase HisB
chromosome	DV707_00925	CDS	+	188415	189260	ATP phosphoribosyltransferase
chromosome	DV707_00930	CDS	-	189350	189727	hypothetical protein
chromosome	DV707_00935	CDS	-	189749	190312	TATA-box-binding protein
chromosome	DV707_00940	CDS	+	190462	191451	methyltransferase domain-containing protein
chromosome	DV707_00945	CDS	-	191475	192590	sulfite oxidase
chromosome	DV707_00950	CDS	-	192656	193078	hypothetical protein
chromosome	DV707_00955	CDS	-	193125	193730	phosphatidylserine decarboxylase	193148
chromosome	DV707_00960	CDS	-	193732	194826	AAA family ATPase
chromosome	DV707_00965	CDS	-	194879	195394	hypothetical protein
chromosome	DV707_00970	CDS	+	195487	196023	metal-dependent transcriptional regulator	195679
chromosome	DV707_00975	CDS	+	196030	196527	molybdopterin-binding oxidoreductase
chromosome	DV707_00980	CDS	+	196615	197550	ribonuclease Z
chromosome	DV707_00985	CDS	+	197906	199885	DUF460 domain-containing protein
chromosome	DV707_00990	CDS	+	200052	201248	hypothetical protein
chromosome	DV707_00995	CDS	-	201333	201650	hypothetical protein
chromosome	DV707_01000	CDS	+	201801	202796	tyrosine--tRNA ligase
chromosome	DV707_01005	CDS	-	203061	203786	1-(5-phosphoribosyl)-5-[(5- phosphoribosylamino)methylideneamino] imidazole-4-carboxamide isomerase
chromosome	DV707_01010	CDS	-	203859	204089	hypothetical protein
chromosome	DV707_01015	CDS	+	204246	204506	hypothetical protein
chromosome	DV707_01020	CDS	+	204680	206047	phosphoglucosamine mutase
chromosome	DV707_01025	CDS	-	206082	206354	hypothetical protein
chromosome	DV707_01030	CDS	-	206357	207499	hypothetical protein
chromosome	DV707_01035	CDS	-	207555	207923	phosphoribosyl-AMP cyclohydrolase	207707
chromosome	DV707_01040	pseudogene	+	208051	209048	arsenic resistance protein
chromosome	DV707_01045	CDS	-	209156	210238	prepilin peptidase
chromosome	DV707_01050	CDS	+	210547	212394	ATP-dependent DNA helicase
chromosome	DV707_01055	CDS	+	212796	212984	hypothetical protein
chromosome	DV707_01060	CDS	-	213040	214158	hypothetical protein
chromosome	DV707_01065	CDS	+	214287	215156	zinc metalloprotease HtpX
chromosome	DV707_01070	CDS	+	215184	215825	hypothetical protein
chromosome	DV707_01075	CDS	+	216041	216709	hypothetical protein
chromosome	DV707_01080	CDS	+	216706	218061	hypothetical protein	217828
chromosome	DV707_01085	CDS	+	218206	219237	DNA repair and recombination protein RadA
chromosome	DV707_01090	CDS	-	220037	220456	SUF system NifU family Fe-S cluster assembly protein
chromosome	DV707_01095	CDS	+	220597	220926	citrate synthase
chromosome	DV707_01100	CDS	+	220996	221730	branched-chain amino acid ABC transporter permease
chromosome	DV707_01105	CDS	+	221723	222028	AzlD domain-containing protein
chromosome	DV707_01110	CDS	-	222012	222584	mechanosensitive ion channel protein MscS
chromosome	DV707_01115	CDS	-	222665	223942	cysteine desulfurase	223246
chromosome	DV707_01120	CDS	-	224303	224602	DUF424 family protein	224380
chromosome	DV707_01125	CDS	-	224608	225399	tetratricopeptide repeat protein
chromosome	DV707_01130	CDS	+	225478	226038	RNA 2',3'-cyclic phosphodiesterase
chromosome	DV707_01135	CDS	-	226138	227079	EamA/RhaT family transporter
chromosome	DV707_01140	CDS	+	227335	227487	50S ribosomal protein L39e
chromosome	DV707_01145	CDS	+	227490	227768	50S ribosomal protein L31e
chromosome	DV707_01150	CDS	+	227770	228435	translation initiation factor IF-6
chromosome	DV707_01155	CDS	+	228572	228763	50S ribosomal protein L18a
chromosome	DV707_01160	CDS	+	228763	229224	prefoldin subunit alpha
chromosome	DV707_01165	CDS	+	229260	230621	signal recognition particle-docking protein FtsY
chromosome	DV707_01170	CDS	-	230750	231340	GNAT family N-acetyltransferase
chromosome	DV707_01175	CDS	-	231565	232209	LysE family translocator
chromosome	DV707_01180	CDS	+	232273	233685	signal recognition particle protein
chromosome	DV707_01185	CDS	+	233796	234377	hypothetical protein
chromosome	DV707_01190	CDS	+	234378	234935	ABC transporter permease
chromosome	DV707_01195	CDS	+	235100	236158	nucleoside recognition protein
chromosome	DV707_01200	CDS	-	236238	236657	coaE operon protein
chromosome	DV707_01205	CDS	-	236654	237313	hypothetical protein
chromosome	DV707_01210	tRNA	+	237458	237531	tRNA-Arg
chromosome	DV707_01215	CDS	+	237908	238822	malate dehydrogenase
chromosome	DV707_01220	CDS	-	238872	239270	CBS domain-containing protein
chromosome	DV707_01225	CDS	-	239297	239494	hypothetical protein
chromosome	DV707_01230	CDS	-	239540	241273	excinuclease ABC subunit C
chromosome	DV707_01235	CDS	+	241396	241740	hypothetical protein
chromosome	DV707_01240	CDS	+	241875	242909	ABC transporter ATP-binding protein
chromosome	DV707_01245	CDS	+	242906	243826	ABC transporter permease	243164
chromosome	DV707_01250	CDS	+	243973	244227	hypothetical protein
chromosome	DV707_01255	CDS	-	244537	246672	NAD-dependent DNA ligase LigA
chromosome	DV707_01260	CDS	+	246910	248115	alanine--glyoxylate aminotransferase family protein
chromosome	DV707_01265	CDS	-	248138	248821	DUF1405 domain-containing protein	248766
chromosome	DV707_01270	CDS	+	249087	250460	O-acetylhomoserine aminocarboxypropyltransferase/cysteine synthase
chromosome	DV707_01275	CDS	+	250477	251682	homoserine O-acetyltransferase	251682
chromosome	DV707_01280	CDS	-	251705	252142	hypothetical protein
chromosome	DV707_01285	CDS	+	252234	252605	hypothetical protein
chromosome	DV707_01290	CDS	+	252725	254023	O-acetylhomoserine aminocarboxypropyltransferase/cysteine synthase
chromosome	DV707_01295	CDS	+	254367	254756	(2Fe-2S)-binding protein
chromosome	DV707_01300	CDS	-	254916	256322	ATP-binding protein	255821
chromosome	DV707_01305	CDS	-	256675	258552	PAS domain S-box protein
chromosome	DV707_01310	CDS	-	258612	258815	hypothetical protein
chromosome	DV707_01315	CDS	+	258915	260348	amino acid permease
chromosome	DV707_01320	CDS	+	260351	261364	universal stress protein
chromosome	DV707_01325	CDS	+	261361	262311	YkgJ family cysteine cluster protein
chromosome	DV707_01330	CDS	+	262391	263488	NAD-dependent epimerase/dehydratase family protein
chromosome	DV707_01335	CDS	+	263488	264231	hypothetical protein
chromosome	DV707_01340	CDS	+	264588	265577	hypothetical protein
chromosome	DV707_01345	CDS	-	265626	265910	DUF2795 domain-containing protein
chromosome	DV707_01350	CDS	+	266122	266928	PHP domain-containing protein
chromosome	DV707_01355	CDS	-	267512	269164	thermosome subunit	268863
chromosome	DV707_01360	CDS	+	269291	270139	hypothetical protein
chromosome	DV707_01365	CDS	-	270218	270760	RNA-processing protein
chromosome	DV707_01370	CDS	-	270869	271813	serine protein kinase RIO	271306
chromosome	DV707_01375	CDS	-	271810	272100	translation initiation factor eIF-1A
chromosome	DV707_01380	CDS	+	272254	273561	amidohydrolase
chromosome	DV707_01385	CDS	+	273564	274160	DUF192 domain-containing protein	273999
chromosome	DV707_01390	CDS	-	274198	274530	ArsR family transcriptional regulator
chromosome	DV707_01395	CDS	+	275101	276384	adenosylhomocysteinase
chromosome	DV707_01400	CDS	-	276479	276904	GtrA family protein
chromosome	DV707_01405	CDS	-	276906	278402	sulfatase
chromosome	DV707_01410	CDS	+	278663	279109	nucleoid-structuring protein H-NS
chromosome	DV707_01415	CDS	-	279065	279970	SWIM zinc finger family protein
chromosome	DV707_01420	CDS	+	280128	280322	hypothetical protein
chromosome	DV707_01425	CDS	-	280396	281556	DNA primase
chromosome	DV707_01430	CDS	+	281731	282321	hypothetical protein
chromosome	DV707_01435	CDS	+	282418	283956	molybdopterin-binding protein
chromosome	DV707_01440	CDS	-	283983	284726	DNA polymerase sliding clamp
chromosome	DV707_01445	CDS	-	284795	286012	carboxypeptidase regulatory-like domain-containing protein
chromosome	DV707_01450	CDS	-	286009	288459	cytochrome C biogenesis protein
chromosome	DV707_01455	CDS	-	288456	288956	thioredoxin family protein
chromosome	DV707_01460	CDS	+	289262	290614	cytochrome C
chromosome	DV707_01465	CDS	+	290640	291332	cytochrome c biogenesis protein CcdA
chromosome	DV707_01470	CDS	+	291535	292122	ABC transporter permease
chromosome	DV707_01475	CDS	+	292125	292244	CcmD family protein
chromosome	DV707_01480	CDS	+	292322	293035	halocyanin domain-containing protein
chromosome	DV707_01485	CDS	-	293117	293791	cytochrome C biogenesis protein
chromosome	DV707_01490	CDS	-	293811	294578	ABC transporter ATP-binding protein
chromosome	DV707_01495	CDS	-	294575	294955	cytochrome c maturation protein CcmE
chromosome	DV707_01500	CDS	+	295164	295928	transcriptional regulator
chromosome	DV707_01505	CDS	+	295998	298391	cation-transporting P-type ATPase
chromosome	DV707_01510	CDS	+	298494	298949	hypothetical protein	298809
chromosome	DV707_01515	CDS	+	299067	299843	TRAM domain-containing protein
chromosome	DV707_01520	CDS	-	299889	300602	VUT family protein
chromosome	DV707_01525	CDS	-	300595	300768	ribbon-helix-helix protein, CopG family
chromosome	DV707_01530	CDS	+	300887	301339	molybdopterin-binding oxidoreductase
chromosome	DV707_01535	CDS	+	301493	302098	hypothetical protein
chromosome	DV707_01540	CDS	-	302101	304320	preprotein translocase subunit TatC
chromosome	DV707_01545	CDS	+	304431	306560	preprotein translocase subunit TatC
chromosome	DV707_01550	CDS	-	306723	307664	ATP-dependent sacrificial sulfur transferase LarE
chromosome	DV707_01555	CDS	+	307947	309959	endonuclease MutS2
chromosome	DV707_01560	CDS	+	310169	310681	hypothetical protein
chromosome	DV707_01565	CDS	+	310864	311088	hypothetical protein
chromosome	DV707_01570	CDS	+	311188	312312	ORC1-type DNA replication protein
chromosome	DV707_01575	CDS	+	312386	313078	ribose-5-phosphate isomerase RpiA
chromosome	DV707_01580	CDS	-	313181	313348	DUF1931 family protein
chromosome	DV707_01585	CDS	+	313656	314420	nickel pincer cofactor biosynthesis protein LarB
chromosome	DV707_01590	CDS	+	314841	315707	5'/3'-nucleotidase SurE
chromosome	DV707_01595	CDS	+	315720	316061	GIY-YIG nuclease family protein
chromosome	DV707_01600	CDS	-	316218	316424	cold-shock protein
chromosome	DV707_01605	CDS	+	316605	316874	hypothetical protein
chromosome	DV707_01610	CDS	-	316881	318794	ABC transporter ATP-binding protein
chromosome	DV707_01615	CDS	-	318961	319305	carboxymuconolactone decarboxylase family protein
chromosome	DV707_01620	CDS	-	319405	319947	NADPH-dependent oxidoreductase
chromosome	DV707_01625	CDS	+	320065	321438	phosphoglucomutase/phosphomannomutase family protein
chromosome	DV707_01630	CDS	-	321461	322054	GNAT family N-acetyltransferase
chromosome	DV707_01635	CDS	-	322146	322358	small archaeal modifier protein 2
chromosome	DV707_01640	CDS	+	322516	323496	replication factor C small subunit
chromosome	DV707_01645	CDS	+	323619	326387	alanine--tRNA ligase	325029
chromosome	DV707_01650	pseudogene	+	326470	327009	hypothetical protein	326692
chromosome	DV707_01655	CDS	+	327180	327959	alpha/beta fold hydrolase
chromosome	DV707_01660	CDS	+	328203	328916	type 1 glutamine amidotransferase
chromosome	DV707_01665	CDS	-	328965	329450	cupin domain-containing protein
chromosome	DV707_01670	CDS	+	329600	329965	ferredoxin family protein
chromosome	DV707_01675	CDS	-	330142	331476	DUF2029 domain-containing protein
chromosome	DV707_01680	CDS	-	331631	332986	oxidoreductase
chromosome	DV707_01685	CDS	+	333194	333646	rubrerythrin
chromosome	DV707_01690	CDS	-	333689	334450	energy-coupling factor transporter transmembrane protein EcfT
chromosome	DV707_01695	CDS	-	334444	335196	ABC transporter ATP-binding protein
chromosome	DV707_01700	CDS	-	335257	335838	biotin transporter BioY
chromosome	DV707_01705	CDS	+	335923	336657	conditioned medium-induced protein 4
chromosome	DV707_01710	CDS	+	336777	341357	hypothetical protein	339588
chromosome	DV707_01715	CDS	+	341357	341641	hypothetical protein
chromosome	DV707_01720	CDS	+	341754	342092	hypothetical protein
chromosome	DV707_01725	CDS	+	342119	343006	hypothetical protein	342158
chromosome	DV707_01730	pseudogene	+	343188	343925	hypothetical protein
chromosome	DV707_01735	CDS	+	344075	344743	chromosome partitioning protein ParA
chromosome	DV707_01740	CDS	-	344894	345781	transcription initiation factor IIB family protein
chromosome	DV707_01745	CDS	+	345946	346467	hypothetical protein
chromosome	DV707_01750	CDS	-	346555	347316	ParA family protein
chromosome	DV707_01755	CDS	-	347462	347890	HIT family protein
chromosome	DV707_01760	CDS	-	348157	348786	uracil-DNA glycosylase
chromosome	DV707_01765	CDS	-	348814	349680	ribose-phosphate diphosphokinase
chromosome	DV707_01770	CDS	-	349779	350666	hypothetical protein
chromosome	DV707_01775	CDS	-	350754	351797	NAD(P)-dependent alcohol dehydrogenase
chromosome	DV707_01780	CDS	-	351901	352218	hypothetical protein
chromosome	DV707_01785	CDS	+	352548	353663	tRNA (guanine(26)-N(2))-dimethyltransferase
chromosome	DV707_01790	CDS	+	353752	355104	YihY/virulence factor BrkB family protein
chromosome	DV707_01795	CDS	+	355287	356204	phosphatase PAP2 family protein
chromosome	DV707_01800	CDS	-	356243	357616	type I glutamate--ammonia ligase
chromosome	DV707_01805	CDS	+	357743	358201	Lrp/AsnC family transcriptional regulator
chromosome	DV707_01810	CDS	-	358241	359152	aspartate kinase
chromosome	DV707_01815	CDS	+	359300	359563	hypothetical protein
chromosome	DV707_01820	CDS	-	359663	360268	cysteine hydrolase
chromosome	DV707_01825	CDS	-	360273	361091	YqcI/YcgG family protein
chromosome	DV707_01830	CDS	-	361171	362673	sodium:solute symporter family protein
chromosome	DV707_01835	CDS	-	362666	362899	DUF3311 domain-containing protein
chromosome	DV707_01840	CDS	+	363207	364907	DNA primase
chromosome	DV707_01845	CDS	-	364909	365382	GNAT family N-acetyltransferase
chromosome	DV707_01850	CDS	-	365477	366781	DUF92 domain-containing protein
chromosome	DV707_01855	CDS	-	366959	367714	potassium channel protein	366959
chromosome	DV707_01860	CDS	+	367938	368546	UDP diphosphate synthase
chromosome	DV707_01865	CDS	-	368640	369581	di-trans,poly-cis-decaprenylcistransferase
chromosome	DV707_01870	CDS	+	369782	371164	serine--tRNA ligase
chromosome	DV707_01875	CDS	+	371313	371618	hypothetical protein
chromosome	DV707_01880	CDS	+	371700	372236	DUF367 family protein
chromosome	DV707_01885	CDS	-	372276	372638	hypothetical protein
chromosome	DV707_01890	CDS	+	372754	373728	GTP-binding protein
chromosome	DV707_01895	CDS	+	373783	375042	MgtC/SapB family protein	374521
chromosome	DV707_01900	CDS	-	375077	375820	DUF541 domain-containing protein
chromosome	DV707_01905	CDS	-	375938	377236	TIGR00341 family protein	376009
chromosome	DV707_01910	CDS	+	377572	378315	rhomboid family intramembrane serine protease	377935
chromosome	DV707_01915	CDS	+	378358	380454	PAS domain S-box protein
chromosome	DV707_01920	CDS	+	380645	380878	hypothetical protein
chromosome	DV707_01925	CDS	-	380981	382315	RNB domain-containing ribonuclease
chromosome	DV707_01930	CDS	+	382633	383376	branched-chain amino acid ABC transporter permease
chromosome	DV707_01935	CDS	+	383376	383711	AzlD domain-containing protein
chromosome	DV707_01940	CDS	+	383859	385829	long-chain fatty acid--CoA ligase
chromosome	DV707_01945	CDS	+	385971	387842	potassium transporter
chromosome	DV707_01950	CDS	-	387846	388979	thiolase family protein
chromosome	DV707_01955	CDS	+	389196	390566	ATP-binding protein
chromosome	DV707_01960	CDS	+	390673	391497	MBL fold metallo-hydrolase
chromosome	DV707_01965	CDS	-	391615	392145	DoxX family membrane protein
chromosome	DV707_01970	CDS	-	392244	393224	hypothetical protein
chromosome	DV707_01975	pseudogene	-	393373	395490	hypothetical protein
chromosome	DV707_01980	CDS	-	395490	396458	ROK family protein
chromosome	DV707_01985	CDS	-	396654	397112	universal stress protein
chromosome	DV707_01990	CDS	-	397184	397564	hypothetical protein	397477
chromosome	DV707_01995	CDS	-	397640	398896	hypothetical protein
chromosome	DV707_02000	CDS	+	399161	399463	MarR family transcriptional regulator
chromosome	DV707_02005	CDS	+	399737	400894	aminomethyl transferase family protein
chromosome	DV707_02010	CDS	+	400969	402549	recombinase RecA
chromosome	DV707_02015	CDS	+	402546	404327	PAS domain S-box protein
chromosome	DV707_02020	CDS	-	404393	405475	geranylgeranyl reductase family protein
chromosome	DV707_02025	CDS	-	405563	406654	hypothetical protein
chromosome	DV707_02030	CDS	-	406980	409928	excinuclease ABC subunit UvrA
chromosome	DV707_02035	CDS	-	410068	410421	DUF552 domain-containing protein
chromosome	DV707_02040	CDS	-	410542	411021	RNA-binding protein
chromosome	DV707_02045	pseudogene	+	411176	411391	hypothetical protein
chromosome	DV707_02050	CDS	-	411686	412027	hypothetical protein
chromosome	DV707_02055	CDS	-	412128	412397	hypothetical protein
chromosome	DV707_02060	CDS	-	412394	412687	MoaD family protein
chromosome	DV707_02065	CDS	-	412782	413192	hypothetical protein
chromosome	DV707_02070	CDS	-	413259	414083	carbon-nitrogen hydrolase family protein
chromosome	DV707_02075	CDS	-	414164	415990	tRNA-ribosyltransferase
chromosome	DV707_02080	CDS	+	416111	416668	pyridoxamine 5'-phosphate oxidase family protein
chromosome	DV707_02085	CDS	-	416741	418228	tRNA guanosine(15) transglycosylase TgtA	417961
chromosome	DV707_02090	CDS	+	418709	419536	protease
chromosome	DV707_02095	CDS	+	419578	419856	hypothetical protein
chromosome	DV707_02100	CDS	-	419884	420666	CPBP family intramembrane metalloprotease
chromosome	DV707_02105	CDS	-	420834	421400	NUDIX hydrolase
chromosome	DV707_02110	CDS	-	421715	423010	hypothetical protein
chromosome	DV707_02115	CDS	-	423095	423496	VOC family protein
chromosome	DV707_02120	CDS	+	423682	424758	hydrolase
chromosome	DV707_02125	tRNA	-	424861	424933	tRNA-Pro
chromosome	DV707_02130	CDS	-	425017	425448	hypothetical protein
chromosome	DV707_02135	CDS	-	425453	426049	tRNA (pseudouridine(54)-N(1))-methyltransferase TrmY
chromosome	DV707_02140	CDS	-	426201	427190	hypothetical protein
chromosome	DV707_02145	CDS	-	427177	428082	S49 family peptidase
chromosome	DV707_02150	CDS	-	428215	428982	ABC transporter permease	428853
chromosome	DV707_02155	CDS	-	428979	429935	ABC transporter ATP-binding protein
chromosome	DV707_02160	CDS	+	430145	430633	DUF4112 domain-containing protein
chromosome	DV707_02165	CDS	+	430735	432087	tRNA pseudouridine(54/55) synthase Pus10	431731
chromosome	DV707_02170	CDS	+	432087	432764	ribonuclease HII
chromosome	DV707_02175	CDS	-	432911	433156	hypothetical protein
chromosome	DV707_02180	CDS	-	433342	434949	preprotein translocase subunit SecD	433515/434307
chromosome	DV707_02185	CDS	-	434949	435836	protein translocase subunit SecF
chromosome	DV707_02190	CDS	-	435937	436395	hypothetical protein
chromosome	DV707_02195	CDS	-	436559	437092	hypothetical protein	436840
chromosome	DV707_02200	CDS	+	437219	438511	glucose-6-phosphate isomerase
chromosome	DV707_02205	CDS	+	438992	439219	DNA-directed RNA polymerase subunit H	439160
chromosome	DV707_02210	CDS	+	439216	440784	DNA-directed RNA polymerase subunit B''	439657
chromosome	DV707_02215	CDS	+	440788	442617	DNA-directed RNA polymerase subunit B
chromosome	DV707_02220	CDS	+	442648	445575	DNA-directed RNA polymerase subunit A'
chromosome	DV707_02225	CDS	+	445568	446803	DNA-directed RNA polymerase subunit A''
chromosome	DV707_02230	CDS	+	446807	447229	NusA-like transcription termination signal-binding factor
chromosome	DV707_02235	CDS	+	447372	448277	mechanosensitive ion channel family protein
chromosome	DV707_02240	CDS	+	448496	448924	30S ribosomal protein S12
chromosome	DV707_02245	CDS	+	448926	449540	30S ribosomal protein S7
chromosome	DV707_02250	CDS	-	449702	450466	hypothetical protein
chromosome	DV707_02255	CDS	+	450700	452889	elongation factor EF-2
chromosome	DV707_02260	CDS	+	453045	454169	sensor histidine kinase	453105
chromosome	DV707_02265	CDS	+	454494	455033	amino acid-binding protein
chromosome	DV707_02270	CDS	+	455030	455989	homoserine dehydrogenase
chromosome	DV707_02275	CDS	+	456151	457416	translation elongation factor EF-1 subunit alpha
chromosome	DV707_02280	CDS	+	457417	457725	30S ribosomal protein S10
chromosome	DV707_02285	tRNA	+	457911	457982	tRNA-Ala
chromosome	DV707_02290	CDS	+	458262	458531	hypothetical protein
chromosome	DV707_02295	CDS	+	458528	459052	hypothetical protein
chromosome	DV707_02300	CDS	+	459049	459669	DUF488 family protein	459137
chromosome	DV707_02305	CDS	+	459666	461426	winged helix-turn-helix domain-containing protein	461235
chromosome	DV707_02310	CDS	+	462230	462490	hypothetical protein
chromosome	DV707_02315	CDS	+	462614	463069	universal stress protein
chromosome	DV707_02320	CDS	-	463433	464038	site-specific integrase
chromosome	DV707_02325	CDS	-	464087	464557	PIN domain-containing protein
chromosome	DV707_02330	CDS	-	464457	464696	hypothetical protein
chromosome	DV707_02335	CDS	+	464958	465242	ribbon-helix-helix protein, CopG family
chromosome	DV707_02340	CDS	+	465286	465510	type II toxin-antitoxin system RelE/ParE family toxin	465356
chromosome	DV707_02345	CDS	+	466361	467365	AAA family ATPase	467207
chromosome	DV707_02350	CDS	+	468512	468790	hypothetical protein
chromosome	DV707_02355	CDS	-	468862	469086	hypothetical protein
chromosome	DV707_02360	CDS	-	469086	469484	hypothetical protein
chromosome	DV707_02365	CDS	-	469549	469827	MarR family transcriptional regulator
chromosome	DV707_02370	CDS	+	470239	470526	hypothetical protein
chromosome	DV707_02375	CDS	-	470538	470840	hypothetical protein
chromosome	DV707_02380	CDS	+	470942	471280	hypothetical protein
chromosome	DV707_02385	CDS	+	471273	472031	hypothetical protein
chromosome	DV707_02390	CDS	+	472194	473231	integrase	473085
chromosome	DV707_02395	pseudogene	+	473569	473885	DNA-directed RNA polymerase subunit M
chromosome	DV707_02400	CDS	-	474321	474710	RidA family protein
chromosome	DV707_02405	CDS	+	474924	475388	hypothetical protein	474987
chromosome	DV707_02410	CDS	-	475394	476257	hypothetical protein
chromosome	DV707_02415	CDS	-	476406	476699	stress response translation initiation inhibitor YciH
chromosome	DV707_02420	CDS	-	476859	479066	DUF4129 domain-containing protein
chromosome	DV707_02425	CDS	-	479063	480061	DUF58 domain-containing protein
chromosome	DV707_02430	pseudogene	-	480169	480362	hypothetical protein
chromosome	DV707_02435	CDS	-	480445	481419	AAA family ATPase
chromosome	DV707_02440	CDS	+	481681	484686	DNA mismatch repair protein MutS
chromosome	DV707_02445	CDS	+	484679	486391	DNA mismatch repair endonuclease MutL
chromosome	DV707_02450	CDS	-	486428	486778	hypothetical protein
chromosome	DV707_02455	CDS	+	486870	487115	hypothetical protein	486966
chromosome	DV707_02460	CDS	-	487197	487949	coenzyme F420-0:L-glutamate ligase
chromosome	DV707_02465	CDS	-	488078	488593	metallophosphoesterase
chromosome	DV707_02470	CDS	+	488651	490066	NUDIX domain-containing protein
chromosome	DV707_02475	CDS	-	490236	490856	GTP-binding protein EngB	490334
chromosome	DV707_02480	CDS	-	490968	491465	peroxiredoxin
chromosome	DV707_02485	CDS	-	491504	492070	NUDIX hydrolase
chromosome	DV707_02490	CDS	-	492106	492573	hypothetical protein
chromosome	DV707_02495	CDS	-	492886	493377	hypothetical protein
chromosome	DV707_02500	CDS	-	493445	493936	GNAT family N-acetyltransferase
chromosome	DV707_02505	CDS	-	494114	496093	aconitate hydratase	495697
chromosome	DV707_02510	CDS	+	496378	496845	deoxyuridine 5'-triphosphate nucleotidohydrolase	496619
chromosome	DV707_02515	CDS	+	496979	498208	AAA family ATPase
chromosome	DV707_02520	CDS	+	498353	498823	pyruvoyl-dependent arginine decarboxylase subunit alpha
chromosome	DV707_02525	CDS	+	498877	499257	hypothetical protein
chromosome	DV707_02530	CDS	+	499400	500296	alpha/beta hydrolase
chromosome	DV707_02535	CDS	-	500366	502174	translation initiation factor IF-2	501328
chromosome	DV707_02540	CDS	+	502403	502660	photosystem reaction center subunit H
chromosome	DV707_02545	CDS	+	502677	503135	DNA-binding protein
chromosome	DV707_02550	CDS	-	503173	503919	CPBP family intramembrane metalloprotease	503892
chromosome	DV707_02555	CDS	+	504041	504442	hypothetical protein
chromosome	DV707_02560	CDS	+	504548	505357	aldolase
chromosome	DV707_02565	CDS	-	505969	507219	peptide chain release factor 1	506769
chromosome	DV707_02570	CDS	+	507340	508824	chromosome partitioning protein
chromosome	DV707_02575	CDS	-	509152	510906	arginine--tRNA ligase	509451
chromosome	DV707_02580	CDS	+	511138	511848	DUF120 domain-containing protein
chromosome	DV707_02585	CDS	+	511845	512606	3,4-dihydroxy-2-butanone-4-phosphate synthase	512185
chromosome	DV707_02590	CDS	+	512701	513630	branched-chain amino acid transaminase
chromosome	DV707_02595	CDS	-	514115	514702	DUF502 domain-containing protein
chromosome	DV707_02600	CDS	+	514831	515370	CDP-2,3-bis-(O-geranylgeranyl)-sn-glycerol synthase
chromosome	DV707_02605	CDS	-	515550	516422	hypothetical protein
chromosome	DV707_02610	CDS	-	516422	517069	hypothetical protein
chromosome	DV707_02615	CDS	+	517650	518174	orotate phosphoribosyltransferase	517791
chromosome	DV707_02620	CDS	+	518320	519039	hypothetical protein
chromosome	DV707_02625	CDS	+	519181	520569	NCS2 family permease
chromosome	DV707_02630	CDS	+	520670	522085	ArsR family transcriptional regulator
chromosome	DV707_02635	CDS	+	522218	522475	glutaredoxin
chromosome	DV707_02640	CDS	-	522584	523561	transcriptional regulator
chromosome	DV707_02645	CDS	+	523689	524966	DUF1743 domain-containing protein
chromosome	DV707_02650	CDS	-	525005	525457	carboxypeptidase regulatory-like domain-containing protein
chromosome	DV707_02655	CDS	+	525533	526696	ATP-binding protein
chromosome	DV707_02660	CDS	+	526718	527059	CrcB family protein
chromosome	DV707_02665	CDS	+	527059	527433	camphor resistance protein CrcB
chromosome	DV707_02670	tRNA	-	527630	527702	tRNA-Asp
chromosome	DV707_02675	tRNA	-	527725	527797	tRNA-Asp
chromosome	DV707_02680	tRNA	-	527820	527892	tRNA-Asp
chromosome	DV707_02685	CDS	-	528149	528832	V-type ATP synthase subunit D
chromosome	DV707_02690	CDS	-	528869	529927	beta-carotene 15,15'-dioxygenase
chromosome	DV707_02695	CDS	-	530097	530915	lycopene cyclase domain-containing protein
chromosome	DV707_02700	CDS	-	531059	531805	rhodopsin
chromosome	DV707_02705	CDS	-	531893	533662	PAS domain-containing protein
chromosome	DV707_02710	CDS	-	533822	535255	ATP synthase subunit B
chromosome	DV707_02715	CDS	-	535257	537026	ATP synthase subunit A
chromosome	DV707_02720	CDS	-	537030	537356	V-type ATP synthase subunit F
chromosome	DV707_02725	CDS	-	537353	538399	V-type ATP synthase subunit C
chromosome	DV707_02730	CDS	-	538396	538977	V-type ATP synthase subunit E
chromosome	DV707_02735	CDS	-	539003	539242	hypothetical protein
chromosome	DV707_02740	CDS	-	539468	541717	V-type ATP synthase subunit I
chromosome	DV707_02745	CDS	-	541704	542036	ATP synthase archaeal subunit H
chromosome	DV707_02750	CDS	+	542170	542793	methyltransferase domain-containing protein
chromosome	DV707_02755	CDS	-	542856	543353	type IV pilin
chromosome	DV707_02760	CDS	-	543561	544931	hypothetical protein
chromosome	DV707_02765	CDS	+	545209	546582	hypothetical protein
chromosome	DV707_02770	CDS	+	546734	547576	polyprenyl synthetase family protein
chromosome	DV707_02775	CDS	-	547610	548740	DUF373 family protein
chromosome	DV707_02780	CDS	+	548880	549875	radical SAM protein
chromosome	DV707_02785	CDS	-	550017	550703	hypothetical protein	550595
chromosome	DV707_02790	CDS	+	550886	551383	TRAM domain-containing protein
chromosome	DV707_02795	CDS	+	551465	551977	Tfx family DNA-binding protein
chromosome	DV707_02800	CDS	-	552017	553222	mannose-1-phosphate guanylyltransferase
chromosome	DV707_02805	CDS	-	553222	553524	hypothetical protein
chromosome	DV707_02810	CDS	+	553753	554682	replication factor A
chromosome	DV707_02815	CDS	+	554684	555340	DNA-binding protein
chromosome	DV707_02820	CDS	+	555479	555889	ribbon-helix-helix protein, CopG family
chromosome	DV707_02825	CDS	-	555923	556378	helicase
chromosome	DV707_02830	tRNA	+	556553	556625	tRNA-His
chromosome	DV707_02835	CDS	-	556664	557971	cobyrinic acid a,c-diamide synthase
chromosome	DV707_02840	CDS	-	558060	558848	sirohydrochlorin chelatase
chromosome	DV707_02845	CDS	-	559127	559891	cobalt-precorrin-7 (C(5))-methyltransferase
chromosome	DV707_02850	CDS	-	559888	560616	precorrin isomerase
chromosome	DV707_02855	CDS	-	560606	564532	cobaltochelatase subunit CobN
chromosome	DV707_02860	CDS	+	564567	566792	VWA domain-containing protein	566533
chromosome	DV707_02865	CDS	+	566851	567039	CbtB-domain containing protein
chromosome	DV707_02870	CDS	+	567042	567869	hypothetical protein
chromosome	DV707_02875	CDS	+	567869	568204	(2Fe-2S) ferredoxin domain-containing protein
chromosome	DV707_02880	CDS	-	568228	568599	DUF3209 family protein
chromosome	DV707_02885	CDS	-	568600	569844	ferredoxin
chromosome	DV707_02890	CDS	-	569841	570557	cobalamin biosynthesis protein
chromosome	DV707_02895	CDS	-	570550	570855	ferredoxin
chromosome	DV707_02900	CDS	-	570845	571936	precorrin-3B C(17)-methyltransferase
chromosome	DV707_02905	CDS	-	571939	572901	cobalt-precorrin-2 C(20)-methyltransferase
chromosome	DV707_02910	CDS	-	572904	573890	cobalt-precorrin 5A hydrolase
chromosome	DV707_02915	CDS	-	573904	574770	cobalamin biosynthesis protein
chromosome	DV707_02920	CDS	-	574767	575630	cobalt-factor II C(20)-methyltransferase	575408
chromosome	DV707_02925	CDS	-	575627	576247	precorrin-6Y C5,15-methyltransferase (decarboxylating) subunit CbiT
chromosome	DV707_02930	CDS	+	576396	577208	winged helix-turn-helix transcriptional regulator
chromosome	DV707_02935	CDS	+	577360	577998	hypothetical protein
chromosome	DV707_02940	CDS	+	578019	578627	hypothetical protein
chromosome	DV707_02945	CDS	+	578805	579350	DoxX family protein
chromosome	DV707_02950	CDS	+	579522	580553	low specificity L-threonine aldolase	580230
chromosome	DV707_02955	CDS	-	580662	581603	cation diffusion facilitator family transporter
chromosome	DV707_02960	CDS	+	581727	582260	metallophosphoesterase
chromosome	DV707_02965	CDS	-	582637	583593	MarR family transcriptional regulator
chromosome	DV707_02970	CDS	+	583848	584027	hypothetical protein
chromosome	DV707_02975	CDS	+	584032	585222	inorganic phosphate transporter
chromosome	DV707_02980	CDS	-	585348	586850	HlyC/CorC family transporter
chromosome	DV707_02985	CDS	+	587008	587271	glutaredoxin
chromosome	DV707_02990	CDS	+	587272	587784	peroxiredoxin
chromosome	DV707_02995	CDS	+	587838	588575	threonylcarbamoyl-AMP synthase
chromosome	DV707_03000	CDS	-	588652	589383	hypothetical protein
chromosome	DV707_03005	CDS	-	589548	590036	peptidylprolyl isomerase
chromosome	DV707_03010	CDS	+	590159	590563	DoxX family protein
chromosome	DV707_03015	CDS	+	590573	592933	hypothetical protein
chromosome	DV707_03020	CDS	+	593013	594224	MFS transporter
chromosome	DV707_03025	CDS	-	594296	595483	sensor histidine kinase
chromosome	DV707_03030	tRNA	-	595796	595868	tRNA-Pro
chromosome	DV707_03035	CDS	-	595932	597782	SLC13 family permease
chromosome	DV707_03040	CDS	-	597874	599931	DEAD/DEAH box helicase
chromosome	DV707_03045	CDS	+	600081	601256	CBS domain-containing protein
chromosome	DV707_03050	CDS	-	601350	602120	competence/damage-inducible protein A
chromosome	DV707_03055	CDS	+	602248	602436	hypothetical protein
chromosome	DV707_03060	CDS	-	602538	602972	type IV pilin	602915
chromosome	DV707_03065	CDS	-	602976	603407	type IV pilin
chromosome	DV707_03070	CDS	+	603866	607078	PGF-CTERM sorting domain-containing protein	605138
chromosome	DV707_03075	CDS	-	607126	607440	thiamine-binding protein
chromosome	DV707_03080	CDS	-	607529	607948	CBS domain-containing protein
chromosome	DV707_03085	CDS	-	608047	609207	AI-2E family transporter
chromosome	DV707_03090	CDS	+	609329	610063	YIP1 family protein
chromosome	DV707_03095	CDS	-	610242	611309	restriction endonuclease subunit R
chromosome	DV707_03100	tRNA	-	611536	611606	tRNA-Gly
chromosome	DV707_03105	CDS	+	611839	612672	hypothetical protein	611951/612400
chromosome	DV707_03110	pseudogene	+	612677	613692	50S ribosomal protein L3
chromosome	DV707_03115	CDS	+	613696	614442	50S ribosomal protein L4	614038
chromosome	DV707_03120	CDS	+	614439	614693	50S ribosomal protein L23
chromosome	DV707_03125	CDS	+	614696	615430	50S ribosomal protein L2
chromosome	DV707_03130	CDS	+	615430	615852	30S ribosomal protein S19
chromosome	DV707_03135	CDS	+	615856	616326	50S ribosomal protein L22
chromosome	DV707_03140	CDS	+	616326	617282	30S ribosomal protein S3
chromosome	DV707_03145	CDS	+	617282	617488	50S ribosomal protein L29	617450
chromosome	DV707_03150	CDS	+	617493	618041	ribonuclease P
chromosome	DV707_03155	CDS	+	618032	618358	30S ribosomal protein S17
chromosome	DV707_03160	CDS	+	618358	618756	50S ribosomal protein L14
chromosome	DV707_03165	CDS	+	618761	619123	50S ribosomal protein L24
chromosome	DV707_03170	CDS	+	619120	619884	30S ribosomal protein S4e	619612
chromosome	DV707_03175	CDS	+	619881	620408	50S ribosomal protein L5	619998
chromosome	DV707_03180	CDS	+	620405	620581	30S ribosomal protein S14
chromosome	DV707_03185	CDS	+	620584	620976	30S ribosomal protein S8
chromosome	DV707_03190	CDS	+	620981	621517	50S ribosomal protein L6
chromosome	DV707_03195	CDS	+	621519	622235	50S ribosomal protein L32e
chromosome	DV707_03200	CDS	+	622238	622693	50S ribosomal protein L19e
chromosome	DV707_03205	CDS	+	622693	623247	50S ribosomal protein L18
chromosome	DV707_03210	CDS	+	623244	623894	30S ribosomal protein S5	623518
chromosome	DV707_03215	CDS	+	623894	624358	50S ribosomal protein L30
chromosome	DV707_03220	CDS	+	624355	624852	50S ribosomal protein L15
chromosome	DV707_03225	CDS	+	624856	626325	preprotein translocase subunit SecY	625102
chromosome	DV707_03230	CDS	+	626518	627771	MiaB/RimO family radical SAM methylthiotransferase
chromosome	DV707_03235	CDS	-	627872	628852	cation transporter
chromosome	DV707_03240	CDS	-	629258	629833	HIT domain-containing protein	629644
chromosome	DV707_03245	CDS	-	629845	630735	type II methionyl aminopeptidase
chromosome	DV707_03250	CDS	-	630789	631472	phospholipase
chromosome	DV707_03255	CDS	-	631469	632500	ring-cleaving dioxygenase
chromosome	DV707_03260	pseudogene	+	632642	632968	transcriptional regulator
chromosome	DV707_03265	CDS	-	633092	633751	DsbA family protein
chromosome	DV707_03270	CDS	+	633989	634849	hypothetical protein
chromosome	DV707_03275	CDS	+	635033	636295	isocitrate dehydrogenase (NADP(+))	635630
chromosome	DV707_03280	CDS	+	636466	637599	gfo/Idh/MocA family oxidoreductase
chromosome	DV707_03285	CDS	+	637786	638328	replication protein H
chromosome	DV707_03290	CDS	+	638332	638685	hypothetical protein
chromosome	DV707_03295	CDS	-	638691	639902	hydroxymethylglutaryl-CoA reductase (NADPH)
chromosome	DV707_03300	CDS	+	640078	640887	orotidine-5'-phosphate decarboxylase	640423
chromosome	DV707_03305	CDS	-	640927	641118	hypothetical protein
chromosome	DV707_03310	CDS	+	641237	641482	glutaredoxin
chromosome	DV707_03315	CDS	+	641479	642012	cob(I)yrinic acid a,c-diamide adenosyltransferase
chromosome	DV707_03320	tRNA	+	642092	642166	tRNA-Val
chromosome	DV707_03325	CDS	+	642538	642918	hypothetical protein
chromosome	DV707_03330	CDS	+	642994	643836	ion transporter
chromosome	DV707_03335	CDS	+	643937	644899	glycine/betaine ABC transporter substrate-binding protein	644411
chromosome	DV707_03340	CDS	+	644896	646734	HAMP domain-containing protein
chromosome	DV707_03345	CDS	-	646750	647895	methionine synthase
chromosome	DV707_03350	CDS	-	648138	649061	hypothetical protein
chromosome	DV707_03355	CDS	+	649247	650419	inorganic phosphate transporter	649691
chromosome	DV707_03360	CDS	-	650456	651802	HlyC/CorC family transporter
chromosome	DV707_03365	CDS	-	652128	652736	translation initiation factor IF-2 subunit beta
chromosome	DV707_03370	CDS	-	652821	653063	hypothetical protein
chromosome	DV707_03375	CDS	-	653230	654339	deoxyhypusine synthase
chromosome	DV707_03380	pseudogene	-	654435	654584	sensory rhodopsin-2
chromosome	DV707_03385	CDS	-	654637	655434	Nif3-like dinuclear metal center hexameric protein
chromosome	DV707_03390	CDS	-	655541	656422	agmatinase
chromosome	DV707_03395	CDS	-	656429	656803	translation initiation factor IF-5A
chromosome	DV707_03400	CDS	-	656993	657355	hypothetical protein
chromosome	DV707_03405	CDS	-	657579	659258	AarF/ABC1/UbiB kinase family protein	658883
chromosome	DV707_03410	CDS	-	659266	659634	Hsp20/alpha crystallin family protein
chromosome	DV707_03415	CDS	+	659855	661207	molybdopterin molybdenumtransferase MoeA
chromosome	DV707_03420	CDS	+	661195	663114	molybdopterin biosynthesis protein
chromosome	DV707_03425	CDS	-	663127	663849	HAD family hydrolase
chromosome	DV707_03430	CDS	-	663967	664338	hypothetical protein
chromosome	DV707_03435	CDS	-	664347	664622	4a-hydroxytetrahydrobiopterin dehydratase
chromosome	DV707_03440	CDS	-	664695	666107	glutamyl-tRNA reductase
chromosome	DV707_03445	CDS	-	666092	666934	bifunctional precorrin-2 dehydrogenase/sirohydrochlorin ferrochelatase
chromosome	DV707_03450	CDS	-	667038	668108	Lrp/AsnC family transcriptional regulator
chromosome	DV707_03455	CDS	-	668190	669650	GHKL domain-containing protein
chromosome	DV707_03460	CDS	-	669714	670112	hypothetical protein
chromosome	DV707_03465	CDS	+	670285	671199	MBL fold metallo-hydrolase	670517
chromosome	DV707_03470	CDS	-	671431	673371	aldehyde ferredoxin oxidoreductase
chromosome	DV707_03475	CDS	+	673548	674645	TIGR01210 family radical SAM protein
chromosome	DV707_03480	CDS	+	674822	675289	hypothetical protein	675289
chromosome	DV707_03485	CDS	-	675340	676017	phosphoribosylformylglycinamidine synthase I
chromosome	DV707_03490	CDS	-	676073	676324	phosphoribosylformylglycinamidine synthase, purS protein
chromosome	DV707_03495	CDS	-	676457	677506	phosphoribosylaminoimidazolesuccinocarboxamide synthase
chromosome	DV707_03500	pseudogene	+	677752	679148	7,8-didemethyl-8-hydroxy-5-deazariboflavin
chromosome	DV707_03505	CDS	+	679299	680456	cell division protein
chromosome	DV707_03510	CDS	+	680526	681074	metal-dependent hydrolase	681074
chromosome	DV707_03515	CDS	-	681112	682266	7,8-didemethyl-8-hydroxy-5-deazariboflavin synthase subunit CofG
chromosome	DV707_03520	CDS	-	682534	683226	2-phospho-L-lactate guanylyltransferase
chromosome	DV707_03525	CDS	-	683252	684037	hypothetical protein
chromosome	DV707_03530	pseudogene	-	684006	685174	cell division protein
chromosome	DV707_03535	CDS	-	685406	686335	complex I NDUFA9 subunit family protein
chromosome	DV707_03540	CDS	+	686481	687548	zinc ABC transporter substrate-binding protein
chromosome	DV707_03545	CDS	+	687548	688285	metal ABC transporter ATP-binding protein
chromosome	DV707_03550	CDS	+	688285	689250	metal ABC transporter permease
chromosome	DV707_03555	CDS	+	689325	689930	dTMP kinase
chromosome	DV707_03560	CDS	-	690019	690339	hypothetical protein
chromosome	DV707_03565	CDS	-	690482	690712	Lrp/AsnC family transcriptional regulator
chromosome	DV707_03570	CDS	+	690859	691548	TrkA family potassium uptake protein
chromosome	DV707_03575	CDS	+	691548	691778	Lrp/AsnC family transcriptional regulator
chromosome	DV707_03580	CDS	-	691912	692424	hypothetical protein	692231
chromosome	DV707_03585	CDS	+	692771	693148	30S ribosomal protein S8e
chromosome	DV707_03590	CDS	-	693171	694172	phosphate uptake regulator PhoU
chromosome	DV707_03595	CDS	+	694534	695589	PstS family phosphate ABC transporter substrate-binding protein
chromosome	DV707_03600	CDS	+	695650	696609	phosphate ABC transporter permease subunit PstC	696202
chromosome	DV707_03605	CDS	+	696611	698266	phosphate ABC transporter permease PstA
chromosome	DV707_03610	CDS	+	698293	699186	phosphate ABC transporter ATP-binding protein
chromosome	DV707_03615	CDS	+	699193	699870	phosphate transport system regulatory protein PhoU	699394
chromosome	DV707_03620	CDS	-	699922	701169	KaiC domain-containing protein
chromosome	DV707_03625	CDS	+	701435	702259	NAD(+)/NADH kinase
chromosome	DV707_03630	CDS	+	702406	703650	NAD(P)/FAD-dependent oxidoreductase
chromosome	DV707_03635	CDS	+	703871	704101	hypothetical protein
chromosome	DV707_03640	CDS	+	704269	704709	hypothetical protein
chromosome	DV707_03645	CDS	+	704777	705715	GTP cyclohydrolase I FolE2
chromosome	DV707_03650	CDS	-	705831	706652	TrmB family transcriptional regulator	705935
chromosome	DV707_03655	CDS	-	706747	708504	thioredoxin domain-containing protein
chromosome	DV707_03660	CDS	+	708619	709104	membrane protein FxsA
chromosome	DV707_03665	tRNA	+	709211	709284	tRNA-Ile
chromosome	DV707_03670	CDS	-	709487	710896	alkaline phosphatase family protein	710338
chromosome	DV707_03675	CDS	-	710893	712134	myo-inositol-1-phosphate synthase
chromosome	DV707_03680	CDS	+	712324	713124	hydrolase TatD
chromosome	DV707_03685	CDS	+	713131	713958	sugar phosphate isomerase/epimerase
chromosome	DV707_03690	CDS	+	713966	714904	4-hydroxybenzoate polyprenyltransferase
chromosome	DV707_03695	CDS	+	715024	715872	sugar phosphate isomerase/epimerase
chromosome	DV707_03700	CDS	-	716003	716479	metal-dependent hydrolase
chromosome	DV707_03705	CDS	-	716479	717003	hypothetical protein
chromosome	DV707_03710	CDS	+	717043	717288	hypothetical protein
chromosome	DV707_03715	CDS	+	717362	717613	hypothetical protein	717509
chromosome	DV707_03720	CDS	+	717794	718327	hypothetical protein
chromosome	DV707_03725	CDS	+	718440	718664	hypothetical protein
chromosome	DV707_03730	CDS	+	718760	722005	carbamoyl-phosphate synthase large subunit	719330
chromosome	DV707_03735	CDS	+	722510	723121	hypothetical protein	723062
chromosome	DV707_03740	CDS	-	723237	724631	FAD-dependent oxidoreductase
chromosome	DV707_03745	CDS	+	724772	725647	homoserine kinase	725114
chromosome	DV707_03750	CDS	-	725761	726669	pyridoxal 5'-phosphate synthase lyase subunit PdxS
chromosome	DV707_03755	CDS	+	726867	727640	DUF1405 domain-containing protein
chromosome	DV707_03760	CDS	+	727800	728882	hypothetical protein
chromosome	DV707_03765	CDS	-	728910	730001	aminopeptidase
chromosome	DV707_03770	CDS	+	730227	730484	hypothetical protein	730472
chromosome	DV707_03775	CDS	-	730491	731189	helix-turn-helix domain-containing protein
chromosome	DV707_03780	CDS	-	731451	732041	DUF1684 domain-containing protein
chromosome	DV707_03785	CDS	+	732294	732908	cytidylate kinase
chromosome	DV707_03790	CDS	+	733363	733632	type II toxin-antitoxin system HicB family antitoxin
chromosome	DV707_03795	CDS	+	733632	733883	type II toxin-antitoxin system HicA family toxin
chromosome	DV707_03800	CDS	-	734103	735032	EamA/RhaT family transporter
chromosome	DV707_03805	CDS	+	735113	735388	hypothetical protein
chromosome	DV707_03810	CDS	-	735445	735966	CBS domain-containing protein
chromosome	DV707_03815	CDS	+	736083	736757	ribonuclease H
chromosome	DV707_03820	CDS	-	736846	739089	NADP-dependent malic enzyme
chromosome	DV707_03825	CDS	-	739295	740491	M24 family metallopeptidase
chromosome	DV707_03830	CDS	+	740663	741502	heme A synthase
chromosome	DV707_03835	CDS	+	741698	742594	basic amino acid ABC transporter substrate-binding protein
chromosome	DV707_03840	CDS	+	742628	743455	amino acid ABC transporter permease
chromosome	DV707_03845	CDS	+	743452	744222	amino acid ABC transporter ATP-binding protein
chromosome	DV707_03850	CDS	-	744284	744505	hypothetical protein
chromosome	DV707_03855	CDS	+	744668	745207	hypothetical protein
chromosome	DV707_03860	CDS	-	745332	746807	replication factor C large subunit
chromosome	DV707_03865	CDS	+	746927	747385	pyridoxamine 5'-phosphate oxidase family protein
chromosome	DV707_03870	CDS	+	747521	748117	transporter
chromosome	DV707_03875	CDS	-	748154	748693	N-acetyltransferase
chromosome	DV707_03880	CDS	-	748764	749468	metal-dependent hydrolase	748874
chromosome	DV707_03885	CDS	+	749649	750356	helix-turn-helix domain-containing protein
chromosome	DV707_03890	CDS	-	750404	751741	hydroxymethylglutaryl-CoA synthase
chromosome	DV707_03895	CDS	-	751885	753393	hypothetical protein	753153
chromosome	DV707_03900	CDS	-	753525	755240	hypothetical protein
chromosome	DV707_03905	CDS	-	755331	755930	DUF2150 family protein
chromosome	DV707_03910	CDS	-	756107	756262	rubrerythrin-like domain-containing protein
chromosome	DV707_03915	CDS	-	756379	757227	deoxyribonuclease
chromosome	DV707_03920	CDS	-	757289	757798	NYN domain-containing protein
chromosome	DV707_03925	CDS	-	757936	759126	mechanosensitive ion channel family protein	758649
chromosome	DV707_03930	CDS	+	759394	759672	hypothetical protein
chromosome	DV707_03935	CDS	+	759785	760855	amidohydrolase
chromosome	DV707_03940	CDS	+	760852	761316	DUF59 domain-containing protein
chromosome	DV707_03945	CDS	+	761363	762706	MFS transporter
chromosome	DV707_03950	CDS	-	762767	763948	arsenical-resistance protein	763324
chromosome	DV707_03955	CDS	-	763955	764404	ArsR family transcriptional regulator
chromosome	DV707_03960	CDS	-	764730	765827	ABC transporter ATP-binding protein
chromosome	DV707_03965	CDS	-	765883	766701	ABC transporter permease subunit
chromosome	DV707_03970	CDS	-	766698	767642	extracellular solute-binding protein
chromosome	DV707_03975	CDS	-	767709	767990	CDGSH iron-sulfur domain-containing protein
chromosome	DV707_03980	CDS	+	768171	769262	glycine cleavage system aminomethyltransferase GcvT
chromosome	DV707_03985	CDS	+	769262	769642	glycine cleavage system protein GcvH
chromosome	DV707_03990	CDS	+	769713	771059	aminomethyl-transferring glycine dehydrogenase subunit GcvPA
chromosome	DV707_03995	CDS	+	771059	772480	glycine dehydrogenase subunit 2
chromosome	DV707_04000	CDS	+	772869	773222	hypothetical protein
chromosome	DV707_04005	CDS	-	773311	773649	hypothetical protein	773529
chromosome	DV707_04010	CDS	-	773762	774556	TrmB family transcriptional regulator
chromosome	DV707_04015	CDS	+	774883	775677	TrmB family transcriptional regulator
chromosome	DV707_04020	pseudogene	+	775740	777412	transposase	775917
chromosome	DV707_04025	CDS	+	777749	778237	hypothetical protein
chromosome	DV707_04030	CDS	+	778367	779527	methionine adenosyltransferase
chromosome	DV707_04035	CDS	+	779740	780471	zinc/iron permease	780076
chromosome	DV707_04040	CDS	-	781214	781843	class I SAM-dependent methyltransferase
chromosome	DV707_04045	CDS	-	782011	782448	acyl-CoA thioesterase
chromosome	DV707_04050	CDS	+	782652	783185	J domain-containing protein
chromosome	DV707_04055	CDS	+	783315	784937	GTP-binding protein
chromosome	DV707_04060	CDS	+	785069	786379	M48 family peptidase
chromosome	DV707_04065	CDS	-	786388	786903	hypothetical protein
chromosome	DV707_04070	CDS	-	786917	787861	methenyltetrahydromethanopterin cyclohydrolase
chromosome	DV707_04075	CDS	+	787985	788275	hypothetical protein
chromosome	DV707_04080	CDS	+	788276	788788	DUF3368 domain-containing protein
chromosome	DV707_04085	CDS	+	789113	789316	type II toxin-antitoxin system HicB family antitoxin	789140
chromosome	DV707_04090	CDS	+	789313	789564	type II toxin-antitoxin system HicA family toxin
chromosome	DV707_04095	CDS	+	790025	792451	PGF-CTERM sorting domain-containing protein
chromosome	DV707_04100	CDS	+	792736	795576	PGF-CTERM sorting domain-containing protein	793030/794428/794575
chromosome	DV707_04105	CDS	+	796086	798902	PGF-CTERM sorting domain-containing protein
chromosome	DV707_04110	CDS	+	798964	799389	dCTP deaminase
chromosome	DV707_04115	CDS	-	799511	799849	ferredoxin
chromosome	DV707_04120	CDS	-	799846	801258	selenium-binding protein
chromosome	DV707_04125	CDS	-	801645	802322	TVP38/TMEM64 family protein	801848
chromosome	DV707_04130	CDS	+	802683	803009	MarR family transcriptional regulator
chromosome	DV707_04135	CDS	-	803029	804498	hypothetical protein	804297
chromosome	DV707_04140	CDS	-	804693	805757	carbamoyl-phosphate synthase small subunit
chromosome	DV707_04145	CDS	+	805855	806277	Lrp/AsnC family transcriptional regulator	805921
chromosome	DV707_04150	CDS	+	806360	806563	30S ribosomal protein S17e
chromosome	DV707_04155	CDS	-	806638	806892	acc operon protein
chromosome	DV707_04160	CDS	-	806986	808530	acyl-CoA carboxylase subunit beta
chromosome	DV707_04165	CDS	+	808710	808907	hypothetical protein
chromosome	DV707_04170	CDS	-	808965	810398	sodium-dependent transporter
chromosome	DV707_04175	CDS	+	810657	811310	TrkA family potassium uptake protein
chromosome	DV707_04180	CDS	+	811840	813021	aminomethyl transferase family protein
chromosome	DV707_04185	CDS	+	813222	813887	DNA-binding protein
chromosome	DV707_04190	CDS	-	813981	815354	sodium-dependent transporter
chromosome	DV707_04195	CDS	-	815673	816629	NADPH:quinone reductase
chromosome	DV707_04200	CDS	+	816796	817941	ADP-forming succinate--CoA ligase subunit beta	817378
chromosome	DV707_04205	CDS	+	817938	818807	succinate--CoA ligase subunit alpha
chromosome	DV707_04210	CDS	-	818913	819266	type II toxin-antitoxin system PemK/MazF family toxin
chromosome	DV707_04215	CDS	-	819259	819498	hypothetical protein
chromosome	DV707_04220	CDS	+	819629	820066	CBS domain-containing protein
chromosome	DV707_04225	CDS	+	820156	821271	iron transporter
chromosome	DV707_04230	CDS	-	821445	824636	oligosaccharyl transferase, archaeosortase A system-associated	822920
chromosome	DV707_04235	CDS	+	824868	826031	glucose-1-phosphate thymidylyltransferase	825366
chromosome	DV707_04240	CDS	+	826033	827838	glutamine--fructose-6-phosphate transaminase (isomerizing)	827713
chromosome	DV707_04245	CDS	-	827859	828842	NAD-dependent epimerase/dehydratase family protein	828490
chromosome	DV707_04250	CDS	-	828857	829600	UTP--glucose-1-phosphate uridylyltransferase	829168
chromosome	DV707_04255	CDS	+	829718	830734	SDR family NAD(P)-dependent oxidoreductase	830354
chromosome	DV707_04260	CDS	+	830731	831678	NAD-dependent epimerase/dehydratase family protein
chromosome	DV707_04265	CDS	+	831684	832874	DegT/DnrJ/EryC1/StrS family aminotransferase	831879
chromosome	DV707_04270	CDS	+	832910	833959	shikimate dehydrogenase	833558
chromosome	DV707_04275	CDS	-	833963	834637	formyl transferase	834108
chromosome	DV707_04280	CDS	-	834641	835657	UDP-2,4-diacetamido-2,4, 6-trideoxy-beta-L-altropyranose hydrolase	834978
chromosome	DV707_04285	CDS	-	835660	836316	fumarylacetoacetate hydrolase family protein
chromosome	DV707_04290	CDS	-	836376	837032	hypothetical protein
chromosome	DV707_04295	CDS	-	837116	838486	hypothetical protein	838184
chromosome	DV707_04300	CDS	+	838714	839661	NAD-dependent epimerase/dehydratase family protein
chromosome	DV707_04305	CDS	-	839691	840905	glycosyltransferase family 61 protein
chromosome	DV707_04310	CDS	-	841173	841808	IS6 family transposase
chromosome	DV707_04315	CDS	+	842107	843228	glycosyltransferase family 1 protein	842145/842900
chromosome	DV707_04320	CDS	-	843231	844589	DUF229 domain-containing protein	843763
chromosome	DV707_04325	CDS	-	844653	846089	transporter
chromosome	DV707_04330	CDS	-	846221	847375	glycosyltransferase
chromosome	DV707_04335	CDS	-	847377	848312	SDR family NAD(P)-dependent oxidoreductase
chromosome	DV707_04340	CDS	-	848391	849671	nucleotide sugar dehydrogenase	849127
chromosome	DV707_04345	CDS	-	849737	850654	glycosyltransferase family 2 protein
chromosome	DV707_04350	CDS	+	850852	852279	flippase	851314
chromosome	DV707_04355	CDS	-	852328	853530	glucose-1-phosphate thymidylyltransferase
chromosome	DV707_04360	CDS	+	853722	854636	S-layer glycoprotein N-glycosyltransferase AglJ
chromosome	DV707_04365	CDS	-	854918	855241	hypothetical protein
chromosome	DV707_04370	CDS	+	855375	855587	ribbon-helix-helix protein, CopG family
chromosome	DV707_04375	CDS	-	855593	856009	hypothetical protein
chromosome	DV707_04380	CDS	-	856176	856862	hypothetical protein	856823
chromosome	DV707_04385	CDS	+	857155	858045	DUF502 domain-containing protein
chromosome	DV707_04390	CDS	+	858147	858674	archease
chromosome	DV707_04395	CDS	+	858838	860253	hypothetical protein
chromosome	DV707_04400	CDS	+	860386	861540	hypothetical protein	860860
chromosome	DV707_04405	CDS	+	861645	862058	hypothetical protein
chromosome	DV707_04410	tRNA	-	862378	862451	tRNA-Thr
chromosome	DV707_04415	CDS	-	862466	863107	GNAT family N-acetyltransferase
chromosome	DV707_04420	CDS	+	863220	863783	DNA-3-methyladenine glycosylase 2 family protein	863550
chromosome	DV707_04425	CDS	+	863869	865875	3-hydroxyacyl-CoA dehydrogenase
chromosome	DV707_04430	CDS	+	865973	866392	universal stress protein	866063
chromosome	DV707_04435	tRNA	+	866499	866573	tRNA-Glu
chromosome	DV707_04440	CDS	+	866731	868044	site-specific DNA-methyltransferase	867061
chromosome	DV707_04445	CDS	-	868056	869360	5'-deoxyadenosine deaminase
chromosome	DV707_04450	CDS	-	869443	870912	hypothetical protein
chromosome	DV707_04455	CDS	-	870947	871264	DNA-binding protein
chromosome	DV707_04460	CDS	-	871316	872569	Glu-tRNA(Gln) amidotransferase GatDE subunit D
chromosome	DV707_04465	CDS	+	872690	873247	hypothetical protein
chromosome	DV707_04470	CDS	-	873356	874225	ArsR family transcriptional regulator
chromosome	DV707_04475	CDS	-	874607	875323	DUF1405 domain-containing protein
chromosome	DV707_04480	CDS	+	875445	876959	2,3-bisphosphoglycerate-independent phosphoglycerate mutase	875832
chromosome	DV707_04485	tRNA	+	877046	877139	tRNA-OTHER
chromosome	DV707_04490	CDS	+	877344	877583	TrmB family transcriptional regulator	877548
chromosome	DV707_04495	CDS	-	877889	878881	class II fructose-bisphosphate aldolase
chromosome	DV707_04500	CDS	-	879020	879490	PTS sugar transporter subunit IIC
chromosome	DV707_04505	CDS	-	879487	881187	phosphoenolpyruvate--protein phosphotransferase	879912
chromosome	DV707_04510	CDS	-	881192	881461	HPr family phosphocarrier protein
chromosome	DV707_04515	CDS	-	881461	881925	PTS sugar transporter subunit IIA
chromosome	DV707_04520	CDS	-	882120	883274	sugar phosphotransferase	882575
chromosome	DV707_04525	CDS	-	883380	884333	1-phosphofructokinase
chromosome	DV707_04530	CDS	-	884330	885109	DeoR/GlpR transcriptional regulator	884842
chromosome	DV707_04535	CDS	-	885410	886390	isocitrate/isopropylmalate dehydrogenase family protein
chromosome	DV707_04540	CDS	-	886383	886991	3-isopropylmalate dehydratase small subunit
chromosome	DV707_04545	pseudogene	-	887047	888467	3-isopropylmalate dehydratase large subunit
chromosome	DV707_04550	CDS	-	888513	889553	ketol-acid reductoisomerase
chromosome	DV707_04555	CDS	-	889564	890244	acetolactate synthase small subunit
chromosome	DV707_04560	CDS	-	890241	892007	biosynthetic-type acetolactate synthase large subunit	890666
chromosome	DV707_04565	CDS	-	892173	892400	hypothetical protein
chromosome	DV707_04570	CDS	-	892416	893693	2-isopropylmalate synthase
chromosome	DV707_04575	CDS	+	894056	894340	hypothetical protein	894251/894296
chromosome	DV707_04580	CDS	-	894585	895376	fosmidomycin resistance protein
chromosome	DV707_04585	pseudogene	+	895503	897805	PAS domain S-box protein
chromosome	DV707_04590	CDS	-	897830	898666	HTR-like protein
chromosome	DV707_04595	CDS	-	898740	899066	cupin domain-containing protein
chromosome	DV707_04600	CDS	-	899138	900787	histidine kinase
chromosome	DV707_04605	CDS	+	901382	902617	HD domain-containing protein
chromosome	DV707_04610	CDS	+	902821	903834	nucleoside deaminase
chromosome	DV707_04615	CDS	+	903974	904900	hypothetical protein
chromosome	DV707_04620	CDS	-	904933	905265	CTP synthetase
chromosome	DV707_04625	CDS	-	905262	906179	glutamine-hydrolyzing GMP synthase subunit GuaA
chromosome	DV707_04630	CDS	-	906179	907837	CTP synthase (glutamine hydrolyzing)	907204
chromosome	DV707_04635	CDS	-	908077	909285	saccharopine dehydrogenase
chromosome	DV707_04640	CDS	+	909384	910184	aldo/keto reductase
chromosome	DV707_04645	CDS	-	910356	913049	phosphoenolpyruvate carboxylase
chromosome	DV707_04650	CDS	+	913334	914179	ubiquinol-cytochrome c reductase iron-sulfur subunit
chromosome	DV707_04655	CDS	+	914342	914893	hypothetical protein
chromosome	DV707_04660	CDS	-	914979	915398	disulfide bond formation protein B
chromosome	DV707_04665	CDS	+	915632	916738	branched-chain amino acid ABC transporter permease
chromosome	DV707_04670	CDS	+	916735	918069	branched-chain amino acid ABC transporter permease
chromosome	DV707_04675	CDS	+	918062	918964	ABC transporter ATP-binding protein
chromosome	DV707_04680	CDS	+	918961	919740	ABC transporter ATP-binding protein
chromosome	DV707_04685	CDS	-	919808	921217	branched-chain amino acid ABC transporter substrate-binding protein
chromosome	DV707_04690	CDS	+	921536	922228	uridine kinase
chromosome	DV707_04695	CDS	+	922288	923307	hydrogenase expression protein
chromosome	DV707_04700	CDS	-	923332	923871	DUF309 domain-containing protein
chromosome	DV707_04705	CDS	+	923932	924750	succinylglutamate desuccinylase
chromosome	DV707_04710	CDS	-	924795	925244	hypothetical protein
chromosome	DV707_04715	CDS	-	925791	926828	dipeptide epimerase
chromosome	DV707_04720	CDS	-	926832	927884	DUF1611 domain-containing protein
chromosome	DV707_04725	CDS	-	928037	928939	hypothetical protein
chromosome	DV707_04730	CDS	-	929022	929711	DNA-binding protein	929690
chromosome	DV707_04735	CDS	+	929929	930897	lactoylglutathione lyase
chromosome	DV707_04740	CDS	-	930967	931746	PHP domain-containing protein
chromosome	DV707_04745	CDS	-	931901	932974	NAD/FAD-dependent oxidoreductase
chromosome	DV707_04750	CDS	+	933111	933815	KaiA-binding protein
chromosome	DV707_04755	CDS	+	933817	934230	hypothetical protein
chromosome	DV707_04760	CDS	+	934307	934714	peptide-methionine (R)-S-oxide reductase
chromosome	DV707_04765	CDS	-	934775	935209	universal stress protein
chromosome	DV707_04770	CDS	-	935340	936326	response regulator	936272
chromosome	DV707_04775	CDS	+	936927	938537	spermidine synthase
chromosome	DV707_04780	CDS	-	938541	939263	hypothetical protein
chromosome	DV707_04785	CDS	-	939530	939724	cold-shock protein
chromosome	DV707_04790	CDS	-	939979	941319	FAD-dependent oxidoreductase	940908
chromosome	DV707_04795	CDS	+	941686	941856	death domain-associated protein
chromosome	DV707_04800	CDS	-	941901	942542	deoxyribose-phosphate aldolase
chromosome	DV707_04805	CDS	+	942633	943322	hypothetical protein
chromosome	DV707_04810	CDS	+	943304	944560	hypothetical protein	943802
chromosome	DV707_04815	CDS	+	944652	945500	DUF63 family protein
chromosome	DV707_04820	CDS	+	945633	946817	outer membrane lipoprotein carrier protein LolA
chromosome	DV707_04825	CDS	+	947240	947611	ArsR family transcriptional regulator
chromosome	DV707_04830	CDS	+	947613	947924	hypothetical protein
chromosome	DV707_04835	CDS	+	948225	948590	winged helix-turn-helix transcriptional regulator
chromosome	DV707_04840	CDS	+	948719	949582	carbohydrate kinase family protein
chromosome	DV707_04845	CDS	+	949825	950346	hypothetical protein
chromosome	DV707_04850	CDS	+	950424	951152	nucleoside phosphorylase
chromosome	DV707_04855	CDS	+	951154	952677	HPP family protein
chromosome	DV707_04860	CDS	-	952714	954027	potassium channel protein
chromosome	DV707_04865	CDS	-	954133	954399	hypothetical protein
chromosome	DV707_04870	CDS	-	954908	955831	phosphate ABC transporter ATP-binding protein
chromosome	DV707_04875	CDS	-	955824	957458	phosphate ABC transporter permease PstA
chromosome	DV707_04880	CDS	-	957458	958600	phosphate ABC transporter permease subunit PstC
chromosome	DV707_04885	CDS	-	958752	959963	phosphate ABC transporter substrate-binding protein
chromosome	DV707_04890	CDS	+	960156	961079	halo transducer protein
chromosome	DV707_04895	CDS	+	961318	962571	potassium transporter TrkA
chromosome	DV707_04900	CDS	+	962568	963842	potassium transporter TrkA
chromosome	DV707_04905	CDS	+	963880	964155	MoaD/ThiS family protein
chromosome	DV707_04910	CDS	-	964269	966284	AbrB family transcriptional regulator
chromosome	DV707_04915	CDS	-	966314	967672	YeaH/YhbH family protein
chromosome	DV707_04920	CDS	-	967663	969972	kinase anchor protein
chromosome	DV707_04925	CDS	-	969975	972044	serine protein kinase PrkA
chromosome	DV707_04930	CDS	+	972484	972912	hypothetical protein
chromosome	DV707_04935	CDS	-	972965	974533	hypothetical protein	973129
chromosome	DV707_04940	CDS	-	974587	975699	hypothetical protein
chromosome	DV707_04945	CDS	-	975793	976644	PspA/IM30 family protein
chromosome	DV707_04950	CDS	+	976704	977393	alpha/beta hydrolase
chromosome	DV707_04955	CDS	-	977403	977831	hypothetical protein
chromosome	DV707_04960	CDS	-	978284	979264	hypothetical protein	978749/979212
chromosome	DV707_04965	CDS	-	979477	979779	hypothetical protein
chromosome	DV707_04970	CDS	-	979782	980207	ArsR family transcriptional regulator
chromosome	DV707_04975	CDS	-	980918	981247	transcription factor S	981097
chromosome	DV707_04980	CDS	-	981304	981825	hypothetical protein
chromosome	DV707_04985	CDS	-	981822	982856	CopG family transcriptional regulator
chromosome	DV707_04990	CDS	-	982994	984352	ATP-grasp domain-containing protein	984220
chromosome	DV707_04995	CDS	+	984503	985519	deacylase
chromosome	DV707_05000	CDS	+	985638	986033	succinate dehydrogenase, cytochrome b556 subunit
chromosome	DV707_05005	CDS	+	986033	986404	succinate dehydrogenase
chromosome	DV707_05010	CDS	+	986419	987309	succinate dehydrogenase/fumarate reductase iron-sulfur subunit
chromosome	DV707_05015	CDS	-	987316	987546	hypothetical protein
chromosome	DV707_05020	CDS	+	988036	989886	FAD-binding protein
chromosome	DV707_05025	CDS	+	990023	990601	NADPH-dependent oxidoreductase
chromosome	DV707_05030	tRNA	-	990873	990956	tRNA-Leu
chromosome	DV707_05035	pseudogene	+	991101	991229	cell division protein ZapC
chromosome	DV707_05040	CDS	-	991361	992074	SDR family NAD(P)-dependent oxidoreductase
chromosome	DV707_05045	CDS	-	992208	992813	NUDIX domain-containing protein
chromosome	DV707_05050	CDS	-	992887	993699	dihydropyrimidine dehydrogenase
chromosome	DV707_05055	CDS	-	993699	994691	2-phospho-L-lactate transferase
chromosome	DV707_05060	CDS	+	994888	995589	alpha/beta hydrolase
chromosome	DV707_05065	CDS	+	995776	997710	molecular chaperone DnaK
chromosome	DV707_05070	CDS	+	997891	998310	hypothetical protein
chromosome	DV707_05075	pseudogene	+	998470	998631	cell division protein ZapC
chromosome	DV707_05080	CDS	+	998879	1000483	amidophosphoribosyltransferase
chromosome	DV707_05085	CDS	-	1000556	1000951	pterin cluster protein
chromosome	DV707_05090	CDS	-	1001052	1001612	DUF420 domain-containing protein
chromosome	DV707_05095	tRNA	+	1001732	1001816	tRNA-Leu
chromosome	DV707_05100	CDS	+	1001993	1002511	transcriptional regulator
chromosome	DV707_05105	CDS	+	1002627	1003832	hypothetical protein
chromosome	DV707_05110	CDS	+	1003943	1004530	HAD family hydrolase
chromosome	DV707_05115	CDS	+	1004748	1005221	hypothetical protein
chromosome	DV707_05120	CDS	-	1005246	1006133	bifunctional methylenetetrahydrofolate dehydrogenase/methenyltetrahydrofolate cyclohydrolase
chromosome	DV707_05125	CDS	-	1006231	1007478	serine hydroxymethyltransferase
chromosome	DV707_05130	CDS	-	1007590	1008411	hypothetical protein
chromosome	DV707_05135	CDS	+	1008615	1010309	bacteriocin biosynthesis protein SagD
chromosome	DV707_05140	CDS	-	1010466	1011605	DUF63 family protein
chromosome	DV707_05145	CDS	-	1011683	1012132	Lrp/AsnC family transcriptional regulator
chromosome	DV707_05150	CDS	-	1012176	1012976	inositol monophosphatase
chromosome	DV707_05155	CDS	-	1013002	1013355	hypothetical protein
chromosome	DV707_05160	CDS	+	1013533	1013814	hypothetical protein
chromosome	DV707_05165	CDS	-	1013973	1014920	biotin--[acetyl-CoA-carboxylase] ligase	1014107
chromosome	DV707_05170	CDS	-	1014940	1016802	acetyl-CoA carboxylase biotin carboxylase subunit	1015674
chromosome	DV707_05175	CDS	+	1017010	1018044	aspartate-semialdehyde dehydrogenase
chromosome	DV707_05180	CDS	+	1018456	1018938	peroxiredoxin
chromosome	DV707_05185	CDS	-	1018962	1019267	antibiotic biosynthesis monooxygenase
chromosome	DV707_05190	CDS	-	1019367	1021124	dihydroxy-acid dehydratase
chromosome	DV707_05195	CDS	-	1021427	1022242	molybdenum cofactor biosynthesis protein B
chromosome	DV707_05200	CDS	-	1022385	1022561	50S ribosomal protein L37e
chromosome	DV707_05205	CDS	-	1022558	1022791	Like-Sm ribonucleoprotein core
chromosome	DV707_05210	CDS	-	1022942	1024159	PAS domain-containing protein
chromosome	DV707_05215	CDS	+	1024523	1025881	ribonuclease J	1025729
chromosome	DV707_05220	CDS	+	1025883	1026929	polyprenyl synthetase family protein
chromosome	DV707_05225	CDS	+	1027021	1028766	glutamate--tRNA ligase
chromosome	DV707_05230	CDS	+	1028980	1029333	hypothetical protein
chromosome	DV707_05235	CDS	+	1029511	1030059	hypothetical protein
chromosome	DV707_05240	CDS	+	1030139	1031530	histidinol dehydrogenase
chromosome	DV707_05245	CDS	+	1031538	1032365	class I SAM-dependent methyltransferase
chromosome	DV707_05250	CDS	+	1032494	1033264	aldolase
chromosome	DV707_05255	CDS	-	1033346	1033765	universal stress protein	1033459
chromosome	DV707_05260	CDS	+	1033938	1034309	iron-sulfur cluster assembly accessory protein
chromosome	DV707_05265	CDS	+	1034341	1034592	GNAT family acetyltransferase
chromosome	DV707_05270	CDS	+	1034746	1035678	ArsR family transcriptional regulator
chromosome	DV707_05275	pseudogene	+	1036261	1037598	oxidoreductase	1036309
chromosome	DV707_05280	CDS	+	1037872	1038213	hypothetical protein
chromosome	DV707_05285	CDS	+	1038434	1039132	hypothetical protein
chromosome	DV707_05290	CDS	+	1039129	1039785	hypothetical protein
chromosome	DV707_05295	CDS	+	1039877	1040083	dodecin domain-containing protein
chromosome	DV707_05300	CDS	+	1040140	1041537	bifunctional metallophosphatase/5'-nucleotidase
chromosome	DV707_05305	CDS	+	1041620	1042027	universal stress protein
chromosome	DV707_05310	CDS	-	1042030	1043196	mechanosensitive ion channel family protein	1043073
chromosome	DV707_05315	CDS	+	1043317	1044060	proteasome assembly chaperone family protein
chromosome	DV707_05320	CDS	+	1044231	1045178	cytochrome b/b6 domain-containing protein	1044828
chromosome	DV707_05325	CDS	+	1045228	1046277	hypothetical protein
chromosome	DV707_05330	CDS	+	1046304	1046726	hypothetical protein
chromosome	DV707_05335	CDS	+	1046728	1047330	nucleotidyltransferase family protein
chromosome	DV707_05340	CDS	+	1047598	1048017	hypothetical protein
chromosome	DV707_05345	CDS	-	1048036	1048371	hypothetical protein
chromosome	DV707_05350	CDS	-	1048419	1049294	hypothetical protein
chromosome	DV707_05355	CDS	+	1049408	1050103	hypothetical protein	1049951
chromosome	DV707_05360	CDS	-	1050224	1050631	DUF4440 domain-containing protein
chromosome	DV707_05365	CDS	-	1050838	1051827	xanthine dehydrogenase family protein subunit M
chromosome	DV707_05370	CDS	-	1051830	1054259	xanthine dehydrogenase family protein molybdopterin-binding subunit	1053926
chromosome	DV707_05375	CDS	-	1054266	1054916	(2Fe-2S)-binding protein
chromosome	DV707_05380	CDS	-	1055222	1056034	XdhC family protein	1055809
chromosome	DV707_05385	CDS	+	1056338	1057399	MarR family transcriptional regulator
chromosome	DV707_05390	CDS	+	1057497	1058654	DNA primase catalytic subunit PriS	1058049
chromosome	DV707_05395	CDS	+	1058651	1059691	hypothetical protein
chromosome	DV707_05400	CDS	+	1059782	1060252	thioredoxin-dependent thiol peroxidase	1060217
chromosome	DV707_05405	CDS	-	1060661	1062922	AAA family ATPase
chromosome	DV707_05410	CDS	-	1062919	1063167	Hsp20/alpha crystallin family protein
chromosome	DV707_05415	CDS	+	1063360	1064139	alpha/beta hydrolase
chromosome	DV707_05420	CDS	+	1064220	1064495	peptidoglycan-binding protein	1064313
chromosome	DV707_05425	CDS	+	1064675	1065523	translation initiation factor eIF-2B
chromosome	DV707_05430	CDS	-	1065539	1066030	N-acetyltransferase
chromosome	DV707_05435	CDS	-	1066172	1066651	DUF456 domain-containing protein
chromosome	DV707_05440	CDS	-	1066737	1069070	tRNA(Met) cytidine acetyltransferase	1069018
chromosome	DV707_05445	CDS	+	1069333	1069695	50S ribosomal protein L7ae	1069510
chromosome	DV707_05450	CDS	+	1069702	1069926	30S ribosomal protein S28e
chromosome	DV707_05455	CDS	+	1069930	1070121	50S ribosomal protein L24e
chromosome	DV707_05460	CDS	+	1070118	1070582	nucleoside-diphosphate kinase
chromosome	DV707_05465	CDS	-	1070757	1071821	methionine synthase
chromosome	DV707_05470	CDS	-	1071821	1072831	5-methyltetrahydropteroyltriglutamate-- homocysteine methyltransferase
chromosome	DV707_05475	CDS	-	1072916	1073632	methyltransferase domain-containing protein
chromosome	DV707_05480	CDS	-	1073629	1074816	mechanosensitive ion channel family protein
chromosome	DV707_05485	CDS	-	1074827	1075693	16S ribosomal RNA methyltransferase A
chromosome	DV707_05490	CDS	-	1075857	1076507	DUF655 domain-containing protein
chromosome	DV707_05495	CDS	-	1076585	1076941	RNA polymerase Rpb4 family protein
chromosome	DV707_05500	CDS	-	1076953	1077243	50S ribosomal protein L21e
chromosome	DV707_05505	CDS	+	1077381	1077647	hypothetical protein
chromosome	DV707_05510	CDS	-	1077843	1078109	elongation factor 1-beta
chromosome	DV707_05515	CDS	-	1078113	1078292	RNA-binding protein
chromosome	DV707_05520	CDS	-	1078393	1079652	hypothetical protein	1078407
chromosome	DV707_05525	CDS	-	1079851	1080192	50S ribosomal protein P1
chromosome	DV707_05530	CDS	-	1080211	1081260	50S ribosomal protein L10
chromosome	DV707_05535	CDS	-	1081257	1081895	50S ribosomal protein L1
chromosome	DV707_05540	CDS	-	1082314	1082790	50S ribosomal protein L11	1082388
chromosome	DV707_05545	CDS	-	1082956	1084014	M42 family peptidase
chromosome	DV707_05550	CDS	+	1084136	1084450	hypothetical protein
chromosome	DV707_05555	CDS	+	1084533	1085585	mevalonate kinase
chromosome	DV707_05560	CDS	+	1085587	1086324	acetylglutamate kinase
chromosome	DV707_05565	pseudogene	+	1086514	1086726	hypothetical protein
chromosome	DV707_05570	CDS	-	1087011	1088336	hypothetical protein
chromosome	DV707_05575	CDS	-	1088338	1089642	glycosyltransferase
chromosome	DV707_05580	CDS	-	1089649	1090650	NAD-dependent epimerase/dehydratase family protein
chromosome	DV707_05585	CDS	-	1090651	1091973	nucleotide sugar dehydrogenase
chromosome	DV707_05590	CDS	-	1092217	1092612	hypothetical protein
chromosome	DV707_05595	CDS	+	1092909	1093559	TetR/AcrR family transcriptional regulator
chromosome	DV707_05600	CDS	-	1093729	1094289	FAD-binding protein
chromosome	DV707_05605	CDS	-	1094356	1095216	pirin family protein
chromosome	DV707_05610	CDS	+	1095456	1095812	hypothetical protein
chromosome	DV707_05615	CDS	+	1096037	1096591	hypothetical protein
chromosome	DV707_05620	CDS	+	1096883	1097551	hypothetical protein	1097096
chromosome	DV707_05625	CDS	+	1097745	1098344	hypothetical protein
chromosome	DV707_05630	CDS	-	1098673	1099812	glycosyltransferase family 1 protein
chromosome	DV707_05635	CDS	+	1100640	1100981	hypothetical protein
chromosome	DV707_05640	CDS	+	1101267	1101701	DUF1616 domain-containing protein
chromosome	DV707_05645	CDS	-	1101694	1102668	glycosyltransferase family 1 protein
chromosome	DV707_05650	CDS	-	1102676	1104100	hypothetical protein
chromosome	DV707_05655	CDS	+	1104208	1105326	glycosyltransferase family 1 protein	1104953
chromosome	DV707_05660	pseudogene	+	1105517	1106401	IS1595 family transposase	1106025
chromosome	DV707_05665	CDS	-	1106404	1106892	hypothetical protein
chromosome	DV707_05670	CDS	+	1107057	1108490	sulfatase	1107289/1107825/1108267
chromosome	DV707_05675	CDS	+	1108500	1109429	FkbM family methyltransferase	1109110
chromosome	DV707_05680	CDS	-	1109550	1110539	NAD-dependent epimerase/dehydratase family protein	1109749
chromosome	DV707_05685	CDS	+	1111036	1111941	glycosyltransferase family 2 protein	1111825
chromosome	DV707_05690	CDS	+	1112188	1113018	IS5 family transposase
chromosome	DV707_05695	CDS	+	1113240	1114772	flippase	1114452
chromosome	DV707_05700	CDS	-	1114805	1115371	hypothetical protein
chromosome	DV707_05705	CDS	-	1115644	1116561	glycosyltransferase family 2 protein
chromosome	DV707_05710	CDS	-	1116567	1117082	hypothetical protein	1116863
chromosome	DV707_05715	CDS	-	1117153	1119462	DUF2206 domain-containing protein
chromosome	DV707_05720	CDS	-	1119459	1120568	glycosyltransferase	1120049
chromosome	DV707_05725	CDS	-	1120565	1121794	arylsulfatase	1120962
chromosome	DV707_05730	CDS	-	1121791	1123161	hypothetical protein
chromosome	DV707_05735	CDS	-	1123107	1124363	glycosyltransferase family 1 protein
chromosome	DV707_05740	CDS	-	1124537	1124767	hypothetical protein
chromosome	DV707_05745	CDS	+	1125034	1125273	hypothetical protein
chromosome	DV707_05750	CDS	+	1126170	1127372	AAA family ATPase
chromosome	DV707_05755	pseudogene	+	1127499	1127726	glucose-1-phosphate thymidylyltransferase	1127535
chromosome	DV707_05760	pseudogene	+	1127729	1127913	hypothetical protein
chromosome	DV707_05765	CDS	+	1128061	1128681	hypothetical protein
chromosome	DV707_05770	CDS	-	1128871	1129290	hypothetical protein	1129203
chromosome	DV707_05775	CDS	-	1129344	1129682	hypothetical protein
chromosome	DV707_05780	CDS	-	1129846	1130361	ArsR family transcriptional regulator
chromosome	DV707_05785	CDS	-	1130468	1130836	UPF0175 family protein
chromosome	DV707_05790	CDS	-	1131149	1131901	UTP--glucose-1-phosphate uridylyltransferase	1131268
chromosome	DV707_05795	CDS	+	1132353	1132799	hypothetical protein
chromosome	DV707_05800	CDS	+	1133071	1134342	transposase
chromosome	DV707_05805	CDS	-	1134500	1134775	DUF433 domain-containing protein
chromosome	DV707_05810	CDS	-	1134912	1135343	hypothetical protein
chromosome	DV707_05815	CDS	-	1135347	1135787	hypothetical protein
chromosome	DV707_05820	CDS	-	1136066	1136653	hypothetical protein
chromosome	DV707_05825	pseudogene	-	1136805	1137057	hypothetical protein
chromosome	DV707_05830	CDS	+	1137117	1137860	MBL fold metallo-hydrolase
chromosome	DV707_05835	CDS	-	1137934	1138635	sugar nucleotidyltransferase
chromosome	DV707_05840	CDS	-	1138856	1139971	glycosyltransferase family 2 protein
chromosome	DV707_05845	CDS	-	1140548	1141777	ABC transporter permease
chromosome	DV707_05850	CDS	-	1141777	1143009	ABC transporter permease
chromosome	DV707_05855	CDS	-	1143002	1143733	ABC transporter ATP-binding protein
chromosome	DV707_05860	CDS	+	1144467	1157258	choice-of-anchor D domain-containing protein	1144701/1145845/1147053/1151580
chromosome	DV707_05865	CDS	+	1157358	1158197	hypothetical protein	1157874
chromosome	DV707_05870	CDS	+	1160032	1164684	PGF-CTERM sorting domain-containing protein	1162999
chromosome	DV707_05875	CDS	-	1164723	1165838	hypothetical protein
chromosome	DV707_05880	CDS	-	1165960	1166997	DUF1616 domain-containing protein	1166808
chromosome	DV707_05885	CDS	-	1167100	1169322	DUF4129 domain-containing protein
chromosome	DV707_05890	CDS	+	1169460	1170884	DUF58 domain-containing protein
chromosome	DV707_05895	CDS	+	1170884	1171387	hypothetical protein
chromosome	DV707_05900	pseudogene	+	1171588	1172364	hypothetical protein
chromosome	DV707_05905	CDS	-	1172419	1173405	MoxR family ATPase
chromosome	DV707_05910	CDS	-	1173639	1174544	DUF4350 domain-containing protein
chromosome	DV707_05915	CDS	-	1174545	1174820	hypothetical protein
chromosome	DV707_05920	CDS	+	1174935	1175462	metal-dependent hydrolase
chromosome	DV707_05925	CDS	-	1175567	1175908	hypothetical protein
chromosome	DV707_05930	CDS	-	1176106	1176519	hypothetical protein
chromosome	DV707_05935	CDS	+	1176526	1177773	hypothetical protein
chromosome	DV707_05940	CDS	-	1177831	1178409	hypothetical protein
chromosome	DV707_05945	CDS	-	1178487	1179095	hypothetical protein
chromosome	DV707_05950	CDS	-	1179990	1180574	hypothetical protein
chromosome	DV707_05955	CDS	+	1180890	1181246	response regulator
chromosome	DV707_05960	CDS	+	1181321	1182469	signal peptidase I
chromosome	DV707_05965	CDS	-	1182450	1183166	hypothetical protein
chromosome	DV707_05970	CDS	-	1183214	1184236	hypothetical protein	1183336
chromosome	DV707_05975	CDS	+	1184368	1185954	hypothetical protein
chromosome	DV707_05980	CDS	-	1185966	1187285	transposase	1186463
chromosome	DV707_05985	CDS	-	1187477	1188334	hypothetical protein
chromosome	DV707_05990	CDS	+	1188529	1189092	response regulator
chromosome	DV707_05995	CDS	+	1189505	1190362	universal stress protein	1190276
chromosome	DV707_06000	CDS	-	1190648	1191571	hypothetical protein
chromosome	DV707_06005	CDS	-	1191895	1193247	amino acid permease	1193233
chromosome	DV707_06010	pseudogene	-	1193550	1194037	type II toxin-antitoxin system death-on-curing
chromosome	DV707_06015	CDS	-	1194615	1196000	NAD(P)/FAD-dependent oxidoreductase	1195178
chromosome	DV707_06020	CDS	+	1196190	1197605	hypothetical protein
chromosome	DV707_06025	CDS	+	1197709	1198098	DUF2237 domain-containing protein
chromosome	DV707_06030	CDS	+	1198507	1199763	hypothetical protein	1199708
chromosome	DV707_06035	CDS	-	1199862	1200050	hypothetical protein
chromosome	DV707_06040	pseudogene	-	1200506	1200682	restriction endonuclease
chromosome	DV707_06045	CDS	+	1200904	1201266	hypothetical protein
chromosome	DV707_06050	CDS	-	1201312	1201572	hypothetical protein
chromosome	DV707_06055	CDS	-	1201901	1202146	hypothetical protein	1201963
chromosome	DV707_06060	CDS	-	1202133	1202525	hypothetical protein
chromosome	DV707_06065	CDS	-	1202903	1203331	YccF domain-containing protein
chromosome	DV707_06070	CDS	-	1203476	1203706	hypothetical protein
chromosome	DV707_06075	CDS	+	1203984	1204472	universal stress protein	1204185
chromosome	DV707_06080	CDS	-	1204500	1204781	hypothetical protein
chromosome	DV707_06085	CDS	-	1205214	1205426	hypothetical protein
chromosome	DV707_06090	CDS	-	1205545	1205754	hypothetical protein
chromosome	DV707_06095	CDS	-	1205859	1207250	PAS domain-containing sensor histidine kinase	1207205
chromosome	DV707_06100	tRNA	-	1207742	1207812	tRNA-Pro
chromosome	DV707_06105	CDS	-	1207927	1208811	RNA-guided pseudouridylation complex pseudouridine synthase subunit Cbf5
chromosome	DV707_06110	CDS	-	1208879	1209457	cytidylate kinase
chromosome	DV707_06115	CDS	-	1209557	1210483	DUF106 domain-containing protein
chromosome	DV707_06120	CDS	-	1210627	1211265	adenylate kinase
chromosome	DV707_06125	CDS	+	1211403	1211801	hypothetical protein
chromosome	DV707_06130	CDS	+	1212212	1212727	universal stress protein
chromosome	DV707_06135	CDS	+	1212849	1215032	amino acid permease
chromosome	DV707_06140	CDS	-	1215057	1215377	hypothetical protein	1215308
chromosome	DV707_06145	tRNA	-	1215774	1215857	tRNA-Ser
chromosome	DV707_06150	CDS	-	1215921	1216691	DUF2064 domain-containing protein
chromosome	DV707_06155	CDS	-	1216824	1217459	uracil-DNA glycosylase
chromosome	DV707_06160	CDS	-	1217462	1218535	MRP family ATP-binding protein
chromosome	DV707_06165	CDS	+	1218685	1219671	GTP 3',8-cyclase MoaA	1218931/1219078
chromosome	DV707_06170	CDS	+	1219987	1220709	type 1 glutamine amidotransferase	1220689
chromosome	DV707_06175	CDS	+	1220847	1221053	hypothetical protein
chromosome	DV707_06180	CDS	-	1221125	1221490	thioredoxin
chromosome	DV707_06185	tRNA	+	1221721	1221806	tRNA-Ser
chromosome	DV707_06190	CDS	+	1221830	1222363	30S ribosomal protein S13
chromosome	DV707_06195	CDS	+	1222367	1222894	30S ribosomal protein S4
chromosome	DV707_06200	CDS	+	1222898	1223293	30S ribosomal protein S11
chromosome	DV707_06205	CDS	+	1223301	1224083	DNA-directed RNA polymerase subunit D
chromosome	DV707_06210	tRNA	+	1224260	1224344	tRNA-Leu
chromosome	DV707_06215	pseudogene	+	1224551	1224900	50S ribosomal protein L18e
chromosome	DV707_06220	CDS	+	1224897	1225334	50S ribosomal protein L13
chromosome	DV707_06225	CDS	+	1225328	1225726	30S ribosomal protein S9
chromosome	DV707_06230	CDS	+	1225739	1225933	DNA-directed RNA polymerase subunit N
chromosome	DV707_06235	CDS	+	1225930	1226112	DNA-directed RNA polymerase subunit K
chromosome	DV707_06240	CDS	+	1226114	1227319	phosphopyruvate hydratase	1226399
chromosome	DV707_06245	CDS	+	1227316	1228131	30S ribosomal protein S2
chromosome	DV707_06250	CDS	+	1228277	1229428	MBL fold metallo-hydrolase
chromosome	DV707_06255	CDS	+	1229544	1230575	hypothetical protein
chromosome	DV707_06260	CDS	+	1230699	1231256	hypothetical protein
chromosome	DV707_06265	CDS	+	1231352	1231585	hypothetical protein
chromosome	DV707_06270	CDS	+	1231850	1234558	AAA family ATPase
chromosome	DV707_06275	CDS	-	1234570	1236171	anion transporter
chromosome	DV707_06280	CDS	-	1236244	1239132	ATP-dependent helicase
chromosome	DV707_06285	CDS	+	1239483	1240232	MBL fold metallo-hydrolase
chromosome	DV707_06290	CDS	-	1240260	1241021	response regulator
chromosome	DV707_06295	CDS	+	1241187	1241537	hypothetical protein
chromosome	DV707_06300	CDS	+	1241666	1242538	alpha/beta hydrolase
chromosome	DV707_06305	CDS	+	1242645	1243937	TIGR00300 family protein
chromosome	DV707_06310	CDS	-	1244023	1244430	universal stress protein
chromosome	DV707_06315	CDS	+	1244535	1247189	cation-transporting P-type ATPase
chromosome	DV707_06320	CDS	-	1247274	1247861	hypothetical protein
chromosome	DV707_06325	CDS	-	1247861	1248151	hypothetical protein
chromosome	DV707_06330	CDS	+	1248266	1249582	phosphoribosylamine--glycine ligase
chromosome	DV707_06335	CDS	+	1249729	1250283	DoxX family protein
chromosome	DV707_06340	CDS	-	1250303	1250665	hypothetical protein
chromosome	DV707_06345	CDS	-	1250734	1251567	ZIP family metal transporter
chromosome	DV707_06350	CDS	-	1251665	1252393	SDR family oxidoreductase
chromosome	DV707_06355	CDS	+	1252541	1254043	phytoene desaturase
chromosome	DV707_06360	CDS	+	1254049	1254915	prenyltransferase
chromosome	DV707_06365	CDS	+	1254908	1255810	carotenoid biosynthesis protein
chromosome	DV707_06370	CDS	-	1255816	1256850	phytoene/squalene synthase family protein
chromosome	DV707_06375	CDS	-	1257036	1257227	hypothetical protein
chromosome	DV707_06380	CDS	-	1257329	1260484	adenosylcobalamin-dependent ribonucleoside-diphosphate reductase
chromosome	DV707_06385	CDS	+	1260991	1261212	hypothetical protein
chromosome	DV707_06390	CDS	-	1261243	1261977	aminodeoxychorismate/anthranilate synthase component II
chromosome	DV707_06395	CDS	-	1261974	1263770	anthranilate synthase component I
chromosome	DV707_06400	CDS	-	1263767	1264498	phosphoribosylanthranilate isomerase
chromosome	DV707_06405	pseudogene	-	1264503	1265524	anthranilate phosphoribosyltransferase
chromosome	DV707_06410	tRNA	+	1265803	1265877	tRNA-Val
chromosome	DV707_06415	CDS	-	1266167	1266394	hypothetical protein
chromosome	DV707_06420	pseudogene	-	1266535	1267146	hypothetical protein
chromosome	DV707_06425	CDS	-	1267652	1268284	hypothetical protein
chromosome	DV707_06430	CDS	+	1268598	1269362	ferredoxin
chromosome	DV707_06435	CDS	+	1269476	1270621	CBS domain-containing protein
chromosome	DV707_06440	CDS	-	1270649	1271344	DNA repair and recombination protein RadB
chromosome	DV707_06445	CDS	+	1271488	1272303	hypothetical protein
chromosome	DV707_06450	CDS	-	1272392	1273735	nickel pincer cofactor biosynthesis protein LarC
chromosome	DV707_06455	CDS	+	1273926	1276151	AAA family ATPase	1274805
chromosome	DV707_06460	CDS	+	1276302	1276958	lactate utilization protein
chromosome	DV707_06465	CDS	-	1276986	1277408	universal stress protein
chromosome	DV707_06470	pseudogene	-	1277512	1278858	ATP-binding protein	1277994
chromosome	DV707_06475	pseudogene	-	1278973	1279317	AAA family ATPase
chromosome	DV707_06480	CDS	+	1279631	1279978	hypothetical protein
chromosome	DV707_06485	CDS	-	1280009	1281298	nuclease
chromosome	DV707_06490	CDS	+	1281358	1282017	HAD family hydrolase
chromosome	DV707_06495	CDS	-	1282165	1282545	hypothetical protein
chromosome	DV707_06500	CDS	-	1282635	1284092	DUF2249 domain-containing protein
chromosome	DV707_06505	CDS	-	1284147	1285025	HEAT repeat domain-containing protein
chromosome	DV707_06510	CDS	-	1285022	1286023	phosphate ABC transporter permease
chromosome	DV707_06515	CDS	-	1286020	1286760	molecular chaperone
chromosome	DV707_06520	CDS	-	1286763	1287581	DMSO reductase
chromosome	DV707_06525	CDS	-	1287678	1288730	respiratory nitrate reductase subunit beta
chromosome	DV707_06530	pseudogene	-	1288922	1291813	nitrate reductase	1289179
chromosome	DV707_06535	CDS	-	1291810	1292037	hypothetical protein
chromosome	DV707_06540	CDS	-	1292034	1293482	cytochrome bc complex cytochrome b subunit
chromosome	DV707_06545	CDS	-	1293484	1294164	(2Fe-2S)-binding protein
chromosome	DV707_06550	CDS	-	1294164	1294733	hypothetical protein
chromosome	DV707_06555	CDS	-	1294939	1295385	DUF2240 family protein
chromosome	DV707_06560	CDS	-	1295495	1295701	hypothetical protein
chromosome	DV707_06565	CDS	-	1295837	1296646	acetyl-CoA synthetase
chromosome	DV707_06570	CDS	-	1296678	1296995	cupin domain-containing protein
chromosome	DV707_06575	CDS	+	1297115	1297522	hypothetical protein
chromosome	DV707_06580	CDS	-	1297531	1298511	sodium:calcium antiporter	1297932
chromosome	DV707_06585	CDS	-	1298915	1300090	molecular chaperone DnaJ
chromosome	DV707_06590	CDS	+	1300212	1301276	alcohol dehydrogenase	1300957
chromosome	DV707_06595	CDS	+	1301266	1301565	hypothetical protein
chromosome	DV707_06600	CDS	+	1301684	1302034	hypothetical protein
chromosome	DV707_06605	CDS	-	1302140	1303240	Lrp/AsnC family transcriptional regulator	1302520
chromosome	DV707_06610	CDS	+	1303380	1304453	anthranilate phosphoribosyltransferase
chromosome	DV707_06615	CDS	+	1304517	1304930	DUF3225 domain-containing protein
chromosome	DV707_06620	CDS	+	1305003	1305545	peptidylprolyl isomerase
chromosome	DV707_06625	CDS	+	1305655	1308066	DNA topoisomerase VI subunit B
chromosome	DV707_06630	CDS	+	1308071	1309165	DNA topoisomerase IV subunit A
chromosome	DV707_06635	CDS	-	1309215	1311029	ATP-dependent DNA ligase	1310993
chromosome	DV707_06640	CDS	+	1311352	1312884	hypothetical protein
chromosome	DV707_06645	CDS	-	1312969	1313700	proteasome endopeptidase complex, archaeal, beta subunit
chromosome	DV707_06650	CDS	-	1313856	1314041	hypothetical protein
chromosome	DV707_06655	CDS	+	1314385	1314762	DUF555 domain-containing protein
chromosome	DV707_06660	CDS	+	1314825	1315367	CBS domain-containing protein
chromosome	DV707_06665	CDS	-	1315459	1316793	cytochrome P450
chromosome	DV707_06670	CDS	-	1316805	1317824	phosphoribosylformylglycinamidine cyclo-ligase
chromosome	DV707_06675	CDS	+	1318077	1318343	hypothetical protein
chromosome	DV707_06680	CDS	-	1318556	1319191	metalloprotease
chromosome	DV707_06685	CDS	-	1319188	1320852	TraB/GumN family protein	1320300
chromosome	DV707_06690	CDS	+	1320982	1321797	hypothetical protein
chromosome	DV707_06695	CDS	-	1321859	1322236	hypothetical protein
chromosome	DV707_06700	tRNA	-	1322575	1322659	tRNA-Leu
chromosome	DV707_06705	CDS	-	1322716	1323066	ferredoxin	1322763
chromosome	DV707_06710	CDS	+	1323269	1325233	DNA topoisomerase (ATP-hydrolyzing) subunit B
chromosome	DV707_06715	CDS	+	1325234	1327807	DNA gyrase subunit A	1325471
chromosome	DV707_06720	CDS	-	1327915	1328823	arginase
chromosome	DV707_06725	CDS	-	1328828	1329745	NAD-dependent epimerase/dehydratase family protein
chromosome	DV707_06730	CDS	+	1330064	1330597	HTH domain-containing protein
chromosome	DV707_06735	CDS	-	1330710	1331894	NAD(P)/FAD-dependent oxidoreductase
chromosome	DV707_06740	CDS	-	1331994	1332812	nucleoside phosphorylase
chromosome	DV707_06745	CDS	-	1332889	1333380	cytidine deaminase
chromosome	DV707_06750	CDS	+	1333519	1333761	hypothetical protein
chromosome	DV707_06755	CDS	+	1333866	1334147	hypothetical protein
chromosome	DV707_06760	CDS	-	1334184	1334771	GNAT family N-acetyltransferase
chromosome	DV707_06765	CDS	+	1334915	1335535	ArsR family transcriptional regulator
chromosome	DV707_06770	CDS	+	1335882	1336388	bifunctional nuclease family protein
chromosome	DV707_06775	CDS	+	1336496	1336954	hypothetical protein
chromosome	DV707_06780	CDS	+	1337236	1339110	hypothetical protein
chromosome	DV707_06785	CDS	+	1339201	1342383	isoleucine--tRNA ligase	1339792
chromosome	DV707_06790	CDS	-	1342444	1343703	anaerobic glycerol-3-phosphate dehydrogenase subunit C
chromosome	DV707_06795	CDS	-	1343887	1345239	glycerol-3-phosphate dehydrogenase subunit GlpB	1345101
chromosome	DV707_06800	CDS	-	1345226	1347034	anaerobic glycerol-3-phosphate dehydrogenase subunit A
chromosome	DV707_06805	CDS	+	1347217	1347897	phosphoglycolate phosphatase	1347403
chromosome	DV707_06810	CDS	-	1348033	1348236	hypothetical protein
chromosome	DV707_06815	CDS	+	1348409	1348963	methyltransferase domain-containing protein
chromosome	DV707_06820	CDS	-	1349512	1350423	DUF368 domain-containing protein
chromosome	DV707_06825	CDS	+	1350663	1351955	UDP-glucose/GDP-mannose dehydrogenase family protein
chromosome	DV707_06830	CDS	+	1352214	1353389	redox-regulated ATPase YchF
chromosome	DV707_06835	CDS	-	1353621	1354742	pyridoxal phosphate-dependent aminotransferase
chromosome	DV707_06840	CDS	+	1354995	1356062	ABC transporter substrate-binding protein
chromosome	DV707_06845	CDS	+	1356059	1356949	ABC transporter permease	1356704
chromosome	DV707_06850	CDS	+	1356937	1357728	ABC transporter ATP-binding protein
chromosome	DV707_06855	CDS	-	1357743	1357931	hypothetical protein
chromosome	DV707_06860	CDS	+	1358205	1359554	DEAD/DEAH box helicase	1358541
chromosome	DV707_06865	CDS	-	1359583	1359984	transcriptional initiation protein Tat
chromosome	DV707_06870	CDS	+	1360090	1361715	DUF790 family protein
chromosome	DV707_06875	CDS	-	1361787	1362398	hypothetical protein
chromosome	DV707_06880	CDS	-	1362395	1363333	RsmB/NOP family class I SAM-dependent RNA methyltransferase
chromosome	DV707_06885	CDS	+	1363481	1364224	proteasome assembly chaperone family protein
chromosome	DV707_06890	CDS	+	1364435	1365172	nucleotide exchange factor GrpE
chromosome	DV707_06895	CDS	-	1365234	1366172	DUF4349 domain-containing protein
chromosome	DV707_06900	CDS	-	1366355	1367206	acyltransferase
chromosome	DV707_06905	CDS	+	1367361	1367558	hypothetical protein
chromosome	DV707_06910	CDS	-	1367622	1368305	glycosyltransferase family 2 protein
chromosome	DV707_06915	CDS	-	1368380	1369165	exonuclease
chromosome	DV707_06920	CDS	+	1369359	1370114	SOS response-associated peptidase
chromosome	DV707_06925	CDS	-	1370253	1371017	phosphate ABC transporter ATP-binding protein
chromosome	DV707_06930	CDS	-	1371014	1371733	ABC transporter permease subunit
chromosome	DV707_06935	CDS	-	1371736	1372620	molybdenum transporter
chromosome	DV707_06940	CDS	+	1372786	1373472	LysR family transcriptional regulator
chromosome	DV707_06945	CDS	+	1373582	1374694	sulfate transporter
chromosome	DV707_06950	CDS	+	1374839	1376326	MATE family efflux transporter
chromosome	DV707_06955	CDS	+	1376630	1377013	ArsR family transcriptional regulator
[truncated: 2,283 more rows]

## Sheet: H. salinum JCM 19729
location	locus.tag	type	strand	start	end	product	PT site
[truncated: 3,406 more rows]
