# Supplementary material for: A new type of DNA phosphorothioation-based antiviral system in archaea
Source: Nat Commun. 2019 Apr 11;10:1688. doi: 10.1038/s41467-019-09390-9 (PMC6459918; doi:10.1038/s41467-019-09390-9)
Supplement: Supplementary file 5 — Supplementary Data 3 [file 41467_2019_9390_MOESM5_ESM.xlsx]

## Sheet: 2361 dndCD
Strains	Phylum	Bacteria or Archaea	id	length	dndC.start	dndC.end	dndC.status	dndD.start	dndD.end	dndD.status	dndF.status	dndG.status	dndH.status	PbeA.status	PbeC.status	dndF.start	dndF.end	dndG.start	dndG.end	dndH.start	dndH.end	PbeA.start	PbeA.end	PbeC.start	PbeC.end
Acaryochloris sp. CCMEE 5410	Cyanobacteria	Bacteria	NZ_AFEJ01000356.1	25438	16152	17495	existing	13942	15894	existing	non-existing	non-existing	non-existing	existing	non-existing	-	-	-	-	-	-	23431	24915	-	-
Acetobacter aceti ATCC 23746	Proteobacteria	Bacteria	NZ_KB902575.1	3683903	1510569	1511609	existing	1513287	1513931	existing	non-existing	non-existing	non-existing	non-existing	existing	-	-	-	-	-	-	-	-	1511889	1513907
Acetobacter aceti NBRC 14818	Proteobacteria	Bacteria	NZ_BAMU01000074.1	8246	5515	6555	existing	3193	3837	existing	non-existing	non-existing	non-existing	non-existing	existing	-	-	-	-	-	-	-	-	3217	5235
Acidobacterium capsulatum ATCC 51196	Acidobacteria	Bacteria	NC_012483.1	4127356	3682033	3683364	existing	3679938	3680738	existing	non-existing	non-existing	non-existing	non-existing	existing	-	-	-	-	-	-	-	-	3680058	3681893
Acidovorax avenae subsp. avenae AA78_5	Proteobacteria	Bacteria	NZ_CP028287.1	5574669	2240357	2241397	existing	2238034	2238789	existing	non-existing	non-existing	non-existing	non-existing	non-existing	-	-	-	-	-	-	-	-	-	-
Acinetobacter baumannii NIPH 146	Proteobacteria	Bacteria	NZ_KB849308.1	3953145	1459968	1461350	existing	1457887	1459863	existing	existing	existing	existing	non-existing	non-existing	1446842	1448398	1448454	1449767	1449751	1453617	-	-	-	-
Acinetobacter baumannii RUH1486	Proteobacteria	Bacteria	NZ_JZBU01000047.1	126582	114141	115523	existing	115628	117604	existing	non-existing	existing	existing	non-existing	non-existing	-	-	125529	126581	120401	125545	-	-	-	-
Acinetobacter equi 114	Proteobacteria	Bacteria	NZ_CP012808.1	3054269	734321	735763	existing	735868	737817	existing	existing	existing	existing	non-existing	non-existing	746977	748578	745664	746974	741871	745680	-	-	-	-
Acinetobacter guillouiae CIP 63.46	Proteobacteria	Bacteria	NZ_KB849282.1	589028	426279	427664	existing	428930	429694	existing	non-existing	non-existing	non-existing	non-existing	non-existing	-	-	-	-	-	-	-	-	-	-
Acinetobacter guillouiae KCTC 23200	Proteobacteria	Bacteria	NZ_BBRY01000006.1	227746	135620	137005	existing	138271	139035	existing	non-existing	non-existing	non-existing	non-existing	non-existing	-	-	-	-	-	-	-	-	-	-
Acinetobacter indicus IHIT31228	Proteobacteria	Bacteria	NZ_PREF01000035.1	16632	2090	3472	existing	3577	5526	existing	existing	existing	existing	non-existing	non-existing	14688	16277	13358	14659	9550	13374	-	-	-	-
Acinetobacter indicus IHIT32862	Proteobacteria	Bacteria	NZ_PREP01000025.1	16669	1976	3358	existing	3463	5412	existing	existing	existing	existing	non-existing	non-existing	14472	16061	13142	14443	8032	13158	-	-	-	-
Acinetobacter kookii ANC 4667	Proteobacteria	Bacteria	NZ_FMYO01000003.1	288148	67063	68424	existing	64988	66937	existing	existing	existing	existing	non-existing	non-existing	53837	55426	55455	56756	56740	60564	-	-	-	-
Acinetobacter lwoffii isolate Acilw_F78	Proteobacteria	Bacteria	NZ_FLLN01000007.1	18622	14762	16144	existing	12708	14657	existing	existing	existing	existing	non-existing	non-existing	2197	3807	3840	5141	5125	10167	-	-	-	-
Acinetobacter parvus NIPH 1103	Proteobacteria	Bacteria	NZ_KB849226.1	652330	446154	447515	existing	447641	449593	existing	existing	existing	existing	non-existing	non-existing	459326	460909	457995	459305	454181	458011	-	-	-	-
Acinetobacter populi PBJ7	Proteobacteria	Bacteria	NZ_NEXX01000001.1	1322962	11349	12710	existing	12836	14788	existing	existing	existing	existing	non-existing	non-existing	24093	25709	22789	24069	18975	22805	-	-	-	-
Acinetobacter sp. SWBY1	Proteobacteria	Bacteria	NZ_CP026616.1	2914878	1784004	1785386	existing	1785491	1787440	existing	existing	existing	existing	non-existing	non-existing	1796720	1798312	1795389	1796696	1791584	1795405	-	-	-	-
Acinetobacter sp. YZS-X1-1	Proteobacteria	Bacteria	NZ_JWHB01000029.1	44549	22317	23678	existing	20242	22191	existing	existing	existing	existing	non-existing	non-existing	9362	10987	11010	12305	12289	16101	-	-	-	-
Acinetobacter ursingii DSM 16037 = CIP 107286	Proteobacteria	Bacteria	NZ_KB849717.1	1511393	1430781	1432142	existing	1432268	1434220	existing	existing	existing	existing	non-existing	non-existing	1443507	1445105	1442191	1443492	1438329	1442207	-	-	-	-
Acinetobacter ursingii GTC 3702	Proteobacteria	Bacteria	NZ_BCMC01000001.1	362443	21978	23339	existing	19900	21852	existing	existing	existing	existing	non-existing	non-existing	9015	10613	10628	11929	11913	15791	-	-	-	-
Acinetobacter venetianus LUH13518	Proteobacteria	Bacteria	NZ_JRHX01000092.1	247936	231783	233144	existing	233270	235222	existing	existing	existing	existing	non-existing	non-existing	244587	246188	243268	244578	239463	243284	-	-	-	-
Acinetobacter venetianus LUH7437	Proteobacteria	Bacteria	NZ_JRUK01000090.1	250785	232382	233764	existing	233869	235821	existing	existing	existing	existing	non-existing	non-existing	245206	246795	243875	245185	238756	243891	-	-	-	-
Actinomadura chibensis NBRC 106107	Actinobacteria	Bacteria	NZ_BCQP01000037.1	151087	81711	83084	existing	84298	85119	existing	non-existing	non-existing	non-existing	existing	existing	-	-	-	-	-	-	72855	74945	75182	77212
Acutalibacter muris KB18	Firmicutes	Bacteria	NZ_CP021422.1	3802913	2461246	2462661	existing	2459195	2460055	existing	non-existing	non-existing	non-existing	non-existing	non-existing	-	-	-	-	-	-	-	-	-	-
Aeromonas australiensis CECT 8023	Proteobacteria	Bacteria	NZ_CDDH01000028.1	145617	88981	90384	existing	90533	92545	existing	existing	existing	existing	non-existing	non-existing	101130	102770	99793	101112	94710	99809	-	-	-	-
Aeromonas dhakensis CIP 107500	Proteobacteria	Bacteria	NZ_CDBH01000039.1	130199	90065	91468	existing	87928	89916	existing	existing	existing	existing	non-existing	non-existing	77340	78974	78992	80311	80295	85394	-	-	-	-
Aeromonas hydrophila 277	Proteobacteria	Bacteria	NZ_AOBQ01000003.1	361277	23085	24488	existing	20924	22936	existing	existing	existing	existing	non-existing	non-existing	9690	11324	11342	12661	12645	17744	-	-	-	-
Aeromonas jandaei IMET J	Proteobacteria	Bacteria	NZ_PRCV01000002.1	1186183	872262	873665	existing	873814	875841	existing	existing	existing	existing	non-existing	non-existing	885369	886973	884047	885348	878991	884063	-	-	-	-
Aeromonas jandaei Riv2	Proteobacteria	Bacteria	NZ_JFDL01000006.1	183328	164956	166359	existing	162795	164807	existing	existing	existing	existing	non-existing	non-existing	151585	153195	153213	154532	154516	159615	-	-	-	-
Aeromonas sobria 08005	Proteobacteria	Bacteria	NZ_KV861273.1	163177	66440	67843	existing	67992	69980	existing	existing	existing	existing	non-existing	non-existing	80020	81624	78698	79999	73651	78714	-	-	-	-
Aeromonas sobria CECT 4245	Proteobacteria	Bacteria	NZ_CDBW01000016.1	375929	11095	12498	existing	8958	10946	existing	non-existing	non-existing	existing	non-existing	non-existing	-	-	-	-	224	5287	-	-	-	-
Aeromonas sp. ASNIH7	Proteobacteria	Bacteria	NZ_CP026226.1	4817060	1960337	1961741	existing	1961890	1962834	existing	non-existing	non-existing	non-existing	non-existing	non-existing	-	-	-	-	-	-	-	-	-	-
Aeromonas sp. HMWF016	Proteobacteria	Bacteria	NZ_QAIN01000030.1	50847	46659	48062	existing	48211	50223	existing	non-existing	non-existing	non-existing	non-existing	non-existing	-	-	-	-	-	-	-	-	-	-
Aeromonas veronii ARB3	Proteobacteria	Bacteria	NZ_JRBE01000003.1	205115	194316	195719	existing	192155	194167	existing	existing	existing	existing	existing	non-existing	178479	180089	180107	181426	181410	186509	186972	188906	-	-
Aeromonas veronii TH0426	Proteobacteria	Bacteria	NZ_CP012504.1	4923009	4040192	4041595	existing	4041745	4043727	existing	existing	existing	existing	non-existing	non-existing	4052290	4053894	4050968	4052269	4045915	4050984	-	-	-	-
Agarivorans albus MKT 106	Proteobacteria	Bacteria	NZ_BARX01000030.1	69216	26115	27800	existing	27866	29869	existing	existing	existing	existing	non-existing	non-existing	39748	41361	38406	39701	33341	38422	-	-	-	-
Agarivorans gilvus WH0801	Proteobacteria	Bacteria	NZ_CP013021.1	4416600	738768	740201	existing	740327	742330	existing	existing	existing	existing	non-existing	non-existing	751674	753275	750334	751626	745245	750350	-	-	-	-
Agitococcus lubricus DSM 5822	Firmicutes	Bacteria	NZ_QAON01000011.1	125174	111787	113187	existing	109673	110524	existing	existing	existing	existing	non-existing	non-existing	99608	101203	101220	102542	102526	107571	-	-	-	-
Agrobacterium larrymoorei AF3.10 = ATCC 51759	Proteobacteria	Bacteria	NZ_JADW01000027.1	64848	24335	25675	existing	27148	27768	existing	non-existing	non-existing	non-existing	non-existing	non-existing	-	-	-	-	-	-	-	-	-	-
Agrobacterium sp. 10MFCol1.1	Proteobacteria	Bacteria	NZ_KB906079.1	313858	12984	14348	existing	10942	12879	existing	non-existing	non-existing	non-existing	existing	non-existing	-	-	-	-	-	-	4749	6545	-	-
Agrobacterium sp. D14	Proteobacteria	Bacteria	NZ_ASXX01000008.1	220293	211276	212640	existing	209228	209995	existing	non-existing	non-existing	non-existing	existing	non-existing	-	-	-	-	-	-	201120	202943	-	-
Agrobacterium tumefaciens S33	Proteobacteria	Bacteria	NZ_CP014260.1	2983661	1781327	1782373	existing	1779016	1779801	existing	non-existing	non-existing	non-existing	non-existing	non-existing	-	-	-	-	-	-	-	-	-	-
Aliivibrio fischeri 5F23	Proteobacteria	Bacteria	NZ_MAJQ01000035.1	231587	45154	46647	existing	46713	48704	existing	existing	existing	existing	non-existing	non-existing	58181	59773	56830	58107	51765	56846	-	-	-	-
Aliivibrio fischeri 5F306	Proteobacteria	Bacteria	NZ_MAJP01000079.1	112367	83279	84772	existing	84838	86844	existing	existing	existing	existing	non-existing	non-existing	95769	97361	94427	95692	89353	94443	-	-	-	-
Aliivibrio fischeri 5F97	Proteobacteria	Bacteria	NZ_MAJN01000004.1	500668	309376	310869	existing	310935	312941	existing	existing	existing	existing	non-existing	non-existing	321866	323458	320524	321789	315450	320540	-	-	-	-
Aliivibrio fischeri FF227	Proteobacteria	Bacteria	NZ_MAJW01000002.1	461455	157928	159421	existing	155852	157861	existing	existing	existing	existing	non-existing	non-existing	144558	146156	146203	147495	147479	152626	-	-	-	-
Aliivibrio fischeri KB1A98	Proteobacteria	Bacteria	NZ_LTYV01000037.1	211997	42943	44607	existing	44674	46683	existing	existing	existing	existing	non-existing	non-existing	55653	57224	54271	55542	50544	54287	-	-	-	-
Aliivibrio fischeri MB13B1	Proteobacteria	Bacteria	NZ_LTZA01000028.1	303716	166957	168450	existing	164884	166890	existing	non-existing	non-existing	non-existing	existing	existing	-	-	-	-	-	-	158014	159915	160127-166003	162067-166890
Aliivibrio fischeri MB15A5	Proteobacteria	Bacteria	NZ_LTZE01000011.1	483948	165004	166668	existing	162928	164937	existing	existing	existing	existing	non-existing	non-existing	152387	153958	154069	155340	155324	159067	-	-	-	-
Aliivibrio fischeri ZF25	Proteobacteria	Bacteria	NZ_MCGK01000108.1	156092	6069	7562	existing	7629	9638	existing	existing	existing	existing	non-existing	non-existing	19140	20681	17758	18996	13947	17774	-	-	-	-
Aliivibrio sp. 1S128	Proteobacteria	Bacteria	NZ_MAJV01000069.1	183356	98092	99327	existing	95501	96181	existing	existing	existing	existing	non-existing	existing	84944	86545	86583	87860	87844	91659	-	-	95519	97459
Aliivibrio wodanis CL5	Proteobacteria	Bacteria	NZ_LNRL01000017.1	35185	21741	23177	existing	19619	21622	existing	existing	existing	existing	non-existing	non-existing	9286	10851	10887	12257	12241	17310	-	-	-	-
Aliterella atlantica CENA595	Cyanobacteria	Bacteria	NZ_JYON01000002.1	325594	201822	203198	existing	199580	200239	existing	non-existing	non-existing	non-existing	existing	existing	-	-	-	-	-	-	209967	211271	207699	209627
Alpha proteobacterium HIMB5	Proteobacteria	Bacteria	NC_018643.1	1343202	1106092	1107435	existing	1104035	1104874	existing	non-existing	non-existing	non-existing	existing	non-existing	-	-	-	-	-	-	1097014	1098963	-	-
Alteromonas australica H 17	Proteobacteria	Bacteria	NZ_CP008849.1	4308833	94233	95666	existing	92140	94119	existing	existing	existing	existing	non-existing	existing	80556	82148	82156	83460	83444	88534	-	-	92170	94119
Alteromonas stellipolaris PQQ-44	Proteobacteria	Bacteria	NZ_CP015346.1	4721861	2420884	2422059	existing	2423709	2424491	existing	existing	existing	existing	non-existing	non-existing	2435004	2436617	2433680	2434990	2429866	2433696	-	-	-	-
Amantichitinum ursilacus IGB-41	Proteobacteria	Bacteria	NZ_LAQT01000036.1	204951	81552	82619	existing	84275	84919	existing	non-existing	non-existing	non-existing	non-existing	non-existing	-	-	-	-	-	-	-	-	-	-
Amycolatopsis japonica MG417-CF17	Actinobacteria	Bacteria	NZ_CP008953.1	8961318	678828	680162	existing	681323	682288	existing	non-existing	non-existing	non-existing	existing	existing	-	-	-	-	-	-	689082	690542	680330-686289	681250-688199
Amycolatopsis jejuensis NRRL B-24427	Actinobacteria	Bacteria	NZ_JNYZ01000003.1	328109	307602	308999	existing	305449	306315	existing	non-existing	non-existing	non-existing	non-existing	non-existing	-	-	-	-	-	-	-	-	-	-
Amycolatopsis orientalis DSM 43388	Actinobacteria	Bacteria	NZ_ASXG01000124.1	214295	60142	61473	existing	62760	63593	existing	non-existing	non-existing	non-existing	existing	existing	-	-	-	-	-	-	69077	70543	61620-66319	62477-68202
Anabaena cylindrica PCC 7122	Cyanobacteria	Bacteria	NC_019771.1	6395836	5496899	5498341	existing	5498699	5500669	existing	non-existing	non-existing	non-existing	existing	existing	-	-	-	-	-	-	5485108	5485776	5487155-5498684	5489092-5500648
Anabaena sp. 90	Cyanobacteria	Bacteria	NC_019427.1	4329264	2201533	2202963	existing	2203378	2205348	existing	non-existing	non-existing	non-existing	non-existing	existing	-	-	-	-	-	-	-	-	2195440	2197377
Anabaena sp. PCC 7108	Cyanobacteria	Bacteria	NZ_KB235896.1	5714552	5102288	5103718	existing	5099899	5101869	existing	non-existing	non-existing	non-existing	existing	existing	-	-	-	-	-	-	5113342	5114097	5110019-5099920	5111956-5100591
Anabaena sp. WA102	Cyanobacteria	Bacteria	NZ_CP011456.1	5705437	4651508	4652953	existing	4653447	4655417	existing	non-existing	non-existing	non-existing	non-existing	existing	-	-	-	-	-	-	-	-	4644921	4646858
Anabaena variabilis ATCC 29413	Cyanobacteria	Bacteria	NC_007413.1	6365727	2740882	2742252	existing	2742638	2744608	existing	non-existing	non-existing	non-existing	existing	existing	-	-	-	-	-	-	2730396	2731730	2732243-2742623	2734189-2743453
Anabaena variabilis NIES-23	Cyanobacteria	Bacteria	NZ_AP018216.1	6411850	3970056	3971522	existing	3972521	3974491	existing	non-existing	non-existing	non-existing	existing	existing	-	-	-	-	-	-	3961532	3962866	3963379-3972506	3965325-3973336
Anabaenopsis circularis NIES-21	Cyanobacteria	Bacteria	NZ_AP018174.1	6565356	1566017	1567378	existing	1568407	1570377	existing	non-existing	non-existing	non-existing	non-existing	existing	-	-	-	-	-	-	-	-	1568392	1570362
Anaeromassilibacillus sp. An200	Firmicutes	Bacteria	NZ_NFJU01000023.1	64540	38953	40260	existing	36838	37662	existing	non-existing	non-existing	non-existing	non-existing	non-existing	-	-	-	-	-	-	-	-	-	-
Anaerotruncus colihominis An251	Firmicutes	Bacteria	NZ_NFJJ01000016.1	36610	25817	27124	existing	23702	24526	existing	non-existing	non-existing	non-existing	non-existing	non-existing	-	-	-	-	-	-	-	-	-	-
Aneurinibacillus migulanus nagano	Firmicutes	Bacteria	NZ_JYBN01000045.1	293068	239845	241395	existing	242514	243392	existing	existing	existing	existing	non-existing	non-existing	248612	249574	250683	251681	251926	255246	-	-	-	-
Aneurinibacillus migulanus Nagano E1	Firmicutes	Bacteria	NZ_LIXL01000229.1	165227	140796	142346	existing	143465	144343	existing	existing	existing	existing	non-existing	non-existing	149563	150525	151634	152632	152877	156197	-	-	-	-
ANME-2 cluster archaeon isolate E20ANME2	Euryarchaeota	archaea	PQXF01000002.1	214717	18216	19541	existing	16132	18174	existing	non-existing	non-existing	non-existing	existing	non-existing	-	-	-	-	-	-	24206	22143	-	-
Anoxybacillus flavithermus AK1 seq_num_004	Firmicutes	Bacteria	NZ_APCD01000004.1	184270	5568	6899	existing	3560	5563	existing	non-existing	non-existing	non-existing	non-existing	existing	-	-	-	-	-	-	-	-	3581	5563
Anoxybacillus flavithermus DSM 2641T	Firmicutes	Bacteria	NZ_CP020815.1	2812123	1775454	1776785	existing	1773446	1775449	existing	non-existing	non-existing	non-existing	non-existing	non-existing	-	-	-	-	-	-	-	-	-	-
Anoxybacillus flavithermus KU2-6_11	Firmicutes	Bacteria	NZ_PEDM01000035.1	26998	16311	17642	existing	14303	16306	existing	non-existing	non-existing	non-existing	non-existing	non-existing	-	-	-	-	-	-	-	-	-	-
Anoxybacillus flavithermus subsp. yunnanensis E13	Firmicutes	Bacteria	NZ_KN127219.1	843020	26396	27727	existing	27732	28670	existing	non-existing	non-existing	non-existing	non-existing	non-existing	-	-	-	-	-	-	-	-	-	-
Anoxybacillus sp. KU2-6(11) c102	Firmicutes	Bacteria	NZ_JPZN01000079.1	24805	16510	17841	existing	15567	16505	existing	non-existing	non-existing	non-existing	non-existing	non-existing	-	-	-	-	-	-	-	-	-	-
Aphanizomenon flos-aquae NIES-81	Cyanobacteria	Bacteria	NZ_KI928194.1	1235933	744558	745988	existing	742173	744143	existing	non-existing	non-existing	non-existing	non-existing	existing	-	-	-	-	-	-	-	-	750856	752793
Apibacter adventoris wkB301	Bacteroidetes	Bacteria	NZ_PSZM01000046.1	444745	261691	263010	existing	263025	264956	existing	non-existing	non-existing	non-existing	non-existing	non-existing	-	-	-	-	-	-	-	-	-	-
Aquabacterium olei NBRC 110486	Proteobacteria	Bacteria	NZ_CP029210.1	3890087	36045	37160	existing	38745	39485	existing	non-existing	non-existing	non-existing	non-existing	non-existing	-	-	-	-	-	-	-	-	-	-
Arcobacter cryaerophilus L401 1021	Proteobacteria	Bacteria	NZ_LRUU01000076.1	77059	992	2251	existing	3459	4172	existing	non-existing	non-existing	non-existing	non-existing	existing	-	-	-	-	-	-	-	-	2280	3044
Arenimonas metalli CF5-1	Proteobacteria	Bacteria	NZ_AVCK01000039.1	14377	2901	3938	existing	5381	6286	existing	non-existing	non-existing	non-existing	non-existing	existing	-	-	-	-	-	-	-	-	4223	6301
Arthrospira platensis C1	Cyanobacteria	Bacteria	NZ_CM001632.1	6089210	2017178	2018548	existing	2014871	2016829	existing	non-existing	non-existing	non-existing	non-existing	non-existing	-	-	-	-	-	-	-	-	-	-
Arthrospira platensis NIES-39	Cyanobacteria	Bacteria	NC_016640.1	6788435	6775493	6776860	existing	6773223	6775181	existing	non-existing	non-existing	non-existing	non-existing	non-existing	-	-	-	-	-	-	-	-	-	-
Arthrospira platensis YZ	Cyanobacteria	Bacteria	NZ_CP013008.1	6520772	6512701	6514068	existing	6510431	6512389	existing	non-existing	non-existing	non-existing	non-existing	non-existing	-	-	-	-	-	-	-	-	-	-
Arthrospira sp. PCC 8005	Cyanobacteria	Bacteria	NZ_FO818640.1	6228153	41518	42888	existing	43237	45195	existing	non-existing	non-existing	non-existing	non-existing	non-existing	-	-	-	-	-	-	-	-	-	-
Arthrospira sp. TJSD091	Cyanobacteria	Bacteria	NZ_LAYT01000316.1	84247	50521	51891	existing	52240	54198	existing	non-existing	non-existing	non-existing	non-existing	non-existing	-	-	-	-	-	-	-	-	-	-
Arthrospira sp. TJSD092	Cyanobacteria	Bacteria	NZ_CP028914.1	6434389	5701331	5702701	existing	5699024	5700982	existing	non-existing	non-existing	non-existing	non-existing	non-existing	-	-	-	-	-	-	-	-	-	-
Asticcacaulis sp. AC466	Proteobacteria	Bacteria	NZ_AWGE01000008.1	311435	271848	272837	existing	274525	275187	existing	non-existing	non-existing	non-existing	non-existing	non-existing	-	-	-	-	-	-	-	-	-	-
Aureimonas sp. AU12	Proteobacteria	Bacteria	NZ_BBWH01000053.1	118564	30755	31882	existing	33405	34202	existing	non-existing	non-existing	non-existing	non-existing	non-existing	-	-	-	-	-	-	-	-	-	-
Aureimonas sp. AU20 plasmid pAU20f	Proteobacteria	Bacteria	NZ_CP006373.1	35461	21445	22491	existing	23915	24811	existing	non-existing	non-existing	non-existing	non-existing	non-existing	-	-	-	-	-	-	-	-	-	-
Bacillus aryabhattai GZ03	Firmicutes	Bacteria	NZ_JPIE01000001.1	2398909	2115410	2116288	existing	2118201	2118932	existing	existing	existing	existing	non-existing	non-existing	2112430-2112166-2111797	2113347-2113392-2113392	2110292	2111443	2106703	2110290	-	-	-	-
Bacillus beveridgei MLTeJB	Firmicutes	Bacteria	NZ_CP012502.1	3582268	2313883	2315226	existing	2315240	2317237	existing	existing	existing	existing	non-existing	non-existing	2328887	2329858	2326752	2327579	2321837	2326765	-	-	-	-
Bacillus campisalis SA2-6	Firmicutes	Bacteria	NZ_LAYY01000004.1	248790	222435	223328	existing	219805	221760	existing	existing	existing	existing	non-existing	non-existing	225322	226959	227539	228384	228386	232366	-	-	-	-
Bacillus cereus 16-00193	Firmicutes	Bacteria	NZ_FWZA01000038.1	100684	80089	81582	existing	81610	83574	existing	existing	existing	existing	non-existing	non-existing	95190	96161	93090	94016	89528	92845	-	-	-	-
Bacillus cereus AFS003338	Firmicutes	Bacteria	NZ_NTYS01000041.1	111681	85723	87156	existing	88486	89160	existing	existing	existing	existing	non-existing	non-existing	98279	99097	95969	97237	90820	95964	-	-	-	-
Bacillus cereus AFS007170	Firmicutes	Bacteria	NZ_NTXP01000025.1	117088	54399	55892	existing	52407	54371	existing	existing	existing	existing	existing	existing	34852	35823	36997	37923	38168	41485	45977	48064	48270-44698	50225-45513
Bacillus cereus AFS007234	Firmicutes	Bacteria	NZ_NTXN01000013.1	61095	35559	36992	existing	38322	38996	existing	existing	existing	existing	non-existing	non-existing	48115	48933	45805	47073	40656	45800	-	-	-	-
Bacillus cereus AFS010272	Firmicutes	Bacteria	NZ_NTWG01000033.1	44611	23610	25103	existing	21618	23582	existing	existing	existing	existing	non-existing	non-existing	9031	10002	11176	12102	12347	15664	-	-	-	-
Bacillus cereus AFS011202	Firmicutes	Bacteria	NZ_NTVY01000004.1	72821	47007	48440	existing	49770	50444	existing	existing	existing	existing	non-existing	non-existing	59563	60381	57253	58521	52104	57248	-	-	-	-
Bacillus cereus AFS012491	Firmicutes	Bacteria	NZ_NUDE01000042.1	133050	47897	49390	existing	49418	51382	existing	existing	existing	existing	non-existing	non-existing	65700	67256	64188	65114	60605	64141	-	-	-	-
Bacillus cereus AFS023425	Firmicutes	Bacteria	NZ_NTRL01000025.1	61096	35560	36993	existing	38323	38997	existing	existing	existing	existing	non-existing	non-existing	48116	48934	45806	47074	40657	45801	-	-	-	-
Bacillus cereus AFS023898	Firmicutes	Bacteria	NZ_NTRF01000054.1	52684	27667	29160	existing	29188	31152	existing	existing	existing	existing	non-existing	non-existing	42768	43739	40668	41594	37106	40423	-	-	-	-
Bacillus cereus AFS024629	Firmicutes	Bacteria	NZ_NTQZ01000047.1	45567	20465	21958	existing	21986	23950	existing	existing	existing	existing	non-existing	non-existing	35566	36537	33466	34392	29904	33221	-	-	-	-
Bacillus cereus AFS034468	Firmicutes	Bacteria	NZ_NUNY01000004.1	624530	188383	189891	existing	186391	188355	existing	existing	existing	existing	non-existing	non-existing	173815	174777	175705	176889	177134	180649	-	-	-	-
Bacillus cereus AFS036381	Firmicutes	Bacteria	NZ_NUNJ01000007.1	47977	22875	24368	existing	24396	26360	existing	existing	existing	existing	non-existing	non-existing	37976	38947	35876	36802	32314	35631	-	-	-	-
Bacillus cereus AFS038165	Firmicutes	Bacteria	NZ_NUMW01000028.1	66186	26977	28464	existing	24985	26949	existing	existing	existing	existing	non-existing	non-existing	12407	13378	14474	15478	15525	19040	-	-	-	-
Bacillus cereus AFS039950	Firmicutes	Bacteria	NZ_NUMK01000012.1	149206	52936	54369	existing	50932	51606	existing	existing	existing	existing	non-existing	non-existing	40995	41813	42855	44123	44128	49272	-	-	-	-
Bacillus cereus AFS040984	Firmicutes	Bacteria	NZ_NULU01000116.1	29519	24469	25902	existing	22465	23139	existing	existing	existing	existing	non-existing	non-existing	12528	13346	14388	15656	15661	20805	-	-	-	-
Bacillus cereus AFS046388	Firmicutes	Bacteria	NZ_NUJN01000012.1	61053	24061	25494	existing	22057	22731	existing	existing	existing	existing	non-existing	non-existing	12120	12938	13980	15248	15253	20397	-	-	-	-
Bacillus cereus AFS061148	Firmicutes	Bacteria	NZ_NVDN01000007.1	166390	23611	25104	existing	21619	23583	existing	existing	existing	existing	non-existing	non-existing	9032	10003	11177	12103	12348	15665	-	-	-	-
Bacillus cereus AFS063866	Firmicutes	Bacteria	NZ_NVCW01000050.1	72863	47327	48760	existing	50090	50764	existing	existing	existing	existing	non-existing	non-existing	59883	60701	57573	58841	52424	57568	-	-	-	-
Bacillus cereus AFS076905	Firmicutes	Bacteria	NZ_NUYN01000021.1	82486	11918	13426	existing	13454	15418	existing	existing	existing	existing	existing	existing	31901	32872	29810	30733	24919	29763	19680	21767	17464-22232	19458-23011
Bacillus cereus AFS077647	Firmicutes	Bacteria	NZ_NUYI01000034.1	78015	42461	43954	existing	40469	42433	existing	existing	existing	existing	existing	existing	22914	23885	25059	25985	26230	29547	34039	36126	36332-32760	38287-33575
Bacillus cereus AFS082261	Firmicutes	Bacteria	NZ_NUWW01000014.1	42213	37903	39336	existing	35899	36573	existing	existing	existing	existing	non-existing	non-existing	25962	26780	27822	29090	29095	34239	-	-	-	-
Bacillus cereus AFS082409	Firmicutes	Bacteria	NZ_NUWV01000008.1	125714	102115	103557	existing	100111	100785	existing	existing	existing	existing	non-existing	non-existing	90178	91842	92150	93307	94989	98450	-	-	-	-
Bacillus cereus AFS086766	Firmicutes	Bacteria	NZ_NUVJ01000059.1	77541	34258	35745	existing	32266	34230	existing	existing	existing	existing	non-existing	non-existing	19688	20659	21755	22759	22806	26321	-	-	-	-
Bacillus cereus AFS087218	Firmicutes	Bacteria	NZ_NUVD01000005.1	112430	46555	48063	existing	48091	50055	existing	existing	existing	existing	non-existing	non-existing	61053	62609	59541	60506	54665	59494	-	-	-	-
Bacillus cereus AFS088052	Firmicutes	Bacteria	NZ_NUUY01000007.1	235483	23526	25019	existing	21534	23498	existing	existing	existing	existing	non-existing	non-existing	8947	9918	11092	12018	12263	15580	-	-	-	-
Bacillus cereus BAG6X1-1	Firmicutes	Bacteria	NZ_JH804637.1	4987654	432527	434014	existing	430535	432499	existing	existing	existing	existing	existing	existing	413079-413028-413028	414584-413999-414623	415170	416096	416143-417802-416143	419658-419625-419625	424102	426192	426398-422850	428353-423665
Bacillus cereus E33L	Firmicutes	Bacteria	NZ_CP009968.1	5305318	4498456	4499949	existing	4499977	4501941	existing	existing	existing	existing	non-existing	non-existing	4513566	4514537	4511457	4512365	4507895-4507856-4507856	4511212-4509751-4511410	-	-	-	-
Bacillus cereus MOD1_Bc18	Firmicutes	Bacteria	NZ_MIFR01000033.1	92835	42878	44371	existing	44399	46363	existing	existing	existing	existing	non-existing	non-existing	57979	58950	55879	56805	52317-52350-52350	55634-54173-55832	-	-	-	-
Bacillus cereus MOD1_Bc218	Firmicutes	Bacteria	NZ_NINJ01000006.1	183758	149241	150734	existing	147249	149213	existing	existing	existing	existing	non-existing	non-existing	134662	135633	136807	137733	137978	141295	-	-	-	-
Bacillus cereus MOD1_Bc66	Firmicutes	Bacteria	NZ_MIFN01000002.1	172860	135378	136871	existing	133386	135350	existing	existing	existing	existing	non-existing	non-existing	120799	121770	122944	123870	124115-125576-123917	127432-127399-127399	-	-	-	-
Bacillus cereus MOD1_Bc69	Firmicutes	Bacteria	NZ_MIFS01000036.1	102700	64168	65661	existing	62176	64140	existing	existing	existing	existing	non-existing	non-existing	49589	50560	51734	52660	52905-54366-52707	56222-56189-56189	-	-	-	-
Bacillus cereus MOD1_Bc75	Firmicutes	Bacteria	NZ_MQTA01000009.1	243944	37208	38701	existing	38729	40693	existing	existing	existing	existing	non-existing	non-existing	52309	53280	50209	51135	46647-46680-46680	49964-48503-50162	-	-	-	-
Bacillus cereus Rock1-3	Firmicutes	Bacteria	NZ_CM000728.1	5859854	2270690	2272132	existing	2268686	2269360	existing	existing	existing	existing	non-existing	non-existing	2258723-2258723-2258735-2258735	2260396-2259553-2260471-2259553	2260563	2261876	2263555-2263108-2261932	2267022-2267016-2267016	-	-	-	-
Bacillus cereus SDA KA 96 103	Firmicutes	Bacteria	NZ_LABR01000011.1	121848	63767	65260	existing	65288	67252	existing	existing	existing	existing	non-existing	non-existing	78868	79839	76768	77694	73206-73239-73239	76523-75062-76721	-	-	-	-
Bacillus cereus VD169	Firmicutes	Bacteria	NZ_JH791833.1	5236666	875305	876798	existing	873313	875277	existing	existing	existing	existing	non-existing	non-existing	860777-860726-860726	861523-861697-862321	862871	863797	864042-865503-863844	867359-867326-867326	-	-	-	-
Bacillus fastidiosus NBRC 101226	Firmicutes	Bacteria	NZ_BCVG01000019.1	53505	16489	18063	existing	14496	15242	existing	existing	existing	existing	non-existing	non-existing	19530	21200	21452	22666	22680	27866	-	-	-	-
Bacillus firmus DS1	Firmicutes	Bacteria	NZ_APVL01000042.1	17124	5267	6130	existing	2626	3357	existing	existing	existing	existing	non-existing	non-existing	8132-8132-8144-8144	9772-9781-9388-9781	10303	11208	11210	14887	-	-	-	-
Bacillus licheniformis SRCM101441	Firmicutes	Bacteria	NZ_CP021507.1	4190134	342584	344074	existing	340589	342553	existing	existing	existing	existing	non-existing	non-existing	345440	346312	347454	348578	348634	353691	-	-	-	-
Bacillus luciferensis CH01	Firmicutes	Bacteria	NZ_MDKC01000023.1	341788	278040	279542	existing	279565	281511	existing	non-existing	non-existing	non-existing	non-existing	existing	-	-	-	-	-	-	-	-	289364	290083
Bacillus megaterium AFS009982	Firmicutes	Bacteria	NZ_NTWH01000006.1	80543	11090	11968	existing	8446	9267	existing	existing	existing	existing	non-existing	non-existing	13994	15628	16238	17083	17085	20660	-	-	-	-
Bacillus megaterium AFS052959	Firmicutes	Bacteria	NZ_NUHQ01000013.1	64046	35090	35968	existing	32446	33267	existing	existing	existing	existing	non-existing	non-existing	37994	39628	40238	41083	41085	44660	-	-	-	-
Bacillus megaterium AFS057444	Firmicutes	Bacteria	NZ_NUFU01000026.1	197304	50219	51097	existing	47575	48264	existing	existing	existing	existing	non-existing	non-existing	53106	54302	54992	56218	56220	59807	-	-	-	-
Bacillus megaterium AFS081669	Firmicutes	Bacteria	NZ_NUWZ01000005.1	975438	59238	60116	existing	56594	57283	existing	existing	existing	existing	non-existing	non-existing	62125	63321	64011	65237	65239	68826	-	-	-	-
Bacillus megaterium MRML4	Firmicutes	Bacteria	NZ_MRUF01000026.1	24895	16133	17011	existing	18909	19655	existing	non-existing	non-existing	non-existing	existing	existing	-	-	-	-	-	-	9890	11842	12077	13939
Bacillus okhensis Kh10-101	Firmicutes	Bacteria	NZ_JRJU01000002.1	287919	52605	54122	existing	54151	56121	existing	existing	existing	existing	non-existing	non-existing	65111	66790	63674	64780	58747	63480	-	-	-	-
Bacillus onubensis 10J4	Firmicutes	Bacteria	NZ_NSEA01000011.1	332985	196383	197294	existing	199312	199929	existing	existing	existing	existing	non-existing	non-existing	193553	194359	191286	192107	187634	191290	-	-	-	-
Bacillus shacheensis HNA-14	Firmicutes	Bacteria	NZ_LLYY01000008.1	191850	15719	17203	existing	13733	14527	existing	existing	existing	existing	non-existing	non-existing	3663-3627-3627	5324-5378-4481	5926	6804	8264-7010-7055	10411-10411-10588	-	-	-	-
Bacillus sp. 45385	Firmicutes	Bacteria	NZ_MVJM01000001.1	1582918	1146561	1148099	existing	1148130	1150127	existing	existing	existing	existing	non-existing	non-existing	1158407	1160110	1156986	1158095	1151831	1156972	-	-	-	-
Bacillus sp. 7705b	Firmicutes	Bacteria	NZ_NSDH01000045.1	170815	80308	81798	existing	81829	83793	existing	existing	existing	existing	non-existing	non-existing	78064	78942	75807	76931	70694	75751	-	-	-	-
Bacillus sp. AFS015802	Firmicutes	Bacteria	NZ_NTUP01000066.1	567356	114717	116246	existing	112730	114685	existing	existing	existing	existing	non-existing	non-existing	118205	119014	120404	121270	121272	124880	-	-	-	-
Bacillus sp. AFS015896	Firmicutes	Bacteria	NZ_NTUO01000091.1	37402	7943	9451	existing	9479	11443	existing	existing	existing	existing	non-existing	non-existing	22472	24028	20960	21886	17359	20916	-	-	-	-
Bacillus sp. AFS054943	Firmicutes	Bacteria	NZ_NUGV01000111.1	26566	17115	18623	existing	15123	17087	existing	existing	existing	existing	non-existing	non-existing	2538	4094	4680	5606	5650	9207	-	-	-	-
Bacillus sp. AFS059628	Firmicutes	Bacteria	NZ_NVEC01000008.1	211722	10191	11684	existing	11712	13676	existing	existing	existing	existing	non-existing	non-existing	25292	26263	23192	24118	19630	22947	-	-	-	-
Bacillus sp. EB01	Firmicutes	Bacteria	NZ_HG964497.1	5282259	2341932	2343464	existing	2339943	2340647	existing	existing	existing	existing	existing	existing	2345438	2347096	2347604	2348533	2350014-2348526-2350224-2348550	2352098-2352098-2352089-2352089	2333062	2334381	2334584-2355446	2336518-2356162
Bacillus sp. FJAT-18017	Firmicutes	Bacteria	NZ_CP012602.1	5265521	2783720	2784598	existing	2786541	2787245	existing	existing	existing	existing	existing	existing	2780096	2781721	2778631	2779572	2774988-2775075-2775075	2778386-2776943-2778638	2792457	2794520	2790276-2771011	2792204-2771949
Bacillus sp. FJAT-25509	Firmicutes	Bacteria	NZ_LJIZ01000033.1	140320	38568	40085	existing	40108	42054	existing	existing	existing	existing	non-existing	non-existing	53077-53755-53098	54681-54732-54732	51676	52557	48093-48072-48072	51473-50939-51665	-	-	-	-
Bacillus sp. J33	Firmicutes	Bacteria	NZ_JAEL01000084.1	26053	10951	11814	existing	13724	14455	existing	existing	existing	existing	non-existing	non-existing	7295	8932	5868	6860	2201	5866	-	-	-	-
Bacillus sp. Marseille-P3661	Firmicutes	Bacteria	NZ_LT965953.1	2344636	1379303	1380799	existing	1382026	1382826	existing	existing	existing	existing	existing	existing	1375672	1377321	1374241	1375080	1370307	1374239	1387172	1389241	1385031-1366299	1386965-1366904
Bacillus sp. MKU004	Firmicutes	Bacteria	NZ_LXUH01000022.1	125380	65694	66572	existing	63071	65026	existing	existing	existing	existing	non-existing	non-existing	68564	70201	70807	71625	71627	75688	-	-	-	-
Bacillus sp. MN5	Firmicutes	Bacteria	NZ_MACE01000005.1	222221	4388	5881	existing	5909	7873	existing	existing	existing	existing	non-existing	non-existing	19489	20460	17389	18315	13827-13860-13860	17144-15683-17342	-	-	-	-
Bacillus sp. OV186	Firmicutes	Bacteria	NZ_QAXY01000006.1	165295	139431	140948	existing	137462	138151	existing	existing	existing	existing	existing	existing	124705	126294	126937	127770	127766	131380	116571-111890	118679-112621	118889	120835
Bacillus sp. SB49	Firmicutes	Bacteria	NZ_KI270940.1	683070	142138	143016	existing	139507	141447	existing	existing	non-existing	existing	existing	existing	144959	146593	-	-	148049-149177-148118	151621-151819-151819	133975	135258	135495	137414
Bacillus sp. SM1	Firmicutes	Bacteria	NZ_LXJX01000029.1	501909	202124	203617	existing	200132	202096	existing	existing	existing	existing	non-existing	non-existing	181177	182148	183322	184248	184295-185954-184295	187810-187849-187849	-	-	-	-
Bacillus subtilis BJ3-2	Firmicutes	Bacteria	NZ_CP025941.1	4175806	2154875	2156365	existing	2152880	2154844	existing	existing	existing	existing	non-existing	non-existing	2157731	2158603	2159745	2160869	2160925	2164716	-	-	-	-
Bacillus subtilis DKU_NT_03	Firmicutes	Bacteria	NZ_CP022891.1	4196031	2605394	2606884	existing	2603399	2605363	existing	existing	existing	existing	non-existing	non-existing	2608250	2609122	2610264	2611388	2611444	2616501	-	-	-	-
Bacillus subtilis HRBS-10TDI13	Firmicutes	Bacteria	NZ_CP015222.1	4186269	346494	347984	existing	344499	346463	existing	existing	existing	existing	non-existing	non-existing	349350	350222	351364	352488	352544	357601	-	-	-	-
Bacillus thuringiensis AFS043063	Firmicutes	Bacteria	NZ_NUKV01000050.1	214635	14367	15860	existing	15888	17852	existing	existing	existing	existing	non-existing	non-existing	29464	30426	27352	28536	23592	27107	-	-	-	-
Bacillus thuringiensis AFS045516	Firmicutes	Bacteria	NZ_NUJX01000030.1	214515	14367	15860	existing	15888	17852	existing	existing	existing	existing	non-existing	non-existing	29464	30426	27352	28536	23592	27107	-	-	-	-
Bacillus thuringiensis AFS059517	Firmicutes	Bacteria	NZ_NVEF01000026.1	215068	14367	15860	existing	15888	17852	existing	existing	existing	existing	non-existing	non-existing	29464	30426	27352	28536	23592	27107	-	-	-	-
Bacillus thuringiensis AFS060054	Firmicutes	Bacteria	NZ_NVDV01000110.1	21496	6460	7968	existing	7996	9960	existing	non-existing	non-existing	non-existing	existing	existing	-	-	-	-	-	-	16091	18181	13930-18643	15885-19458
Bacillus thuringiensis AFS076772	Firmicutes	Bacteria	NZ_NUYQ01000053.1	93017	33268	34776	existing	31276	33240	existing	existing	existing	existing	existing	existing	10378	11934	12520	13446	13691	17047	23055	25145	25351-21778	27306-22593
Bacillus thuringiensis AFS085496	Firmicutes	Bacteria	NZ_NUVX01000002.1	69610	35006	36514	existing	36542	38506	existing	existing	existing	existing	existing	existing	57848	59404	56336	57262	52735	56091	44637	46727	42476-47189	44431-48004
Bacillus thuringiensis CTC	Firmicutes	Bacteria	NZ_CP013274.1	5327397	937157	938650	existing	935165	937129	existing	existing	existing	existing	existing	existing	915872-915821-915821	916783-916792-917416	917966	918892	919137-920598-918939-920598	922454-922493-922493-923795	926952	929033	929239-925667	931194-926482
Bacillus thuringiensis GOE4	Firmicutes	Bacteria	NZ_LXLI01000028.1	314635	86210	87643	existing	88973	89647	existing	existing	existing	existing	non-existing	non-existing	98766	99584	96456	97724	91307	96451	-	-	-	-
Bacillus thuringiensis HD1011	Firmicutes	Bacteria	NZ_CP009335.1	5232696	2113858	2115351	existing	2111866	2113830	existing	existing	existing	existing	non-existing	non-existing	2099279	2100250	2101424	2102350	2102595-2104056-2102397	2105912-2105879-2105879	-	-	-	-
Bacillus thuringiensis KNU-07	Firmicutes	Bacteria	NZ_CP016588.1	5344151	4703878	4705371	existing	4705399	4707363	existing	existing	existing	existing	non-existing	non-existing	4718988-4718979-4718355	4719899-4719950-4719950	4716879	4717805	4713317-4713350-4713350	4716634-4715173-4716832	-	-	-	-
Bacillus thuringiensis serovar aizawai T07151	Firmicutes	Bacteria	NZ_NFET01000040.1	261181	226659	228152	existing	224667	226631	existing	existing	existing	existing	existing	existing	205322	206293	207467	208393	208638-210099-208440	211955-211922-211922	216447	218534	218740-215168	220695-215983
Bacillus thuringiensis serovar finitimus CTC	Firmicutes	Bacteria	NZ_NFEL01000053.1	116237	75534	77027	existing	73542	75506	existing	existing	existing	existing	existing	existing	54198	55169	56343	57269	57514	60870	65329	67410	67616-64044	69571-64859
Bacillus thuringiensis serovar pondicheriensis BGSC 4BA1	Firmicutes	Bacteria	NZ_NFCX01000035.1	918411	715973	717466	existing	717494	719458	existing	existing	existing	existing	non-existing	non-existing	731074	732045	728974	729900	725412-725445-725445	728729-727268-728927	-	-	-	-
Bacillus toyonensis AFS014496	Firmicutes	Bacteria	NZ_NUCY01000005.1	206642	83524	84966	existing	81520	82194	existing	existing	existing	existing	non-existing	non-existing	71557	73305	73397	74710	75942	79856	-	-	-	-
Bacillus toyonensis AFS030602	Firmicutes	Bacteria	NZ_NUUO01000008.1	177541	67086	68594	existing	65094	67058	existing	existing	existing	existing	non-existing	non-existing	52518	53480	54660	55586	55633	59187	-	-	-	-
Bacillus toyonensis AFS038153	Firmicutes	Bacteria	NZ_NUTK01000092.1	69534	41868	43310	existing	39864	40538	existing	existing	existing	existing	non-existing	non-existing	29899	30924	31786	33051	33056	38203	-	-	-	-
Bacillus toyonensis AFS039823	Firmicutes	Bacteria	NZ_NUTF01000027.1	206577	121615	123057	existing	124387	125061	existing	existing	existing	existing	non-existing	non-existing	133276	135024	131871	133184	126725	130639	-	-	-	-
Bacillus vietnamensis UCD-SED5	Firmicutes	Bacteria	NZ_LIXZ01000031.1	18711	4391	5284	existing	1768	2457	existing	existing	existing	existing	non-existing	non-existing	7243	8052	9466	10308	10310-10883-10337	13882-13918-13918	-	-	-	-
Bacillus wiedmannii AFS001911	Firmicutes	Bacteria	NZ_NUEY01000017.1	206102	15426	16934	existing	16962	18926	existing	existing	existing	existing	non-existing	non-existing	30540	31502	28428	29612	24668	28183	-	-	-	-
Bacillus wiedmannii AFS026476	Firmicutes	Bacteria	NZ_NUAU01000008.1	327945	209941	211428	existing	207949	209913	existing	existing	existing	existing	existing	existing	190442	191998	192584	193510	193557	197072	201516	203606	203812-200264	205767-201079
Bacillus wiedmannii AFS089424	Firmicutes	Bacteria	NZ_NVPF01000008.1	53024	19157	20650	existing	20678	22642	existing	existing	existing	existing	non-existing	non-existing	34267	35238	32158	33066	28596	31913	-	-	-	-
Bacteroides fragilis 2-F-2 #4	Bacteroidetes	Bacteria	NZ_JGDM01000197.1	3725	53	1360	existing	2602	3462	existing	non-existing	non-existing	non-existing	non-existing	existing	-	-	-	-	-	-	-	-	1387	3441
Bacteroides fragilis 2-F-2 #5	Bacteroidetes	Bacteria	NZ_JGCN01000017.1	58877	53330	54637	existing	51228	52088	existing	non-existing	non-existing	non-existing	non-existing	existing	-	-	-	-	-	-	-	-	51249	53303
Bacteroides fragilis 3976T8	Bacteroidetes	Bacteria	NZ_JGDS01000035.1	28295	5620	6927	existing	3545	4378	existing	non-existing	non-existing	non-existing	non-existing	existing	-	-	-	-	-	-	-	-	3542	5593
Bacteroides sp. 2_1_33B	Bacteroidetes	Bacteria	NZ_GG705149.1	1533097	745926	747239	existing	748481	749341	existing	non-existing	non-existing	non-existing	non-existing	existing	-	-	-	-	-	-	-	-	747266	749320
Belliella baltica DSM 15883	Bacteroidetes	Bacteria	NC_018010.1	4196595	1006144	1007343	existing	1004046	1004897	existing	non-existing	non-existing	non-existing	existing	existing	-	-	-	-	-	-	1000019	1001977	997624-1005417	999624-1006109
Bermanella marisrubri RED65	Proteobacteria	Bacteria	NZ_CH724115.1	356934	185212	186576	existing	186687	188648	existing	existing	existing	existing	non-existing	non-existing	197816	199390	196470	197810	192452-191636-192605	196486-196486-196486	-	-	-	-
Bordetella genomosp. 7 AU18089	Proteobacteria	Bacteria	NZ_NEVK01000008.1	778384	32337	33749	existing	34947	35747	existing	non-existing	non-existing	non-existing	non-existing	non-existing	-	-	-	-	-	-	-	-	-	-
Bordetella trematum isolate E202	Proteobacteria	Bacteria	NZ_CP018898.1	4321461	413044	414084	existing	415620	416417	existing	non-existing	non-existing	non-existing	non-existing	non-existing	-	-	-	-	-	-	-	-	-	-
Brenneria roseae subsp. americana LMG 27715	Proteobacteria	Bacteria	NZ_QDKJ01000003.1	425295	296550	297953	existing	298108	300078	existing	existing	existing	existing	non-existing	non-existing	309115-310241-309133	310251-310765-310260	307784	309106	302722	307800	-	-	-	-
Burkholderia multivorans AU25057	Proteobacteria	Bacteria	NZ_PVGW01000075.1	49816	35621	36946	existing	33517	34308	existing	non-existing	non-existing	non-existing	non-existing	non-existing	-	-	-	-	-	-	-	-	-	-
Burkholderia multivorans MSMB2021WGS	Proteobacteria	Bacteria	NZ_LPCH01000050.1	94185	86982	88022	existing	89585	90367	existing	non-existing	non-existing	non-existing	non-existing	existing	-	-	-	-	-	-	-	-	88286	90301
Burkholderia pseudomallei 12-40	Proteobacteria	Bacteria	NZ_CSLM01000010.1	224987	107516	108859	existing	109987	110919	existing	non-existing	non-existing	non-existing	existing	non-existing	-	-	-	-	-	-	111445	113202	-	-
Burkholderia pseudomallei 15-10	Proteobacteria	Bacteria	NZ_CFNO01000009.1	222449	115912	117255	existing	113852	114784	existing	non-existing	non-existing	non-existing	existing	non-existing	-	-	-	-	-	-	111569	113326	-	-
Burkholderia pseudomallei 153	Proteobacteria	Bacteria	NZ_CFVU01000034.1	41548	18723	20066	existing	16663	17595	existing	non-existing	non-existing	non-existing	existing	non-existing	-	-	-	-	-	-	14380	16137	-	-
Burkholderia pseudomallei 15-40	Proteobacteria	Bacteria	NZ_CSLN01000012.1	222460	115910	117253	existing	113850	114782	existing	non-existing	non-existing	non-existing	existing	non-existing	-	-	-	-	-	-	111567	113324	-	-
Burkholderia pseudomallei 17	Proteobacteria	Bacteria	NZ_CSKA01000018.1	132646	26080	27423	existing	24020	24952	existing	non-existing	non-existing	non-existing	existing	non-existing	-	-	-	-	-	-	21737	23494	-	-
Burkholderia pseudomallei 33	Proteobacteria	Bacteria	NZ_CFVM01000012.1	222452	115909	117252	existing	113849	114781	existing	non-existing	non-existing	non-existing	existing	non-existing	-	-	-	-	-	-	111566	113323	-	-
Burkholderia pseudomallei 4033-10	Proteobacteria	Bacteria	NZ_CSKC01000012.1	226106	119574	120917	existing	117514	118446	existing	non-existing	non-existing	non-existing	existing	non-existing	-	-	-	-	-	-	115231	116988	-	-
Burkholderia pseudomallei 4044-138	Proteobacteria	Bacteria	NZ_CSKD01000010.1	223149	105206	106549	existing	107677	108609	existing	non-existing	non-existing	non-existing	existing	non-existing	-	-	-	-	-	-	109135	110892	-	-
Burkholderia pseudomallei 4094-0081	Proteobacteria	Bacteria	NZ_CFVP01000012.1	226038	105217	106560	existing	107688	108620	existing	non-existing	non-existing	non-existing	existing	non-existing	-	-	-	-	-	-	109146	110903	-	-
Burkholderia pseudomallei 48	Proteobacteria	Bacteria	NZ_CIAW01000011.1	222464	105215	106558	existing	107686	108618	existing	non-existing	non-existing	non-existing	existing	non-existing	-	-	-	-	-	-	109144	110901	-	-
Burkholderia pseudomallei 54	Proteobacteria	Bacteria	NZ_CFVK01000011.1	222436	105212	106555	existing	107683	108615	existing	non-existing	non-existing	non-existing	existing	non-existing	-	-	-	-	-	-	109141	110898	-	-
Burkholderia pseudomallei AH1	Proteobacteria	Bacteria	NZ_CFVO01000010.1	222439	115883	117226	existing	113823	114755	existing	non-existing	non-existing	non-existing	existing	non-existing	-	-	-	-	-	-	111540	113297	-	-
Burkholderia pseudomallei Bp22	Proteobacteria	Bacteria	CM001156.1	3983232	3626856	3628199	existing	3624796	3625728	existing	non-existing	non-existing	non-existing	existing	non-existing	-	-	-	-	-	-	3622513	3624270	-	-
Burkholderia pseudomallei D7	Proteobacteria	Bacteria	NZ_CSKH01000009.1	222448	115892	117235	existing	113832	114764	existing	non-existing	non-existing	non-existing	existing	non-existing	-	-	-	-	-	-	111549	113306	-	-
Burkholderia pseudomallei DR08726/01	Proteobacteria	Bacteria	NZ_CSKJ01000008.1	222417	115868	117211	existing	113808	114740	existing	non-existing	non-existing	non-existing	existing	non-existing	-	-	-	-	-	-	111525	113282	-	-
Burkholderia pseudomallei I6	Proteobacteria	Bacteria	NZ_CGFE01000011.1	221949	105188	106531	existing	107659	108591	existing	non-existing	non-existing	non-existing	existing	non-existing	-	-	-	-	-	-	109117	110874	-	-
Burkholderia pseudomallei MSHR0120	Proteobacteria	Bacteria	NZ_LXCB01000005.1	44002	22879	24207	existing	25668	26348	existing	non-existing	non-existing	non-existing	existing	existing	-	-	-	-	-	-	31792	33873	30518-24408	31573-25352
Burkholderia pseudomallei MSHR1029	Proteobacteria	Bacteria	NZ_KN360700.1	3999461	1712113	1713456	existing	1714584	1715516	existing	non-existing	non-existing	non-existing	existing	non-existing	-	-	-	-	-	-	1716042	1717799	-	-
Burkholderia pseudomallei MSHR1088	Proteobacteria	Bacteria	NZ_LXAU01000027.1	44046	22901	24229	existing	25690	26370	existing	non-existing	non-existing	non-existing	existing	existing	-	-	-	-	-	-	31814	33895	30540-24430	31595-25374
Burkholderia pseudomallei MSHR1328	Proteobacteria	Bacteria	NZ_CM003196.1	3975521	2372542	2373870	existing	2370401	2371081	existing	non-existing	non-existing	non-existing	existing	existing	-	-	-	-	-	-	2362876	2364957	2365176-2371397	2366231-2372341
Burkholderia pseudomallei MSHR1357	Proteobacteria	Bacteria	NZ_KN323054.1	5845551	5483590	5484918	existing	5486379	5487059	existing	non-existing	non-existing	non-existing	existing	existing	-	-	-	-	-	-	5492503	5494584	5491229-5485119	5492284-5486063
Burkholderia pseudomallei MSHR1950	Proteobacteria	Bacteria	NZ_ARZH01000301.1	6051	3866	4927	existing	1582	2268	existing	non-existing	non-existing	non-existing	non-existing	existing	-	-	-	-	-	-	-	-	1693	3615
Burkholderia pseudomallei QCMRI_BP18	Proteobacteria	Bacteria	NZ_JYBI01000010.1	200385	61251	62594	existing	59191	60123	existing	non-existing	non-existing	non-existing	existing	non-existing	-	-	-	-	-	-	56908	58665	-	-
Burkholderia pseudomallei SW1	Proteobacteria	Bacteria	NZ_CFWA01000011.1	222431	115895	117238	existing	113835	114767	existing	non-existing	non-existing	non-existing	existing	non-existing	-	-	-	-	-	-	111552	113309	-	-
Burkholderia pseudomallei SW9	Proteobacteria	Bacteria	NZ_CSLO01000004.1	457166	105212	106555	existing	107683	108615	existing	non-existing	non-existing	non-existing	existing	non-existing	-	-	-	-	-	-	109141	110898	-	-
Burkholderia pseudomallei TSV 48	Proteobacteria	Bacteria	NZ_CP009161.1	4110442	3565961	3567304	existing	3563901	3564833	existing	non-existing	non-existing	non-existing	existing	non-existing	-	-	-	-	-	-	3561618	3563375	-	-
Burkholderia sp. AU31280	Proteobacteria	Bacteria	NZ_NKFF01000002.1	238134	128557	129900	existing	131028	131960	existing	non-existing	non-existing	non-existing	existing	non-existing	-	-	-	-	-	-	132486	134243	-	-
Burkholderia stagnalis MSMB1966	Proteobacteria	Bacteria	NZ_LOZS01000068.1	348862	99370	100764	existing	97306	98172	existing	non-existing	non-existing	non-existing	non-existing	non-existing	-	-	-	-	-	-	-	-	-	-
Burkholderia stagnalis MSMB754WGS	Proteobacteria	Bacteria	NZ_LPLL01000051.1	195528	30341	31684	existing	28277	29050	existing	non-existing	non-existing	non-existing	non-existing	existing	-	-	-	-	-	-	-	-	28256	30214
Burkholderia territorii MSMB1914WGS	Proteobacteria	Bacteria	NZ_LPBT01000033.1	209253	1431	2708	existing	4142	4801	existing	non-existing	non-existing	non-existing	non-existing	existing	-	-	-	-	-	-	-	-	2792	4759
Burkholderia territorii MSMB1917WGS	Proteobacteria	Bacteria	NZ_LPGX01000005.1	209253	1431	2708	existing	4142	4801	existing	non-existing	non-existing	non-existing	non-existing	existing	-	-	-	-	-	-	-	-	2792	4759
Burkholderia ubonensis MSMB0166	Proteobacteria	Bacteria	NZ_MEBA01000084.1	44944	7438	8781	existing	5374	6147	existing	non-existing	non-existing	non-existing	non-existing	existing	-	-	-	-	-	-	-	-	5353	7311
Burkholderia ubonensis MSMB1182	Proteobacteria	Bacteria	NZ_LOVI01000052.1	609719	427754	429085	existing	429204	431210	existing	non-existing	non-existing	non-existing	non-existing	non-existing	-	-	-	-	-	-	-	-	-	-
Burkholderia ubonensis MSMB1206WGS	Proteobacteria	Bacteria	NZ_LPEC01000033.1	331381	111705	113036	existing	113155	115161	existing	non-existing	non-existing	non-existing	non-existing	non-existing	-	-	-	-	-	-	-	-	-	-
Burkholderia ubonensis MSMB1623WGS	Proteobacteria	Bacteria	NZ_LPAS01000047.1	615548	383949	385277	existing	381808	382488	existing	non-existing	non-existing	non-existing	existing	existing	-	-	-	-	-	-	374283	376364	376583-382804	377638-383748
Burkholderia ubonensis MSMB2179WGS	Proteobacteria	Bacteria	NZ_LPJI01000062.1	243778	90895	92226	existing	92345	94351	existing	non-existing	non-existing	non-existing	non-existing	non-existing	-	-	-	-	-	-	-	-	-	-
Burkholderia ubonensis MSMB742WGS	Proteobacteria	Bacteria	NZ_LPLF01000009.1	222774	194686	196017	existing	196136	198142	existing	non-existing	non-existing	non-existing	non-existing	non-existing	-	-	-	-	-	-	-	-	-	-
Burkholderia vietnamiensis FL-5-2-10-S1-D0	Proteobacteria	Bacteria	NZ_LOWR01000074.1	9447	1892	2932	existing	4495	5250	existing	non-existing	non-existing	non-existing	non-existing	non-existing	-	-	-	-	-	-	-	-	-	-
Burkholderia vietnamiensis FL-5-2-10-S2-D0	Proteobacteria	Bacteria	NZ_LOWT01000011.1	9445	1892	2932	existing	4495	5250	existing	non-existing	non-existing	non-existing	non-existing	non-existing	-	-	-	-	-	-	-	-	-	-
Burkholderiaceae bacterium 16	Proteobacteria	Bacteria	NZ_JYOD01000038.1	46311	1342	2751	existing	4173	4910	existing	non-existing	non-existing	non-existing	non-existing	existing	-	-	-	-	-	-	-	-	2961	4874
Butyricicoccus pullicaecorum An179	Firmicutes	Bacteria	NZ_NFKL01000005.1	179211	174392	175753	existing	177006	177875	existing	existing	existing	existing	non-existing	non-existing	165955	166782	167819	169066	169281	174329	-	-	-	-
Butyrivibrio sp. Su6	Firmicutes	Bacteria	NZ_FNUR01000002.1	414913	203814	205172	existing	206366	207229	existing	non-existing	non-existing	non-existing	existing	non-existing	-	-	-	-	-	-	197948	199258	-	-
Caballeronia megalochromosomata JC2949	Proteobacteria	Bacteria	NZ_LRBF01000073.1	71984	57129	58532	existing	55014	55772	existing	non-existing	non-existing	non-existing	non-existing	non-existing	-	-	-	-	-	-	-	-	-	-
Caldibacillus debilis B4135	Firmicutes	Bacteria	NZ_LQYT01000015.1	18751	8814	10307	existing	6831	7619	existing	non-existing	non-existing	non-existing	non-existing	non-existing	-	-	-	-	-	-	-	-	-	-
Calothrix elsteri CCALA 953	Cyanobacteria	Bacteria	NZ_NTFS01000088.1	18495	10846	12288	existing	9585	10538	existing	non-existing	non-existing	non-existing	non-existing	existing	-	-	-	-	-	-	-	-	15063	17009
Calothrix parasitica NIES-267	Cyanobacteria	Bacteria	NZ_AP018227.1	8952435	3972723	3974159	existing	3970309	3971112	existing	non-existing	non-existing	non-existing	existing	existing	-	-	-	-	-	-	3982327	3983004	3979076	3981019
Calothrix sp. HK-06	Cyanobacteria	Bacteria	NZ_MRCD01000016.1	125333	5198	6559	existing	8230	8988	existing	non-existing	non-existing	non-existing	non-existing	existing	-	-	-	-	-	-	-	-	388-8359	2334-8976
Calothrix sp. NIES-3974	Cyanobacteria	Bacteria	NZ_AP018254.1	5985875	3526954	3528159	existing	3524374	3526359	existing	non-existing	non-existing	non-existing	non-existing	non-existing	-	-	-	-	-	-	-	-	-	-
Calothrix sp. NIES-4071	Cyanobacteria	Bacteria	NZ_AP018255.1	11064963	1946956	1948389	existing	1949910	1950662	existing	non-existing	non-existing	non-existing	existing	existing	-	-	-	-	-	-	1938452	1939783	1940365-1950036-1948680	1942311-1950650-1949270
Calothrix sp. NIES-4101	Cyanobacteria	Bacteria	NZ_AP018280.1	7235916	5177953	5179401	existing	5175495	5177483	existing	non-existing	non-existing	non-existing	existing	existing	-	-	-	-	-	-	5184651	5186027	5182029	5183975
Calothrix sp. NIES-4101 plasmid plasmid1	Cyanobacteria	Bacteria	NZ_AP018274.1	2974672	2056516	2057964	existing	2058434	2060422	existing	non-existing	non-existing	non-existing	existing	existing	-	-	-	-	-	-	2049890	2051266	2051942	2053888
Calothrix sp. NIES-4105	Cyanobacteria	Bacteria	NZ_AP018290.1	11062175	1946904	1948337	existing	1949858	1950610	existing	non-existing	non-existing	non-existing	existing	existing	-	-	-	-	-	-	1938400	1939731	1940313-1949984-1948628	1942259-1950598-1949218
Calothrix sp. PCC 6303	Cyanobacteria	Bacteria	NC_019751.1	6767834	5998511	5999869	existing	5997323	5998264	existing	non-existing	non-existing	non-existing	existing	existing	-	-	-	-	-	-	6005777	6007081	6002902-5997371	6004848-5998264
Calothrix sp. PCC 7103	Cyanobacteria	Bacteria	NZ_KB217478.1	8793494	995959	997320	existing	998985	999743	existing	non-existing	non-existing	non-existing	existing	existing	-	-	-	-	-	-	964786	965454	966689-997746	968644-999662
Calothrix sp. PCC 7507	Cyanobacteria	Bacteria	NC_019682.1	7023215	5138643	5139992	existing	5140898	5142865	existing	non-existing	non-existing	non-existing	existing	existing	-	-	-	-	-	-	5110604	5111272	5128472	5130418
Campylobacter concisus P10CDO-S1	Proteobacteria	Bacteria	NZ_PIRF01000001.1	374282	235986	237029	existing	233832	234458	existing	non-existing	non-existing	non-existing	non-existing	non-existing	-	-	-	-	-	-	-	-	-	-
Campylobacter sp. P091	Proteobacteria	Bacteria	NZ_MJKZ01000001.1	390003	28868	29923	existing	31460	32107	existing	non-existing	non-existing	non-existing	non-existing	non-existing	-	-	-	-	-	-	-	-	-	-
Candidatus Bathyarchaeota archaeon isolate fen_992	Bathyarchaeota	archaea	PLNS01000021.1	102837	31892	33274	existing	33298	35331	existing	non-existing	non-existing	non-existing	non-existing	existing	-	-	-	-	-	-	-	-	33298	34023
Candidatus Bathyarchaeota archaeon isolate fen_993	Bathyarchaeota	archaea	PLLN01000017.1	68809	35254	36636	existing	33197	35230	existing	non-existing	non-existing	non-existing	non-existing	existing	-	-	-	-	-	-	-	-	35230	34505
Candidatus Heimdallarchaeota archaeon LC_3	Heimdallarchaeota	archaea	MDVS01000131.1	64811	35073	36533	existing	37878	38510	existing	non-existing	non-existing	non-existing	non-existing	existing	-	-	-	-	-	-	-	-	36534	37304
Candidatus Nitrosomarinus catalina SPOT01	Thaumarchaeota	archaea	NZ_CP021324.1	1360076	999078	1000565	existing	997019	999040	existing	non-existing	non-existing	non-existing	existing	existing	-	-	-	-	-	-	992161-1005340	994377-1005984	989588	990682
Candidatus Nitrosopumilus salaria BD31	Thaumarchaeota	archaea	NZ_AEXL02000161.1	47053	43038	44530	existing	40741	41964	existing	non-existing	non-existing	non-existing	existing	non-existing	-	-	-	-	-	-	32809	34863	-	-
Candidatus Pelagibacter ubique HTCC1002	Proteobacteria	Bacteria	NZ_CH724130.1	1324008	74276	75595	existing	76816	77649	existing	non-existing	non-existing	non-existing	non-existing	non-existing	-	-	-	-	-	-	-	-	-	-
Candidatus Thiodiazotropha endoloripes isolate G_A	Proteobacteria	Bacteria	NZ_LVJW01000003.1	2390107	802335	803678	existing	803786	805765	existing	non-existing	non-existing	non-existing	non-existing	non-existing	-	-	-	-	-	-	-	-	-	-
Capnocytophaga canimorsus Rmd13-Crie	Bacteroidetes	Bacteria	CP029450.1	2439735	2403090	2404409	existing	2405606	2406436	existing	non-existing	non-existing	non-existing	non-existing	non-existing	-	-	-	-	-	-	-	-	-	-
Caryophanon latum DSM 14151	Firmicutes	Bacteria	NZ_MATO01000056.1	88223	72006	73529	existing	74830	75510	existing	existing	existing	existing	non-existing	existing	69331-69334-68470	70077-70110-70110	67057	67986	63429-63489-63489	67061-66467-67016	-	-	59386	60270
Catonella morbi ATCC 51271	Firmicutes	Bacteria	NZ_KI535366.1	814431	604251	605690	existing	602200	603075	existing	non-existing	non-existing	non-existing	non-existing	non-existing	-	-	-	-	-	-	-	-	-	-
Cedecea neteri ND14a	Proteobacteria	Bacteria	NZ_CP009459.1	4659311	501728	503131	existing	503286	505265	existing	existing	existing	existing	non-existing	non-existing	513560	515206	512230	513552	507168	512246	-	-	-	-
Celeribacter neptunius DSM 26471	Proteobacteria	Bacteria	NZ_FORH01000011.1	93987	11226	12632	existing	12641	14506	existing	non-existing	non-existing	non-existing	existing	non-existing	-	-	-	-	-	-	16358	18160	-	-
Cellvibrio sp. OA-2007	Proteobacteria	Bacteria	NZ_BBUL01000085.1	130435	105068	106453	existing	103008	104972	existing	existing	existing	existing	non-existing	non-existing	91159	92754	92763	94139	94123	99237	-	-	-	-
Cenarchaeum symbiosum B clone C16A06	Thaumarchaeota	archaea	DQ397878.1	33861	24443	25831	existing	25848	27851	existing	non-existing	non-existing	non-existing	existing	non-existing	-	-	-	-	-	-	29604	31679	-	-
Chelativorans sp. BNC1 plasmid 3	Proteobacteria	Bacteria	NC_008244.1	47561	9523	10848	existing	7436	8224	existing	non-existing	non-existing	non-existing	existing	non-existing	-	-	-	-	-	-	1	1266	-	-
Chloroflexi bacterium Kir15-3F	Chloroflexi	Bacteria	NZ_NQWI01000031.1	48806	37113	38510	existing	35009	37054	existing	non-existing	non-existing	non-existing	existing	non-existing	-	-	-	-	-	-	30368	31243	-	-
Chlorogloea sp. CCALA 695	Cyanobacteria	Bacteria	NZ_PVWN01000002.1	226667	64120	65478	existing	65612	67594	existing	non-existing	non-existing	non-existing	non-existing	non-existing	-	-	-	-	-	-	-	-	-	-
Chlorogloeopsis fritschii PCC 6912	Cyanobacteria	Bacteria	NZ_AJLN01000081.1	118406	8956	10344	existing	11890	12609	existing	non-existing	non-existing	non-existing	non-existing	existing	-	-	-	-	-	-	-	-	11977	12594
Chlorogloeopsis fritschii PCC 9212	Cyanobacteria	Bacteria	NZ_AJLM01000015.1	118406	108064	109452	existing	105799	106518	existing	non-existing	non-existing	non-existing	non-existing	existing	-	-	-	-	-	-	-	-	105814	106431
Chromobacterium haemolyticum T124	Proteobacteria	Bacteria	NZ_JRFR01000020.1	136008	36199	37557	existing	38850	39590	existing	non-existing	non-existing	non-existing	existing	existing	-	-	-	-	-	-	46702	48759	37683-45431	39539-46486
Chromobacterium sp. F49	Proteobacteria	Bacteria	NZ_LQNP01000012.1	200856	190727	192085	existing	188601	189434	existing	non-existing	non-existing	non-existing	non-existing	existing	-	-	-	-	-	-	-	-	188745	190601
Chromobacterium subtsugae F49	Proteobacteria	Bacteria	NZ_JWJN01000001.1	200843	8763	10121	existing	11414	12247	existing	non-existing	non-existing	non-existing	non-existing	existing	-	-	-	-	-	-	-	-	10247	12103
Chromobacterium violaceum 16-419A 2	Proteobacteria	Bacteria	NZ_MUKQ01000002.1	439406	189638	190888	existing	187556	188407	existing	non-existing	non-existing	non-existing	non-existing	non-existing	-	-	-	-	-	-	-	-	-	-
Chromobacterium violaceum 16-419B 2	Proteobacteria	Bacteria	NZ_MUKR01000002.1	439406	248519	249769	existing	251000	251851	existing	non-existing	non-existing	non-existing	non-existing	non-existing	-	-	-	-	-	-	-	-	-	-
Chromobacterium violaceum ATCC 315322	Proteobacteria	Bacteria	NZ_PKBZ01000001.1	4756791	2944721	2946079	existing	2947372	2948205	existing	non-existing	non-existing	non-existing	non-existing	existing	-	-	-	-	-	-	-	-	2946205	2948061
Chromobacterium violaceum Cv017	Proteobacteria	Bacteria	NZ_LKIW01000104.1	35126	19145	20503	existing	17019	17852	existing	non-existing	non-existing	non-existing	non-existing	existing	-	-	-	-	-	-	-	-	17163	19019
Chroococcales cyanobacterium IPPAS B-1203	Cyanobacteria	Bacteria	NZ_PEIG01000006.1	398834	363275	364705	existing	367780	368592	existing	non-existing	non-existing	non-existing	non-existing	existing	-	-	-	-	-	-	-	-	358752	360695
Chroococcidiopsis cubana CCALA 043	Cyanobacteria	Bacteria	NZ_PVWM01000035.1	22784	10569	11996	existing	8431	9165	existing	non-existing	non-existing	non-existing	non-existing	existing	-	-	-	-	-	-	-	-	16937	18880
Chroococcidiopsis sp. CCALA 051	Cyanobacteria	Bacteria	NZ_PYCI01000092.1	27326	7985	9412	existing	10816	11550	existing	non-existing	non-existing	non-existing	non-existing	existing	-	-	-	-	-	-	-	-	3	1931
Chroococcidiopsis sp. TS-821	Cyanobacteria	Bacteria	NZ_MVDI01000001.1	1686017	350025	351392	existing	354470	355195	existing	non-existing	non-existing	non-existing	non-existing	existing	-	-	-	-	-	-	-	-	345251	347194
Chroococcidiopsis thermalis PCC 7203	Cyanobacteria	Bacteria	NC_019695.1	6315792	2988127	2989497	existing	2990901	2991635	existing	non-existing	non-existing	non-existing	non-existing	existing	-	-	-	-	-	-	-	-	2979456	2981399
Chroogloeocystis siderophila 5.2 s.c.1	Cyanobacteria	Bacteria	NZ_MRCC01000013.1	168862	50457	51905	existing	55043	55765	existing	non-existing	non-existing	non-existing	non-existing	existing	-	-	-	-	-	-	-	-	43820	45763
Citrobacter koseri ATCC BAA-895	Proteobacteria	Bacteria	NC_009792.1	4720462	3259232	3260692	existing	3257145	3258017	existing	non-existing	non-existing	non-existing	non-existing	non-existing	-	-	-	-	-	-	-	-	-	-
Citrobacter sp. KTE30	Proteobacteria	Bacteria	NZ_KB976055.1	4176622	331240	332655	existing	329133	331109	existing	existing	existing	existing	non-existing	non-existing	318791	320437	320445	321776	321760	326838	-	-	-	-
Clostridiales bacterium CCNA10	Firmicutes	Bacteria	AP018533.1	3558314	2968200	2969507	existing	2970798	2971622	existing	non-existing	non-existing	non-existing	non-existing	existing	-	-	-	-	-	-	-	-	2971011	2971610
Clostridium beijerinckii NCIMB 14988	Firmicutes	Bacteria	NZ_CP010086.2	6485394	2935607	2936989	existing	2938169	2939026	existing	non-existing	non-existing	non-existing	non-existing	non-existing	-	-	-	-	-	-	-	-	-	-
Clostridium botulinum 12LNR10-CD	Firmicutes	Bacteria	NZ_LGVQ01000036.1	42537	2600	3505	existing	5196	6323	existing	existing	existing	existing	non-existing	non-existing	14536	16233	13123	14415	9501-7974-7974	13130-12620-12935	-	-	-	-
Clostridium botulinum 12LNRI-CD	Firmicutes	Bacteria	NZ_LGVR01000020.1	42537	39033	39938	existing	36215	37342	existing	existing	existing	existing	non-existing	non-existing	26305	28002	28123	29415	29408-29918-29603	33037-34564-34564	-	-	-	-
Clostridium botulinum 29401-CD	Firmicutes	Bacteria	NZ_LGVP01000018.1	61577	38839	39744	existing	36021	37148	existing	existing	existing	existing	non-existing	non-existing	26111	27808	27929	29221	29214-29724-29409	32843-34370-34370	-	-	-	-
Clostridium botulinum 43243-CD	Firmicutes	Bacteria	NZ_LGVU01000039.1	42343	38839	39744	existing	36021	37148	existing	existing	existing	existing	non-existing	non-existing	26111	27808	27929	29221	29214-29724-29409	32843-34370-34370	-	-	-	-
Clostridium botulinum 48212-CD	Firmicutes	Bacteria	NZ_LGVS01000043.1	61653	38882	39787	existing	36064	37191	existing	existing	existing	existing	non-existing	non-existing	26154	27851	27972	29264	29257-29767-29452	32886-34413-34413	-	-	-	-
Clostridium botulinum 50867-CD	Firmicutes	Bacteria	NZ_LHYQ01000049.1	35760	12990	13895	existing	10172	11299	existing	existing	existing	existing	non-existing	non-existing	262	1959	2080	3372	3365-3875-3560	6994-8521-8521	-	-	-	-
Clostridium botulinum 55741-CD	Firmicutes	Bacteria	NZ_LHYR01000016.1	61810	38839	39744	existing	36021	37148	existing	existing	existing	existing	non-existing	non-existing	26111	27808	27929	29221	29214-29724-29409	32843-34370-34370	-	-	-	-
Clostridium botulinum 58272-CD	Firmicutes	Bacteria	NZ_LHYS01000015.1	61535	21792	22697	existing	24388	25515	existing	existing	existing	existing	non-existing	non-existing	33728	35425	32315	33607	28693-27166-27166	32322-31812-32127	-	-	-	-
Clostridium botulinum 58752-CD	Firmicutes	Bacteria	NZ_LHYT01000005.1	61652	21866	22771	existing	24462	25589	existing	existing	existing	existing	non-existing	non-existing	33802	35499	32389	33681	28767-27240-27240	32396-31886-32201	-	-	-	-
Clostridium botulinum 69285-CD	Firmicutes	Bacteria	NZ_LHYU01000055.1	61722	21979	22884	existing	24575	25702	existing	existing	existing	existing	non-existing	non-existing	33915	35612	32502	33794	28880-27353-27353	32509-31999-32314	-	-	-	-
Clostridium botulinum 71840-CD	Firmicutes	Bacteria	NZ_LHYV01000014.1	49113	9140	10045	existing	11736	12863	existing	existing	existing	existing	non-existing	non-existing	21076	22773	19663	20955	16041-14514-14514	19670-19160-19475	-	-	-	-
Clostridium botulinum BKT015925	Firmicutes	Bacteria	NC_015425.1	2773157	2244042	2244947	existing	2246638	2247765	existing	existing	existing	existing	non-existing	non-existing	2255978	2257675	2254565	2255857	2250943-2249416-2249416	2254572-2254062-2254377	-	-	-	-
Clostridium botulinum BKT028387	Firmicutes	Bacteria	NZ_AESB01000010.1	48888	9162	10067	existing	11758	12885	existing	existing	existing	existing	non-existing	non-existing	21098	22795	19685	20977	16063-14536-14536	19692-19182-19497	-	-	-	-
Clostridium botulinum C/D Sp77	Firmicutes	Bacteria	NZ_JENQ01000028.1	34339	21862	22767	existing	24458	25585	existing	non-existing	existing	existing	non-existing	non-existing	-	-	32385	33677	28763-27236-27236	32392-31882-32197	-	-	-	-
Clostridium botulinum V891	Firmicutes	Bacteria	NZ_AESC02000072.1	48928	38843	39748	existing	36025	37152	existing	existing	existing	existing	non-existing	non-existing	26115	27812	27933	29225	29218-29728-29413	32847-34374-34374	-	-	-	-
Clostridium clostridioforme CM201	Firmicutes	Bacteria	NZ_KB850936.1	2393545	2322534	2323853	existing	2320420	2321244	existing	non-existing	non-existing	non-existing	non-existing	existing	-	-	-	-	-	-	-	-	2320432	2322393
Clostridium paraputrificum LH025	Firmicutes	Bacteria	NZ_OBJN01000001.1	605186	495495	496376	existing	497053	497991	existing	existing	existing	existing	non-existing	non-existing	509442	511160	508053	509168	502937	508060	-	-	-	-
Clostridium paraputrificum LH141	Firmicutes	Bacteria	NZ_OBIP01000007.1	204206	115106	115987	existing	113491	114429	existing	existing	existing	existing	non-existing	non-existing	100322	102040	102314	103429	103422	108545	-	-	-	-
Coleofasciculus chthonoplastes PCC 7420	Cyanobacteria	Bacteria	NZ_DS989849.1	293560	149310	150734	existing	146677	148659	existing	non-existing	non-existing	non-existing	existing	non-existing	-	-	-	-	-	-	165687	167603	-	-
Colwellia sp. Arc7-D	Proteobacteria	Bacteria	NZ_CP028924.1	4305442	1454454	1455605	existing	1452065	1452964	existing	existing	existing	existing	non-existing	existing	1440220	1441812	1441844	1443124	1443108	1446920	-	-	1452089	1454032
Colwellia sp. Bg11-28	Proteobacteria	Bacteria	NZ_PJBA01000006.1	2027474	1060695	1062188	existing	1058663	1060636	existing	non-existing	non-existing	non-existing	existing	existing	-	-	-	-	-	-	1047223	1049184	1049395	1051335
Colwellia sp. TT2012	Proteobacteria	Bacteria	NZ_LJYX01000009.1	204491	81650	83149	existing	79627	81591	existing	existing	existing	existing	non-existing	non-existing	65570	67135	67243	68514	68498	72265	-	-	-	-
Comamonas testosteroni D4	Proteobacteria	Bacteria	NZ_AWTQ01000022.1	32449	27973	29304	existing	30568	31380	existing	non-existing	non-existing	non-existing	non-existing	non-existing	-	-	-	-	-	-	-	-	-	-
Crinalium epipsammum PCC 9333	Cyanobacteria	Bacteria	NC_019753.1	5315554	1709925	1711349	existing	1708851	1709663	existing	non-existing	non-existing	non-existing	existing	non-existing	-	-	-	-	-	-	1729515	1730843	-	-
Crocosphaera watsonii WH 0003	Cyanobacteria	Bacteria	NZ_AESD01000630.1	28603	3054	4466	existing	186	2168	existing	non-existing	non-existing	non-existing	non-existing	existing	-	-	-	-	-	-	-	-	267	2168
Crocosphaera watsonii WH 0402	Cyanobacteria	Bacteria	NZ_CAQN01000129.1	35780	16252	17664	existing	13384	15366	existing	non-existing	non-existing	non-existing	non-existing	existing	-	-	-	-	-	-	-	-	13465	15366
Cronobacter dublinensis cro1046A2-1	Proteobacteria	Bacteria	NZ_NRNX01000014.1	93433	18482	19885	existing	16354	18327	existing	existing	existing	existing	non-existing	non-existing	7707	9299	9326	10657	10641	15440	-	-	-	-
Cronobacter dublinensis cro1364W	Proteobacteria	Bacteria	NZ_NROL01000019.1	65157	9927	11348	existing	7820	9790	existing	non-existing	non-existing	non-existing	non-existing	non-existing	-	-	-	-	-	-	-	-	-	-
Cronobacter dublinensis cro965C1	Proteobacteria	Bacteria	NZ_NRNO01000108.1	5616	2022	3425	existing	3574	5550	existing	non-existing	non-existing	non-existing	non-existing	non-existing	-	-	-	-	-	-	-	-	-	-
Cronobacter dublinensis cro965W	Proteobacteria	Bacteria	NZ_NROO01000018.1	79261	18352	19755	existing	19904	21880	existing	existing	existing	existing	non-existing	non-existing	30506	32152	29179	30519	24129	29195	-	-	-	-
Cronobacter sakazakii cro1509W	Proteobacteria	Bacteria	NZ_NRMK01000053.1	30447	26310	27713	existing	27868	29838	existing	non-existing	non-existing	non-existing	non-existing	non-existing	-	-	-	-	-	-	-	-	-	-
Cronobacter sakazakii cro1537W	Proteobacteria	Bacteria	NZ_MBRX01000087.1	5931	2439	3842	existing	3997	5916	existing	non-existing	non-existing	non-existing	non-existing	non-existing	-	-	-	-	-	-	-	-	-	-
Cronobacter sakazakii cro1539A1-2	Proteobacteria	Bacteria	NZ_NRMH01000034.1	51911	2729	4132	existing	604	2574	existing	non-existing	non-existing	non-existing	non-existing	non-existing	-	-	-	-	-	-	-	-	-	-
Cronobacter sakazakii cro1813C3	Proteobacteria	Bacteria	NZ_NRKA01000003.1	378597	108183	109586	existing	106058	108028	existing	existing	existing	existing	non-existing	non-existing	95800	97446	97454	98773	98757	103820	-	-	-	-
Cronobacter sakazakii cro214W	Proteobacteria	Bacteria	NZ_NRLF01000149.1	21117	17187	18590	existing	18745	20715	existing	non-existing	non-existing	non-existing	non-existing	non-existing	-	-	-	-	-	-	-	-	-	-
Cronobacter sakazakii cro2810A3	Proteobacteria	Bacteria	NZ_MBSB01000097.1	35200	31069	32472	existing	32627	34597	existing	non-existing	non-existing	non-existing	non-existing	non-existing	-	-	-	-	-	-	-	-	-	-
Cronobacter sakazakii cro2834C1	Proteobacteria	Bacteria	NZ_NRMF01000006.1	333670	317849	319252	existing	319407	321377	existing	existing	existing	existing	non-existing	non-existing	329989	331635	328662	329981	323615	328678	-	-	-	-
Cronobacter sakazakii cro392C1	Proteobacteria	Bacteria	NZ_NRMD01000006.1	325704	2780	4183	existing	655	2625	existing	non-existing	non-existing	non-existing	non-existing	non-existing	-	-	-	-	-	-	-	-	-	-
Cronobacter sakazakii cro859W1	Proteobacteria	Bacteria	NZ_NRMJ01000015.1	85051	80920	82323	existing	82478	84448	existing	non-existing	non-existing	non-existing	non-existing	non-existing	-	-	-	-	-	-	-	-	-	-
Cronobacter sakazakii cro946W	Proteobacteria	Bacteria	NZ_NRKD01000002.1	243206	25836	27239	existing	27394	29364	existing	existing	existing	existing	non-existing	non-existing	38300	39946	36973	38292	33198	36989	-	-	-	-
Cronobacter sakazakii ES35 csa35_108	Proteobacteria	Bacteria	NZ_AJLC01000108.1	31777	3907	5310	existing	5465	7435	existing	existing	existing	existing	non-existing	non-existing	16044	17690	15341-14718-15329	16036-15371-15940	9671	14734	-	-	-	-
Cronobacter sakazakii MOD1_16MP002185	Proteobacteria	Bacteria	NZ_PTON01000007.1	491840	217296	218699	existing	215168	217141	existing	existing	existing	existing	non-existing	non-existing	206520	208112	208139	209470	209454	214253	-	-	-	-
Cronobacter sakazakii MOD1_5-17G	Proteobacteria	Bacteria	NZ_NITM01000002.1	541654	322048	323451	existing	323606	325576	existing	existing	existing	existing	non-existing	non-existing	334188	335834	332861	334180	327814	332877	-	-	-	-
Cronobacter sakazakii MOD1_Jor146A	Proteobacteria	Bacteria	NZ_PVMV01000001.1	502844	217296	218699	existing	215168	217141	existing	existing	existing	existing	non-existing	non-existing	206520	208112	208139	209470	209454	214253	-	-	-	-
Cronobacter sakazakii MOD1_Jor151	Proteobacteria	Bacteria	NZ_PVMW01000007.1	337580	14326	15729	existing	12201	14171	existing	existing	existing	existing	non-existing	non-existing	1943	3589	3597	4916	4900	9963	-	-	-	-
Cronobacter sakazakii MOD1_Jor20	Proteobacteria	Bacteria	NZ_PVCA01000015.1	97782	51085	52488	existing	48960	50930	existing	existing	existing	existing	non-existing	non-existing	38703	40349	40357	41676	41660	46723	-	-	-	-
Cronobacter sakazakii MOD1_Jor22	Proteobacteria	Bacteria	NZ_PVCB01000020.1	264765	45160	46563	existing	46718	48688	existing	existing	existing	existing	non-existing	non-existing	57299	58945	55972	57291	50925	55988	-	-	-	-
Cronobacter sakazakii MOD1_Jor44	Proteobacteria	Bacteria	NZ_PVCC01000012.1	337748	14329	15732	existing	12204	14174	existing	existing	existing	existing	non-existing	non-existing	1946	3592	3600	4919	4903	9966	-	-	-	-
Cronobacter sakazakii MOD1_O21_13	Proteobacteria	Bacteria	NZ_PVBW01000023.1	145052	53737	55140	existing	55295	57265	existing	existing	existing	existing	non-existing	non-existing	66202	67848	64875	66194	59825	64891	-	-	-	-
Cronobacter sakazakii MOD1_O21_16	Proteobacteria	Bacteria	NZ_PVSQ01000023.1	241679	225628	227031	existing	227186	229156	existing	existing	existing	existing	non-existing	non-existing	238093	239739	236766	238085	231716	236782	-	-	-	-
Cronobacter sakazakii MOD1_O23mB	Proteobacteria	Bacteria	NZ_PVBZ01000010.1	466061	217443	218846	existing	215318	217288	existing	existing	existing	existing	non-existing	non-existing	205060	206706	206714	208033	208017	213080	-	-	-	-
Cronobacter sakazakii MOD1_O26_1	Proteobacteria	Bacteria	NZ_PVBX01000012.1	337932	321880	323283	existing	323438	325408	existing	existing	existing	existing	non-existing	non-existing	334345	335991	333018	334337	327968	333034	-	-	-	-
Cronobacter sakazakii MOD1_O26_4	Proteobacteria	Bacteria	NZ_PVBY01000006.1	401006	321985	323388	existing	323543	325513	existing	existing	existing	existing	non-existing	non-existing	334125	335771	332798	334117	327751	332814	-	-	-	-
Cronobacter sakazakii MOD1-Anth48g	Proteobacteria	Bacteria	NZ_MRXF01000003.1	84257	68381	69784	existing	69939	71909	existing	existing	existing	existing	non-existing	non-existing	80521	82167	79194	80513	74147	79210	-	-	-	-
Cronobacter turicensis cro2991W	Proteobacteria	Bacteria	NZ_NRJK01000009.1	176399	159973	161376	existing	161531	163510	existing	existing	existing	existing	non-existing	non-existing	172059	173705	170714	172051	165655	170730	-	-	-	-
Cronobacter turicensis cro863W1	Proteobacteria	Bacteria	NZ_NRJL01000010.1	94245	74667	76070	existing	76225	78204	existing	existing	existing	existing	non-existing	non-existing	86752	88398	85407	86744	80348	85423	-	-	-	-
Cronobacter turicensis z3032	Proteobacteria	Bacteria	NC_013282.2	4384463	571520	572923	existing	569386	571365	existing	existing	existing	existing	non-existing	non-existing	559191	560837	560845	562182	562166	567241	-	-	-	-
Cyanobacterium PCC 7702	Cyanobacteria	Bacteria	NZ_KB235926.1	4895220	4079067	4080434	existing	4081965	4082726	existing	non-existing	non-existing	non-existing	non-existing	existing	-	-	-	-	-	-	-	-	4082034	4082651
Cyanosarcina cf. burmensis CCALA 770	Cyanobacteria	Bacteria	NZ_PVWL01000002.1	169545	116438	117865	existing	119269	120003	existing	non-existing	non-existing	non-existing	non-existing	existing	-	-	-	-	-	-	-	-	109172	111115
Cyanothece sp. ATCC 51142	Cyanobacteria	Bacteria	NC_010546.1	4934271	200722	202134	existing	202432	204432	existing	non-existing	non-existing	non-existing	non-existing	existing	-	-	-	-	-	-	-	-	202432	204408
Cyanothece sp. ATCC 51472	Cyanobacteria	Bacteria	NZ_AGJC02000001.1	4932779	1338186	1339598	existing	1339896	1341896	existing	non-existing	non-existing	non-existing	non-existing	existing	-	-	-	-	-	-	-	-	1339896	1341872
Cyanothece sp. CCY0110	Cyanobacteria	Bacteria	NZ_AAXW01000003.1	234954	90448	91872	existing	92219	94201	existing	non-existing	non-existing	non-existing	non-existing	existing	-	-	-	-	-	-	-	-	92219	94120
Cyanothece sp. PCC 7424	Cyanobacteria	Bacteria	NC_011729.1	5942652	5375180	5376523	existing	5380073	5380747	existing	non-existing	non-existing	non-existing	non-existing	non-existing	-	-	-	-	-	-	-	-	-	-
Cyanothece sp. PCC 7822	Cyanobacteria	Bacteria	NC_014501.1	6091620	5175026	5176381	existing	5180461	5181294	existing	non-existing	non-existing	non-existing	non-existing	existing	-	-	-	-	-	-	-	-	5179300	5181210
Cyanothece sp. PCC 8801	Cyanobacteria	Bacteria	NC_011726.1	4679413	2472444	2473814	existing	2470208	2470882	existing	non-existing	non-existing	non-existing	non-existing	non-existing	-	-	-	-	-	-	-	-	-	-
Cyanothece sp. PCC 8802	Cyanobacteria	Bacteria	NC_013161.1	4669813	2474610	2476010	existing	2472374	2473048	existing	non-existing	non-existing	non-existing	non-existing	non-existing	-	-	-	-	-	-	-	-	-	-
Cylindrospermopsis raciborskii C03	Cyanobacteria	Bacteria	NZ_NJHU01000006.1	208912	144520	145965	existing	147496	148284	existing	non-existing	non-existing	non-existing	existing	existing	-	-	-	-	-	-	117006	117677	140081	142027
Cylindrospermopsis raciborskii C04	Cyanobacteria	Bacteria	NZ_NJHT01000027.1	111994	39135	40580	existing	42111	42899	existing	non-existing	non-existing	non-existing	existing	existing	-	-	-	-	-	-	11621	12292	34696	36642
Cylindrospermopsis raciborskii C07	Cyanobacteria	Bacteria	NZ_NJHS01000001.1	103638	39071	40516	existing	42047	42835	existing	non-existing	non-existing	non-existing	existing	existing	-	-	-	-	-	-	11557	12228	34632	36578
Cylindrospermopsis raciborskii CS-505	Cyanobacteria	Bacteria	NZ_LYXA01000001.1	4011384	1070029	1071474	existing	1073005	1073793	existing	non-existing	non-existing	non-existing	existing	existing	-	-	-	-	-	-	1042516	1043187	1065590-1071742	1067536-1072431
Cylindrospermopsis raciborskii CS-508	Cyanobacteria	Bacteria	NZ_MBQX01000037.1	166461	62927	64372	existing	60608	61396	existing	non-existing	non-existing	non-existing	existing	existing	-	-	-	-	-	-	91344	92015	66865-61970	68811-62659
Cylindrospermopsis raciborskii MVCC14	Cyanobacteria	Bacteria	NZ_MBQY01000068.1	182761	145442	146887	existing	148476	149183	existing	non-existing	non-existing	non-existing	existing	existing	-	-	-	-	-	-	118634	119305	141113	143059
Cylindrospermopsis raciborskii S01	Cyanobacteria	Bacteria	NZ_NJIA01000010.1	171843	101966	103411	existing	104942	105730	existing	non-existing	non-existing	non-existing	existing	existing	-	-	-	-	-	-	74452	75123	97527	99473
Cylindrospermopsis raciborskii S05	Cyanobacteria	Bacteria	NZ_NJHZ01000006.1	103645	39083	40528	existing	42059	42847	existing	non-existing	non-existing	non-existing	existing	existing	-	-	-	-	-	-	11569	12240	34644	36590
Cylindrospermopsis raciborskii S06	Cyanobacteria	Bacteria	NZ_NJHY01000220.1	178445	75001	76446	existing	72682	73470	existing	non-existing	non-existing	non-existing	existing	existing	-	-	-	-	-	-	103289	103960	78939	80885
Cylindrospermopsis raciborskii S07	Cyanobacteria	Bacteria	NZ_NJHX01000041.1	157173	92787	94232	existing	95763	96551	existing	non-existing	non-existing	non-existing	existing	existing	-	-	-	-	-	-	65273	65944	88348	90294
Cylindrospermopsis raciborskii S10	Cyanobacteria	Bacteria	NZ_NJHW01000473.1	174803	101974	103419	existing	104950	105738	existing	non-existing	non-existing	non-existing	existing	existing	-	-	-	-	-	-	74460	75131	97535	99481
Cylindrospermopsis raciborskii S14	Cyanobacteria	Bacteria	NZ_NJHV01000493.1	75287	65333	66778	existing	63014	63802	existing	non-existing	non-existing	non-existing	non-existing	existing	-	-	-	-	-	-	-	-	69271	71217
Cylindrospermopsis sp. CR12	Cyanobacteria	Bacteria	NZ_LMVE01000026.1	91171	16681	18126	existing	19657	20445	existing	non-existing	non-existing	non-existing	non-existing	existing	-	-	-	-	-	-	-	-	12201-18394	14147-19083
Cylindrospermum sp. NIES-4074	Cyanobacteria	Bacteria	AP018269.1	6847029	2199573	2200937	existing	2202065	2204029	existing	non-existing	non-existing	non-existing	existing	existing	-	-	-	-	-	-	2188069	2188863	2202050-2190051	2203969-2192000
Cylindrospermum stagnale PCC 7417	Cyanobacteria	Bacteria	NC_019757.1	7003560	1551595	1553043	existing	1554182	1556230	existing	non-existing	non-existing	non-existing	existing	existing	-	-	-	-	-	-	1540781	1541452	1542654-1555535-1554182	1544603-1556209-1554856
Dactylococcopsis salina PCC 8305	Cyanobacteria	Bacteria	NC_019780.1	3781008	1983664	1985031	existing	1986000	1987967	existing	non-existing	non-existing	non-existing	non-existing	existing	-	-	-	-	-	-	-	-	1986009	1987901
Dehalobacter sp. FTH1	Firmicutes	Bacteria	NZ_AQYY01000004.1	298951	126833	128215	existing	129406	130266	existing	non-existing	non-existing	non-existing	non-existing	existing	-	-	-	-	-	-	-	-	128302	130254
Delftia acidovorans ATCC 11299b	Proteobacteria	Bacteria	NZ_OCRO01000001.1	6265056	1460277	1461614	existing	1462897	1463721	existing	non-existing	non-existing	non-existing	existing	non-existing	-	-	-	-	-	-	1464247	1465968	-	-
Desulfatibacillum alkenivorans AK-01	Proteobacteria	Bacteria	NC_011768.1	6517073	5920690	5922042	existing	5918555	5919475	existing	non-existing	non-existing	non-existing	existing	non-existing	-	-	-	-	-	-	5913359	5914795	-	-
Desulfobulbus elongatus DSM 2908	Proteobacteria	Bacteria	NZ_JHZB01000006.1	162593	96812	97873	existing	99464	100180	existing	non-existing	non-existing	non-existing	non-existing	non-existing	-	-	-	-	-	-	-	-	-	-
Desulfocapsa sulfexigens DSM 10523	Proteobacteria	Bacteria	NC_020304.1	3986761	760567	761592	existing	762977	763795	existing	non-existing	non-existing	non-existing	non-existing	existing	-	-	-	-	-	-	-	-	761822	763798
Desulfonatronum thioautotrophicum ASO4-1	Proteobacteria	Bacteria	NZ_KN882168.1	496195	65925	67277	existing	68624	69400	existing	non-existing	non-existing	non-existing	existing	non-existing	-	-	-	-	-	-	74983	77043	-	-
Desulfospira joergensenii DSM 10085	Proteobacteria	Bacteria	NZ_ATUG01000001.1	2428772	1833750	1835078	existing	1831612	1832514	existing	non-existing	non-existing	non-existing	non-existing	existing	-	-	-	-	-	-	-	-	1831624	1833582
Desulfovibrio africanus Walvis Bay	Proteobacteria	Bacteria	NC_016629.1	4200534	2807556	2808899	existing	2808965	2810917	existing	non-existing	non-existing	non-existing	non-existing	existing	-	-	-	-	-	-	-	-	2808974	2810875
Desulfovibrio desulfuricans DSM 17919	Proteobacteria	Bacteria	NZ_FQZR01000002.1	1202159	814835	816247	existing	816306	818288	existing	existing	existing	existing	non-existing	existing	812035	813639	810705	811961	806909	810721	-	-	816306	818234
Desulfovibrio fairfieldensis CCUG 45958	Proteobacteria	Bacteria	NZ_CP014229.1	3699310	3585675	3586712	existing	3588255	3588956	existing	non-existing	non-existing	non-existing	non-existing	non-existing	-	-	-	-	-	-	-	-	-	-
Desulfovibrio ferrophilus	Proteobacteria	Bacteria	AP017378.1	3677055	1834261	1835676	existing	1832244	1834235	existing	non-existing	non-existing	non-existing	existing	non-existing	-	-	-	-	-	-	1827022	1828905	-	-
Desulfovibrio inopinatus DSM 10711	Proteobacteria	Bacteria	NZ_AUBP01000002.1	514364	128564	129961	existing	131185	131874	existing	non-existing	non-existing	non-existing	non-existing	existing	-	-	-	-	-	-	-	-	129967	131868
Dickeya dadantii 3937	Proteobacteria	Bacteria	NC_014500.1	4922802	883208	884611	existing	881074	883053	existing	existing	existing	existing	non-existing	non-existing	870481	872127	872135	873457	875351-873441-875360-873441	878515-875363-878512-875336	-	-	-	-
Dickeya solani M005	Proteobacteria	Bacteria	NZ_JSXD01000025.1	62827	30068	31471	existing	31626	33596	existing	existing	existing	existing	non-existing	non-existing	42572	44218	41242	42564	36183	41258	-	-	-	-
Dolichospermum circinale AWQC310F	Cyanobacteria	Bacteria	NZ_KE384711.1	162487	153773	155221	existing	157035	157661	existing	non-existing	non-existing	non-existing	non-existing	existing	-	-	-	-	-	-	-	-	146663-157032-155676	148600-157640-157640
Dolichospermum compactum NIES-806	Cyanobacteria	Bacteria	NZ_AP018316.1	5165988	3066536	3067966	existing	3064144	3066114	existing	non-existing	non-existing	non-existing	non-existing	existing	-	-	-	-	-	-	-	-	3072806	3074743
Dorea sp. D27	Firmicutes	Bacteria	NZ_KQ236746.1	414101	239402	240727	existing	242184	242816	existing	non-existing	non-existing	non-existing	existing	non-existing	-	-	-	-	-	-	232117	233871	-	-
Dubosiella newyorkensis NYU-BL-A4	Firmicutes	Bacteria	NZ_MPKA01000045.1	45615	4825	6174	existing	2762	3622	existing	existing	non-existing	existing	non-existing	non-existing	13995	14864	-	-	7998-7998-7998	10076-11411-10469	-	-	-	-
Dyella sp. 333MFSha	Proteobacteria	Bacteria	NZ_FNBR01000002.1	1374145	550093	551172	existing	547798	548673	existing	non-existing	non-existing	non-existing	non-existing	non-existing	-	-	-	-	-	-	-	-	-	-
Eikenella corrodens NCTC10596	Proteobacteria	Bacteria	NZ_LT906482.1	2192577	1973144	1974187	existing	1975745	1976452	existing	non-existing	non-existing	non-existing	non-existing	non-existing	-	-	-	-	-	-	-	-	-	-
Eikenella corrodens NML04-0072	Proteobacteria	Bacteria	NZ_LXSG01000028.1	162082	133781	134824	existing	136304	137056	existing	non-existing	non-existing	non-existing	non-existing	non-existing	-	-	-	-	-	-	-	-	-	-
Eikenella corrodens NML140207	Proteobacteria	Bacteria	NZ_LXSJ01000026.1	291788	28606	29649	existing	31207	31914	existing	non-existing	non-existing	non-existing	non-existing	non-existing	-	-	-	-	-	-	-	-	-	-
Eikenella sp. NML130454	Proteobacteria	Bacteria	NZ_LXSQ01000030.1	153743	64717	65760	existing	62452	63159	existing	non-existing	non-existing	non-existing	non-existing	non-existing	-	-	-	-	-	-	-	-	-	-
Elioraea tepidiphila DSM 17972	Proteobacteria	Bacteria	NZ_KB899911.1	276202	4266	5561	existing	2158	2799	existing	non-existing	non-existing	non-existing	non-existing	non-existing	-	-	-	-	-	-	-	-	-	-
Endozoicomonas atrinae WP70	Proteobacteria	Bacteria	NZ_LUKQ02000077.1	25028	9020	10486	existing	11611	12534	existing	existing	existing	existing	non-existing	non-existing	21896	23440	20502	21851	15416	20518	-	-	-	-
Endozoicomonas numazuensis DSM 25634	Proteobacteria	Bacteria	NZ_JOKH01000002.1	1279779	277720	279102	existing	275472	276197	existing	existing	existing	existing	existing	existing	259319	260872	260911	262269	262253	267370	267484	269517	269773-275481	271710-276080
Enterobacter asburiae C1	Proteobacteria	Bacteria	NZ_JACW01000028.1	33288	22756	24177	existing	20649	22619	existing	existing	existing	existing	non-existing	non-existing	10397	12043	12051	13367	13351	18426	-	-	-	-
Enterobacter asburiae LF7a	Proteobacteria	Bacteria	NC_015968.1	4812833	524448	525866	existing	522308	523126	existing	non-existing	non-existing	non-existing	non-existing	non-existing	-	-	-	-	-	-	-	-	-	-
Enterobacter cancerogenus ATCC33241	Proteobacteria	Bacteria	NZ_FYBA01000004.1	504336	194341	195762	existing	192234	194210	existing	existing	existing	existing	non-existing	non-existing	181497	183098	183188	184453	184437	188186	-	-	-	-
Enterobacter cloacae B2-DHA	Proteobacteria	Bacteria	NZ_LFJA01000008.1	496166	164830	166248	existing	162690	163508	existing	non-existing	non-existing	non-existing	non-existing	non-existing	-	-	-	-	-	-	-	-	-	-
Enterobacter cloacae complex sp. GN02283	Proteobacteria	Bacteria	NZ_LEEJ01000034.1	208479	43757	45178	existing	45315	47285	existing	non-existing	non-existing	non-existing	non-existing	non-existing	-	-	-	-	-	-	-	-	-	-
Enterobacter cloacae DS15987	Proteobacteria	Bacteria	NZ_NPNO01000011.1	150047	113652	115073	existing	115210	117180	existing	existing	existing	existing	non-existing	non-existing	126745	128391	125421	126737	120356	125437	-	-	-	-
Enterobacter cloacae e1347	Proteobacteria	Bacteria	NZ_FJYL01000008.1	196628	159992	161413	existing	157882	159855	existing	non-existing	non-existing	non-existing	existing	existing	-	-	-	-	-	-	150787	152781	159271-153030	159855-154949
Enterobacter cloacae FDAARGOS_68	Proteobacteria	Bacteria	NZ_JTBO02000001.1	4642123	3811568	3812986	existing	3814308	3815126	existing	non-existing	non-existing	non-existing	non-existing	non-existing	-	-	-	-	-	-	-	-	-	-
Enterobacter cloacae subsp. cloacae NCTC 9394	Proteobacteria	Bacteria	FP929040.1	4908759	4495757	4496803	existing	4493623	4495602	existing	existing	existing	existing	non-existing	non-existing	4484974	4486566	4486647-4487414-4486593-4487420	4487396-4487923-4487402-4487923	4487907	4492706	-	-	-	-
Enterobacter cloacae subsp. cloacae WCHECl-1060	Proteobacteria	Bacteria	NZ_LFDQ01000003.1	510070	163833	165236	existing	161699	163678	existing	existing	existing	existing	non-existing	non-existing	151131	152777	152785	154107	154091	159172	-	-	-	-
Enterobacter hormaechei subsp. oharae GN02645	Proteobacteria	Bacteria	NZ_LEDK01000031.1	341689	204296	205699	existing	205854	207824	existing	existing	existing	existing	non-existing	non-existing	216099	217745	214769	216112	209725	214785	-	-	-	-
Enterobacter hormaechei subsp. steigerwaltii GN02767	Proteobacteria	Bacteria	NZ_LEDG01000021.1	284231	118447	119865	existing	121187	122005	existing	non-existing	non-existing	non-existing	non-existing	non-existing	-	-	-	-	-	-	-	-	-	-
Enterobacter hormaechei subsp. steigerwaltii GN05334	Proteobacteria	Bacteria	NZ_LVUA01000123.1	88597	68284	69705	existing	69842	71812	existing	non-existing	non-existing	non-existing	non-existing	non-existing	-	-	-	-	-	-	-	-	-	-
Enterobacter kobei BH-18	Proteobacteria	Bacteria	NZ_JSVH01000135.1	28795	9173	10594	existing	10731	12701	existing	existing	existing	existing	non-existing	non-existing	21810	23411	20455	21720	16707	20471	-	-	-	-
Enterobacter ludwigii GN02450	Proteobacteria	Bacteria	NZ_LEDX02000016.1	292801	119801	121204	existing	121359	123338	existing	existing	existing	existing	non-existing	non-existing	130396	131988	129038	130369	124255	129054	-	-	-	-
Enterobacter ludwigii GN02730	Proteobacteria	Bacteria	NZ_LEER01000073.1	374988	43363	44766	existing	44921	46891	existing	existing	existing	existing	non-existing	non-existing	56383	58029	55053	56375	50015	55069	-	-	-	-
Enterobacter mori LMG 25706	Proteobacteria	Bacteria	NZ_GL890774.1	690082	343404	344807	existing	344962	346941	existing	existing	existing	existing	non-existing	non-existing	355569	357215	354239	355561	349180	354255	-	-	-	-
Enterobacter soli ATCC BAA-2102	Proteobacteria	Bacteria	NZ_LXES01000024.1	227290	203585	205003	existing	201445	202263	existing	non-existing	non-existing	non-existing	non-existing	non-existing	-	-	-	-	-	-	-	-	-	-
Enterobacter soli LMG 25861T	Proteobacteria	Bacteria	NZ_FYBB01000011.1	440719	262361	263779	existing	260221	261039	existing	non-existing	non-existing	non-existing	non-existing	non-existing	-	-	-	-	-	-	-	-	-	-
Enterobacter sp. 638	Proteobacteria	Bacteria	NC_009436.1	4518712	537890	539311	existing	535783	537753	existing	existing	existing	existing	non-existing	non-existing	525229	526875	526883	528202	528186	533261	-	-	-	-
Enterobacter sp. Bisph1	Proteobacteria	Bacteria	NZ_JXAG01000029.1	140604	129577	130980	existing	127443	129422	existing	existing	existing	existing	non-existing	non-existing	116938	118584	118592	119929	119913	124988	-	-	-	-
Enterobacter sp. NFIX45	Proteobacteria	Bacteria	NZ_FMVY01000003.1	469591	313052	314473	existing	314604	316580	existing	non-existing	non-existing	non-existing	non-existing	non-existing	-	-	-	-	-	-	-	-	-	-
Enterobacter sp. PDC34	Proteobacteria	Bacteria	NZ_FRCI01000005.1	490427	164354	165775	existing	162247	164217	existing	non-existing	non-existing	non-existing	existing	existing	-	-	-	-	-	-	157382	159418	155238-163633	157127-164217
Enterobacter sp. SA187	Proteobacteria	Bacteria	NZ_CP019113.1	4429597	1743052	1744455	existing	1740927	1742897	existing	existing	existing	existing	non-existing	non-existing	1730985	1732631	1732639	1733958	1733942	1739026	-	-	-	-
Enterobacteriaceae bacterium LSJC7	Proteobacteria	Bacteria	NZ_AMFN01000004.1	610898	319813	321216	existing	317688	319658	existing	existing	existing	existing	non-existing	non-existing	307093	308736	308747	310066	310050	315131	-	-	-	-
Enterovibrio norvegicus 10N.286.46.C4	Proteobacteria	Bacteria	NZ_MCVQ01000063.1	71186	8584	10077	existing	10143	12152	existing	existing	existing	existing	non-existing	non-existing	21792	23342	20405	21706	16594	20421	-	-	-	-
Enterovibrio norvegicus DSM 15893	Proteobacteria	Bacteria	NZ_FOWR01000025.1	83667	71610	72785	existing	69220	69837	existing	existing	existing	existing	non-existing	existing	58089	59681	59713	60996	60980	64795	-	-	69256	71181
Erwinia amylovora 01SFR-BO	Proteobacteria	Bacteria	NZ_CAPA01000005.1	602674	142983	144386	existing	140858	142834	existing	existing	existing	existing	non-existing	non-existing	130055	131695	131706	133025	133009-136089-136089	136095-138086-138080	-	-	-	-
Erwinia amylovora ACW56400	Proteobacteria	Bacteria	NZ_AFHN01000005.1	450233	142959	144362	existing	140834	142810	existing	existing	existing	existing	non-existing	non-existing	130055	131695	131706	133025	133009-136089-136089	136095-138086-138080	-	-	-	-
Erwinia amylovora ATCC 49946	Proteobacteria	Bacteria	NC_013971.1	3805874	3309658	3311061	existing	3311210	3313186	existing	existing	existing	existing	non-existing	non-existing	3322338	3323978	3321008	3322327	3315946	3321024	-	-	-	-
Erwinia amylovora ATCC BAA-2158	Proteobacteria	Bacteria	FR719186.1	415041	99172	100575	existing	97047	99023	existing	existing	existing	existing	non-existing	non-existing	86275	87915	87926	89245	90229-92726-90334-92708	92730-94309-92730-94303	-	-	-	-
Erwinia amylovora CA3R	Proteobacteria	Bacteria	NZ_NQKC01000039.1	339298	143073	144476	existing	140948	142924	existing	existing	existing	existing	non-existing	non-existing	130163	131803	131814	133133	133117	138195	-	-	-	-
Erwinia amylovora CFBP 1232	Proteobacteria	Bacteria	NZ_CAPB01000005.1	177096	142972	144375	existing	140847	142823	existing	existing	existing	existing	non-existing	non-existing	130056	131696	131707	133026	133010-136090-136090	136096-138087-138081	-	-	-	-
Erwinia amylovora CFBP 2585	Proteobacteria	Bacteria	NZ_CAOZ01000006.1	558407	99212	100615	existing	97087	99063	existing	existing	existing	existing	non-existing	non-existing	86286	87926	87937	89256	89240-92320-92320	92326-94317-94311	-	-	-	-
Erwinia amylovora CFBP1430	Proteobacteria	Bacteria	NC_013961.1	3805573	460239	461642	existing	458114	460090	existing	existing	existing	existing	non-existing	non-existing	447311	448951	448962	450281	450265-453345-453345	453351-455342-455336	-	-	-	-
Erwinia amylovora CTBT1-1	Proteobacteria	Bacteria	NZ_NQJP01000001.1	3830072	3415286	3416689	existing	3416838	3418814	existing	existing	existing	existing	non-existing	non-existing	3427954	3429594	3426624	3427943	3421562	3426640	-	-	-	-
Erwinia amylovora CTBT3-1	Proteobacteria	Bacteria	NZ_NQJO01000001.1	3826717	3411926	3413329	existing	3413478	3415454	existing	existing	existing	existing	non-existing	non-existing	3424594	3426234	3423264	3424583	3418202	3423280	-	-	-	-
Erwinia amylovora CTMF03-1	Proteobacteria	Bacteria	NZ_NQKB01000026.1	429374	143743	145146	existing	141618	143594	existing	existing	existing	existing	non-existing	non-existing	130838	132478	132489	133808	133792	138870	-	-	-	-
Erwinia amylovora CTST01-1	Proteobacteria	Bacteria	NZ_NQKA01000035.1	429029	143398	144801	existing	141273	143249	existing	existing	existing	existing	non-existing	non-existing	130493	132133	132144	133463	133447	138525	-	-	-	-
Erwinia amylovora E-2	Proteobacteria	Bacteria	NZ_CP024970.1	3806898	3310450	3311853	existing	3312002	3313978	existing	existing	existing	existing	non-existing	non-existing	3323136	3324776	3321806	3323125	3316744	3321822	-	-	-	-
Erwinia amylovora EA110	Proteobacteria	Bacteria	NZ_NQJZ01000067.1	429369	143387	144790	existing	141262	143238	existing	existing	existing	existing	non-existing	non-existing	130452	132092	132103	133422	133406	138484	-	-	-	-
Erwinia amylovora Ea266	Proteobacteria	Bacteria	NZ_CAOY01000005.1	602390	143244	144647	existing	141119	143095	existing	existing	existing	existing	non-existing	non-existing	130314-131407-130341-131419	131420-131955-131411-131931	131966	133285	133269	138347	-	-	-	-
Erwinia amylovora Ea356	Proteobacteria	Bacteria	NZ_CAOX01000006.1	558529	99206	100609	existing	97081	99057	existing	existing	existing	existing	non-existing	non-existing	86277	87917	87928	89247	89231	94309	-	-	-	-
Erwinia amylovora LA092	Proteobacteria	Bacteria	NZ_NQJY01000006.1	428925	143242	144645	existing	141117	143093	existing	existing	existing	existing	non-existing	non-existing	130331	131971	131982	133301	133285	138363	-	-	-	-
Erwinia amylovora LA635	Proteobacteria	Bacteria	NZ_CBVS010000005.1	601898	142784	144187	existing	140659	142635	existing	existing	existing	existing	non-existing	non-existing	129855	131495	131506	132825	132809	137887	-	-	-	-
Erwinia amylovora LA636	Proteobacteria	Bacteria	NZ_CBVT010000005.1	601903	142789	144192	existing	140664	142640	existing	existing	existing	existing	non-existing	non-existing	129855	131495	131506	132825	132809	137887	-	-	-	-
Erwinia amylovora LA637	Proteobacteria	Bacteria	NZ_CBVU010000005.1	601898	142784	144187	existing	140659	142635	existing	existing	existing	existing	non-existing	non-existing	129855	131495	131506	132825	132809	137887	-	-	-	-
Erwinia amylovora MAGFLF 2	Proteobacteria	Bacteria	NZ_NQJN01000001.1	3830233	3415460	3416863	existing	3417012	3418988	existing	existing	existing	existing	non-existing	non-existing	3428664-3428128-3428670-3428152	3429764-3428664-3429257-3428664	3426798	3428117	3421736	3426814	-	-	-	-
Erwinia amylovora MANB02-1	Proteobacteria	Bacteria	NZ_NQJX01000025.1	429096	143350	144753	existing	141225	143201	existing	existing	existing	existing	non-existing	non-existing	130445	132085	132096	133415	133399	138477	-	-	-	-
Erwinia amylovora NBRC 12687	Proteobacteria	Bacteria	NZ_BAYW01000004.1	250011	179296	180699	existing	180848	182824	existing	existing	existing	existing	non-existing	non-existing	191987	193627	190657	191976	187587-185596-185602	190673-187593-187593	-	-	-	-
Erwinia amylovora NHSB01-1	Proteobacteria	Bacteria	NZ_NQJW01000044.1	429986	143646	145049	existing	141521	143497	existing	existing	existing	existing	non-existing	non-existing	130717	132357	132368	133687	133671	138749	-	-	-	-
Erwinia amylovora NHWL02-2	Proteobacteria	Bacteria	NZ_NQJV01000034.1	429091	143344	144747	existing	141219	143195	existing	existing	existing	existing	non-existing	non-existing	130439	132079	132090	133409	133393	138471	-	-	-	-
Erwinia amylovora OR1	Proteobacteria	Bacteria	NZ_NQJU01000051.1	429362	143680	145083	existing	141555	143531	existing	existing	existing	existing	non-existing	non-existing	130763	132403	132414	133733	133717	138795	-	-	-	-
Erwinia amylovora OR6	Proteobacteria	Bacteria	NZ_NQJT01000012.1	429632	284281	285684	existing	285833	287809	existing	existing	existing	existing	non-existing	non-existing	296955	298595	295625	296944	290563	295641	-	-	-	-
Erwinia amylovora RISTBO01-2	Proteobacteria	Bacteria	NZ_NQJM01000001.1	3833606	3418812	3420215	existing	3420364	3422340	existing	existing	existing	existing	non-existing	non-existing	3431479	3433119	3430149	3431468	3425087	3430165	-	-	-	-
Erwinia amylovora UPN527	Proteobacteria	Bacteria	NZ_CAPC01000005.1	602674	142983	144386	existing	140858	142834	existing	existing	existing	existing	non-existing	non-existing	130055	131695	131706	133025	133009-136089-136089	136095-138086-138080	-	-	-	-
Erwinia amylovora UT5P4	Proteobacteria	Bacteria	NZ_NQJS01000057.1	429640	143658	145061	existing	141533	143509	existing	existing	existing	existing	non-existing	non-existing	130717	132357	132368	133687	133671	138749	-	-	-	-
Erwinia amylovora VTBL01-1	Proteobacteria	Bacteria	NZ_NQJR01000027.1	425922	143652	145055	existing	141527	143503	existing	existing	existing	existing	non-existing	non-existing	130723	132363	132374	133693	133677	138755	-	-	-	-
Erwinia amylovora VTDMSF02	Proteobacteria	Bacteria	NZ_NQJL01000001.1	3831709	3417024	3418427	existing	3418576	3420552	existing	existing	existing	existing	non-existing	non-existing	3429692	3431332	3428362	3429681	3423300	3428378	-	-	-	-
Erwinia amylovora WSDA87-73	Proteobacteria	Bacteria	NZ_NQJQ01000046.1	429889	143646	145049	existing	141521	143497	existing	existing	existing	existing	non-existing	non-existing	130717	132357	132368	133687	133671	138749	-	-	-	-
Erwinia persicina NBRC 102418	Proteobacteria	Bacteria	NZ_BCTN01000007.1	234690	83190	84593	existing	84748	86727	existing	non-existing	non-existing	non-existing	non-existing	non-existing	-	-	-	-	-	-	-	-	-	-
Erwinia teleogrylli SCU-B244	Proteobacteria	Bacteria	NZ_LLXO01000064.1	7998	2845	4248	existing	720	2690	existing	non-existing	non-existing	non-existing	non-existing	non-existing	-	-	-	-	-	-	-	-	-	-
Erythrobacter sp. HI0020	Proteobacteria	Bacteria	NZ_LWEO01000224.1	58527	16329	17759	existing	18974	19780	existing	non-existing	non-existing	non-existing	existing	non-existing	-	-	-	-	-	-	28549	30387	-	-
Erythrobacter sp. HI0038	Proteobacteria	Bacteria	NZ_LWEW01000014.1	44705	18705	20135	existing	21350	22156	existing	non-existing	non-existing	non-existing	existing	non-existing	-	-	-	-	-	-	30925	32763	-	-
Escherichia albertii NIAH_Bird_16	Proteobacteria	Bacteria	NZ_BBVJ01000022.1	82710	50935	52338	existing	48810	50780	existing	existing	existing	existing	non-existing	non-existing	38640	40286	40294	41616	41600	46648	-	-	-	-
Escherichia coli 011PP2015	Proteobacteria	Bacteria	NZ_LXWO01000013.1	150900	142076	143479	existing	139951	141921	existing	existing	existing	existing	non-existing	non-existing	129781	131427	131435	132757	132741	137789	-	-	-	-
Escherichia coli 012PP2015	Proteobacteria	Bacteria	NZ_LXWP01000077.1	319141	16357	17760	existing	17915	19885	existing	existing	existing	existing	non-existing	non-existing	28409	30055	27079	28401	22047	27095	-	-	-	-
Escherichia coli 019PP2015	Proteobacteria	Bacteria	NZ_LYWL01000005.1	154154	137280	138683	existing	135155	137125	existing	existing	existing	existing	non-existing	non-existing	124985	126631	126639	127961	127945	132993	-	-	-	-
Escherichia coli 09-0523 161	Proteobacteria	Bacteria	NZ_LECN01000171.1	60898	40838	42241	existing	38713	40683	existing	existing	existing	existing	non-existing	non-existing	27427	29073	29069	30403	30387	35447	-	-	-	-
Escherichia coli 1.2264	Proteobacteria	Bacteria	NZ_AEZO02000020.1	867807	850650	852053	existing	848525	850495	existing	existing	existing	existing	non-existing	non-existing	837239	838885	838881	840215	840199	845259	-	-	-	-
Escherichia coli 10.0821	Proteobacteria	Bacteria	NZ_AMTO01000101.1	100707	82469	83872	existing	80344	82314	existing	existing	existing	existing	non-existing	non-existing	70174	71820	71828	73150	73134	78182	-	-	-	-
Escherichia coli 102014_aEPEC	Proteobacteria	Bacteria	NZ_CYBV01000003.1	319868	302988	304391	existing	300863	302833	existing	existing	existing	existing	non-existing	non-existing	289577	291223	291219	292553	292537	297597	-	-	-	-
Escherichia coli 113290	Proteobacteria	Bacteria	NZ_KI521801.1	25955	14630	16033	existing	12505	14475	existing	existing	existing	existing	non-existing	non-existing	1315	2961	2969	4291	4275	9326	-	-	-	-
Escherichia coli 12	Proteobacteria	Bacteria	NZ_LIQA01000005.1	280587	235963	237366	existing	237521	239491	existing	existing	existing	existing	non-existing	non-existing	248422	250068	247092	248414	242060	247108	-	-	-	-
Escherichia coli 1-250-04_S1_C1	Proteobacteria	Bacteria	NZ_JNQB01000041.1	25340	4791	6194	existing	2666	4636	existing	non-existing	non-existing	non-existing	non-existing	non-existing	-	-	-	-	-	-	-	-	-	-
Escherichia coli 1-250-04_S1_C2	Proteobacteria	Bacteria	NZ_JNQC01000024.1	75327	4384	5787	existing	2259	4229	existing	non-existing	non-existing	non-existing	non-existing	non-existing	-	-	-	-	-	-	-	-	-	-
Escherichia coli 1-250-04_S1_C3	Proteobacteria	Bacteria	NZ_JJLW01000096.1	33012	27346	28749	existing	28904	30874	existing	non-existing	non-existing	non-existing	non-existing	non-existing	-	-	-	-	-	-	-	-	-	-
Escherichia coli 12c5	Proteobacteria	Bacteria	NZ_PJRM01000003.1	326624	5882	7285	existing	7440	9410	existing	existing	existing	existing	non-existing	non-existing	17934	19580	16604	17926	11572	16620	-	-	-	-
Escherichia coli 12c7	Proteobacteria	Bacteria	NZ_PGJI01000003.1	340600	19982	21385	existing	21540	23510	existing	existing	existing	existing	non-existing	non-existing	32034	33680	30704	32026	25672	30720	-	-	-	-
Escherichia coli 12c8	Proteobacteria	Bacteria	NZ_PGIV01000003.1	340724	19982	21385	existing	21540	23510	existing	existing	existing	existing	non-existing	non-existing	32034	33680	30704	32026	25672	30720	-	-	-	-
Escherichia coli 1365	Proteobacteria	Bacteria	NZ_AYQK01000042.1	40301	10354	11757	existing	11912	13882	existing	existing	existing	existing	non-existing	non-existing	23426	25072	22096	23418	17061	22112	-	-	-	-
Escherichia coli 14017-2	Proteobacteria	Bacteria	NZ_PYQU01000029.1	42969	15928	17331	existing	13803	15773	existing	existing	existing	existing	non-existing	non-existing	3633	5279	5287	6609	6593	11641	-	-	-	-
Escherichia coli 144	Proteobacteria	Bacteria	NZ_CP023364.1	5134443	4598902	4600305	existing	4600460	4602430	existing	existing	existing	existing	non-existing	non-existing	4611974	4613620	4610644	4611966	4605609	4610660	-	-	-	-
Escherichia coli 15	Proteobacteria	Bacteria	NZ_NACT01000294.1	21496	17365	18768	existing	18923	20893	existing	non-existing	non-existing	non-existing	non-existing	non-existing	-	-	-	-	-	-	-	-	-	-
Escherichia coli 15617a	Proteobacteria	Bacteria	NZ_LGLZ01000131.1	21549	4669	6072	existing	2544	4514	existing	non-existing	non-existing	non-existing	non-existing	non-existing	-	-	-	-	-	-	-	-	-	-
Escherichia coli 157-1949	Proteobacteria	Bacteria	NZ_KZ269668.1	691707	586618	588021	existing	584484	586463	existing	existing	existing	existing	non-existing	non-existing	574546	576192	576200	577519	577503	582581	-	-	-	-
Escherichia coli 1943	Proteobacteria	Bacteria	NZ_CP023359.1	4780635	4182715	4184118	existing	4184273	4186252	existing	existing	existing	existing	non-existing	non-existing	4194544	4196190	4193217	4194536	4188155	4193233	-	-	-	-
Escherichia coli 2_Esco_CA-NL	Proteobacteria	Bacteria	NZ_MOXU01000051.1	40806	10605	12008	existing	12163	14133	existing	existing	existing	existing	non-existing	non-existing	23677	25323	22347	23669	17312	22363	-	-	-	-
Escherichia coli 2013C-4390	Proteobacteria	Bacteria	CP027484.1	5353719	4210804	4212066	existing	4208679	4210649	existing	existing	existing	existing	non-existing	non-existing	4197810	4199039	4199035	4200369	4202810	4205413	-	-	-	-
Escherichia coli 2014C-3003	Proteobacteria	Bacteria	CP027672.1	5234640	2018954	2020357	existing	2021632	2022483	existing	existing	existing	existing	non-existing	non-existing	2032124	2033353	2030794	2032128	2025750	2030810	-	-	-	-
Escherichia coli 2-052-05_S3_C1	Proteobacteria	Bacteria	NZ_JNNF01000095.1	50180	40677	42080	existing	38552	40522	existing	existing	existing	existing	non-existing	non-existing	27362	29008	29016	30338	30322	35373	-	-	-	-
Escherichia coli 2-052-05_S3_C2	Proteobacteria	Bacteria	NZ_JOSJ01000008.1	53144	43569	44972	existing	41444	43414	existing	existing	existing	existing	non-existing	non-existing	30254	31900	31908	33230	33214	38265	-	-	-	-
Escherichia coli 2-052-05_S3_C3	Proteobacteria	Bacteria	NZ_JNOZ01000092.1	50348	40612	42015	existing	38487	40457	existing	existing	existing	existing	non-existing	non-existing	27297	28943	28951	30273	30257	35308	-	-	-	-
Escherichia coli 2-156-04_S3_C2	Proteobacteria	Bacteria	NZ_JNPK01000005.1	102556	27142	28545	existing	28700	30670	existing	existing	existing	existing	non-existing	non-existing	39600	41246	38270	39592	33238	38286	-	-	-	-
Escherichia coli 2-222-05_S4_C2	Proteobacteria	Bacteria	NZ_JNQO01000027.1	64912	51046	52449	existing	48921	50891	existing	existing	existing	existing	non-existing	non-existing	37635	39281	39277	40611	40595	45655	-	-	-	-
Escherichia coli 2-222-05_S4_C3	Proteobacteria	Bacteria	NZ_JOSP01000101.1	49480	35633	37036	existing	33508	35478	existing	existing	existing	existing	non-existing	non-existing	22222	23868	23864	25198	25182	30242	-	-	-	-
Escherichia coli 2-474-04_S1_C2	Proteobacteria	Bacteria	NZ_JNRK01000007.1	207210	14479	15882	existing	16037	18007	existing	existing	existing	existing	non-existing	non-existing	27647	29293	26317	27651	21273	26333	-	-	-	-
Escherichia coli 2-474-04_S4_C1	Proteobacteria	Bacteria	NZ_JOSL01000061.1	99071	84042	85445	existing	81917	83887	existing	existing	existing	existing	non-existing	non-existing	70631	72277	72273	73607	73591	78651	-	-	-	-
Escherichia coli 2-474-04_S4_C2	Proteobacteria	Bacteria	NZ_JNRM01000020.1	101156	14453	15856	existing	16011	17981	existing	existing	existing	existing	non-existing	non-existing	27621	29267	26291	27625	21247	26307	-	-	-	-
Escherichia coli 2-474-04_S4_C3	Proteobacteria	Bacteria	NZ_JNRN01000019.1	101157	85352	86755	existing	83227	85197	existing	existing	existing	existing	non-existing	non-existing	71941	73587	73583	74917	74901	79961	-	-	-	-
Escherichia coli 3_Esco_CA-NL	Proteobacteria	Bacteria	NZ_MOXV01000034.1	93123	87157	88560	existing	85032	87002	existing	existing	existing	existing	non-existing	non-existing	74862	76508	76516	77838	77822	82870	-	-	-	-
Escherichia coli 3-475-03_S1_C1	Proteobacteria	Bacteria	NZ_JNMJ01000021.1	78349	71994	73397	existing	69869	71839	existing	existing	existing	existing	non-existing	non-existing	59699	61345	61353	62675	62659	67707	-	-	-	-
Escherichia coli 35-593	Proteobacteria	Bacteria	NZ_KZ268972.1	552422	391638	393041	existing	389513	391483	existing	existing	existing	existing	non-existing	non-existing	379343	380989	380997	382319	382303	387351	-	-	-	-
Escherichia coli 38.34	Proteobacteria	Bacteria	NZ_AYQP01000062.1	25092	19929	21332	existing	17804	19774	existing	existing	existing	existing	non-existing	non-existing	7634	9280	9288	10610	10594	15642	-	-	-	-
Escherichia coli 4	Proteobacteria	Bacteria	NZ_NACR01000057.1	40879	21947	23350	existing	19822	21792	existing	existing	existing	existing	non-existing	non-existing	9680	11326	11334	12656	12640	17688	-	-	-	-
Escherichia coli 403116	Proteobacteria	Bacteria	NZ_JHTJ01000005.1	314434	189969	191372	existing	187844	189814	existing	existing	existing	existing	non-existing	non-existing	177673	179319	179327	180649	180633	185681	-	-	-	-
Escherichia coli 444	Proteobacteria	Bacteria	NZ_MOKJ01000063.1	24930	15777	17180	existing	13652	15622	existing	existing	existing	existing	non-existing	non-existing	2462	4108	4116	5438	5422	10473	-	-	-	-
Escherichia coli 454	Proteobacteria	Bacteria	NZ_MOFF01000060.1	147703	140657	142060	existing	138532	140502	existing	existing	existing	existing	non-existing	non-existing	128362	130008	130016	131338	131322	136370	-	-	-	-
Escherichia coli 459	Proteobacteria	Bacteria	NZ_MOFT01000007.1	101660	78949	80352	existing	76824	78794	existing	existing	existing	existing	non-existing	non-existing	66654	68300	68308	69630	69614	74662	-	-	-	-
Escherichia coli 461	Proteobacteria	Bacteria	NZ_MOFN01000006.1	320421	309299	310702	existing	307174	309144	existing	existing	existing	existing	non-existing	non-existing	297004	298650	298658	299980	299964	305012	-	-	-	-
Escherichia coli 469	Proteobacteria	Bacteria	NZ_MOJK01000026.1	95792	7542	8945	existing	9100	11070	existing	existing	existing	existing	non-existing	non-existing	22134	23780	20804	22126	15772	20820	-	-	-	-
Escherichia coli 474	Proteobacteria	Bacteria	NZ_MOGT01000043.1	88575	78913	80316	existing	76788	78758	existing	existing	existing	existing	non-existing	non-existing	66618	68264	68272	69594	69578	74626	-	-	-	-
Escherichia coli 475	Proteobacteria	Bacteria	NZ_MOGR01000053.1	113294	7542	8945	existing	9100	11070	existing	existing	existing	existing	non-existing	non-existing	22134	23780	20804	22126	15772	20820	-	-	-	-
Escherichia coli 477	Proteobacteria	Bacteria	NZ_MOGP01000021.1	113326	7542	8945	existing	9100	11070	existing	existing	existing	existing	non-existing	non-existing	22134	23780	20804	22126	15772	20820	-	-	-	-
Escherichia coli 478	Proteobacteria	Bacteria	NZ_MOGL01000048.1	87748	78085	79488	existing	75960	77930	existing	existing	existing	existing	non-existing	non-existing	65790	67436	67444	68766	68750	73798	-	-	-	-
Escherichia coli 479	Proteobacteria	Bacteria	NZ_MOGI01000001.1	95794	86849	88252	existing	84724	86694	existing	existing	existing	existing	non-existing	non-existing	72014	73660	73668	74990	74974	80022	-	-	-	-
Escherichia coli 483	Proteobacteria	Bacteria	NZ_MOIF01000056.1	79934	7339	8742	existing	8897	10867	existing	existing	existing	existing	non-existing	non-existing	19391	21037	18061	19383	13029	18077	-	-	-	-
Escherichia coli 484	Proteobacteria	Bacteria	NZ_MOIG01000002.1	79726	7339	8742	existing	8897	10867	existing	existing	existing	existing	non-existing	non-existing	19391	21037	18061	19383	13029	18077	-	-	-	-
Escherichia coli 490	Proteobacteria	Bacteria	NZ_MOIO01000070.1	28370	13079	14482	existing	10954	12924	existing	existing	existing	existing	non-existing	non-existing	784	2430	2438	3760	3744	8792	-	-	-	-
Escherichia coli 494	Proteobacteria	Bacteria	NZ_MOIZ01000012.1	195504	181024	182427	existing	182582	184552	existing	existing	existing	existing	non-existing	non-existing	193076	194722	191746	193068	186714	191762	-	-	-	-
Escherichia coli 498	Proteobacteria	Bacteria	NZ_MOJE01000035.1	146706	4644	6047	existing	6202	8172	existing	existing	existing	existing	non-existing	non-existing	16696	18342	15366	16688	10334	15382	-	-	-	-
Escherichia coli 499	Proteobacteria	Bacteria	NZ_MOJL01000015.1	113294	7542	8945	existing	9100	11070	existing	existing	existing	existing	non-existing	non-existing	22134	23780	20804	22126	15772	20820	-	-	-	-
Escherichia coli 5_Esco_CA-NL	Proteobacteria	Bacteria	NZ_MOXX01000023.1	76293	71222	72625	existing	72780	74750	existing	non-existing	non-existing	non-existing	non-existing	non-existing	-	-	-	-	-	-	-	-	-	-
Escherichia coli 503	Proteobacteria	Bacteria	NZ_MOHQ01000025.1	98069	17699	19102	existing	19257	21227	existing	existing	existing	existing	non-existing	non-existing	29751	31397	28421	29743	23389	28437	-	-	-	-
Escherichia coli 504	Proteobacteria	Bacteria	NZ_MOHX01000032.1	93741	5777	7180	existing	7335	9305	existing	existing	existing	existing	non-existing	non-existing	17829	19475	16499	17821	11467	16515	-	-	-	-
Escherichia coli 50739822	Proteobacteria	Bacteria	NZ_LNIE01000012.1	69937	48002	49405	existing	49560	51530	existing	existing	existing	existing	non-existing	non-existing	60054	61700	58724	60046	53692	58740	-	-	-	-
Escherichia coli 508	Proteobacteria	Bacteria	NZ_MOHR01000090.1	27556	10378	11781	existing	11936	13906	existing	existing	existing	existing	non-existing	non-existing	23450	25096	22120	23442	17085	22136	-	-	-	-
Escherichia coli 511	Proteobacteria	Bacteria	NZ_MOHV01000042.1	105796	86562	87965	existing	84437	86407	existing	existing	existing	existing	non-existing	non-existing	74267	75913	75921	77243	77227	82275	-	-	-	-
Escherichia coli 53-632	Proteobacteria	Bacteria	NZ_KZ268936.1	4440952	4335229	4336632	existing	4333095	4335074	existing	existing	existing	existing	non-existing	non-existing	4323157	4324803	4324811	4326130	4326114	4331192	-	-	-	-
Escherichia coli 5-366-08_S3_C1	Proteobacteria	Bacteria	NZ_JOQY01000003.1	443517	437748	439151	existing	435623	437593	existing	existing	existing	existing	non-existing	non-existing	425481	427127	427135	428457	428441	433489	-	-	-	-
Escherichia coli 5-366-08_S3_C3	Proteobacteria	Bacteria	NZ_JOQV01000003.1	458209	435577	436980	existing	433452	435422	existing	existing	existing	existing	non-existing	non-existing	423310	424956	424964	426286	426270	431318	-	-	-	-
Escherichia coli 53C	Proteobacteria	Bacteria	NZ_JXMX01000003.1	880064	543014	544417	existing	544572	546542	existing	existing	existing	existing	non-existing	non-existing	556086	557732	554756	556078	549721	554772	-	-	-	-
Escherichia coli 545	Proteobacteria	Bacteria	NZ_MOGE01000006.1	143835	134173	135576	existing	132048	134018	existing	existing	existing	existing	non-existing	non-existing	121878	123524	123532	124854	124838	129886	-	-	-	-
Escherichia coli 55989	Proteobacteria	Bacteria	NC_011748.1	5154862	4961364	4962767	existing	4959239	4961209	existing	existing	existing	existing	non-existing	non-existing	4949069	4950715	4950723	4952045	4952029	4957077	-	-	-	-
Escherichia coli 571	Proteobacteria	Bacteria	NZ_MOJU01000072.1	45252	5812	7215	existing	7370	9340	existing	existing	existing	existing	non-existing	non-existing	17864	19510	16534	17856	11502	16550	-	-	-	-
Escherichia coli 574	Proteobacteria	Bacteria	NZ_MOHC01000021.1	146662	140658	142061	existing	138533	140503	existing	existing	existing	existing	non-existing	non-existing	128363	130009	130017	131339	131323	136371	-	-	-	-
Escherichia coli 582	Proteobacteria	Bacteria	NZ_MOHU01000024.1	95765	78949	80352	existing	76824	78794	existing	existing	existing	existing	non-existing	non-existing	66654	68300	68308	69630	69614	74662	-	-	-	-
Escherichia coli 583	Proteobacteria	Bacteria	NZ_MOHA01000052.1	124354	36389	37792	existing	37947	39917	existing	existing	existing	existing	non-existing	non-existing	48441	50087	47111	48433	42079	47127	-	-	-	-
Escherichia coli 586	Proteobacteria	Bacteria	NZ_MOGY01000011.1	88119	8261	9664	existing	9819	11789	existing	existing	existing	existing	non-existing	non-existing	20313	21959	18983	20305	13951	18999	-	-	-	-
Escherichia coli 590	Proteobacteria	Bacteria	NZ_MOID01000010.1	146625	4565	5968	existing	6123	8093	existing	existing	existing	existing	non-existing	non-existing	16617	18263	15287	16609	10255	15303	-	-	-	-
Escherichia coli 598	Proteobacteria	Bacteria	NZ_MOJF01000037.1	195470	180989	182392	existing	182547	184517	existing	existing	existing	existing	non-existing	non-existing	193041	194687	191711	193033	186679	191727	-	-	-	-
Escherichia coli 6.2-R1	Proteobacteria	Bacteria	NZ_MOZX01000023.1	62631	57650	59053	existing	55525	57495	existing	existing	existing	existing	non-existing	non-existing	45355	47001	47009	48331	48315	53363	-	-	-	-
Escherichia coli 6_Esco_CA-NL	Proteobacteria	Bacteria	NZ_MOXY01000013.1	144973	13078	14481	existing	10953	12923	existing	existing	existing	existing	non-existing	non-existing	783	2429	2437	3759	3743	8791	-	-	-	-
Escherichia coli 600	Proteobacteria	Bacteria	NZ_MOGB01000013.1	320661	9887	11290	existing	11445	13415	existing	existing	existing	existing	non-existing	non-existing	21939	23585	20609	21931	15577	20625	-	-	-	-
Escherichia coli 600555	Proteobacteria	Bacteria	NZ_LRKI01000154.1	334656	33891	35294	existing	35449	37419	existing	existing	existing	existing	non-existing	non-existing	47059	48705	45729	47063	40685	45745	-	-	-	-
Escherichia coli 601	Proteobacteria	Bacteria	NZ_MOJP01000012.1	30625	13079	14482	existing	10954	12924	existing	existing	existing	existing	non-existing	non-existing	784	2430	2438	3760	3744	8792	-	-	-	-
Escherichia coli 601028	Proteobacteria	Bacteria	NZ_LRMD01000085.1	175409	95914	97317	existing	97472	99442	existing	existing	existing	existing	non-existing	non-existing	109082	110728	107752	109086	102708	107768	-	-	-	-
Escherichia coli 602720	Proteobacteria	Bacteria	NZ_LRKY01000104.1	246358	203232	204635	existing	201107	203077	existing	existing	existing	existing	non-existing	non-existing	189821	191467	191463	192797	192781	197841	-	-	-	-
Escherichia coli 607	Proteobacteria	Bacteria	NZ_MOHD01000029.1	87748	8260	9663	existing	9818	11788	existing	existing	existing	existing	non-existing	non-existing	20312	21958	18982	20304	13950	18998	-	-	-	-
Escherichia coli 619	Proteobacteria	Bacteria	NZ_MOFG01000004.1	85636	5778	7181	existing	7336	9306	existing	existing	existing	existing	non-existing	non-existing	17830	19476	16500	17822	11468	16516	-	-	-	-
Escherichia coli 620	Proteobacteria	Bacteria	NZ_MOFI01000087.1	147615	5778	7181	existing	7336	9306	existing	existing	existing	existing	non-existing	non-existing	17830	19476	16500	17822	11468	16516	-	-	-	-
Escherichia coli 621	Proteobacteria	Bacteria	NZ_MOFQ01000005.1	320489	309299	310702	existing	307174	309144	existing	existing	existing	existing	non-existing	non-existing	297004	298650	298658	299980	299964	305012	-	-	-	-
Escherichia coli 625	Proteobacteria	Bacteria	NZ_MOFO01000032.1	323378	12678	14081	existing	14236	16206	existing	existing	existing	existing	non-existing	non-existing	24730	26376	23400	24722	18368	23416	-	-	-	-
Escherichia coli 627	Proteobacteria	Bacteria	NZ_MOHK01000170.1	5256	2851	4254	existing	726	2696	existing	non-existing	non-existing	non-existing	non-existing	non-existing	-	-	-	-	-	-	-	-	-	-
Escherichia coli 632	Proteobacteria	Bacteria	NZ_MOJI01000053.1	113429	7543	8946	existing	9101	11071	existing	existing	existing	existing	non-existing	non-existing	22135	23781	20805	22127	15773	20821	-	-	-	-
Escherichia coli 634	Proteobacteria	Bacteria	NZ_MOGU01000020.1	87749	78086	79489	existing	75961	77931	existing	existing	existing	existing	non-existing	non-existing	65791	67437	67445	68767	68751	73799	-	-	-	-
Escherichia coli 636	Proteobacteria	Bacteria	NZ_MOGF01000013.1	143408	133745	135148	existing	131620	133590	existing	existing	existing	existing	non-existing	non-existing	121450	123096	123104	124426	124410	129458	-	-	-	-
Escherichia coli 637	Proteobacteria	Bacteria	NZ_MOIB01000034.1	79826	71085	72488	existing	68960	70930	existing	existing	existing	existing	non-existing	non-existing	58790	60436	60444	61766	61750	66798	-	-	-	-
Escherichia coli 650	Proteobacteria	Bacteria	NZ_MOHO01000027.1	143769	8261	9664	existing	9819	11789	existing	existing	existing	existing	non-existing	non-existing	20313	21959	18983	20305	13951	18999	-	-	-	-
Escherichia coli 652	Proteobacteria	Bacteria	NZ_MOHY01000065.1	27558	15777	17180	existing	13652	15622	existing	existing	existing	existing	non-existing	non-existing	2462	4108	4116	5438	5422	10473	-	-	-	-
Escherichia coli 656	Proteobacteria	Bacteria	NZ_MOKU01000018.1	146498	4564	5967	existing	6122	8092	existing	existing	existing	existing	non-existing	non-existing	16616	18262	15286	16608	10254	15302	-	-	-	-
Escherichia coli 67-1294	Proteobacteria	Bacteria	NZ_KZ269064.1	491371	176948	178351	existing	178506	180476	existing	existing	existing	existing	non-existing	non-existing	189000	190646	187670	188992	182638	187686	-	-	-	-
Escherichia coli 676	Proteobacteria	Bacteria	NZ_MOGK01000042.1	95864	7613	9016	existing	9171	11141	existing	existing	existing	existing	non-existing	non-existing	22205	23851	20875	22197	15843	20891	-	-	-	-
Escherichia coli 685	Proteobacteria	Bacteria	NZ_MOLH01000046.1	27559	10380	11783	existing	11938	13908	existing	existing	existing	existing	non-existing	non-existing	23452	25098	22122	23444	17087	22138	-	-	-	-
Escherichia coli 686	Proteobacteria	Bacteria	NZ_MOIS01000044.1	65897	11017	12420	existing	12575	14545	existing	existing	existing	existing	non-existing	non-existing	23069	24715	21739	23061	16707	21755	-	-	-	-
Escherichia coli 688_ECOL	Proteobacteria	Bacteria	NZ_JUXB01000098.1	19604	13212	14615	existing	11087	13057	existing	existing	existing	existing	non-existing	non-existing	917	2563	2571	3893	3877	8925	-	-	-	-
Escherichia coli 689_ECOL	Proteobacteria	Bacteria	NZ_JUXA01000111.1	19916	5292	6695	existing	6850	8820	existing	existing	existing	existing	non-existing	non-existing	17344	18990	16014	17336	10982	16030	-	-	-	-
Escherichia coli 7_Esco_CA-NL	Proteobacteria	Bacteria	NZ_MOXZ01000022.1	42313	28086	29489	existing	29644	31614	existing	existing	existing	existing	non-existing	non-existing	40138	41784	38808	40130	33776	38824	-	-	-	-
Escherichia coli 704	Proteobacteria	Bacteria	NZ_MOGA01000019.1	25804	7671	9074	existing	9229	11199	existing	existing	existing	existing	non-existing	non-existing	19723	21369	18393	19715	13361	18409	-	-	-	-
Escherichia coli 707	Proteobacteria	Bacteria	NZ_MOIA01000001.1	195505	13079	14482	existing	10954	12924	existing	existing	existing	existing	non-existing	non-existing	784	2430	2438	3760	3744	8792	-	-	-	-
Escherichia coli 709	Proteobacteria	Bacteria	NZ_MOKB01000009.1	11704	6248	7651	existing	7806	9776	existing	non-existing	non-existing	non-existing	non-existing	non-existing	-	-	-	-	-	-	-	-	-	-
Escherichia coli 717	Proteobacteria	Bacteria	NZ_MOLA01000009.1	253161	14203	15606	existing	15761	17731	existing	existing	existing	existing	non-existing	non-existing	26256	27902	24926	26248	19894	24942	-	-	-	-
Escherichia coli 719	Proteobacteria	Bacteria	NZ_MOLF01000119.1	11843	4054	5457	existing	1929	3899	existing	non-existing	non-existing	non-existing	non-existing	non-existing	-	-	-	-	-	-	-	-	-	-
Escherichia coli 722	Proteobacteria	Bacteria	NZ_MOLD01000007.1	11813	6248	7651	existing	7806	9776	existing	non-existing	non-existing	non-existing	non-existing	non-existing	-	-	-	-	-	-	-	-	-	-
Escherichia coli 728	Proteobacteria	Bacteria	NZ_MOKW01000006.1	308325	301933	303336	existing	299808	301778	existing	existing	existing	existing	non-existing	non-existing	289638	291284	291292	292614	292598	297646	-	-	-	-
Escherichia coli 85B	Proteobacteria	Bacteria	NZ_AYQR01000068.1	24032	2328	3731	existing	3886	5856	existing	existing	existing	existing	non-existing	non-existing	14380	16026	13050	14372	8018	13066	-	-	-	-
Escherichia coli 8624	Proteobacteria	Bacteria	NZ_AIAK01000002.1	694366	389208	390611	existing	390766	392736	existing	existing	existing	existing	non-existing	non-existing	401260	402906	399930	401252	394898	399946	-	-	-	-
Escherichia coli 86J1	Proteobacteria	Bacteria	NZ_MKGU01000127.1	68588	8534	9937	existing	10092	12062	existing	existing	existing	existing	non-existing	non-existing	23126	24772	21796	23118	16764	21812	-	-	-	-
Escherichia coli 95.1288	Proteobacteria	Bacteria	NZ_KB001743.1	9357	5373	6776	existing	6931	8901	existing	non-existing	non-existing	non-existing	non-existing	non-existing	-	-	-	-	-	-	-	-	-	-
Escherichia coli AF7761	Proteobacteria	Bacteria	NZ_MIWG01000024.1	126236	41731	43134	existing	43289	45259	existing	existing	existing	existing	non-existing	non-existing	54899	56545	53569	54903	48525	53585	-	-	-	-
Escherichia coli AF97	Proteobacteria	Bacteria	NZ_MIVY01000024.1	167276	7341	8744	existing	8899	10869	existing	existing	existing	existing	non-existing	non-existing	19393	21039	18063	19385	13031	18079	-	-	-	-
Escherichia coli AI27	Proteobacteria	Bacteria	NZ_AJPQ01000001.1	201011	129954	131357	existing	127820	129799	existing	existing	existing	existing	non-existing	non-existing	117882	119528	119536	120855	120839	125917	-	-	-	-
Escherichia coli AR_0015	Proteobacteria	Bacteria	NZ_CP024862.1	5107874	1587118	1588521	existing	1584993	1586963	existing	existing	existing	existing	non-existing	non-existing	1574823	1576469	1576477	1577799	1577783	1582831	-	-	-	-
Escherichia coli AR_0374	Proteobacteria	Bacteria	NZ_CP027126.1	4877957	2391180	2392583	existing	2392738	2394708	existing	existing	existing	existing	non-existing	non-existing	2403243	2404889	2401913	2403235	2396881	2401929	-	-	-	-
Escherichia coli AR436	Proteobacteria	Bacteria	NZ_CP029111.1	4875835	2388278	2389681	existing	2389836	2391806	existing	existing	existing	existing	non-existing	non-existing	2400341	2401987	2399011	2400333	2393979	2399027	-	-	-	-
Escherichia coli ARS-CC9591	Proteobacteria	Bacteria	NZ_NBVT01000046.1	37370	4636	6039	existing	6194	8164	existing	existing	existing	existing	non-existing	non-existing	16688	18334	15358	16680	10326	15374	-	-	-	-
Escherichia coli AUH_IMP153	Proteobacteria	Bacteria	NZ_NEFP01000069.1	25712	4497	5900	existing	6055	8025	existing	existing	existing	existing	non-existing	non-existing	16549	18195	15219	16541	10187	15235	-	-	-	-
Escherichia coli Aut2013_WWKa_NEU_53	Proteobacteria	Bacteria	NZ_NBKU01000150.1	144461	125329	126732	existing	123204	125174	existing	existing	existing	existing	non-existing	non-existing	113062	114708	114716	116038	116022	121070	-	-	-	-
Escherichia coli B132	Proteobacteria	Bacteria	NZ_LRWY01000029.1	147107	7393	8796	existing	8951	10921	existing	existing	existing	existing	non-existing	non-existing	19445	21091	18115	19437	13083	18131	-	-	-	-
Escherichia coli B144-c1	Proteobacteria	Bacteria	NZ_JYID01000017.1	95593	81754	83157	existing	79629	81599	existing	existing	existing	existing	non-existing	non-existing	68343	69989	69985	71319	71303	76363	-	-	-	-
Escherichia coli B671	Proteobacteria	Bacteria	NZ_ADIP01000001.1	663147	318395	319798	existing	316261	318240	existing	existing	existing	existing	non-existing	non-existing	306323	307969	307977	309296	309280	314358	-	-	-	-
Escherichia coli B7A	Proteobacteria	Bacteria	CP005998.1	4944397	2449643	2451046	existing	2451201	2453171	existing	existing	existing	existing	non-existing	non-existing	2462811	2464457	2461481	2462815	2456437	2461497	-	-	-	-
Escherichia coli B8S18Com 20	Proteobacteria	Bacteria	NZ_PPHQ01000020.1	90888	75856	77259	existing	77414	79384	existing	existing	existing	existing	non-existing	non-existing	88928	90574	87598	88920	82563	87614	-	-	-	-
Escherichia coli B8S56	Proteobacteria	Bacteria	NZ_QEMT01000076.1	19217	14199	15602	existing	12074	14044	existing	existing	existing	existing	non-existing	non-existing	1904	3550	3558	4880	4864	9912	-	-	-	-
Escherichia coli BIDMC 71	Proteobacteria	Bacteria	NZ_KK736350.1	165846	13318	14721	existing	14876	16846	existing	existing	existing	existing	non-existing	non-existing	25359	27005	24029	25351	19008-21982-19011-22012	22037-24045-22043-24045	-	-	-	-
Escherichia coli BIDMC 77	Proteobacteria	Bacteria	NZ_KK736421.1	2022231	1010952	1012355	existing	1008827	1010797	existing	existing	existing	existing	non-existing	non-existing	998657	1000303	1000311	1001633	1001617	1006665	-	-	-	-
Escherichia coli blood-08-1415	Proteobacteria	Bacteria	NZ_JSSH01000077.1	289854	235386	236789	existing	233261	235231	existing	existing	existing	existing	non-existing	non-existing	223119	224765	224773	226095	226079	231127	-	-	-	-
Escherichia coli blood-08-1487	Proteobacteria	Bacteria	NZ_JSSC01000096.1	141932	27260	28663	existing	28818	30788	existing	existing	existing	existing	non-existing	non-existing	39284	40930	37954	39276	32922	37970	-	-	-	-
Escherichia coli blood-08-1493	Proteobacteria	Bacteria	NZ_JSSB01000162.1	109975	81416	82819	existing	79291	81261	existing	existing	existing	existing	non-existing	non-existing	69149	70795	70803	72125	72109	77157	-	-	-	-
Escherichia coli blood-08-1562	Proteobacteria	Bacteria	NZ_JSSA01000142.1	306316	218432	219835	existing	219990	221960	existing	existing	existing	existing	non-existing	non-existing	230456	232102	229126	230448	224094	229142	-	-	-	-
Escherichia coli blood-08-1563rep1	Proteobacteria	Bacteria	NZ_JSRZ01000122.1	304791	86054	87457	existing	83929	85899	existing	existing	existing	existing	non-existing	non-existing	73787	75433	75441	76763	76747	81795	-	-	-	-
Escherichia coli blood-08-1563rep2	Proteobacteria	Bacteria	NZ_JSRY01000127.1	264051	27605	29008	existing	29163	31133	existing	existing	existing	existing	non-existing	non-existing	39629	41275	38299	39621	33267	38315	-	-	-	-
Escherichia coli blood-08-1636	Proteobacteria	Bacteria	NZ_JSRX01000090.1	141363	86794	88197	existing	84669	86639	existing	existing	existing	existing	non-existing	non-existing	74527	76173	76181	77503	77487	82535	-	-	-	-
Escherichia coli blood-09-1229	Proteobacteria	Bacteria	NZ_JSRB01000092.1	134997	27260	28663	existing	28818	30788	existing	existing	existing	existing	non-existing	non-existing	39284	40930	37954	39276	32922	37970	-	-	-	-
Escherichia coli blood-09-1342	Proteobacteria	Bacteria	NZ_JSQW01000075.1	114678	85992	87395	existing	83867	85837	existing	existing	existing	existing	non-existing	non-existing	73725	75371	75379	76701	76685	81733	-	-	-	-
Escherichia coli blood-2011-0141	Proteobacteria	Bacteria	NZ_JSPM01000044.1	115322	27306	28709	existing	28864	30834	existing	existing	existing	existing	non-existing	non-existing	39330	40976	38000	39322	32968	38016	-	-	-	-
Escherichia coli C040	Proteobacteria	Bacteria	NZ_NWBC01000031.1	60250	7450	8853	existing	9008	10978	existing	existing	existing	existing	non-existing	non-existing	19502	21148	18172	19494	13140	18188	-	-	-	-
Escherichia coli C1	Proteobacteria	Bacteria	NZ_CP010116.1	4843023	1151191	1152594	existing	1149066	1151036	existing	existing	existing	existing	non-existing	non-existing	1138896	1140542	1140550	1141872	1141856	1146904	-	-	-	-
Escherichia coli C496_10	Proteobacteria	Bacteria	NZ_AIBB01000247.1	9913	3234	4637	existing	1109	3079	existing	non-existing	non-existing	non-existing	non-existing	non-existing	-	-	-	-	-	-	-	-	-	-
Escherichia coli ca285-S9	Proteobacteria	Bacteria	NZ_MIWI01000047.1	34522	18370	19773	existing	19928	21898	existing	existing	existing	existing	non-existing	non-existing	31538	33184	30208	31542	25164	30224	-	-	-	-
Escherichia coli cattle2	Proteobacteria	Bacteria	NZ_LVLL01000196.1	20091	2202	3605	existing	3760	5730	existing	existing	existing	existing	non-existing	non-existing	14254	15900	12924	14246	7892	12940	-	-	-	-
Escherichia coli CF10	Proteobacteria	Bacteria	NZ_PGKP01000016.1	84674	7783	9186	existing	9341	11320	existing	existing	existing	existing	non-existing	non-existing	19612	21258	18285	19604	13223	18301	-	-	-	-
Escherichia coli CF111	Proteobacteria	Bacteria	NZ_MUIP01000083.1	12330	3263	4666	existing	1129	3108	existing	non-existing	non-existing	non-existing	non-existing	non-existing	-	-	-	-	-	-	-	-	-	-
Escherichia coli CFSAN025093	Proteobacteria	Bacteria	NZ_LPXY01000195.1	119763	87115	88518	existing	88673	90643	existing	existing	existing	existing	non-existing	non-existing	100187	101833	98857	100179	93825	98873	-	-	-	-
Escherichia coli CFSAN025107	Proteobacteria	Bacteria	NZ_LPYK01000198.1	90420	7858	9261	existing	9416	11386	existing	existing	existing	existing	non-existing	non-existing	19910	21556	18580	19902	13548	18596	-	-	-	-
Escherichia coli CFSAN025110	Proteobacteria	Bacteria	NZ_LPYN01000258.1	90339	81293	82696	existing	79168	81138	existing	existing	existing	existing	non-existing	non-existing	68998	70644	70652	71974	71958	77006	-	-	-	-
Escherichia coli CFSAN025114	Proteobacteria	Bacteria	NZ_LPYO01000203.1	118132	31624	33027	existing	29499	31469	existing	existing	existing	existing	non-existing	non-existing	18309	19955	19963	21285	21269	26317	-	-	-	-
Escherichia coli CFSAN025116	Proteobacteria	Bacteria	NZ_LPYQ01000160.1	119868	31411	32814	existing	29286	31256	existing	existing	existing	existing	non-existing	non-existing	18096	19742	19750	21072	21056	26104	-	-	-	-
Escherichia coli CFSAN025127	Proteobacteria	Bacteria	NZ_LPYZ01000205.1	105119	31662	33065	existing	29537	31507	existing	existing	existing	existing	non-existing	non-existing	18347	19993	20001	21323	21307	26355	-	-	-	-
Escherichia coli CFSAN025130	Proteobacteria	Bacteria	NZ_LPZC01000033.1	184802	45410	46813	existing	46968	48938	existing	existing	existing	existing	non-existing	non-existing	57462	59108	56132	57454	51100	56148	-	-	-	-
Escherichia coli CFSAN026775	Proteobacteria	Bacteria	NZ_LHCX01000027.1	110974	8995	10398	existing	10553	12523	existing	existing	existing	existing	non-existing	non-existing	21030	22676	19700	21022	14656	19716	-	-	-	-
Escherichia coli CFSAN026796	Proteobacteria	Bacteria	NZ_LDDL01000005.1	214988	57474	58877	existing	59032	61002	existing	existing	existing	existing	non-existing	non-existing	69526	71172	68196	69518	63164	68212	-	-	-	-
Escherichia coli CFSAN026809	Proteobacteria	Bacteria	NZ_LDDH01000006.1	48763	33883	35286	existing	31758	33728	existing	existing	existing	existing	non-existing	non-existing	21605	23251	23259	24581	24565	29625	-	-	-	-
Escherichia coli CFSAN026810	Proteobacteria	Bacteria	NZ_LDDG01000025.1	48973	33788	35191	existing	31663	33633	existing	existing	existing	existing	non-existing	non-existing	21510	23156	23164	24486	24470	29530	-	-	-	-
Escherichia coli CFSAN061770	Proteobacteria	Bacteria	NZ_CP023142.1	5292297	901396	902799	existing	899271	901241	existing	existing	existing	existing	non-existing	non-existing	888081	889727	889735	891057	891041	896092	-	-	-	-
Escherichia coli CoR-11	Proteobacteria	Bacteria	NZ_MKIJ01000001.1	46869	28894	30297	existing	30452	32422	existing	existing	existing	existing	non-existing	non-existing	40945	42591	39615	40937	34583	39631	-	-	-	-
Escherichia coli CowEC094	Proteobacteria	Bacteria	NZ_PTQK01000010.1	173596	24917	26320	existing	26475	28445	existing	existing	existing	existing	non-existing	non-existing	36969	38615	35639	36961	30607	35655	-	-	-	-
Escherichia coli CVM N33601PS	Proteobacteria	Bacteria	NZ_JUDM01000008.1	146275	137029	138432	existing	134895	136874	existing	existing	existing	existing	non-existing	non-existing	124957	126603	126611	127930	127914	132992	-	-	-	-
Escherichia coli CVM N33624PS	Proteobacteria	Bacteria	NZ_JWZO01000023.1	120150	78560	79963	existing	76435	78405	existing	existing	existing	existing	non-existing	non-existing	66265	67911	67919	69241	69225	74273	-	-	-	-
Escherichia coli CVM N33720PS	Proteobacteria	Bacteria	NZ_JWZM01000023.1	191089	178112	179515	existing	175987	177957	existing	existing	existing	existing	non-existing	non-existing	165817	167463	167471	168793	168777	173825	-	-	-	-
Escherichia coli CVM N34077PS	Proteobacteria	Bacteria	NZ_JUCZ01000012.1	148216	143084	144487	existing	144642	146612	existing	non-existing	non-existing	non-existing	non-existing	non-existing	-	-	-	-	-	-	-	-	-	-
Escherichia coli CVM N34557PS	Proteobacteria	Bacteria	NZ_JUCU01000030.1	100634	63221	64624	existing	61096	63066	existing	existing	existing	existing	non-existing	non-existing	50954	52600	52608	53930	53914	58962	-	-	-	-
Escherichia coli CVM N36093PS	Proteobacteria	Bacteria	NZ_JUCS01000028.1	19828	14697	16100	existing	16255	18225	existing	non-existing	non-existing	non-existing	non-existing	non-existing	-	-	-	-	-	-	-	-	-	-
Escherichia coli CVM N36158PS	Proteobacteria	Bacteria	NZ_JUCR01000013.1	146622	140657	142060	existing	138532	140502	existing	existing	existing	existing	non-existing	non-existing	128362	130008	130016	131338	131322	136370	-	-	-	-
Escherichia coli CVM N38733PS	Proteobacteria	Bacteria	NZ_JUBX01000125.1	11125	5159	6562	existing	3034	5004	existing	non-existing	non-existing	non-existing	non-existing	non-existing	-	-	-	-	-	-	-	-	-	-
Escherichia coli CVM N41498PS	Proteobacteria	Bacteria	NZ_JUBR01000025.1	22293	4799	6202	existing	6357	8327	existing	existing	existing	existing	non-existing	non-existing	16851	18497	15521	16843	10489	15537	-	-	-	-
Escherichia coli DEC9A	Proteobacteria	Bacteria	NZ_AIGK01000078.1	201528	138040	139443	existing	135915	137885	existing	existing	existing	existing	non-existing	non-existing	125746	127392	127400	128722	128706	133754	-	-	-	-
Escherichia coli E. coli	Proteobacteria	Bacteria	NZ_CCQP01000013.1	54904	12656	14059	existing	14214	16184	existing	existing	existing	existing	non-existing	non-existing	25824	27470	24494	25828	19450	24510	-	-	-	-
Escherichia coli E24	Proteobacteria	Bacteria	NZ_MVOT01000009.1	146885	140844	142247	existing	138719	140689	existing	existing	existing	existing	non-existing	non-existing	128549	130195	130203	131525	131509	136557	-	-	-	-
Escherichia coli E482	Proteobacteria	Bacteria	NZ_GL871813.1	246176	14137	15540	existing	12012	13982	existing	existing	existing	existing	non-existing	non-existing	496	2142	2150	3472	3456	7337	-	-	-	-
Escherichia coli E704	Proteobacteria	Bacteria	NZ_ADKF01000029.1	663660	307626	309029	existing	305501	307471	existing	existing	existing	existing	non-existing	non-existing	294215	295861	295857	297191	297175	302235	-	-	-	-
Escherichia coli E819	Proteobacteria	Bacteria	NZ_BDPW01000006.1	210564	127351	128754	existing	128909	130879	existing	existing	existing	existing	non-existing	non-existing	140519	142165	139189	140523	134145	139205	-	-	-	-
Escherichia coli E821	Proteobacteria	Bacteria	NZ_BDRA01000006.1	210546	127330	128733	existing	128888	130858	existing	existing	existing	existing	non-existing	non-existing	140498	142144	139168	140502	134124	139184	-	-	-	-
Escherichia coli ECA1	Proteobacteria	Bacteria	NZ_PEQH01000049.1	52892	38054	39457	existing	35929	37899	existing	existing	existing	existing	non-existing	non-existing	25759	27405	27413	28735	28719	33767	-	-	-	-
Escherichia coli Ecol_316	Proteobacteria	Bacteria	NZ_CP018957.1	5056072	2420684	2422087	existing	2422242	2424212	existing	existing	existing	existing	non-existing	non-existing	2432708	2434354	2431378	2432700	2426346	2431394	-	-	-	-
Escherichia coli ECOR01	Proteobacteria	Bacteria	NZ_LYBJ01000223.1	169136	139488	140891	existing	137363	139333	existing	existing	existing	existing	non-existing	non-existing	126076	127722	127718	129052	129036	134096	-	-	-	-
Escherichia coli ECOR30	Proteobacteria	Bacteria	NZ_LYAG01000219.1	108528	78996	80399	existing	76871	78841	existing	existing	existing	existing	non-existing	non-existing	66701	68347	68355	69677	69661	74709	-	-	-	-
Escherichia coli ECOR48	Proteobacteria	Bacteria	NZ_LYCA01000022.1	113383	15131	16534	existing	16689	18659	existing	existing	existing	existing	non-existing	non-existing	28299	29945	26969	28303	21925	26985	-	-	-	-
Escherichia coli E-D 371 EC1678_c9	Proteobacteria	Bacteria	NZ_LFHV01000009.1	273159	142214	143617	existing	140089	142059	existing	existing	existing	existing	non-existing	non-existing	129919	131565	131573	132895	132879	137927	-	-	-	-
Escherichia coli ED363 isolate VTEC	Proteobacteria	Bacteria	NZ_FBUO01000025.1	82336	15120	16523	existing	12995	14965	existing	existing	existing	existing	non-existing	non-existing	2825	4471	4479	5801	5785	10833	-	-	-	-
Escherichia coli ED366 isolate VTEC	Proteobacteria	Bacteria	NZ_FBUX01000007.1	151862	144598	146001	existing	142473	144443	existing	existing	existing	existing	non-existing	non-existing	129763	131409	131417	132739	132723	137771	-	-	-	-
Escherichia coli ED377 isolate VTEC	Proteobacteria	Bacteria	NZ_FBUZ01000050.1	33870	15120	16523	existing	12995	14965	existing	existing	existing	existing	non-existing	non-existing	2825	4471	4479	5801	5785	10833	-	-	-	-
Escherichia coli ED430 isolate VTEC	Proteobacteria	Bacteria	NZ_FBUU01000003.1	273272	142240	143643	existing	140115	142085	existing	existing	existing	existing	non-existing	non-existing	129945	131591	131599	132921	132905	137953	-	-	-	-
Escherichia coli F-18	Proteobacteria	Bacteria	NZ_MLZI01000042.1	20824	3001	4404	existing	876	2846	existing	non-existing	non-existing	non-existing	non-existing	non-existing	-	-	-	-	-	-	-	-	-	-
Escherichia coli F6700	Proteobacteria	Bacteria	NZ_JYIA01000022.1	162512	13951	15354	existing	15509	17479	existing	existing	existing	existing	non-existing	non-existing	27119	28765	25789	27123	20745	25805	-	-	-	-
Escherichia coli FC10270	Proteobacteria	Bacteria	NZ_NIIF01000033.1	113380	7444	8847	existing	9002	10972	existing	existing	existing	existing	non-existing	non-existing	22036	23682	20706	22028	15674	20722	-	-	-	-
Escherichia coli FDA506	Proteobacteria	Bacteria	NZ_JH964536.1	693564	303431	304834	existing	301306	303276	existing	existing	existing	existing	non-existing	non-existing	291136	292782	292790	294112	294096	299144	-	-	-	-
Escherichia coli FORC_041	Proteobacteria	Bacteria	NZ_CP016628.1	4867152	4232858	4234261	existing	4234416	4236386	existing	existing	existing	existing	non-existing	non-existing	4244893	4246539	4243563	4244885	4238519	4243579	-	-	-	-
Escherichia coli G187	Proteobacteria	Bacteria	NZ_LONW01000028.1	70408	15396	16799	existing	16954	18924	existing	existing	existing	existing	non-existing	non-existing	27448	29094	26118	27440	21086	26134	-	-	-	-
Escherichia coli G213	Proteobacteria	Bacteria	NZ_LOOH01000086.1	23934	13105	14508	existing	10980	12950	existing	existing	existing	existing	non-existing	non-existing	810	2456	2464	3786	3770	8818	-	-	-	-
Escherichia coli G301	Proteobacteria	Bacteria	NZ_LOPD01000031.1	95415	16536	17939	existing	14411	16381	existing	existing	existing	existing	non-existing	non-existing	3221	4867	4875	6197	6181	11232	-	-	-	-
Escherichia coli GB788	Proteobacteria	Bacteria	NZ_NEFV01000018.1	111494	104808	106211	existing	102683	104653	existing	existing	existing	existing	non-existing	non-existing	92513	94159	94167	95489	95473	100521	-	-	-	-
Escherichia coli GN02140	Proteobacteria	Bacteria	NZ_LQSF01000078.1	86146	26651	28054	existing	28209	30179	existing	existing	existing	existing	non-existing	non-existing	38675	40321	37345	38667	32313	37361	-	-	-	-
Escherichia coli GN02290	Proteobacteria	Bacteria	NZ_LQSW01000108.1	64333	35133	36536	existing	33008	34978	existing	existing	existing	existing	non-existing	non-existing	22866	24512	24520	25842	25826	30874	-	-	-	-
Escherichia coli GN02359	Proteobacteria	Bacteria	NZ_LQTG01000210.1	35992	26546	27949	existing	28104	30074	existing	non-existing	non-existing	existing	non-existing	non-existing	-	-	-	-	32208	35930	-	-	-	-
Escherichia coli GN02375	Proteobacteria	Bacteria	NZ_LQTJ01000123.1	27769	23190	24593	existing	24748	26718	existing	non-existing	non-existing	non-existing	non-existing	non-existing	-	-	-	-	-	-	-	-	-	-
Escherichia coli GN02404	Proteobacteria	Bacteria	NZ_LQTO01000015.1	18149	13268	14671	existing	11143	13113	existing	existing	existing	existing	non-existing	non-existing	1	1632	1640	2962	2946	7991	-	-	-	-
Escherichia coli GN02426	Proteobacteria	Bacteria	NZ_LQTS01000211.1	20925	17665	19068	existing	19223	20161	existing	non-existing	non-existing	non-existing	non-existing	non-existing	-	-	-	-	-	-	-	-	-	-
Escherichia coli GN02430	Proteobacteria	Bacteria	NZ_LQTU01000206.1	23925	17665	19068	existing	19223	21193	existing	non-existing	non-existing	non-existing	non-existing	non-existing	-	-	-	-	-	-	-	-	-	-
Escherichia coli GN02446	Proteobacteria	Bacteria	NZ_LQTW01000082.1	99487	76034	77437	existing	73909	75879	existing	existing	existing	existing	non-existing	non-existing	63767	65413	65421	66743	66727	71775	-	-	-	-
Escherichia coli GN02514	Proteobacteria	Bacteria	NZ_LQUF01000021.1	17633	7713	9116	existing	5588	7558	existing	non-existing	non-existing	existing	non-existing	non-existing	-	-	-	-	644	3454	-	-	-	-
Escherichia coli GN02606	Proteobacteria	Bacteria	NZ_LQUQ01000101.1	49945	25802	27205	existing	27360	29330	existing	existing	existing	existing	non-existing	non-existing	36388	37980	35030	36361	30247	35046	-	-	-	-
Escherichia coli GN02674	Proteobacteria	Bacteria	NZ_LQVA01000274.1	26955	17509	18912	existing	19067	21037	existing	non-existing	non-existing	existing	non-existing	non-existing	-	-	-	-	23171	26893	-	-	-	-
Escherichia coli GN02707	Proteobacteria	Bacteria	NZ_LQVE01000245.1	30957	27697	29100	existing	29255	30193	existing	non-existing	non-existing	non-existing	non-existing	non-existing	-	-	-	-	-	-	-	-	-	-
Escherichia coli GN03218	Proteobacteria	Bacteria	NZ_LQVQ01000340.1	20925	17665	19068	existing	19223	20161	existing	non-existing	non-existing	non-existing	non-existing	non-existing	-	-	-	-	-	-	-	-	-	-
Escherichia coli GN04741	Proteobacteria	Bacteria	NZ_LVRQ01000027.1	92122	81409	82812	existing	79284	81254	existing	existing	existing	existing	non-existing	non-existing	69142	70788	70796	72118	72102	77150	-	-	-	-
Escherichia coli GN06136	Proteobacteria	Bacteria	NZ_LVTI01000048.1	13638	7997	9400	existing	5872	7842	existing	non-existing	non-existing	existing	non-existing	non-existing	-	-	-	-	84	3710	-	-	-	-
Escherichia coli GZC09-12	Proteobacteria	Bacteria	NZ_PGJW01000011.1	162641	152859	154262	existing	150734	152704	existing	existing	existing	existing	non-existing	non-existing	140564	142210	142218	143540	143524	148572	-	-	-	-
Escherichia coli GZC09-14	Proteobacteria	Bacteria	NZ_PGLJ01000012.1	166390	163077	164480	existing	160952	162922	existing	existing	existing	existing	non-existing	non-existing	150782	152428	152436	153758	153742	158790	-	-	-	-
Escherichia coli GZC09-15	Proteobacteria	Bacteria	NZ_PGJM01000011.1	162641	152859	154262	existing	150734	152704	existing	existing	existing	existing	non-existing	non-existing	140564	142210	142218	143540	143524	148572	-	-	-	-
Escherichia coli H17	Proteobacteria	Bacteria	CP021193.1	5219546	3479603	3481006	existing	3478510	3479448	existing	existing	existing	existing	non-existing	non-existing	3463886	3465532	3465540	3466862	3466846	3471897	-	-	-	-
Escherichia coli H299	Proteobacteria	Bacteria	NZ_GL884544.1	581886	430596	431999	existing	432154	434124	existing	existing	existing	existing	non-existing	non-existing	443668	445314	442338	443660	437303	442354	-	-	-	-
Escherichia coli HC891/2016	Proteobacteria	Bacteria	NZ_MRDN01000001.1	5053377	5046920	5048323	existing	5044795	5046765	existing	existing	existing	existing	non-existing	non-existing	5034625	5036271	5036279	5037601	5037585	5042633	-	-	-	-
Escherichia coli HT2012076	Proteobacteria	Bacteria	NZ_JZNQ01000013.1	320816	1846	3249	existing	3404	5383	existing	existing	existing	existing	non-existing	non-existing	13675	15321	12348	13667	7286	12364	-	-	-	-
Escherichia coli HT2012095	Proteobacteria	Bacteria	NZ_JZQU01000129.1	133032	77227	78630	existing	78785	80755	existing	existing	existing	existing	non-existing	non-existing	90299	91945	88969	90291	83934	88985	-	-	-	-
Escherichia coli HT2012098	Proteobacteria	Bacteria	NZ_JZNW01000163.1	131936	76961	78364	existing	78519	80489	existing	existing	existing	existing	non-existing	non-existing	90033	91679	88703	90025	83668	88719	-	-	-	-
Escherichia coli HT2012099	Proteobacteria	Bacteria	NZ_JZQS01000067.1	208784	54481	55884	existing	52356	54326	existing	existing	existing	existing	non-existing	non-existing	41166	42812	42820	44142	44126	49177	-	-	-	-
Escherichia coli HT2012118	Proteobacteria	Bacteria	NZ_JZQN01000031.1	224804	1667	3070	existing	3225	5204	existing	existing	existing	existing	non-existing	non-existing	13496	15142	12169	13488	7107	12185	-	-	-	-
Escherichia coli HT2012153	Proteobacteria	Bacteria	NZ_JZPW01000009.1	33389	7946	9349	existing	9504	11474	existing	existing	existing	existing	non-existing	non-existing	21018	22664	19688	21010	14653	19704	-	-	-	-
Escherichia coli HT2012175	Proteobacteria	Bacteria	NZ_JZPM01000003.1	23888	14444	15847	existing	12319	14289	existing	existing	existing	existing	non-existing	non-existing	1129	2775	2783	4105	4089	9140	-	-	-	-
Escherichia coli HT2012178	Proteobacteria	Bacteria	NZ_JZPK01000183.1	58295	2114	3517	existing	3672	5642	existing	existing	existing	existing	non-existing	non-existing	15186	16832	13856	15178	8821	13872	-	-	-	-
Escherichia coli HT2012DB05	Proteobacteria	Bacteria	NZ_JZNA01000005.1	155324	1687	3090	existing	3245	5224	existing	existing	existing	existing	non-existing	non-existing	13516	15162	12189	13508	7127	12205	-	-	-	-
Escherichia coli HT2012DB17	Proteobacteria	Bacteria	NZ_JZNG01000025.1	225722	221992	223395	existing	219858	221837	existing	existing	existing	existing	non-existing	non-existing	209920	211566	211574	212893	212877	217955	-	-	-	-
Escherichia coli HVH 108 (4-6924867)	Proteobacteria	Bacteria	NZ_KI538817.1	309523	9175	10578	existing	7050	9020	existing	non-existing	non-existing	existing	non-existing	non-existing	-	-	-	-	71	3871	-	-	-	-
Escherichia coli HVH 136 (4-5970458)	Proteobacteria	Bacteria	NZ_KI538702.1	1597447	1294543	1295946	existing	1292418	1294388	existing	existing	existing	existing	non-existing	non-existing	1282276	1283922	1283930	1285252	1285236	1290284	-	-	-	-
Escherichia coli HVH 182 (4-0985554)	Proteobacteria	Bacteria	NZ_KE700603.1	2035591	62810	64213	existing	64368	66338	existing	existing	existing	existing	non-existing	non-existing	74834	76480	73504	74826	68472	73520	-	-	-	-
Escherichia coli HVH 43 (4-2173468)	Proteobacteria	Bacteria	NZ_KE699248.1	4324845	4022015	4023418	existing	4019890	4021860	existing	existing	existing	existing	non-existing	non-existing	4009748	4011394	4011402	4012724	4012708	4017756	-	-	-	-
Escherichia coli HVH 44 (4-2298570)	Proteobacteria	Bacteria	NZ_KE699256.1	2977197	309770	311173	existing	311328	313298	existing	existing	existing	existing	non-existing	non-existing	321794	323440	320464	321786	315432	320480	-	-	-	-
Escherichia coli ICBEC72H	Proteobacteria	Bacteria	NZ_MVDJ01000004.1	641212	300002	301405	existing	297877	299847	existing	existing	existing	existing	non-existing	non-existing	286591	288237	288233	289567	289551	294611	-	-	-	-
Escherichia coli ICBUR6	Proteobacteria	Bacteria	NZ_PPCS01000041.1	100891	90302	91705	existing	88177	90147	existing	existing	existing	existing	non-existing	non-existing	78035	79681	79689	81011	80995	86043	-	-	-	-
Escherichia coli IHIT25637	Proteobacteria	Bacteria	NZ_MAIV01000018.1	101360	71249	72652	existing	69124	71094	existing	existing	existing	existing	non-existing	non-existing	57934	59580	59588	60910	60894	65945	-	-	-	-
Escherichia coli IMP 871	Proteobacteria	Bacteria	NZ_NWAG01000011.1	150612	33990	35393	existing	31865	33835	existing	existing	existing	existing	non-existing	non-existing	21712	23358	23366	24688	24672	29732	-	-	-	-
Escherichia coli INSLA289	Proteobacteria	Bacteria	NZ_LHAT01000038.1	27222	15093	16496	existing	12968	14938	existing	existing	existing	existing	non-existing	non-existing	1778	3424	3432	4754	4738	9789	-	-	-	-
Escherichia coli INSRA6015	Proteobacteria	Bacteria	NZ_LLKU01000001.1	146622	140657	142060	existing	138532	140502	existing	existing	existing	existing	non-existing	non-existing	128362	130008	130016	131338	131322	136370	-	-	-	-
Escherichia coli IS1	Proteobacteria	Bacteria	NZ_CBWA010000244.1	2673	2	637	existing	792	2669	existing	non-existing	non-existing	non-existing	non-existing	non-existing	-	-	-	-	-	-	-	-	-	-
Escherichia coli isolate Beef cow fecal	Proteobacteria	Bacteria	NZ_CXXO01000015.1	146565	137499	138902	existing	135365	137344	existing	existing	existing	existing	non-existing	non-existing	125427	127073	127081	128400	128384	133462	-	-	-	-
Escherichia coli isolate CG60C.C1	Proteobacteria	Bacteria	NZ_FLZG01000001.1	326213	238512	239915	existing	236387	238357	existing	existing	existing	existing	non-existing	non-existing	226245	227891	227899	229221	229205	234253	-	-	-	-
Escherichia coli isolate chicken fecal	Proteobacteria	Bacteria	NZ_CXWP01000050.1	234025	210421	211824	existing	208296	210266	existing	existing	existing	existing	non-existing	non-existing	198126	199772	199780	201102	201086	206134	-	-	-	-
Escherichia coli isolate CT41C.G2	Proteobacteria	Bacteria	NZ_FLZH01000027.1	37861	15092	16495	existing	12967	14937	existing	existing	existing	existing	non-existing	non-existing	2797	4443	4451	5773	5757	10805	-	-	-	-
Escherichia coli isolate F1_1C	Proteobacteria	Bacteria	NZ_FZEU01000329.1	3947	159	1463	existing	1618	3588	existing	non-existing	non-existing	non-existing	non-existing	non-existing	-	-	-	-	-	-	-	-	-	-
Escherichia coli isolate F1_24D	Proteobacteria	Bacteria	NZ_FZGH01000006.1	121877	108172	109575	existing	106047	108017	existing	existing	existing	existing	non-existing	non-existing	94762	96408	96404	97738	97722	102782	-	-	-	-
Escherichia coli isolate F1_366A	Proteobacteria	Bacteria	NZ_FZFI01000009.1	191613	143008	144411	existing	144566	146536	existing	existing	existing	existing	non-existing	non-existing	155060	156706	153730	155052	148698	153746	-	-	-	-
Escherichia coli isolate F1_405C	Proteobacteria	Bacteria	NZ_FZFP01000160.1	7082	2528	3931	existing	403	2373	existing	non-existing	non-existing	non-existing	non-existing	non-existing	-	-	-	-	-	-	-	-	-	-
Escherichia coli isolate F2_30	Proteobacteria	Bacteria	NZ_FZGU01000026.1	46055	13507	14910	existing	11382	13352	existing	existing	existing	existing	non-existing	non-existing	192	1838	1846	3168	3152	8203	-	-	-	-
Escherichia coli isolate F2_57	Proteobacteria	Bacteria	NZ_FZIL01000001.1	1292683	294126	295529	existing	292001	293971	existing	existing	existing	existing	non-existing	non-existing	283351	284943	284970	286301	286285	291084	-	-	-	-
Escherichia coli isolate F2_69	Proteobacteria	Bacteria	NZ_FZQC01000011.1	153622	137952	139355	existing	135827	137797	existing	existing	existing	existing	non-existing	non-existing	125657	127303	127311	128633	128617	133665	-	-	-	-
Escherichia coli isolate F2_70	Proteobacteria	Bacteria	NZ_FZIQ01000007.1	153746	137952	139355	existing	135827	137797	existing	existing	existing	existing	non-existing	non-existing	125657	127303	127311	128633	128617	133665	-	-	-	-
Escherichia coli isolate F2_71	Proteobacteria	Bacteria	NZ_FZIX01000013.1	153622	137952	139355	existing	135827	137797	existing	existing	existing	existing	non-existing	non-existing	125657	127303	127311	128633	128617	133665	-	-	-	-
Escherichia coli isolate F2_93	Proteobacteria	Bacteria	NZ_FZKB01000010.1	130239	39671	41074	existing	41229	43199	existing	existing	existing	existing	non-existing	non-existing	51723	53369	50393	51715	45361	50409	-	-	-	-
Escherichia coli isolate F2_95	Proteobacteria	Bacteria	NZ_FZKC01000001.1	518394	7332	8735	existing	8890	10860	existing	existing	existing	existing	non-existing	non-existing	19384	21030	18054	19376	13022	18070	-	-	-	-
Escherichia coli isolate PEI-B-P-19	Proteobacteria	Bacteria	NZ_FUVF01000060.1	105101	81726	83129	existing	79601	81571	existing	existing	existing	existing	non-existing	non-existing	68315	69961	69957	71291	71275	76335	-	-	-	-
Escherichia coli isolate RDK02_97	Proteobacteria	Bacteria	NZ_OENU01000033.1	52682	35944	37347	existing	33819	35789	existing	existing	existing	existing	non-existing	non-existing	22533	24179	24175	25509	25493	30553	-	-	-	-
Escherichia coli isolate YS river water	Proteobacteria	Bacteria	NZ_CXXM01000003.1	252292	4842	6245	existing	6400	8370	existing	existing	existing	existing	non-existing	non-existing	16894	18540	15564	16886	10532	15580	-	-	-	-
Escherichia coli JAN 020	Proteobacteria	Bacteria	NZ_NWAE01000004.1	300169	75928	77331	existing	73803	75773	existing	existing	existing	existing	non-existing	non-existing	63650	65296	65304	66626	66610	71670	-	-	-	-
Escherichia coli JL_F12_1	Proteobacteria	Bacteria	NZ_PTOL01000023.1	60714	37894	39297	existing	35769	37739	existing	existing	existing	existing	non-existing	non-existing	25599	27245	27253	28575	28559	33607	-	-	-	-
Escherichia coli K2026	Proteobacteria	Bacteria	NZ_MIWM01000053.1	90666	71464	72867	existing	69339	71309	existing	existing	existing	existing	non-existing	non-existing	58053	59699	59695	61029	61013	66073	-	-	-	-
Escherichia coli K2328	Proteobacteria	Bacteria	NZ_MIWN01000017.1	139098	14618	16021	existing	12493	14463	existing	existing	existing	existing	non-existing	non-existing	1207	2853	2849	4183	4167	9227	-	-	-	-
Escherichia coli K6412	Proteobacteria	Bacteria	NZ_MIWP01000040.1	139098	14618	16021	existing	12493	14463	existing	existing	existing	existing	non-existing	non-existing	1207	2853	2849	4183	4167	9227	-	-	-	-
Escherichia coli KCJ4033	Proteobacteria	Bacteria	NZ_PGUE01000328.1	5459	2464	3867	existing	339	2309	existing	non-existing	non-existing	non-existing	non-existing	non-existing	-	-	-	-	-	-	-	-	-	-
Escherichia coli KCJ4034	Proteobacteria	Bacteria	NZ_PGUF01000076.1	5895	2771	4174	existing	646	2616	existing	non-existing	non-existing	non-existing	non-existing	non-existing	-	-	-	-	-	-	-	-	-	-
Escherichia coli KCJ852	Proteobacteria	Bacteria	NZ_LSFT01000009.1	14539	10616	12019	existing	12174	14144	existing	non-existing	non-existing	non-existing	non-existing	non-existing	-	-	-	-	-	-	-	-	-	-
Escherichia coli KCJK5106	Proteobacteria	Bacteria	NZ_NTEU01000063.1	144527	84661	86064	existing	86219	88189	existing	existing	existing	existing	non-existing	non-existing	97733	99379	96403	97725	91371	96419	-	-	-	-
Escherichia coli KCJK5108	Proteobacteria	Bacteria	NZ_NTEV01000153.1	156833	96966	98369	existing	98524	100494	existing	existing	existing	existing	non-existing	non-existing	110038	111684	108708	110030	103676	108724	-	-	-	-
Escherichia coli KCJK5148	Proteobacteria	Bacteria	NZ_NTFB01000262.1	90598	84596	85999	existing	86154	88124	existing	non-existing	non-existing	non-existing	non-existing	non-existing	-	-	-	-	-	-	-	-	-	-
Escherichia coli KCJK5158	Proteobacteria	Bacteria	NZ_NTFC01000214.1	97333	3741	5144	existing	1616	3586	existing	non-existing	non-existing	non-existing	non-existing	non-existing	-	-	-	-	-	-	-	-	-	-
Escherichia coli KCJK5161	Proteobacteria	Bacteria	NZ_NTFD01000262.1	90598	84596	85999	existing	86154	88124	existing	non-existing	non-existing	non-existing	non-existing	non-existing	-	-	-	-	-	-	-	-	-	-
Escherichia coli KCJK5162	Proteobacteria	Bacteria	NZ_NTFE01000050.1	144506	58465	59868	existing	56340	58310	existing	existing	existing	existing	non-existing	non-existing	45150	46796	46804	48126	48110	53158	-	-	-	-
Escherichia coli KG-12	Proteobacteria	Bacteria	NZ_PVOD01000034.1	381845	356443	357846	existing	354318	356288	existing	existing	existing	existing	non-existing	non-existing	343032	344678	344674	346008	345992	351052	-	-	-	-
Escherichia coli KG-16	Proteobacteria	Bacteria	NZ_MPDR01000051.1	258080	232678	234081	existing	230553	232523	existing	existing	existing	existing	non-existing	non-existing	219267	220913	220909	222243	222227	227287	-	-	-	-
Escherichia coli KG-20	Proteobacteria	Bacteria	NZ_QAGA01000043.1	258083	232681	234084	existing	230556	232526	existing	existing	existing	existing	non-existing	non-existing	219270	220916	220912	222246	222230	227290	-	-	-	-
Escherichia coli KG-24	Proteobacteria	Bacteria	NZ_MPBF01000142.1	10159	5436	6839	existing	6994	8964	existing	non-existing	non-existing	non-existing	non-existing	non-existing	-	-	-	-	-	-	-	-	-	-
Escherichia coli KG-3	Proteobacteria	Bacteria	NZ_PVOI01000116.1	225323	67865	69268	existing	69423	71393	existing	existing	existing	existing	non-existing	non-existing	81033	82679	79703	81037	74659	79719	-	-	-	-
Escherichia coli KG-8	Proteobacteria	Bacteria	NZ_MPAY01000046.1	95504	84313	85716	existing	82188	84158	existing	existing	existing	existing	non-existing	non-existing	72018	73664	73672	74994	74978	80026	-	-	-	-
Escherichia coli KOEGE 118 (317a)	Proteobacteria	Bacteria	NZ_KE701413.1	4300068	3997270	3998673	existing	3995145	3997115	existing	existing	existing	existing	non-existing	non-existing	3983988	3985634	3985642	3986964	3986948	3991993	-	-	-	-
Escherichia coli KOEGE 7 (16a)	Proteobacteria	Bacteria	NZ_KE701202.1	450953	23847	25250	existing	21722	23692	existing	existing	existing	existing	non-existing	non-existing	10532	12178	12186	13508	13492	18543	-	-	-	-
Escherichia coli KTE125	Proteobacteria	Bacteria	NZ_KB732170.1	100181	17512	18915	existing	19070	21040	existing	existing	existing	existing	non-existing	non-existing	29536	31182	28206	29528	23174	28222	-	-	-	-
Escherichia coli KTE144	Proteobacteria	Bacteria	NZ_KB733113.1	1279531	25224	26627	existing	26782	28752	existing	existing	existing	existing	non-existing	non-existing	38263	39909	36933	38255	31904	36949	-	-	-	-
Escherichia coli KTE19	Proteobacteria	Bacteria	NZ_KE136675.1	4059582	3188049	3189452	existing	3185915	3187894	existing	existing	existing	existing	non-existing	non-existing	3175977	3177623	3177631	3178950	3178934	3184012	-	-	-	-
Escherichia coli KTE202	Proteobacteria	Bacteria	NZ_KB733188.1	3558560	74381	75784	existing	75939	77909	existing	existing	existing	existing	non-existing	non-existing	86405	88051	85075	86397	80043	85091	-	-	-	-
Escherichia coli KTE50	Proteobacteria	Bacteria	NZ_KB733431.1	3953323	1955445	1956848	existing	1957003	1958973	existing	existing	existing	existing	non-existing	non-existing	1967469	1969115	1966139	1967461	1961107	1966155	-	-	-	-
Escherichia coli KTE9-1	Proteobacteria	Bacteria	NZ_KB732995.1	2262198	1009744	1011147	existing	1011302	1013272	existing	existing	existing	existing	non-existing	non-existing	1022783-1022843	1024429-1024402	1021453-1021453	1022775-1022706	1016424	1021469	-	-	-	-
Escherichia coli KTE9-2	Proteobacteria	Bacteria	NZ_KB732995.1	2262198	583236	584639	existing	581111	583081	existing	existing	existing	existing	non-existing	non-existing	572473-572461	574053-574035	574134-574080	575411-575411	575395-575395	579180-580194	-	-	-	-
Escherichia coli LCD33	Proteobacteria	Bacteria	NZ_PGLP01000003.1	340837	19982	21385	existing	21540	23510	existing	existing	existing	existing	non-existing	non-existing	32034	33680	30704	32026	25672	30720	-	-	-	-
Escherichia coli LLP5	Proteobacteria	Bacteria	NZ_PXZY01000050.1	15798	10614	12017	existing	12172	14142	existing	non-existing	non-existing	non-existing	non-existing	non-existing	-	-	-	-	-	-	-	-	-	-
Escherichia coli LN_F20_1	Proteobacteria	Bacteria	NZ_PTOH01000018.1	86084	5884	7287	existing	7442	9412	existing	existing	existing	existing	non-existing	non-existing	17936	19582	16606	17928	11574	16622	-	-	-	-
Escherichia coli LV13072	Proteobacteria	Bacteria	NZ_MCBU01000185.1	14473	10567	11970	existing	12125	14095	existing	non-existing	non-existing	non-existing	non-existing	non-existing	-	-	-	-	-	-	-	-	-	-
Escherichia coli MGH 57	Proteobacteria	Bacteria	NZ_KK736495.1	446638	310391	311794	existing	308266	310236	existing	existing	existing	existing	non-existing	non-existing	296980	298626	298622	299956	299940	305000	-	-	-	-
Escherichia coli MGH179	Proteobacteria	Bacteria	NZ_NGSE01000001.1	3334814	1563819	1565222	existing	1561694	1563664	existing	existing	existing	existing	non-existing	non-existing	1551066	1552712	1552720	1554042	1554026	1559074	-	-	-	-
Escherichia coli MOD1-EC1550	Proteobacteria	Bacteria	NZ_NJVS01000012.1	129085	126106	127509	existing	123981	125951	existing	existing	existing	existing	non-existing	non-existing	112695	114341	114337	115671	115655	120715	-	-	-	-
Escherichia coli MOD1-EC1561	Proteobacteria	Bacteria	NZ_NJVK01000017.1	126003	68381	69784	existing	69939	71909	existing	existing	existing	existing	non-existing	non-existing	80405	82051	79075	80397	74043	79091	-	-	-	-
Escherichia coli MOD1-EC1632	Proteobacteria	Bacteria	NZ_NJVD01000018.1	95296	82295	83698	existing	80170	82140	existing	existing	existing	existing	non-existing	non-existing	68884	70530	70526	71860	71844	76904	-	-	-	-
Escherichia coli MOD1-EC1633	Proteobacteria	Bacteria	NZ_NJVC01000016.1	104909	84709	86112	existing	82584	84554	existing	existing	existing	existing	non-existing	non-existing	68758	70404	70400	71734	71718	76778	-	-	-	-
Escherichia coli MOD1-EC1667	Proteobacteria	Bacteria	NZ_NKOS01000036.1	36196	20854	22257	existing	22412	24382	existing	existing	existing	existing	non-existing	non-existing	32906	34552	31576	32898	26544	31592	-	-	-	-
Escherichia coli MOD1-EC1678	Proteobacteria	Bacteria	NZ_NKOQ01000004.1	160039	16619	18022	existing	18177	20147	existing	existing	existing	existing	non-existing	non-existing	28671	30317	27341	28663	22309	27357	-	-	-	-
Escherichia coli MOD1-EC1679	Proteobacteria	Bacteria	NZ_NJUK01000003.1	272605	141907	143310	existing	139782	141752	existing	existing	existing	existing	non-existing	non-existing	129612	131258	131266	132588	132572	137620	-	-	-	-
Escherichia coli MOD1-EC1920	Proteobacteria	Bacteria	NZ_NKNV01000015.1	95107	82106	83509	existing	79981	81951	existing	existing	existing	existing	non-existing	non-existing	68695	70341	70337	71671	71655	76715	-	-	-	-
Escherichia coli MOD1-EC1944	Proteobacteria	Bacteria	NZ_NJTK01000024.1	64351	51350	52753	existing	49225	51195	existing	existing	existing	existing	non-existing	non-existing	37939	39585	39581	40915	40899	45959	-	-	-	-
Escherichia coli MOD1-EC1953	Proteobacteria	Bacteria	NZ_NKNH01000020.1	73608	5738	7141	existing	7296	9266	existing	existing	existing	existing	non-existing	non-existing	17790	19436	16460	17782	11428	16476	-	-	-	-
Escherichia coli MOD1-EC2546	Proteobacteria	Bacteria	NZ_NJSM01000025.1	54730	38692	40095	existing	40250	42220	existing	existing	existing	existing	non-existing	non-existing	50744	52390	49414	50736	44382	49430	-	-	-	-
Escherichia coli MOD1-EC2763	Proteobacteria	Bacteria	NZ_NWQD01000028.1	54816	12535	13938	existing	14093	16063	existing	existing	existing	existing	non-existing	non-existing	25703	27349	24373	25707	19329	24389	-	-	-	-
Escherichia coli MOD1-EC309	Proteobacteria	Bacteria	NZ_NKES01000010.1	189033	69425	70828	existing	70983	72962	existing	existing	existing	existing	non-existing	non-existing	81254	82900	79927	81246	74865	79943	-	-	-	-
Escherichia coli MOD1-EC317	Proteobacteria	Bacteria	NZ_NJMF01000021.1	86870	4300	5703	existing	5858	7828	existing	existing	existing	existing	non-existing	non-existing	16352	17998	15022	16344	9990	15038	-	-	-	-
Escherichia coli MOD1-EC3818	Proteobacteria	Bacteria	NZ_NKLW01000001.1	471357	388822	390225	existing	390380	392350	existing	existing	existing	existing	non-existing	non-existing	400874	402520	399544	400866	394512	399560	-	-	-	-
Escherichia coli MOD1-EC3819	Proteobacteria	Bacteria	NZ_NKLV01000001.1	471910	388822	390225	existing	390380	392350	existing	existing	existing	existing	non-existing	non-existing	400874	402520	399544	400866	394512	399560	-	-	-	-
Escherichia coli MOD1-EC3820	Proteobacteria	Bacteria	NZ_NKLU01000001.1	471910	388822	390225	existing	390380	392350	existing	existing	existing	existing	non-existing	non-existing	400874	402520	399544	400866	394512	399560	-	-	-	-
Escherichia coli MOD1-EC3854	Proteobacteria	Bacteria	NZ_NJRV01000009.1	165959	76145	77548	existing	74020	75990	existing	existing	existing	existing	non-existing	non-existing	63451	65097	65105	66424	66408	71480	-	-	-	-
Escherichia coli MOD1-EC3860	Proteobacteria	Bacteria	NZ_NJRT01000026.1	84560	7813	9216	existing	9371	11341	existing	existing	existing	existing	non-existing	non-existing	19848	21494	18518	19840	13474	18534	-	-	-	-
Escherichia coli MOD1-EC3870	Proteobacteria	Bacteria	NZ_NJWL01000059.1	16200	7422	8825	existing	5297	7267	existing	non-existing	non-existing	existing	non-existing	non-existing	-	-	-	-	55	3135	-	-	-	-
Escherichia coli MOD1-EC5011	Proteobacteria	Bacteria	NZ_NOID01000029.1	51493	3244	4647	existing	4802	6772	existing	existing	existing	existing	non-existing	non-existing	15296	16942	13966	15288	8934	13982	-	-	-	-
Escherichia coli MOD1-EC5021	Proteobacteria	Bacteria	NZ_NLUP01000128.1	1920	1312	1920	existing	219	1157	existing	non-existing	non-existing	non-existing	non-existing	non-existing	-	-	-	-	-	-	-	-	-	-
Escherichia coli MOD1-EC5030	Proteobacteria	Bacteria	NZ_NLUI01000032.1	55567	49941	51344	existing	47816	49786	existing	existing	existing	existing	non-existing	non-existing	37674	39320	39328	40650	40634	45682	-	-	-	-
Escherichia coli MOD1-EC5034	Proteobacteria	Bacteria	NZ_NTPS01000005.1	205458	76327	77730	existing	74202	76172	existing	existing	existing	existing	non-existing	non-existing	63633	65279	65287	66606	66590	71662	-	-	-	-
Escherichia coli MOD1-EC5051	Proteobacteria	Bacteria	NZ_NLTZ01000021.1	94662	7400	8803	existing	8958	10928	existing	existing	existing	existing	non-existing	non-existing	19452	21098	18122	19444	13090	18138	-	-	-	-
Escherichia coli MOD1-EC5104	Proteobacteria	Bacteria	NZ_NLSJ01000066.1	9880	3879	5282	existing	1754	3724	existing	non-existing	non-existing	non-existing	non-existing	non-existing	-	-	-	-	-	-	-	-	-	-
Escherichia coli MOD1-EC5107	Proteobacteria	Bacteria	NZ_NLSG01000145.1	7838	3754	5157	existing	5312	7282	existing	non-existing	non-existing	non-existing	non-existing	non-existing	-	-	-	-	-	-	-	-	-	-
Escherichia coli MOD1-EC5111	Proteobacteria	Bacteria	NZ_NLSD01000030.1	56134	15468	16871	existing	13343	15313	existing	existing	existing	existing	non-existing	non-existing	2153	3799	3807	5129	5113	10164	-	-	-	-
Escherichia coli MOD1-EC5134	Proteobacteria	Bacteria	NZ_NOGU01000029.1	62180	3150	4553	existing	4708	6678	existing	existing	existing	existing	non-existing	non-existing	15202	16848	13872	15194	8840	13888	-	-	-	-
Escherichia coli MOD1-EC5159	Proteobacteria	Bacteria	NZ_NOFV01000033.1	46948	38168	39571	existing	36043	38013	existing	existing	existing	existing	non-existing	non-existing	25873	27519	27527	28849	28833	33881	-	-	-	-
Escherichia coli MOD1-EC5167	Proteobacteria	Bacteria	NZ_NOFN01000060.1	19368	7378	8781	existing	8936	10906	existing	non-existing	existing	existing	non-existing	non-existing	-	-	18100	19314	13068	18116	-	-	-	-
Escherichia coli MOD1-EC5168	Proteobacteria	Bacteria	NZ_NTPP01000009.1	155630	146800	148203	existing	144675	146645	existing	existing	existing	existing	non-existing	non-existing	134505	136151	136159	137481	137465	142513	-	-	-	-
Escherichia coli MOD1-EC5170	Proteobacteria	Bacteria	NZ_NOFM01000013.1	134145	125365	126768	existing	123240	125210	existing	existing	existing	existing	non-existing	non-existing	113070	114716	114724	116046	116030	121078	-	-	-	-
Escherichia coli MOD1-EC5183	Proteobacteria	Bacteria	NZ_NOFL01000016.1	85145	75705	77108	existing	73571	75550	existing	existing	existing	existing	non-existing	non-existing	63633	65279	65287	66606	66590	71668	-	-	-	-
Escherichia coli MOD1-EC5205	Proteobacteria	Bacteria	NZ_NOFE01000063.1	24942	8976	10379	existing	10534	12504	existing	existing	existing	existing	non-existing	non-existing	21028	22674	19698	21020	14666	19714	-	-	-	-
Escherichia coli MOD1-EC5207	Proteobacteria	Bacteria	NZ_NVPS01000011.1	150172	141370	142773	existing	139245	141215	existing	existing	existing	existing	non-existing	non-existing	129075	130721	130729	132051	132035	137083	-	-	-	-
Escherichia coli MOD1-EC5211	Proteobacteria	Bacteria	NZ_NLQR01000036.1	42311	31752	33155	existing	29627	31597	existing	existing	existing	existing	non-existing	non-existing	19457	21103	21111	22433	22417	27465	-	-	-	-
Escherichia coli MOD1-EC5218	Proteobacteria	Bacteria	NZ_NLQM01000040.1	31759	4975	6378	existing	6533	8512	existing	existing	existing	existing	non-existing	non-existing	16804	18450	15477	16796	10415	15493	-	-	-	-
Escherichia coli MOD1-EC5219	Proteobacteria	Bacteria	NZ_NLQL01000004.1	265819	75433	76836	existing	73299	75278	existing	existing	existing	existing	non-existing	non-existing	63361	65007	65015	66334	66318	71396	-	-	-	-
Escherichia coli MOD1-EC5226	Proteobacteria	Bacteria	NZ_NLQG01000031.1	46688	37837	39240	existing	35712	37682	existing	existing	existing	existing	non-existing	non-existing	25542	27188	27196	28518	28502	33550	-	-	-	-
Escherichia coli MOD1-EC5229	Proteobacteria	Bacteria	NZ_NXMW01000022.1	85740	81195	82598	existing	79070	81040	existing	existing	existing	existing	non-existing	non-existing	68900	70546	70554	71876	71860	76908	-	-	-	-
Escherichia coli MOD1-EC5249	Proteobacteria	Bacteria	NZ_NXMV01000013.1	124459	4870	6273	existing	6428	8407	existing	existing	existing	existing	non-existing	non-existing	16699	18345	15372	16691	10310	15388	-	-	-	-
Escherichia coli MOD1-EC5257	Proteobacteria	Bacteria	NZ_NXMS01000047.1	19644	13536	14939	existing	11411	13381	existing	existing	existing	existing	non-existing	non-existing	1241	2887	2895	4217	4201	9249	-	-	-	-
Escherichia coli MOD1-EC5273	Proteobacteria	Bacteria	NZ_NLPW01000012.1	139287	125421	126824	existing	123296	125266	existing	existing	existing	existing	non-existing	non-existing	112012	113658	113654	114988	114972	120032	-	-	-	-
Escherichia coli MOD1-EC5288	Proteobacteria	Bacteria	NZ_NOET01000024.1	46185	29901	31304	existing	31459	33429	existing	existing	existing	existing	non-existing	non-existing	41953	43599	40623	41945	35591	40639	-	-	-	-
Escherichia coli MOD1-EC5332	Proteobacteria	Bacteria	NZ_NOEL01000013.1	146674	140604	142007	existing	138479	140449	existing	existing	existing	existing	non-existing	non-existing	128309	129955	129963	131285	131269	136317	-	-	-	-
Escherichia coli MOD1-EC5335	Proteobacteria	Bacteria	NZ_NOEJ01000015.1	145898	140604	142007	existing	138479	140449	existing	existing	existing	existing	non-existing	non-existing	128309	129955	129963	131285	131269	136317	-	-	-	-
Escherichia coli MOD1-EC5340	Proteobacteria	Bacteria	NZ_NOEH01000012.1	146846	140716	142119	existing	138591	140561	existing	existing	existing	existing	non-existing	non-existing	128421	130067	130075	131397	131381	136429	-	-	-	-
Escherichia coli MOD1-EC5461	Proteobacteria	Bacteria	NZ_NLOY01000004.1	260913	257167	258570	existing	255033	257012	existing	existing	existing	existing	non-existing	non-existing	245095	246741	246749	248068	248052	253130	-	-	-	-
Escherichia coli MOD1-EC5483	Proteobacteria	Bacteria	NZ_NLOF01000004.1	201378	87220	88623	existing	88778	90748	existing	existing	existing	existing	non-existing	non-existing	97806	99398	96448	97779	91665	96464	-	-	-	-
Escherichia coli MOD1-EC5487	Proteobacteria	Bacteria	NZ_NLOB01000008.1	176301	88524	89927	existing	90082	92052	existing	existing	existing	existing	non-existing	non-existing	100975	102621	99648	100967	94592	99664	-	-	-	-
Escherichia coli MOD1-EC5499	Proteobacteria	Bacteria	NZ_NLNR01000032.1	58078	39088	40491	existing	36963	38933	existing	existing	existing	existing	non-existing	non-existing	26821	28467	28475	29797	29781	34829	-	-	-	-
Escherichia coli MOD1-EC5538	Proteobacteria	Bacteria	NZ_NLMG01000046.1	40113	7399	8802	existing	8957	10927	existing	existing	existing	existing	non-existing	non-existing	20471	22117	19141	20463	14106	19157	-	-	-	-
Escherichia coli MOD1-EC5543	Proteobacteria	Bacteria	NZ_NLMB01000084.1	16491	7639	9042	existing	5514	7484	existing	non-existing	non-existing	existing	non-existing	non-existing	-	-	-	-	272	3352	-	-	-	-
Escherichia coli MOD1-EC5546	Proteobacteria	Bacteria	NZ_NTPL01000054.1	18907	3331	4734	existing	4889	6859	existing	existing	existing	existing	non-existing	non-existing	15383	17029	14053	15375	9021	14069	-	-	-	-
Escherichia coli MOD1-EC5556	Proteobacteria	Bacteria	NZ_NLLR01000035.1	32295	18109	19512	existing	19667	21637	existing	existing	existing	existing	non-existing	non-existing	30161	31807	28831	30153	23799	28847	-	-	-	-
Escherichia coli MOD1-EC5571	Proteobacteria	Bacteria	NZ_NLLC01000010.1	101624	90096	91499	existing	87971	89941	existing	existing	existing	existing	non-existing	non-existing	77801	79447	79455	80777	80761	85809	-	-	-	-
Escherichia coli MOD1-EC5572	Proteobacteria	Bacteria	NZ_NLLB01000010.1	101624	90096	91499	existing	87971	89941	existing	existing	existing	existing	non-existing	non-existing	77801	79447	79455	80777	80761	85809	-	-	-	-
Escherichia coli MOD1-EC5573	Proteobacteria	Bacteria	NZ_NLLA01000018.1	74519	3508	4911	existing	1374	3353	existing	non-existing	non-existing	non-existing	non-existing	non-existing	-	-	-	-	-	-	-	-	-	-
Escherichia coli MOD1-EC5574	Proteobacteria	Bacteria	NZ_NLKZ01000018.1	74832	3855	5258	existing	1721	3700	existing	non-existing	non-existing	non-existing	non-existing	non-existing	-	-	-	-	-	-	-	-	-	-
Escherichia coli MOD1-EC5576	Proteobacteria	Bacteria	NZ_NLKX01000006.1	151756	3508	4911	existing	1374	3353	existing	non-existing	non-existing	non-existing	non-existing	non-existing	-	-	-	-	-	-	-	-	-	-
Escherichia coli MOD1-EC5579	Proteobacteria	Bacteria	NZ_NLKU01000053.1	35137	17727	19130	existing	15602	17572	existing	existing	existing	existing	non-existing	non-existing	5432	7078	7086	8408	8392	13440	-	-	-	-
Escherichia coli MOD1-EC5580	Proteobacteria	Bacteria	NZ_NLKT01000004.1	214963	202145	203548	existing	200020	201990	existing	existing	existing	existing	non-existing	non-existing	189850	191496	191504	192826	192810	197858	-	-	-	-
Escherichia coli MOD1-EC5587	Proteobacteria	Bacteria	NZ_NLKM01000051.1	23220	7378	8781	existing	8936	10906	existing	existing	existing	existing	non-existing	non-existing	19430	21076	18100	19422	13068	18116	-	-	-	-
Escherichia coli MOD1-EC5623	Proteobacteria	Bacteria	NZ_NLKI01000041.1	16867	2493	3896	existing	4051	6021	existing	existing	existing	existing	non-existing	non-existing	14545	16191	13215	14537	8183	13231	-	-	-	-
Escherichia coli MOD1-EC5630	Proteobacteria	Bacteria	NZ_NLKB01000001.1	409487	118061	119464	existing	119619	121589	existing	existing	existing	existing	non-existing	non-existing	130113	131759	128783	130105	123751	128799	-	-	-	-
Escherichia coli MOD1-EC5634	Proteobacteria	Bacteria	NZ_NLJX01000027.1	55759	49542	50945	existing	47417	49387	existing	existing	existing	existing	non-existing	non-existing	37247	38893	38901	40223	40207	45255	-	-	-	-
Escherichia coli MOD1-EC5636	Proteobacteria	Bacteria	NZ_NLJV01000027.1	63890	49542	50945	existing	47417	49387	existing	existing	existing	existing	non-existing	non-existing	37247	38893	38901	40223	40207	45255	-	-	-	-
Escherichia coli MOD1-EC5661	Proteobacteria	Bacteria	NZ_NLIY01000011.1	139331	14725	16128	existing	12600	14570	existing	existing	existing	existing	non-existing	non-existing	1314	2960	2956	4290	4274	9334	-	-	-	-
Escherichia coli MOD1-EC5663	Proteobacteria	Bacteria	NZ_NLIW01000011.1	124789	56321	57724	existing	57879	59849	existing	existing	existing	existing	non-existing	non-existing	68373	70019	67043	68365	62011	67059	-	-	-	-
Escherichia coli MOD1-EC5689	Proteobacteria	Bacteria	NZ_NLHW01000017.1	125847	68381	69784	existing	69939	71909	existing	existing	existing	existing	non-existing	non-existing	80405	82051	79075	80397	74043	79091	-	-	-	-
Escherichia coli MOD1-EC5692	Proteobacteria	Bacteria	NZ_NLHT01000007.1	142241	135371	136774	existing	133246	135216	existing	existing	existing	existing	non-existing	non-existing	123076	124722	124730	126052	126036	131084	-	-	-	-
Escherichia coli MOD1-EC5693	Proteobacteria	Bacteria	NZ_NLHS01000270.1	8978	3055	4458	existing	930	2900	existing	non-existing	non-existing	non-existing	non-existing	non-existing	-	-	-	-	-	-	-	-	-	-
Escherichia coli MOD1-EC5699	Proteobacteria	Bacteria	NZ_NLHM01000020.1	76133	67257	68660	existing	65132	67102	existing	existing	existing	existing	non-existing	non-existing	54962	56608	56616	57938	57922	62970	-	-	-	-
Escherichia coli MOD1-EC5725	Proteobacteria	Bacteria	NZ_NLGQ01000077.1	17919	16234	17637	existing	14109	16079	existing	existing	existing	existing	non-existing	non-existing	3939	5585	5593	6915	6899	11947	-	-	-	-
Escherichia coli MOD1-EC5743	Proteobacteria	Bacteria	NZ_NLFY01000009.1	156620	150551	151954	existing	148426	150396	existing	existing	existing	existing	non-existing	non-existing	138256	139902	139910	141232	141216	146264	-	-	-	-
Escherichia coli MOD1-EC5745	Proteobacteria	Bacteria	NZ_NLFW01000010.1	157348	143460	144863	existing	141335	143305	existing	existing	existing	existing	non-existing	non-existing	130049	131695	131691	133025	133009	138069	-	-	-	-
Escherichia coli MOD1-EC5777	Proteobacteria	Bacteria	NZ_NOCZ01000020.1	80551	64702	66105	existing	66260	68230	existing	existing	existing	existing	non-existing	non-existing	76754	78400	75424	76746	70392	75440	-	-	-	-
Escherichia coli MOD1-EC5780	Proteobacteria	Bacteria	NZ_NOCX01000028.1	45915	29766	31169	existing	31324	33294	existing	existing	existing	existing	non-existing	non-existing	41818	43464	40488	41810	35456	40504	-	-	-	-
Escherichia coli MOD1-EC5804	Proteobacteria	Bacteria	NZ_NKVK01000026.1	106316	57012	58415	existing	54887	56857	existing	existing	existing	existing	non-existing	non-existing	44717	46363	46371	47693	47677	52725	-	-	-	-
Escherichia coli MOD1-EC5806	Proteobacteria	Bacteria	NZ_NOCG01000014.1	131122	122320	123723	existing	120195	122165	existing	existing	existing	existing	non-existing	non-existing	110025	111671	111679	113001	112985	118033	-	-	-	-
Escherichia coli MOD1-EC5809	Proteobacteria	Bacteria	NZ_NOCD01000014.1	101897	8165	9568	existing	9723	11693	existing	existing	existing	existing	non-existing	non-existing	20217	21863	18887	20209	13855	18903	-	-	-	-
Escherichia coli MOD1-EC5811	Proteobacteria	Bacteria	NZ_NKVJ01000074.1	32811	14661	16064	existing	12536	14506	existing	existing	existing	existing	non-existing	non-existing	1250	2896	2892	4226	4210	9270	-	-	-	-
Escherichia coli MOD1-EC5812	Proteobacteria	Bacteria	NZ_NKVI01000004.1	44511	35337	36740	existing	33212	35182	existing	existing	existing	existing	non-existing	non-existing	23042	24688	24696	26018	26002	31050	-	-	-	-
Escherichia coli MOD1-EC5818	Proteobacteria	Bacteria	NZ_NOBW01000070.1	9710	3531	4934	existing	1397	3376	existing	non-existing	non-existing	non-existing	non-existing	non-existing	-	-	-	-	-	-	-	-	-	-
Escherichia coli MOD1-EC5824	Proteobacteria	Bacteria	NZ_NOBQ01000015.1	112666	78573	79976	existing	80131	82101	existing	existing	existing	existing	non-existing	non-existing	91645	93291	90315	91637	85280	90331	-	-	-	-
Escherichia coli MOD1-EC5834	Proteobacteria	Bacteria	NZ_NKVF01000007.1	346020	7385	8788	existing	8943	10913	existing	existing	existing	existing	non-existing	non-existing	19437	21083	18107	19429	13075	18123	-	-	-	-
Escherichia coli MOD1-EC5835	Proteobacteria	Bacteria	NZ_NOBI01000018.1	105233	91345	92748	existing	89220	91190	existing	existing	existing	existing	non-existing	non-existing	77934	79580	79576	80910	80894	85954	-	-	-	-
Escherichia coli MOD1-EC5843	Proteobacteria	Bacteria	NZ_NOBB01000009.1	137978	133570	134973	existing	131445	133415	existing	existing	existing	existing	non-existing	non-existing	121275	122921	122929	124251	124235	129283	-	-	-	-
Escherichia coli MOD1-EC5848	Proteobacteria	Bacteria	NZ_NOAW01000063.1	30143	14981	16384	existing	12856	14826	existing	existing	existing	existing	non-existing	non-existing	2686	4332	4340	5662	5646	10694	-	-	-	-
Escherichia coli MOD1-EC5853	Proteobacteria	Bacteria	NZ_NOAS01000006.1	225904	222139	223542	existing	220005	221984	existing	existing	existing	existing	non-existing	non-existing	210067	211713	211721	213040	213024	218102	-	-	-	-
Escherichia coli MOD1-EC5855	Proteobacteria	Bacteria	NZ_NOAQ01000045.1	27025	15586	16989	existing	13461	15431	existing	existing	existing	existing	non-existing	non-existing	2271	3917	3925	5247	5231	10282	-	-	-	-
Escherichia coli MOD1-EC5865	Proteobacteria	Bacteria	NZ_NOAG01000019.1	98071	75415	76818	existing	73281	75260	existing	existing	existing	existing	non-existing	non-existing	63343	64989	64997	66316	66300	71378	-	-	-	-
Escherichia coli MOD1-EC5886	Proteobacteria	Bacteria	NZ_NNZO01000019.1	84692	27237	28640	existing	28795	30765	existing	existing	existing	existing	non-existing	non-existing	39261	40907	37931	39253	32899	37947	-	-	-	-
Escherichia coli MOD1-EC5932	Proteobacteria	Bacteria	NZ_NKUN01000035.1	45316	28524	29927	existing	30082	32052	existing	existing	existing	existing	non-existing	non-existing	40576	42222	39246	40568	34214	39262	-	-	-	-
Escherichia coli MOD1-EC5951	Proteobacteria	Bacteria	NZ_NMGZ01000012.1	166394	138505	139908	existing	136380	138350	existing	existing	existing	existing	non-existing	non-existing	126238	127884	127892	129214	129198	134246	-	-	-	-
Escherichia coli MOD1-EC5960	Proteobacteria	Bacteria	NZ_NMGT01000006.1	221501	29314	30717	existing	30872	32851	existing	existing	existing	existing	non-existing	non-existing	41401	43047	40074	41393	35018	40090	-	-	-	-
Escherichia coli MOD1-EC5994	Proteobacteria	Bacteria	NZ_NMFQ01000030.1	54815	42984	44387	existing	40859	42829	existing	existing	existing	existing	non-existing	non-existing	29573	31219	31215	32549	32533	37593	-	-	-	-
Escherichia coli MOD1-EC6027	Proteobacteria	Bacteria	NZ_NMEN01000016.1	95116	82115	83518	existing	79990	81960	existing	existing	existing	existing	non-existing	non-existing	68704	70350	70346	71680	71664	76724	-	-	-	-
Escherichia coli MOD1-EC6037	Proteobacteria	Bacteria	NZ_NMEF01000029.1	72274	42844	44247	existing	40719	42689	existing	existing	existing	existing	non-existing	non-existing	30549	32195	32203	33525	33509	38557	-	-	-	-
Escherichia coli MOD1-EC6040	Proteobacteria	Bacteria	NZ_NMED01000080.1	12193	3391	4794	existing	1266	3236	existing	non-existing	non-existing	non-existing	non-existing	non-existing	-	-	-	-	-	-	-	-	-	-
Escherichia coli MOD1-EC6059	Proteobacteria	Bacteria	NZ_NMKB01000030.1	54849	12535	13938	existing	14093	16063	existing	existing	existing	existing	non-existing	non-existing	25703	27349	24373	25707	19329	24389	-	-	-	-
Escherichia coli MOD1-EC6078	Proteobacteria	Bacteria	NZ_NMDF01000034.1	49971	45219	46622	existing	46777	48747	existing	non-existing	non-existing	non-existing	non-existing	non-existing	-	-	-	-	-	-	-	-	-	-
Escherichia coli MOD1-EC6167	Proteobacteria	Bacteria	NZ_NMBO01000001.1	335637	5738	7141	existing	7296	9266	existing	existing	existing	existing	non-existing	non-existing	17790	19436	16460	17782	11428	16476	-	-	-	-
Escherichia coli MOD1-EC6199	Proteobacteria	Bacteria	NZ_NNYF01000008.1	150397	6975	8378	existing	8533	10503	existing	existing	existing	existing	non-existing	non-existing	19027	20673	17697	19019	12665	17713	-	-	-	-
Escherichia coli MOD1-EC6217	Proteobacteria	Bacteria	NZ_NMAY01000025.1	51684	37746	39149	existing	35621	37591	existing	existing	existing	existing	non-existing	non-existing	24335	25981	25977	27311	27295	32355	-	-	-	-
Escherichia coli MOD1-EC6219	Proteobacteria	Bacteria	NZ_NMJS01000001.1	318380	12618	14021	existing	14176	16146	existing	existing	existing	existing	non-existing	non-existing	25784	27430	24454	25788	19410	24470	-	-	-	-
Escherichia coli MOD1-EC6221	Proteobacteria	Bacteria	NZ_NTOC01000002.1	317905	304017	305420	existing	301892	303862	existing	existing	existing	existing	non-existing	non-existing	290608	292254	292250	293584	293568	298628	-	-	-	-
Escherichia coli MOD1-EC6230	Proteobacteria	Bacteria	NZ_NNYC01000057.1	19583	3915	5318	existing	5473	7443	existing	existing	existing	existing	non-existing	non-existing	16987	18633	15657	16979	10622	15673	-	-	-	-
Escherichia coli MOD1-EC6231	Proteobacteria	Bacteria	NZ_NMJQ01000030.1	60536	31077	32480	existing	32635	34605	existing	existing	existing	existing	non-existing	non-existing	41663	43255	40305	41636	35522	40321	-	-	-	-
Escherichia coli MOD1-EC6232	Proteobacteria	Bacteria	NZ_NNYB01000013.1	97841	65255	66658	existing	63130	65100	existing	existing	existing	existing	non-existing	non-existing	54480	56072	56099	57430	57414	62213	-	-	-	-
Escherichia coli MOD1-EC6233	Proteobacteria	Bacteria	NZ_NMAT01000005.1	193231	12618	14021	existing	14176	16146	existing	existing	existing	existing	non-existing	non-existing	25784	27430	24454	25788	19410	24470	-	-	-	-
Escherichia coli MOD1-EC6293	Proteobacteria	Bacteria	NZ_NMAC01000017.1	337352	328564	329967	existing	326439	328409	existing	existing	existing	existing	non-existing	non-existing	316269	317915	317923	319245	319229	324277	-	-	-	-
Escherichia coli MOD1-EC6294	Proteobacteria	Bacteria	NZ_NMAB01000030.1	215820	211043	212446	existing	208918	210888	existing	existing	existing	existing	non-existing	non-existing	198748	200394	200402	201724	201708	206756	-	-	-	-
Escherichia coli MOD1-EC6306	Proteobacteria	Bacteria	NZ_NNXF01000093.1	8075	2812	4215	existing	4370	6340	existing	non-existing	non-existing	non-existing	non-existing	non-existing	-	-	-	-	-	-	-	-	-	-
Escherichia coli MOD1-EC6307	Proteobacteria	Bacteria	NZ_NNXE01000010.1	157330	10633	12036	existing	12191	14161	existing	existing	existing	existing	non-existing	non-existing	22685	24331	21355	22677	16323	21371	-	-	-	-
Escherichia coli MOD1-EC6324	Proteobacteria	Bacteria	NZ_NLZU01000025.1	60670	45237	46640	existing	46795	48765	existing	existing	existing	existing	non-existing	non-existing	58309	59955	56979	58301	51944	56995	-	-	-	-
Escherichia coli MOD1-EC6327	Proteobacteria	Bacteria	NZ_NLZR01000001.1	401214	290883	292286	existing	288749	290728	existing	existing	existing	existing	non-existing	non-existing	278811	280457	280465	281784	281768	286846	-	-	-	-
Escherichia coli MOD1-EC6345	Proteobacteria	Bacteria	NZ_NLZH01000048.1	28323	3256	4659	existing	1122	3101	existing	non-existing	non-existing	non-existing	non-existing	non-existing	-	-	-	-	-	-	-	-	-	-
Escherichia coli MOD1-EC6347	Proteobacteria	Bacteria	NZ_NLZF01000052.1	6988	2366	3769	existing	3924	5903	existing	non-existing	non-existing	non-existing	non-existing	non-existing	-	-	-	-	-	-	-	-	-	-
Escherichia coli MOD1-EC6362	Proteobacteria	Bacteria	NZ_NMIO01000056.1	6979	2366	3769	existing	3924	5903	existing	non-existing	non-existing	non-existing	non-existing	non-existing	-	-	-	-	-	-	-	-	-	-
Escherichia coli MOD1-EC6418	Proteobacteria	Bacteria	NZ_NMHY01000006.1	74050	5747	7150	existing	7305	9275	existing	existing	existing	existing	non-existing	non-existing	17799	19445	16469	17791	11437	16485	-	-	-	-
Escherichia coli MOD1-EC6425	Proteobacteria	Bacteria	NZ_NLXX01000017.1	266667	250691	252094	existing	248566	250536	existing	existing	existing	existing	non-existing	non-existing	238395	240041	240049	241371	241355	246403	-	-	-	-
Escherichia coli MOD1-EC6455	Proteobacteria	Bacteria	NZ_NNVX01000003.1	302914	296784	298187	existing	294659	296629	existing	existing	existing	existing	non-existing	non-existing	284489	286135	286143	287465	287449	292497	-	-	-	-
Escherichia coli MOD1-EC6458	Proteobacteria	Bacteria	NZ_NTNN01000004.1	214345	187196	188599	existing	185071	187041	existing	existing	existing	existing	non-existing	non-existing	174901	176547	176555	177877	177861	182909	-	-	-	-
Escherichia coli MOD1-EC6460	Proteobacteria	Bacteria	NZ_NNVU01000041.1	33383	17283	18686	existing	18841	20811	existing	existing	existing	existing	non-existing	non-existing	29335	30981	28005	29327	22973	28021	-	-	-	-
Escherichia coli MOD1-EC6483	Proteobacteria	Bacteria	NZ_NLXB01000013.1	84540	7719	9122	existing	9277	11256	existing	existing	existing	existing	non-existing	non-existing	19548	21194	18221	19540	13159	18237	-	-	-	-
Escherichia coli MOD1-EC6489	Proteobacteria	Bacteria	NZ_NLWY01000108.1	22002	13214	14617	existing	11089	13059	existing	existing	existing	existing	non-existing	non-existing	919	2565	2573	3895	3879	8927	-	-	-	-
Escherichia coli MOD1-EC6496	Proteobacteria	Bacteria	NZ_NLWR01000016.1	118626	54837	56240	existing	52712	54682	existing	existing	existing	existing	non-existing	non-existing	41522	43168	43176	44498	44482	49533	-	-	-	-
Escherichia coli MOD1-EC6549	Proteobacteria	Bacteria	NZ_NNVG01000011.1	166763	138874	140277	existing	136749	138719	existing	existing	existing	existing	non-existing	non-existing	126607	128253	128261	129583	129567	134615	-	-	-	-
Escherichia coli MOD1-EC6593	Proteobacteria	Bacteria	NZ_NMMC01000112.1	9343	3781	5184	existing	5339	7309	existing	non-existing	non-existing	non-existing	non-existing	non-existing	-	-	-	-	-	-	-	-	-	-
Escherichia coli MOD1-EC6594	Proteobacteria	Bacteria	NZ_NMMB01000006.1	199948	150522	151925	existing	148397	150367	existing	existing	existing	existing	non-existing	non-existing	138227	139873	139881	141203	141187	146235	-	-	-	-
Escherichia coli MOD1-EC6601	Proteobacteria	Bacteria	NZ_NMLW01000007.1	150862	132700	134103	existing	130575	132545	existing	existing	existing	existing	non-existing	non-existing	120405	122051	122059	123381	123365	128413	-	-	-	-
Escherichia coli MOD1-EC6613	Proteobacteria	Bacteria	NZ_NMLP01000005.1	246859	135897	137300	existing	133763	135742	existing	existing	existing	existing	non-existing	non-existing	123825	125471	125479	126798	126782	131860	-	-	-	-
Escherichia coli MOD1-EC6621	Proteobacteria	Bacteria	NZ_NNUU01000011.1	144230	126493	127896	existing	124368	126338	existing	existing	existing	existing	non-existing	non-existing	114198	115844	115852	117174	117158	122206	-	-	-	-
Escherichia coli MOD1-EC6648	Proteobacteria	Bacteria	NZ_NXMI01000071.1	20043	4634	6037	existing	2509	4479	existing	non-existing	non-existing	non-existing	non-existing	non-existing	-	-	-	-	-	-	-	-	-	-
Escherichia coli MOD1-EC6662	Proteobacteria	Bacteria	NZ_NNTO01000006.1	162627	147218	148621	existing	145093	147063	existing	existing	existing	existing	non-existing	non-existing	133807	135453	135449	136783	136767	141827	-	-	-	-
Escherichia coli MOD1-EC6693	Proteobacteria	Bacteria	NZ_NOUJ01000039.1	32460	27941	29344	existing	25816	27786	existing	existing	existing	existing	non-existing	non-existing	15646	17292	17300	18622	18606	23654	-	-	-	-
Escherichia coli MOD1-EC6704	Proteobacteria	Bacteria	NZ_NOTZ01000016.1	115588	86567	87970	existing	84442	86412	existing	existing	existing	existing	non-existing	non-existing	74300	75946	75954	77276	77260	82308	-	-	-	-
Escherichia coli MOD1-EC6779	Proteobacteria	Bacteria	NZ_NORX01000001.1	314482	300575	301978	existing	298450	300420	existing	existing	existing	existing	non-existing	non-existing	287164	288810	288806	290140	290124	295184	-	-	-	-
Escherichia coli MOD1-EC6791	Proteobacteria	Bacteria	NZ_NORO01000079.1	12666	3864	5267	existing	1739	3709	existing	non-existing	non-existing	non-existing	non-existing	non-existing	-	-	-	-	-	-	-	-	-	-
Escherichia coli MOD1-EC6794	Proteobacteria	Bacteria	NZ_NTND01000053.1	11745	7400	8803	existing	8958	10928	existing	non-existing	non-existing	non-existing	non-existing	non-existing	-	-	-	-	-	-	-	-	-	-
Escherichia coli MOD1-EC6798	Proteobacteria	Bacteria	NZ_NORJ01000020.1	86793	18426	19829	existing	19984	21954	existing	existing	existing	existing	non-existing	non-existing	30478	32124	29148	30470	24116	29164	-	-	-	-
Escherichia coli MOD1-EC6822	Proteobacteria	Bacteria	NZ_NMKQ01000027.1	75511	66659	68062	existing	64534	66504	existing	existing	existing	existing	non-existing	non-existing	54364	56010	56018	57340	57324	62372	-	-	-	-
Escherichia coli MOD1-EC6829	Proteobacteria	Bacteria	NZ_NOQZ01000065.1	23194	3011	4414	existing	886	2856	existing	non-existing	non-existing	non-existing	non-existing	non-existing	-	-	-	-	-	-	-	-	-	-
Escherichia coli MOD1-EC6830	Proteobacteria	Bacteria	NZ_NOQY01000008.1	113903	108392	109795	existing	109950	111920	existing	non-existing	non-existing	non-existing	non-existing	non-existing	-	-	-	-	-	-	-	-	-	-
Escherichia coli MOD1-EC6856	Proteobacteria	Bacteria	NZ_NOQE01000009.1	149224	133158	134561	existing	134716	136686	existing	existing	existing	existing	non-existing	non-existing	145210	146856	143880	145202	138848	143896	-	-	-	-
Escherichia coli MOD1-EC6858	Proteobacteria	Bacteria	NZ_NOQC01000019.1	95080	82079	83482	existing	79954	81924	existing	existing	existing	existing	non-existing	non-existing	68668	70314	70310	71644	71628	76688	-	-	-	-
Escherichia coli MOD1-EC6865	Proteobacteria	Bacteria	NZ_NOPW01000015.1	110568	33860	35263	existing	31735	33705	existing	existing	existing	existing	non-existing	non-existing	21582	23228	23236	24558	24542	29602	-	-	-	-
Escherichia coli MOD1-EC6887	Proteobacteria	Bacteria	NZ_NOPC01000008.1	226347	222582	223985	existing	220448	222427	existing	existing	existing	existing	non-existing	non-existing	210510	212156	212164	213483	213467	218545	-	-	-	-
Escherichia coli MOD1-EC6896	Proteobacteria	Bacteria	NZ_NOOV01000004.1	247340	136977	138380	existing	134843	136822	existing	existing	existing	existing	non-existing	non-existing	124905	126551	126559	127878	127862	132940	-	-	-	-
Escherichia coli MOD1-EC6899	Proteobacteria	Bacteria	NZ_NMKJ01000019.1	101295	7450	8853	existing	9008	10978	existing	existing	existing	existing	non-existing	non-existing	19502	21148	18172	19494	13140	18188	-	-	-	-
Escherichia coli MOD1-EC6969	Proteobacteria	Bacteria	NZ_NONE01000086.1	9527	2538	3941	existing	413	2383	existing	non-existing	non-existing	non-existing	non-existing	non-existing	-	-	-	-	-	-	-	-	-	-
Escherichia coli MOD1-EC6982	Proteobacteria	Bacteria	NZ_NOMS01000072.1	16057	11290	12693	existing	12848	14818	existing	non-existing	non-existing	non-existing	non-existing	non-existing	-	-	-	-	-	-	-	-	-	-
Escherichia coli MOD1-EC6990	Proteobacteria	Bacteria	NZ_NOMK01000002.1	301606	282355	283758	existing	280230	282200	existing	existing	existing	existing	non-existing	non-existing	268945	270591	270587	271921	271905	276965	-	-	-	-
Escherichia coli MOD1-EC722	Proteobacteria	Bacteria	NZ_NKDL01000016.1	114815	26846	28249	existing	28404	30374	existing	existing	existing	existing	non-existing	non-existing	38870	40516	37540	38862	32508	37556	-	-	-	-
Escherichia coli MOD1-EC727	Proteobacteria	Bacteria	NZ_NKDI01000016.1	115891	86567	87970	existing	84442	86412	existing	existing	existing	existing	non-existing	non-existing	74300	75946	75954	77276	77260	82308	-	-	-	-
Escherichia coli MP020940.1	Proteobacteria	Bacteria	NZ_AQEZ01000032.1	311542	304876	306279	existing	302751	304721	existing	existing	existing	existing	non-existing	non-existing	292581	294227	294235	295557	295541	300589	-	-	-	-
Escherichia coli MS 117-3	Proteobacteria	Bacteria	NZ_GG772898.1	147234	141257	142660	existing	139132	141102	existing	existing	existing	existing	non-existing	non-existing	128962	130608	130616	131938	131922	136970	-	-	-	-
Escherichia coli MS 45-1	Proteobacteria	Bacteria	NZ_GG772197.1	16053	13015	14418	existing	10890	12860	existing	existing	existing	existing	non-existing	non-existing	720	2366	2374	3696	3680	8728	-	-	-	-
Escherichia coli N37058PS	Proteobacteria	Bacteria	NZ_KZ160115.1	579176	553380	554783	existing	551255	553225	existing	existing	existing	existing	non-existing	non-existing	541085	542731	542739	544061	544045	549093	-	-	-	-
Escherichia coli N56738	Proteobacteria	Bacteria	NZ_NTMW01000034.1	36130	26140	27543	existing	24015	25985	existing	existing	existing	existing	non-existing	non-existing	13845	15491	15499	16821	16805	21853	-	-	-	-
Escherichia coli N60592	Proteobacteria	Bacteria	NZ_NTMT01000008.1	184315	149150	150553	existing	150708	152678	existing	existing	existing	existing	non-existing	non-existing	162222	163868	160892	162214	155857	160908	-	-	-	-
Escherichia coli NA090	Proteobacteria	Bacteria	NZ_MVIO01000104.1	13404	2888	4291	existing	763	2733	existing	non-existing	non-existing	non-existing	non-existing	non-existing	-	-	-	-	-	-	-	-	-	-
Escherichia coli NA635	Proteobacteria	Bacteria	NZ_MJDK01000017.1	104179	97955	99358	existing	95830	97800	existing	existing	existing	existing	non-existing	non-existing	85660	87306	87314	88636	88620	93668	-	-	-	-
Escherichia coli NADC 5570/86-24/6564	Proteobacteria	Bacteria	NZ_CP017251.1	5466770	4810140	4811543	existing	4811698	4813668	existing	existing	existing	existing	non-existing	non-existing	4822192	4823838	4820862	4822184	4815830	4820878	-	-	-	-
Escherichia coli NADC 5570/86-24/6565	Proteobacteria	Bacteria	NZ_CP017249.1	5467107	4810428	4811831	existing	4811986	4813956	existing	existing	existing	existing	non-existing	non-existing	4822480	4824126	4821150	4822472	4816118	4821166	-	-	-	-
Escherichia coli NAEC4	Proteobacteria	Bacteria	NZ_MLBC01000065.1	19687	13914	15317	existing	11789	13759	existing	existing	existing	existing	non-existing	non-existing	599	2245	2253	3575	3559	8610	-	-	-	-
Escherichia coli NC3-1	Proteobacteria	Bacteria	NZ_PGJY01000018.1	91189	8743	10146	existing	10301	12271	existing	existing	existing	existing	non-existing	non-existing	20795	22441	19465	20787	14433	19481	-	-	-	-
Escherichia coli O08	Proteobacteria	Bacteria	NZ_AOGM01000157.1	35512	4030	5433	existing	1905	3875	existing	non-existing	non-existing	non-existing	non-existing	non-existing	-	-	-	-	-	-	-	-	-	-
Escherichia coli O15:H18 K1516	Proteobacteria	Bacteria	NZ_JHJE01000036.1	84725	55956	57359	existing	53831	55801	existing	existing	existing	existing	non-existing	non-existing	43689	45335	45343	46665	46649	51697	-	-	-	-
Escherichia coli O157:H7 B6914-ARS	Proteobacteria	Bacteria	NZ_NOKN01000002.1	5423097	3157911	3159314	existing	3155786	3157756	existing	existing	existing	existing	non-existing	non-existing	3145616	3147262	3147270	3148592	3148576	3153624	-	-	-	-
Escherichia coli O174:H21 220/00	Proteobacteria	Bacteria	NZ_APWX01000079.1	22978	18741	20144	existing	20299	22269	existing	non-existing	non-existing	non-existing	non-existing	non-existing	-	-	-	-	-	-	-	-	-	-
Escherichia coli O26:H11 10012	Proteobacteria	Bacteria	NZ_BEMU01000122.1	52934	13444	14847	existing	15002	16972	existing	existing	existing	existing	non-existing	non-existing	25496	27142	24166	25488	19134	24182	-	-	-	-
Escherichia coli O26:H11 2329	Proteobacteria	Bacteria	NZ_BEUS01000188.1	52917	13443	14846	existing	15001	16971	existing	existing	existing	existing	non-existing	non-existing	25495	27141	24165	25487	19133	24181	-	-	-	-
Escherichia coli O26:H11 KS78	Proteobacteria	Bacteria	NZ_BESZ01000090.1	47158	38154	39557	existing	36029	37999	existing	existing	existing	existing	non-existing	non-existing	25859	27505	27513	28835	28819	33867	-	-	-	-
Escherichia coli O26:H11 PV0182	Proteobacteria	Bacteria	NZ_BEQS01000097.1	52898	13444	14847	existing	15002	16972	existing	existing	existing	existing	non-existing	non-existing	25496	27142	24166	25488	19134	24182	-	-	-	-
Escherichia coli OLC1003	Proteobacteria	Bacteria	NZ_NEMI01000005.1	165253	20461	21864	existing	22019	23989	existing	existing	existing	existing	non-existing	non-existing	32513	34159	31183	32505	26151	31199	-	-	-	-
Escherichia coli OLC-733	Proteobacteria	Bacteria	NZ_JXWE01000010.1	181983	55845	57248	existing	53720	55690	existing	existing	existing	existing	non-existing	non-existing	43550	45196	45204	46526	46510	51558	-	-	-	-
Escherichia coli OLC990	Proteobacteria	Bacteria	NZ_NEMR01000005.1	165253	20461	21864	existing	22019	23989	existing	existing	existing	existing	non-existing	non-existing	32513	34159	31183	32505	26151	31199	-	-	-	-
Escherichia coli P0304816.1	Proteobacteria	Bacteria	NZ_AQEM01000052.1	337902	310789	312192	existing	308664	310634	existing	existing	existing	existing	non-existing	non-existing	298494	300140	300148	301470	301454	306502	-	-	-	-
Escherichia coli P0304816.10	Proteobacteria	Bacteria	NZ_AQAT01000077.1	148256	141934	143337	existing	139809	141779	existing	existing	existing	existing	non-existing	non-existing	129639	131285	131293	132615	132599	137647	-	-	-	-
Escherichia coli P0304816.11	Proteobacteria	Bacteria	NZ_AQAU01000168.1	147571	141305	142708	existing	139180	141150	existing	existing	existing	existing	non-existing	non-existing	129010	130656	130664	131986	131970	137018	-	-	-	-
Escherichia coli P0304816.12	Proteobacteria	Bacteria	NZ_AQAV01000075.1	148172	141883	143286	existing	139758	141728	existing	existing	existing	existing	non-existing	non-existing	129588	131234	131242	132564	132548	137596	-	-	-	-
Escherichia coli P0304816.13	Proteobacteria	Bacteria	NZ_AQAW01000075.1	25776	19552	20955	existing	17427	19397	existing	existing	existing	existing	non-existing	non-existing	7257	8903	8911	10233	10217	15265	-	-	-	-
Escherichia coli P0304816.14	Proteobacteria	Bacteria	NZ_AQAX01000149.1	148182	141930	143333	existing	139805	141775	existing	existing	existing	existing	non-existing	non-existing	129635	131281	131289	132611	132595	137643	-	-	-	-
Escherichia coli P0304816.15	Proteobacteria	Bacteria	NZ_AQAY01000072.1	147026	140767	142170	existing	138642	140612	existing	existing	existing	existing	non-existing	non-existing	128472	130118	130126	131448	131432	136480	-	-	-	-
Escherichia coli P0304816.2	Proteobacteria	Bacteria	NZ_AQAZ01000165.1	147661	141374	142777	existing	139249	141219	existing	existing	existing	existing	non-existing	non-existing	129079	130725	130733	132055	132039	137087	-	-	-	-
Escherichia coli P0304816.3	Proteobacteria	Bacteria	NZ_AQBA01000078.1	25869	19573	20976	existing	17448	19418	existing	existing	existing	existing	non-existing	non-existing	7278	8924	8932	10254	10238	15286	-	-	-	-
Escherichia coli P0304816.4	Proteobacteria	Bacteria	NZ_AQBB01000159.1	147244	140972	142375	existing	138847	140817	existing	existing	existing	existing	non-existing	non-existing	128677	130323	130331	131653	131637	136685	-	-	-	-
Escherichia coli P0304816.5	Proteobacteria	Bacteria	NZ_AQBC01000188.1	147579	141496	142899	existing	139371	141341	existing	existing	existing	existing	non-existing	non-existing	129201	130847	130855	132177	132161	137209	-	-	-	-
Escherichia coli P0304816.6	Proteobacteria	Bacteria	NZ_AQBD01000155.1	148024	141777	143180	existing	139652	141622	existing	existing	existing	existing	non-existing	non-existing	129482	131128	131136	132458	132442	137490	-	-	-	-
Escherichia coli P0304816.7	Proteobacteria	Bacteria	NZ_AQBE01000073.1	55054	48782	50185	existing	46657	48627	existing	existing	existing	existing	non-existing	non-existing	36487	38133	38141	39463	39447	44495	-	-	-	-
Escherichia coli P0304816.8	Proteobacteria	Bacteria	NZ_AQBF01000068.1	146999	140735	142138	existing	138610	140580	existing	existing	existing	existing	non-existing	non-existing	128440	130086	130094	131416	131400	136448	-	-	-	-
Escherichia coli P0304816.9	Proteobacteria	Bacteria	NZ_AQBG01000077.1	147339	140970	142373	existing	138845	140815	existing	existing	existing	existing	non-existing	non-existing	128675	130321	130329	131651	131635	136683	-	-	-	-
Escherichia coli PCN061	Proteobacteria	Bacteria	NZ_CP006636.1	4603777	4473411	4474814	existing	4471286	4473256	existing	existing	existing	existing	non-existing	non-existing	4461115	4462761	4463040	4464092	4464076	4469124	-	-	-	-
Escherichia coli RiKo 2351/09	Proteobacteria	Bacteria	NZ_LAUC01000152.1	16658	1458	2861	existing	3016	4986	existing	existing	existing	existing	non-existing	non-existing	14530	16176	13200	14522	8165	13216	-	-	-	-
Escherichia coli S51	Proteobacteria	Bacteria	NZ_CP015995.1	4994918	4423161	4424564	existing	4424719	4426689	existing	existing	existing	existing	non-existing	non-existing	4436233	4437879	4434903	4436225	4429868	4434919	-	-	-	-
Escherichia coli SC070	Proteobacteria	Bacteria	NZ_PQJH01000020.1	95187	4149	5552	existing	2024	3994	existing	non-existing	non-existing	non-existing	non-existing	non-existing	-	-	-	-	-	-	-	-	-	-
Escherichia coli sc12-97	Proteobacteria	Bacteria	NZ_PGLA01000012.1	146945	4778	6181	existing	6336	8306	existing	existing	existing	existing	non-existing	non-existing	16830	18476	15500	16822	10468	15516	-	-	-	-
Escherichia coli sc12-98	Proteobacteria	Bacteria	NZ_PGKX01000011.1	146945	4778	6181	existing	6336	8306	existing	existing	existing	existing	non-existing	non-existing	16830	18476	15500	16822	10468	15516	-	-	-	-
Escherichia coli sc12-99	Proteobacteria	Bacteria	NZ_PGJB01000017.1	101710	19484	20887	existing	21042	23012	existing	existing	existing	existing	non-existing	non-existing	31537	33183	30207	31529	25175	30223	-	-	-	-
Escherichia coli SC180	Proteobacteria	Bacteria	NZ_PQIW01000022.1	95187	4149	5552	existing	2024	3994	existing	non-existing	non-existing	non-existing	non-existing	non-existing	-	-	-	-	-	-	-	-	-	-
Escherichia coli SC386	Proteobacteria	Bacteria	NZ_PQIR01000031.1	68368	59336	60739	existing	57211	59181	existing	existing	existing	existing	non-existing	non-existing	47041	48687	48695	50017	50001	55049	-	-	-	-
Escherichia coli SC411	Proteobacteria	Bacteria	NZ_PQIN01000010.1	157815	15774	17177	existing	17332	19302	existing	existing	existing	existing	non-existing	non-existing	27826	29472	26496	27818	21464	26512	-	-	-	-
Escherichia coli SE11	Proteobacteria	Bacteria	NC_011415.1	4887515	4782586	4783989	existing	4780452	4782431	existing	existing	existing	existing	non-existing	non-existing	4770514	4772160	4772168	4773487	4773471	4778549	-	-	-	-
Escherichia coli sheep25	Proteobacteria	Bacteria	NZ_LVPU01000063.1	115989	63912	65315	existing	65470	67440	existing	existing	existing	existing	non-existing	non-existing	76984	78630	75654	76976	70619	75670	-	-	-	-
Escherichia coli sheep26	Proteobacteria	Bacteria	NZ_LVPV01000063.1	115966	50632	52035	existing	48507	50477	existing	existing	existing	existing	non-existing	non-existing	37317	38963	38971	40293	40277	45328	-	-	-	-
Escherichia coli sheep5	Proteobacteria	Bacteria	NZ_LVPA01000078.1	68751	26477	27880	existing	28035	30005	existing	existing	existing	existing	non-existing	non-existing	39645	41291	38315	39649	33271	38331	-	-	-	-
Escherichia coli SJRP/Ec42695	Proteobacteria	Bacteria	NZ_MUBQ01000049.1	30719	21805	23208	existing	19680	21650	existing	existing	existing	existing	non-existing	non-existing	9538	11184	11192	12514	12498	17546	-	-	-	-
Escherichia coli SJRP/Ec42698	Proteobacteria	Bacteria	NZ_MUBR01000011.1	111184	11752	13155	existing	13310	15280	existing	existing	existing	existing	non-existing	non-existing	23776	25422	22446	23768	17414	22462	-	-	-	-
Escherichia coli ST2747	Proteobacteria	Bacteria	NZ_CP007394.1	5090442	494543	495946	existing	492418	494388	existing	existing	existing	existing	non-existing	non-existing	485365	486957	486984	488315	488299	492084	-	-	-	-
Escherichia coli STEC 1500	Proteobacteria	Bacteria	NZ_LOGN01000054.1	55412	13209	14612	existing	14767	16737	existing	existing	existing	existing	non-existing	non-existing	26376	28022	25046	26380	20002	25062	-	-	-	-
Escherichia coli STEC 200	Proteobacteria	Bacteria	NZ_LNZL01000067.1	227300	214350	215753	existing	212225	214195	existing	existing	existing	existing	non-existing	non-existing	200939	202585	202581	203915	203899	208959	-	-	-	-
Escherichia coli STEC 2499	Proteobacteria	Bacteria	NZ_LOIE01000046.1	320593	20260	21663	existing	21818	23788	existing	existing	existing	existing	non-existing	non-existing	33428	35074	32098	33432	27054	32114	-	-	-	-
Escherichia coli STEC 2839	Proteobacteria	Bacteria	NZ_LOJB01000046.1	68611	26407	27810	existing	27965	29935	existing	existing	existing	existing	non-existing	non-existing	39575	41221	38245	39579	33201	38261	-	-	-	-
Escherichia coli STEC 514-2	Proteobacteria	Bacteria	NZ_MRVZ01000105.1	15964	3013	4416	existing	888	2858	existing	non-existing	non-existing	non-existing	non-existing	non-existing	-	-	-	-	-	-	-	-	-	-
Escherichia coli SWECR0018	Proteobacteria	Bacteria	NZ_PTQI01000012.1	139310	14725	16128	existing	12600	14570	existing	existing	existing	existing	non-existing	non-existing	1314	2960	2956	4290	4274	9334	-	-	-	-
Escherichia coli swine13	Proteobacteria	Bacteria	NZ_LVMP01000319.1	30114	15474	16877	existing	17032	19002	existing	existing	existing	existing	non-existing	non-existing	27526	29172	26196	27518	21164	26212	-	-	-	-
Escherichia coli swine42	Proteobacteria	Bacteria	NZ_LVNS01000040.1	85139	80779	82182	existing	78654	80624	existing	existing	existing	existing	non-existing	non-existing	68483	70129	70137	71459	71443	76491	-	-	-	-
Escherichia coli swine65	Proteobacteria	Bacteria	NZ_LVOP01000064.1	331527	4529	5932	existing	6087	8057	existing	existing	existing	existing	non-existing	non-existing	16581	18227	15251	16573	10219	15267	-	-	-	-
Escherichia coli UFU_EC98	Proteobacteria	Bacteria	NZ_CP024092.1	4849850	1743186	1744589	existing	1744744	1746714	existing	existing	existing	existing	non-existing	non-existing	1755238	1756884	1753908	1755230	1748876	1753924	-	-	-	-
Escherichia coli UMEA 3053-1	Proteobacteria	Bacteria	NZ_KE701491.1	535545	328128	329531	existing	326003	327973	existing	existing	existing	existing	non-existing	non-existing	315833	317479	317487	318809	318793	323841	-	-	-	-
Escherichia coli UMEA 3144-1	Proteobacteria	Bacteria	NZ_KE701669.1	1538770	300615	302018	existing	302173	304143	existing	existing	existing	existing	non-existing	non-existing	312639	314285	311309	312631	306277	311325	-	-	-	-
Escherichia coli UMEA 3176-1	Proteobacteria	Bacteria	NZ_KE701869.1	429110	297301	298704	existing	295176	297146	existing	existing	existing	existing	non-existing	non-existing	283890	285536	285532	286866	286850	291910	-	-	-	-
Escherichia coli UMEA 3200-1	Proteobacteria	Bacteria	NZ_KE701974.1	1155168	349468	350871	existing	351026	352996	existing	existing	existing	existing	non-existing	non-existing	361492	363138	360162	361484	355130	360178	-	-	-	-
Escherichia coli UPEC_007	Proteobacteria	Bacteria	NZ_JSVL01000038.1	33342	18101	19504	existing	19659	21629	existing	existing	existing	existing	non-existing	non-existing	30153	31799	28823	30145	23791	28839	-	-	-	-
Escherichia coli UPEC_014	Proteobacteria	Bacteria	NZ_JSVQ01000016.1	106629	23145	24548	existing	24703	26673	existing	existing	existing	existing	non-existing	non-existing	36313	37959	34983	36317	29939	34999	-	-	-	-
Escherichia coli upec-132	Proteobacteria	Bacteria	NZ_JSNT01000050.1	263474	234812	236215	existing	232687	234657	existing	existing	existing	existing	non-existing	non-existing	222545	224191	224199	225521	225505	230553	-	-	-	-
Escherichia coli upec-137	Proteobacteria	Bacteria	NZ_JSNO01000059.1	317123	5659	7062	existing	7217	9187	existing	existing	existing	existing	non-existing	non-existing	17712	19358	16382	17704	11350	16398	-	-	-	-
Escherichia coli upec-284	Proteobacteria	Bacteria	NZ_JSIM01000461.1	24409	3716	5119	existing	5274	7244	existing	existing	existing	existing	non-existing	non-existing	16876	18522	15687	16880	10510	15570	-	-	-	-
Escherichia coli upec-66	Proteobacteria	Bacteria	NZ_JSGY01000129.1	109830	27188	28591	existing	28746	30716	existing	existing	existing	existing	non-existing	non-existing	39212	40858	37882	39204	32850	37898	-	-	-	-
Escherichia coli VL2507-1	Proteobacteria	Bacteria	NZ_MIXE01000023.1	139095	123076	124479	existing	124634	126604	existing	existing	existing	existing	non-existing	non-existing	136244	137890	134914	136248	129870	134930	-	-	-	-
Escherichia coli WCE035	Proteobacteria	Bacteria	NZ_LSEW01000193.1	50389	10430	11833	existing	11988	13958	existing	existing	existing	existing	non-existing	non-existing	23502	25148	22172	23494	17137	22188	-	-	-	-
Escherichia coli WCHEC050614	Proteobacteria	Bacteria	NZ_MSQY01000008.1	143128	85980	87383	existing	83855	85825	existing	existing	existing	existing	non-existing	non-existing	73685	75331	75339	76661	76645	81693	-	-	-	-
Escherichia coli WH398	Proteobacteria	Bacteria	NZ_PSNR01000046.1	19129	3792	5195	existing	5350	7320	existing	existing	existing	existing	non-existing	non-existing	15844	17490	14514	15836	9482	14530	-	-	-	-
Escherichia coli XF1-3f	Proteobacteria	Bacteria	NZ_PGJS01000056.1	25646	10487	11890	existing	12045	14015	existing	existing	existing	existing	non-existing	non-existing	23559	25205	22229	23551	17194	22245	-	-	-	-
Escherichia coli YH17149	Proteobacteria	Bacteria	NZ_PTNI01000005.1	308867	303907	305310	existing	301782	303752	existing	existing	existing	existing	non-existing	non-existing	291612	293258	293266	294588	294572	299620	-	-	-	-
Escherichia coli YH17157	Proteobacteria	Bacteria	NZ_PUDT01000016.1	114264	99105	100508	existing	100663	102633	existing	existing	existing	existing	non-existing	non-existing	112177	113823	110847	112169	105812	110863	-	-	-	-
Escherichia coli YH17178	Proteobacteria	Bacteria	NZ_PTML01000015.1	147096	4572	5975	existing	6130	8100	existing	existing	existing	existing	non-existing	non-existing	16624	18270	15294	16616	10262	15310	-	-	-	-
Escherichia coli ZSE5	Proteobacteria	Bacteria	NZ_PSNI01000060.1	38630	15774	17177	existing	13649	15619	existing	existing	existing	existing	non-existing	non-existing	3479	5125	5133	6455	6439	11487	-	-	-	-
Escherichia coli ZZ1-5g	Proteobacteria	Bacteria	NZ_PGLK01000005.1	172778	13757	15160	existing	11632	13602	existing	existing	existing	existing	non-existing	non-existing	442	2088	2096	3418	3402	8453	-	-	-	-
Escherichia fergusonii ECD227	Proteobacteria	Bacteria	NZ_CM001142.1	4509864	3179434	3180837	existing	3180986	3182956	existing	existing	existing	existing	non-existing	non-existing	3191590	3193236	3190263	3191582	3185207	3190279	-	-	-	-
Escherichia fergusonii MOD1-EC6349	Proteobacteria	Bacteria	NZ_PTRZ01000001.1	432898	279204	280607	existing	280756	282726	existing	existing	existing	existing	non-existing	non-existing	291360	293006	290033	291352	284977	290049	-	-	-	-
Escherichia fergusonii YH17130	Proteobacteria	Bacteria	NZ_PUBY01000006.1	213014	155552	156955	existing	153433	155403	existing	existing	existing	existing	non-existing	non-existing	143153	144799	144807	146126	146110	151182	-	-	-	-
Escherichia sp. MOD1-EC5990	Proteobacteria	Bacteria	NZ_PTRV01000017.1	96158	12486	13889	existing	14044	16014	existing	existing	existing	existing	non-existing	non-existing	25654	27300	24324	25658	19280	24340	-	-	-	-
Escherichia sp. MOD1-EC6096	Proteobacteria	Bacteria	NZ_PTSP01000007.1	125806	7691	9094	existing	9249	11228	existing	existing	existing	existing	non-existing	non-existing	19854	21500	18527	19846	13468	18543	-	-	-	-
Escherichia sp. MOD1-EC6147	Proteobacteria	Bacteria	NZ_PTSI01000005.1	204579	82116	83519	existing	83674	85653	existing	existing	existing	existing	non-existing	non-existing	94279	95925	92952	94271	87893	92968	-	-	-	-
Escherichia sp. MOD1-EC6150	Proteobacteria	Bacteria	NZ_PTSG01000004.1	204480	120963	122366	existing	118829	120808	existing	existing	existing	existing	non-existing	non-existing	108557	110203	110211	111530	111514	116589	-	-	-	-
Escherichia sp. MOD1-EC6157	Proteobacteria	Bacteria	NZ_PTSD01000008.1	138899	117011	118414	existing	114877	116856	existing	existing	existing	existing	non-existing	non-existing	104605	106251	106259	107578	107562	112637	-	-	-	-
Eubacterium plexicaudatum ASF492	Firmicutes	Bacteria	NZ_KB822503.1	250067	196075	197448	existing	194030	194920	existing	non-existing	non-existing	non-existing	non-existing	non-existing	-	-	-	-	-	-	-	-	-	-
Eubacterium ramulus ATCC 29099	Firmicutes	Bacteria	NZ_KI271158.1	82556	49588	50967	existing	47558	49492	existing	non-existing	non-existing	non-existing	non-existing	non-existing	-	-	-	-	-	-	-	-	-	-
Exiguobacterium chiriqhucha N139	Firmicutes	Bacteria	NZ_JMEH01000001.1	1553709	120526	121431	existing	123171	123956	existing	existing	existing	existing	existing	existing	109109	110770	111127	112233	112493	116209	107053	108336	105739	106791
Exiguobacterium indicum HHS 31	Firmicutes	Bacteria	NZ_MPSZ01000002.1	283671	142338	143204	existing	144933	145760	existing	existing	existing	existing	existing	existing	131026	132648	133208	134116	134343	137780	128994	130298	126824	128755
Exiguobacterium sp. AB2	Firmicutes	Bacteria	NZ_JNAA01000109.1	206903	172046	172951	existing	169526	170317	existing	non-existing	existing	existing	existing	existing	-	-	181242	182348	177267	180983	185142	186425	186687	188648
Exiguobacterium sp. AT1b	Firmicutes	Bacteria	NC_012673.1	2999895	2558610	2559515	existing	2555927	2556601	existing	existing	existing	existing	existing	existing	2547199	2548875	2549255	2550322	2550363	2554298	2545132	2546415	2542858	2544870
Fabibacter sp. 4D4	Bacteroidetes	Bacteria	NZ_MDGP01000001.1	4576104	3866858	3868066	existing	3869293	3870153	existing	non-existing	non-existing	non-existing	existing	non-existing	-	-	-	-	-	-	3870696	3872600	-	-
Ferrimonas kyonanensis DSM 18153	Proteobacteria	Bacteria	NZ_KE384365.1	299372	272060	273685	existing	273804	275762	existing	existing	existing	existing	non-existing	non-existing	286232	287857	284892	286187	279698	284908	-	-	-	-
Filamentous cyanobacterium ESFC-1	Cyanobacteria	Bacteria	NZ_KB904821.1	5431811	3728484	3729860	existing	3725559	3727538	existing	non-existing	non-existing	non-existing	non-existing	non-existing	-	-	-	-	-	-	-	-	-	-
Fischerella major NIES-592	Cyanobacteria	Bacteria	NZ_MRCA01000012.1	147183	27798	29240	existing	30858	31517	existing	non-existing	non-existing	non-existing	non-existing	existing	-	-	-	-	-	-	-	-	29538	31388
Fischerella muscicola CCMEE 5323	Cyanobacteria	Bacteria	NZ_NRQW01000502.1	11842	3266	4708	existing	135	851	existing	non-existing	non-existing	non-existing	non-existing	existing	-	-	-	-	-	-	-	-	246	2114
Fischerella muscicola PCC 7414	Cyanobacteria	Bacteria	NZ_AJLK01000116.1	66433	56244	57686	existing	53113	53829	existing	non-existing	non-existing	non-existing	non-existing	existing	-	-	-	-	-	-	-	-	53224	55092
Fischerella muscicola SAG 1427-1 = PCC 73103	Cyanobacteria	Bacteria	NZ_AJLJ01000064.1	226112	145362	146720	existing	143010	144974	existing	non-existing	non-existing	non-existing	non-existing	non-existing	-	-	-	-	-	-	-	-	-	-
Fischerella sp. NIES-3754	Cyanobacteria	Bacteria	NZ_AP017305.1	5821603	1091790	1093166	existing	1089513	1090229	existing	non-existing	non-existing	non-existing	non-existing	non-existing	-	-	-	-	-	-	-	-	-	-
Fischerella sp. NIES-4106	Cyanobacteria	Bacteria	NZ_AP018298.1	6177244	6057398	6058756	existing	6054892	6056865	existing	non-existing	non-existing	non-existing	non-existing	non-existing	-	-	-	-	-	-	-	-	-	-
Fischerella sp. PCC 9339	Cyanobacteria	Bacteria	NZ_JH992898.1	5991344	1917320	1918696	existing	1914081	1916045	existing	non-existing	non-existing	non-existing	non-existing	existing	-	-	-	-	-	-	-	-	1914210	1916060
Fischerella sp. PCC 9431	Cyanobacteria	Bacteria	NZ_KE650771.1	6735698	4070744	4072102	existing	4072576	4074540	existing	non-existing	non-existing	non-existing	non-existing	existing	-	-	-	-	-	-	-	-	4072561	4074411
Fischerella sp. PCC 9605	Cyanobacteria	Bacteria	NZ_KI912148.1	2910489	1060096	1061539	existing	1057666	1059630	existing	non-existing	non-existing	non-existing	existing	non-existing	-	-	-	-	-	-	1069410	1070744	-	-
Fischerella thermalis CCMEE 5205	Cyanobacteria	Bacteria	NZ_NMQJ01000633.1	65089	39819	41168	existing	42728	43444	existing	non-existing	non-existing	non-existing	non-existing	existing	-	-	-	-	-	-	-	-	41465	43357
Fischerella thermalis CCMEE 5268	Cyanobacteria	Bacteria	NZ_NMQA01000054.1	56166	44289	45638	existing	47185	47901	existing	non-existing	non-existing	non-existing	non-existing	existing	-	-	-	-	-	-	-	-	45922	47814
Fischerella thermalis JSC-11	Cyanobacteria	Bacteria	NZ_AGIZ01000003.1	444951	343509	344858	existing	346405	347121	existing	non-existing	non-existing	non-existing	non-existing	existing	-	-	-	-	-	-	-	-	345142	347034
Fischerella thermalis PCC 7521	Cyanobacteria	Bacteria	NZ_AJLL01000009.1	86997	30826	32175	existing	33722	34438	existing	non-existing	non-existing	non-existing	non-existing	existing	-	-	-	-	-	-	-	-	32459	34351
Fischerella thermalis WC114	Cyanobacteria	Bacteria	NZ_NGZU01000053.1	188669	173266	174615	existing	176162	176878	existing	non-existing	non-existing	non-existing	non-existing	non-existing	-	-	-	-	-	-	-	-	-	-
Fischerella thermalis WC119	Cyanobacteria	Bacteria	NZ_NGZT01000055.1	59700	27330	28679	existing	25067	25783	existing	non-existing	non-existing	non-existing	non-existing	non-existing	-	-	-	-	-	-	-	-	-	-
Flavobacterium hydatis ATCC 29551	Bacteroidetes	Bacteria	NZ_MUGY01000002.1	444484	310849	312126	existing	313206	314159	existing	non-existing	non-existing	non-existing	non-existing	non-existing	-	-	-	-	-	-	-	-	-	-
Flavobacterium hydatis DSM 2063	Bacteroidetes	Bacteria	NZ_JPRM01000036.1	165196	48686	49963	existing	51043	51996	existing	non-existing	non-existing	non-existing	non-existing	non-existing	-	-	-	-	-	-	-	-	-	-
Flavobacterium indicum GPTSA100-9	Bacteroidetes	Bacteria	NC_017025.1	2993089	1896643	1897920	existing	1899143	1899964	existing	non-existing	non-existing	non-existing	non-existing	non-existing	-	-	-	-	-	-	-	-	-	-
Fortiea contorta PCC 7126	Cyanobacteria	Bacteria	NZ_KB235930.1	5208103	1045930	1047279	existing	1043760	1045727	existing	non-existing	non-existing	non-existing	existing	existing	-	-	-	-	-	-	1053018	1054430	1050564	1052510
Franconibacter helveticus 413_SENT	Proteobacteria	Bacteria	NZ_JVIC01000085.1	117273	2157	3578	existing	3715	5685	existing	existing	existing	existing	non-existing	non-existing	14299	15945	12972	14291	7922	12988	-	-	-	-
Franconibacter pulveris LMG 24059	Proteobacteria	Bacteria	NZ_AWFY01000056.1	483285	315949	317352	existing	317507	319477	existing	existing	existing	existing	non-existing	non-existing	328626	330272	327299	328618	322249	327315	-	-	-	-
Frankia sp. CcI49	Actinobacteria	Bacteria	NZ_MOWP01000009.1	333039	3787	5133	existing	1763	2488	existing	non-existing	non-existing	non-existing	existing	non-existing	-	-	-	-	-	-	11119	13194	-	-
Friedmanniella luteola DSM 21741	Actinobacteria	Bacteria	NZ_LT629749.1	4717614	4137596	4138951	existing	4135450	4136181	existing	non-existing	non-existing	non-existing	existing	existing	-	-	-	-	-	-	4129545	4130996	4135474	4137402
Gamma proteobacterium NOR5-3	Proteobacteria	Bacteria	NZ_DS999407.1	585256	274058	275464	existing	276730	277587	existing	non-existing	non-existing	non-existing	existing	existing	-	-	-	-	-	-	281727	283832	279659-275572	281509-276405
Geitlerinema sp. PCC 9228	Cyanobacteria	Bacteria	NZ_LNDC01000195.1	35999	7624	9021	existing	5401	7446	existing	non-existing	non-existing	non-existing	non-existing	non-existing	-	-	-	-	-	-	-	-	-	-
Geobacillus kaustophilus Et2/3 LG51_094	Firmicutes	Bacteria	NZ_JYCF01000094.1	12502	4754	6130	existing	6093	8096	existing	non-existing	non-existing	non-existing	non-existing	existing	-	-	-	-	-	-	-	-	6093	8072
Geobacillus sp. 47C-IIb	Firmicutes	Bacteria	NZ_NADS01000099.1	2517	3	1286	existing	1291	2229	existing	non-existing	non-existing	non-existing	non-existing	non-existing	-	-	-	-	-	-	-	-	-	-
Geobacillus sp. GHH01	Firmicutes	Bacteria	NC_020210.1	3583134	2163736	2165076	existing	2165075	2167078	existing	non-existing	non-existing	non-existing	non-existing	non-existing	-	-	-	-	-	-	-	-	-	-
Geobacillus sp. PA-3	Firmicutes	Bacteria	NZ_LIDX01000148.1	8627	6358	7734	existing	4392	6395	existing	non-existing	non-existing	non-existing	non-existing	existing	-	-	-	-	-	-	-	-	4416	6395
Geobacillus sp. WSUCF-018B	Firmicutes	Bacteria	NZ_PIJF01000010.1	64348	22334	23674	existing	23673	25676	existing	non-existing	non-existing	non-existing	non-existing	non-existing	-	-	-	-	-	-	-	-	-	-
Geobacillus stearothermophilus 10	Firmicutes	Bacteria	NZ_CP008934.1	3654829	3191489	3192865	existing	3189523	3191526	existing	non-existing	non-existing	non-existing	non-existing	existing	-	-	-	-	-	-	-	-	3189547	3191526
Geobacillus thermoleovorans KCTC 3570	Firmicutes	Bacteria	NZ_CP014335.1	3450609	1998562	1999938	existing	1999901	2001904	existing	non-existing	non-existing	non-existing	non-existing	existing	-	-	-	-	-	-	-	-	1999901	2001880
Geobacter bremensis R1	Proteobacteria	Bacteria	NZ_KE384581.1	380720	375517	376866	existing	376871	378880	existing	non-existing	non-existing	non-existing	existing	existing	-	-	-	-	-	-	368022	370061	370252	372207
Geodermatophilus sabuli DSM 46844	Actinobacteria	Bacteria	NZ_OBDO01000006.1	324684	62295	63623	existing	64943	65734	existing	non-existing	non-existing	non-existing	existing	non-existing	-	-	-	-	-	-	69852	71879	-	-
Geothermobacter sp. HR-1	Proteobacteria	Bacteria	NZ_PPFX01000049.1	27065	23087	24415	existing	24538	26517	existing	non-existing	non-existing	non-existing	non-existing	existing	-	-	-	-	-	-	-	-	24538	26421
Gibbsiella quercinecans FRB97	Proteobacteria	Bacteria	NZ_CP014136.1	5548506	3127288	3128691	existing	3125154	3127133	existing	existing	existing	existing	non-existing	non-existing	3111757	3113403	3113411	3114730	3114714	3119795	-	-	-	-
Gilliamella apicola A8	Proteobacteria	Bacteria	NZ_MZNG01000001.1	116586	11823	13241	existing	13392	15356	existing	existing	existing	existing	non-existing	existing	24889	26436	23522	24760	19681	23538	-	-	13392	15299
Gilliamella apicola A9	Proteobacteria	Bacteria	NZ_NARS01000023.1	27419	24620	26038	existing	22505	24469	existing	existing	existing	existing	non-existing	existing	11425	12972	13101	14339	14323	18180	-	-	22562	24469
Gilliamella apicola N-G5	Proteobacteria	Bacteria	NZ_NASA01000015.1	84027	54058	55476	existing	55627	57591	existing	existing	existing	existing	non-existing	existing	67124	68671	65757	66995	61916	65773	-	-	55627	57534
Gloeocapsa sp. PCC 73106	Cyanobacteria	Bacteria	NZ_ALVY01000198.1	41645	34906	36282	existing	32815	33657	existing	non-existing	non-existing	non-existing	non-existing	existing	-	-	-	-	-	-	-	-	32902	34794
Gloeocapsa sp. PCC 7428	Cyanobacteria	Bacteria	NC_019745.1	5431448	2185123	2186562	existing	2189592	2190407	existing	non-existing	non-existing	non-existing	non-existing	existing	-	-	-	-	-	-	-	-	2179431	2181374
Gloeocapsopsis sp. AAB1 = 1H9	Cyanobacteria	Bacteria	NZ_PTJN01000026.1	41789	13551	14981	existing	17993	18898	existing	non-existing	non-existing	non-existing	non-existing	existing	-	-	-	-	-	-	-	-	9095	11038
Grimontia hollisae ATCC 33564	Proteobacteria	Bacteria	NZ_CP014056.2	3215321	2003515	2005008	existing	2001440	2003449	existing	existing	existing	existing	non-existing	non-existing	1990186	1991778	1991805	1993130	1993114	1997097	-	-	-	-
Grimontia hollisae CIP 101886	Proteobacteria	Bacteria	NZ_ADAQ01000011.1	1078387	650136	651629	existing	651695	653704	existing	existing	existing	existing	non-existing	non-existing	663366	664958	662014	663339	657231	662030	-	-	-	-
Hahella chejuensis KCTC 2396	Proteobacteria	Bacteria	NC_007645.1	7215267	7162773	7164158	existing	7164308	7166290	existing	existing	existing	existing	non-existing	non-existing	7173281	7174876	7171935	7173278	7166921	7171951	-	-	-	-
Haladaptatus sp. W1 126	Euryarchaeota	archaea	NZ_MEIH01000032.1	20247	7578	9086	existing	9098	11077	existing	non-existing	non-existing	non-existing	existing	non-existing	-	-	-	-	-	-	12926	14704	-	-
Halanaerobium congolense WG8	Firmicutes	Bacteria	NZ_FNGB01000040.1	16854	11843	13177	existing	9850	11820	existing	non-existing	non-existing	non-existing	existing	existing	-	-	-	-	-	-	1929	3971	4161	5189
Halanaerobium congolense WG9	Firmicutes	Bacteria	NZ_FNHK01000044.1	16548	3362	4696	existing	4719	6689	existing	non-existing	non-existing	non-existing	existing	existing	-	-	-	-	-	-	12568	14610	11350	12378
Halapricum salinum CBA1105	Euryarchaeota	archaea	CP031310	3452056	1874054	1875547	existing	1871983	1874046	existing	non-existing	non-existing	non-existing	existing	existing	-	-	-	-	-	-	1868360	1870306	1866250	1868172
Halobacillus salinus Marseille-P2480	Firmicutes	Bacteria	NZ_FVYZ01000004.1	2278296	366374	367882	existing	364359	366335	existing	existing	non-existing	existing	existing	existing	369765	370745	-	-	372926	376438	358814	359488	360331-356512-364338	362271-358452-366335
Halobacteriovorax marinus BE01	Proteobacteria	Bacteria	NZ_CP017414.1	3393238	778421	779818	existing	776373	778361	existing	non-existing	non-existing	non-existing	non-existing	non-existing	-	-	-	-	-	-	-	-	-	-
Halobellus limi CGMCC 1.10331	Euryarchaeota	archaea	CP031311	2958395	2645427	2646908	existing	2643382	2645409	existing	non-existing	non-existing	non-existing	existing	existing	-	-	-	-	-	-	2639611	2641767	2637337	2639400
Halodesulfovibrio aestuarii DSM 17919 = ATCC 29578	Proteobacteria	Bacteria	NZ_ARQF01000021.1	1201672	815117	816529	existing	816588	818570	existing	existing	existing	existing	non-existing	existing	812317	813921	810987	812243	807191	811003	-	-	816588	818516
Halogranum amylolyticum CGMCC 1.10121	Euryarchaeota	archaea	NZ_FODV01000024.1	60301	8198	9700	existing	9710	11710	existing	non-existing	non-existing	non-existing	existing	existing	-	-	-	-	-	-	5872	8052	3574	5559
Halolactibacillus halophilus DSM 17073	Firmicutes	Bacteria	NZ_FOXC01000005.1	94195	38535	39425	existing	41077	42015	existing	non-existing	non-existing	existing	non-existing	non-existing	-	-	-	-	29772	31709	-	-	-	-
Halomonadaceae bacterium R4HLG17	Proteobacteria	Bacteria	NZ_PVRV01000021.1	329679	213825	215210	existing	216467	217258	existing	existing	existing	existing	non-existing	non-existing	226071	227672	224740	226071	219654	224756	-	-	-	-
Halomonas heilongjiangensis DSM 26881 1211	Proteobacteria	Bacteria	NZ_PNRE01000031.1	48325	17790	19175	existing	15751	16464	existing	existing	existing	existing	non-existing	non-existing	5564	7153	7153	8493	8477	13576	-	-	-	-
Halomonas hydrothermalis MTCC 5445	Proteobacteria	Bacteria	NZ_JTDR01000011.1	87238	49081	50448	existing	50622	52601	existing	non-existing	non-existing	non-existing	non-existing	non-existing	-	-	-	-	-	-	-	-	-	-
Halomonas sp. BC04	Proteobacteria	Bacteria	NZ_AZQX01000001.1	20758	7314	8590	existing	8853	10829	existing	existing	existing	existing	non-existing	non-existing	17701	19299	16361	17701	11248	16377	-	-	-	-
Halomonas sp. TD01	Proteobacteria	Bacteria	NZ_GL949756.1	685857	396865	398250	existing	399576	400289	existing	existing	existing	existing	non-existing	existing	411401	412993	410070	411401	404981	410086	-	-	398316	400244
Halomonas sp. TG39a	Proteobacteria	Bacteria	NZ_JQLV01000001.1	4011492	3245762	3247147	existing	3248404	3249195	existing	existing	existing	existing	non-existing	non-existing	3257960	3259534	3256610	3257953	3251524	3256626	-	-	-	-
Halorubrum trapanicum plasmid pCBA1232-02 strain CBA1232	Euryarchaeota	archaea	NZ_AP017571.1	103081	559	1974	existing	2003	4018	existing	non-existing	non-existing	non-existing	existing	existing	-	-	-	-	-	-	5771	7603	2003	3937
Haloterrigena jeotgali A29	Euryarchaeota	archaea	CP031303	3644881	466026	467519	existing	467528	469588	existing	non-existing	non-existing	non-existing	existing	existing	-	-	-	-	-	-	463590	465767	461301	463286
Halothece sp. PCC 7418	Cyanobacteria	Bacteria	NC_019779.1	4179170	3275543	3276955	existing	3278800	3279564	existing	non-existing	non-existing	non-existing	non-existing	existing	-	-	-	-	-	-	-	-	3277612	3279543
Hapalosiphon sp. MRB220	Cyanobacteria	Bacteria	NZ_LIRN01000008.1	48905	14747	16105	existing	12407	14371	existing	non-existing	non-existing	non-existing	non-existing	existing	-	-	-	-	-	-	-	-	12536	14386
Hasllibacter halocynthiae DSM 29318	Proteobacteria	Bacteria	NZ_PVTT01000001.1	1395804	375275	376348	existing	378006	378650	existing	non-existing	non-existing	non-existing	non-existing	non-existing	-	-	-	-	-	-	-	-	-	-
Hathewaya proteolytica DSM 3090	Firmicutes	Bacteria	NZ_FRAD01000006.1	163733	32901	34271	existing	30844	32778	existing	non-existing	non-existing	non-existing	non-existing	existing	-	-	-	-	-	-	-	-	30862	32778
Helicobacter cetorum MIT 00-7128	Proteobacteria	Bacteria	NC_017737.1	1947646	213199	214209	existing	210970	211713	existing	non-existing	non-existing	non-existing	non-existing	non-existing	-	-	-	-	-	-	-	-	-	-
Helicobacter macacae MIT 99-5501	Proteobacteria	Bacteria	NZ_KI669454.1	1682603	217464	218477	existing	220049	220771	existing	non-existing	non-existing	non-existing	non-existing	existing	-	-	-	-	-	-	-	-	218798	220810
Helicobacter marmotae isolate 152490_3	Proteobacteria	Bacteria	NZ_FZPP01000038.1	73055	46324	47352	existing	44103	44849	existing	non-existing	non-existing	non-existing	non-existing	non-existing	-	-	-	-	-	-	-	-	-	-
Hyphomonas oceanitis SCH89	Proteobacteria	Bacteria	NZ_ARYL01000001.1	312161	10556	11899	existing	8478	10514	existing	non-existing	non-existing	non-existing	existing	non-existing	-	-	-	-	-	-	2575	4278	-	-
Idiomarina sp. 28-8	Proteobacteria	Bacteria	NZ_DF266789.1	975454	829278	830453	existing	832018	832836	existing	non-existing	non-existing	non-existing	non-existing	existing	-	-	-	-	-	-	-	-	830881	832821
Jannaschia helgolandensis DSM 14858	Proteobacteria	Bacteria	NZ_FNZQ01000009.1	120034	75494	76867	existing	73554	74216	existing	non-existing	non-existing	non-existing	existing	non-existing	-	-	-	-	-	-	65600	67366	-	-
Kandleria vitulina WCE2011	Firmicutes	Bacteria	NZ_JHXA01000001.1	266957	184667	186010	existing	187230	188087	existing	non-existing	non-existing	non-existing	non-existing	non-existing	-	-	-	-	-	-	-	-	-	-
Kitasatospora sp. CB01950	Actinobacteria	Bacteria	NZ_LISX01000019.1	106097	99205	100641	existing	101921	102769	existing	non-existing	non-existing	non-existing	non-existing	non-existing	-	-	-	-	-	-	-	-	-	-
Klebsiella aerogenes AUH-KAM5	Proteobacteria	Bacteria	NZ_PYHJ01000008.1	281346	68030	69490	existing	65943	66815	existing	non-existing	non-existing	non-existing	non-existing	non-existing	-	-	-	-	-	-	-	-	-	-
Klebsiella aerogenes AUH-KAM6	Proteobacteria	Bacteria	NZ_PYHK01000008.1	281346	68030	69490	existing	65943	66815	existing	non-existing	non-existing	non-existing	non-existing	non-existing	-	-	-	-	-	-	-	-	-	-
Klebsiella aerogenes GN02355	Proteobacteria	Bacteria	NZ_LDBG01000006.1	226429	219408	220811	existing	217274	219253	existing	existing	existing	existing	non-existing	non-existing	207057	208703	208711	210048	210032	215107	-	-	-	-
Klebsiella aerogenes SMART_429	Proteobacteria	Bacteria	NZ_LPQB01000006.1	165117	141485	142888	existing	139360	141330	existing	existing	existing	existing	non-existing	non-existing	130710	132302	132329	133660	133644	138443	-	-	-	-
Klebsiella aerogenes UCI89	Proteobacteria	Bacteria	NZ_KQ087572.1	1135121	780365	781768	existing	778240	780210	existing	existing	existing	existing	non-existing	non-existing	767102	768748	768744	770078	770062	775116	-	-	-	-
Klebsiella michiganensis CH2	Proteobacteria	Bacteria	NZ_JSWW01000046.1	106622	82880	84283	existing	80746	82725	existing	existing	existing	existing	non-existing	non-existing	70816	72462	72470	73792	73776	78854	-	-	-	-
Klebsiella michiganensis CH5	Proteobacteria	Bacteria	NZ_LFUC01000025.1	43603	19861	21264	existing	17727	19706	existing	existing	existing	existing	non-existing	non-existing	7797	9443	9451	10773	10757	15835	-	-	-	-
Klebsiella michiganensis NBRC 3318	Proteobacteria	Bacteria	NZ_BEWR01000033.1	58189	19883	21286	existing	17758	19728	existing	existing	existing	existing	non-existing	non-existing	7765	9411	9407	10741	10725	15857	-	-	-	-
Klebsiella oxytoca 582_KOXY	Proteobacteria	Bacteria	NZ_JVBF01000006.1	30923	18063	19466	existing	15938	17908	existing	existing	existing	existing	non-existing	non-existing	4616	6262	6249	7592	7576	12630	-	-	-	-
Klebsiella oxytoca 588_KOXY	Proteobacteria	Bacteria	NZ_JVAZ01000121.1	23866	18059	19462	existing	15934	17904	existing	existing	existing	existing	non-existing	non-existing	4612	6258	6245	7588	7572	12626	-	-	-	-
Klebsiella pneumoniae AUH-KIMP198	Proteobacteria	Bacteria	NZ_NICJ01000005.1	364007	317680	319083	existing	319238	321208	existing	existing	existing	existing	non-existing	non-existing	330766	332412	329436	330758	324392	329452	-	-	-	-
Klebsiella pneumoniae B7868	Proteobacteria	Bacteria	NZ_LYYE01000166.1	44073	23257	24660	existing	21132	23102	existing	existing	existing	existing	non-existing	non-existing	9928	11574	11582	12904	12888	17948	-	-	-	-
Klebsiella pneumoniae BH2937	Proteobacteria	Bacteria	NZ_NFYF01000017.1	38348	24202	25605	existing	25760	27730	existing	existing	existing	existing	non-existing	non-existing	34787	36379	33429	34760	28646	33445	-	-	-	-
Klebsiella pneumoniae CICC10011	Proteobacteria	Bacteria	NZ_LBCM01000029.1	42867	22039	23442	existing	19914	21884	existing	existing	existing	existing	non-existing	non-existing	9761	11407	11415	12737	12721	17781	-	-	-	-
Klebsiella pneumoniae COL-Kpn22	Proteobacteria	Bacteria	NZ_NCMB01000032.1	34909	19306	20709	existing	20864	22834	existing	existing	existing	existing	non-existing	non-existing	31444	33090	30114	31436	25070	30130	-	-	-	-
Klebsiella pneumoniae k1670	Proteobacteria	Bacteria	NZ_FLJK01000017.1	44129	23207	24610	existing	21082	23052	existing	existing	existing	existing	non-existing	non-existing	9878	11524	11532	12854	12838	17898	-	-	-	-
Klebsiella pneumoniae k1961	Proteobacteria	Bacteria	NZ_FLFH01000019.1	42845	19359	20762	existing	20917	22887	existing	existing	existing	existing	non-existing	non-existing	31497	33143	30167	31489	25123	30183	-	-	-	-
Klebsiella pneumoniae k2150	Proteobacteria	Bacteria	NZ_FLFQ01000004.1	392044	334089	335492	existing	331964	333934	existing	existing	existing	existing	non-existing	non-existing	323315	324907	324934	326265	326249	331048	-	-	-	-
Klebsiella pneumoniae KP-11U	Proteobacteria	Bacteria	NZ_JUBL01000010.1	95677	49706	51109	existing	51264	53234	existing	existing	existing	existing	non-existing	non-existing	62792	64438	61462	62784	56418	61478	-	-	-	-
Klebsiella pneumoniae L176	Proteobacteria	Bacteria	NZ_NLDC01000023.1	68776	37002	38405	existing	34877	36847	existing	existing	existing	existing	non-existing	non-existing	23475	25121	25129	26448	26432	31504	-	-	-	-
Klebsiella pneumoniae L196	Proteobacteria	Bacteria	NZ_NLDF01000023.1	68949	37175	38578	existing	35050	37020	existing	existing	existing	existing	non-existing	non-existing	23648	25294	25302	26621	26605	31677	-	-	-	-
Klebsiella pneumoniae L23	Proteobacteria	Bacteria	NZ_NLDL01000009.1	240781	209007	210410	existing	206882	208852	existing	existing	existing	existing	non-existing	non-existing	195480	197126	197134	198453	198437	203509	-	-	-	-
Klebsiella pneumoniae L26	Proteobacteria	Bacteria	NZ_NLDN01000009.1	240625	209007	210410	existing	206882	208852	existing	existing	existing	existing	non-existing	non-existing	195480	197126	197134	198453	198437	203509	-	-	-	-
Klebsiella pneumoniae L36	Proteobacteria	Bacteria	NZ_NLDS01000009.1	240625	209007	210410	existing	206882	208852	existing	existing	existing	existing	non-existing	non-existing	195480	197126	197134	198453	198437	203509	-	-	-	-
Klebsiella pneumoniae L37	Proteobacteria	Bacteria	NZ_NLDT01000009.1	240781	209007	210410	existing	206882	208852	existing	existing	existing	existing	non-existing	non-existing	195480	197126	197134	198453	198437	203509	-	-	-	-
Klebsiella pneumoniae L442	Proteobacteria	Bacteria	NZ_NLEC01000009.1	68615	37006	38409	existing	34881	36851	existing	existing	existing	existing	non-existing	non-existing	23479	25125	25133	26452	26436	31508	-	-	-	-
Klebsiella pneumoniae L447	Proteobacteria	Bacteria	NZ_NLED01000023.1	68616	36998	38401	existing	34873	36843	existing	existing	existing	existing	non-existing	non-existing	23471	25117	25125	26444	26428	31500	-	-	-	-
Klebsiella pneumoniae L50	Proteobacteria	Bacteria	NZ_NLEJ01000009.1	240781	209007	210410	existing	206882	208852	existing	existing	existing	existing	non-existing	non-existing	195480	197126	197134	198453	198437	203509	-	-	-	-
Klebsiella pneumoniae L519	Proteobacteria	Bacteria	NZ_NLEO01000009.1	239165	30216	31619	existing	31774	33744	existing	existing	existing	existing	non-existing	non-existing	43500	45146	42173	43492	37117	42189	-	-	-	-
Klebsiella pneumoniae L526	Proteobacteria	Bacteria	NZ_NLEQ01000024.1	50606	37175	38578	existing	35050	37020	existing	existing	existing	existing	non-existing	non-existing	23648	25294	25302	26621	26605	31677	-	-	-	-
Klebsiella pneumoniae L63	Proteobacteria	Bacteria	NZ_NLEZ01000039.1	262169	51726	53129	existing	53284	55254	existing	existing	existing	existing	non-existing	non-existing	65010	66656	63683	65002	58627	63699	-	-	-	-
Klebsiella pneumoniae L70	Proteobacteria	Bacteria	NZ_NLFB01000022.1	262137	51702	53105	existing	53260	55230	existing	existing	existing	existing	non-existing	non-existing	64986	66632	63659	64978	58603	63675	-	-	-	-
Klebsiella pneumoniae L8	Proteobacteria	Bacteria	NZ_NLFD01000009.1	240625	209007	210410	existing	206882	208852	existing	existing	existing	existing	non-existing	non-existing	195480	197126	197134	198453	198437	203509	-	-	-	-
Klebsiella pneumoniae L81	Proteobacteria	Bacteria	NZ_NLFE01000018.1	262119	51679	53082	existing	53237	55207	existing	existing	existing	existing	non-existing	non-existing	64963	66609	63636	64955	58580	63652	-	-	-	-
Klebsiella pneumoniae L84	Proteobacteria	Bacteria	NZ_NLFF01000009.1	240625	209007	210410	existing	206882	208852	existing	existing	existing	existing	non-existing	non-existing	195480	197126	197134	198453	198437	203509	-	-	-	-
Klebsiella pneumoniae subsp. pneumoniae 3189STDY5864792	Proteobacteria	Bacteria	NZ_FXQS01000022.1	42982	19356	20759	existing	20914	22884	existing	existing	existing	existing	non-existing	non-existing	31494	33140	30164	31486	25120	30180	-	-	-	-
Klebsiella pneumoniae VRCO0363	Proteobacteria	Bacteria	NZ_FWOW01000006.1	319236	305645	307105	existing	308440	309186	existing	non-existing	non-existing	non-existing	non-existing	existing	-	-	-	-	-	-	-	-	307201	308058
Klebsiella pneumoniae W2-1-ERG1	Proteobacteria	Bacteria	NZ_FLWW01000005.1	360484	315327	316730	existing	316885	318855	existing	existing	existing	existing	non-existing	non-existing	327465	329111	326135	327457	321091	326151	-	-	-	-
Klebsiella pneumoniae W2-1-ERY5(G)	Proteobacteria	Bacteria	NZ_FLWD01000004.1	442310	315327	316730	existing	316885	318855	existing	existing	existing	existing	non-existing	non-existing	327465	329111	326135	327457	321091	326151	-	-	-	-
Klebsiella pneumoniae W2-5-ERG4	Proteobacteria	Bacteria	NZ_FLVY01000009.1	248383	210676	212079	existing	208551	210521	existing	existing	existing	existing	non-existing	non-existing	197982	199628	199636	200955	200939	206011	-	-	-	-
Klebsiella pneumoniae XL-1	Proteobacteria	Bacteria	NZ_MNAK01000023.1	68564	36974	38377	existing	34849	36819	existing	existing	existing	existing	non-existing	non-existing	23447	25093	25101	26420	26404	31476	-	-	-	-
Klebsiella variicola 671_KVAR	Proteobacteria	Bacteria	NZ_JUXS01000034.1	95578	74343	75746	existing	75901	77871	existing	existing	existing	existing	non-existing	non-existing	86200	87846	84870	86204	79772	84886	-	-	-	-
Komagataeibacter hansenii HUM-1	Proteobacteria	Bacteria	NZ_MJME01000054.1	24849	17190	18527	existing	16156	17085	existing	non-existing	non-existing	non-existing	existing	non-existing	-	-	-	-	-	-	6943	8649	-	-
Kosakonia cowanii JCM 10956 = DSM 18146 strain 888-76	Proteobacteria	Bacteria	NZ_CP019445.1	4646998	617270	618673	existing	618828	620807	existing	non-existing	non-existing	non-existing	non-existing	non-existing	-	-	-	-	-	-	-	-	-	-
Kosakonia radicincitans YD4	Proteobacteria	Bacteria	NZ_JSFC01000001.1	5226863	3527674	3529077	existing	3525549	3527519	existing	existing	existing	existing	non-existing	non-existing	3513477	3515123	3515119	3516453	3516437	3521494	-	-	-	-
Kushneria marisflavi SW32	Proteobacteria	Bacteria	NZ_CP021358.1	3667185	1896568	1897941	existing	1899225	1900001	existing	existing	existing	existing	non-existing	existing	1909089	1910663	1907742	1909085	1902641	1907758	-	-	1898019	1899947
Lachnospiraceae bacterium 2_1_58FAA	Firmicutes	Bacteria	NZ_GL945336.1	359457	346140	347477	existing	343925	344845	existing	non-existing	non-existing	existing	non-existing	non-existing	-	-	-	-	335634-334380-334380	338603-337559-338603	-	-	-	-
Lachnospiraceae bacterium 6_1_37FAA	Firmicutes	Bacteria	NZ_GL872349.1	1867026	1182592	1183971	existing	1180559	1182493	existing	non-existing	non-existing	non-existing	non-existing	non-existing	-	-	-	-	-	-	-	-	-	-
Lachnospiraceae bacterium FE2018	Firmicutes	Bacteria	NZ_JNKK01000037.1	30446	5633	7153	existing	3639	4526	existing	non-existing	non-existing	non-existing	non-existing	non-existing	-	-	-	-	-	-	-	-	-	-
Lachnospiraceae bacterium oral taxon 096 strain F0428	Firmicutes	Bacteria	NZ_PYXF01000001.1	1534220	445888	447300	existing	443770	444645	existing	non-existing	non-existing	non-existing	non-existing	non-existing	-	-	-	-	-	-	-	-	-	-
Lachnospiraceae bacterium XBD2001	Firmicutes	Bacteria	NZ_FPAN01000008.1	172678	125753	127177	existing	123744	124634	existing	existing	existing	existing	non-existing	non-existing	135975	136817	133693	134625	128397	131930	-	-	-	-
Lebetimonas sp. JH369	Proteobacteria	Bacteria	NZ_ATHP01000001.1	1550212	1486856	1488067	existing	1485074	1485778	existing	non-existing	non-existing	non-existing	non-existing	non-existing	-	-	-	-	-	-	-	-	-	-
Lebetimonas sp. JS085	Proteobacteria	Bacteria	NZ_ATHR01000001.1	1550097	1486747	1487958	existing	1484964	1485668	existing	non-existing	non-existing	non-existing	non-existing	non-existing	-	-	-	-	-	-	-	-	-	-
Lebetimonas sp. JS138	Proteobacteria	Bacteria	NZ_ATHT01000001.1	1498441	1435089	1436300	existing	1433306	1434010	existing	non-existing	non-existing	non-existing	non-existing	non-existing	-	-	-	-	-	-	-	-	-	-
Lebetimonas sp. JS170	Proteobacteria	Bacteria	NZ_ATHU01000001.1	1550259	1486906	1488117	existing	1485123	1485827	existing	non-existing	non-existing	non-existing	non-existing	non-existing	-	-	-	-	-	-	-	-	-	-
Leminorella grimontii ATCC 33999 = DSM 5078	Proteobacteria	Bacteria	NZ_AUUA01000003.1	481488	300398	301801	existing	298264	300243	existing	non-existing	non-existing	non-existing	non-existing	non-existing	-	-	-	-	-	-	-	-	-	-
Leptolyngbya ohadii IS1	Cyanobacteria	Bacteria	NZ_NKFP01000006.1	4260588	1574206	1575552	existing	1572092	1572928	existing	non-existing	non-existing	non-existing	existing	non-existing	-	-	-	-	-	-	1581867	1583678	-	-
Leptolyngbya sp. JSC-1	Cyanobacteria	Bacteria	NZ_KL662191.1	6335039	4406292	4407677	existing	4404217	4405059	existing	non-existing	non-existing	non-existing	existing	existing	-	-	-	-	-	-	4412011	4414101	4409932	4411806
Leptolyngbya sp. KIOST-1	Cyanobacteria	Bacteria	NZ_JQFA01000004.1	2106336	942292	943719	existing	940146	942098	existing	non-existing	non-existing	non-existing	existing	non-existing	-	-	-	-	-	-	948468	950312	-	-
Leptolyngbya sp. NIES-3755	Cyanobacteria	Bacteria	NZ_AP017308.1	6244812	4496975	4498357	existing	4499587	4500429	existing	non-existing	non-existing	non-existing	existing	existing	-	-	-	-	-	-	4487686	4489785	4489992	4491983
Leptolyngbya sp. PCC 6406	Cyanobacteria	Bacteria	NZ_KI913949.1	5473176	1916877	1918229	existing	1914866	1915786	existing	non-existing	non-existing	non-existing	existing	existing	-	-	-	-	-	-	1926134	1927603	1923442	1925295
Limnohabitans sp. JirII-31	Proteobacteria	Bacteria	NZ_NESA01000007.1	202852	33168	34502	existing	35717	36613	existing	existing	existing	existing	non-existing	existing	43402	45036	42079	43389	37011	42095	-	-	34640	36574
Lonsdalea populi CFCC 11748	Proteobacteria	Bacteria	NZ_LUTM01000006.1	184448	163718	165121	existing	161584	163563	existing	existing	existing	existing	non-existing	non-existing	151443	153089	153097	154419	154403	159478	-	-	-	-
Lunatimonas lonarensis AK24	Bacteroidetes	Bacteria	NZ_AQHR01000069.1	47573	8001	9059	existing	5758	6597	existing	non-existing	non-existing	non-existing	non-existing	existing	-	-	-	-	-	-	-	-	5764	7773
Lysinimicrobium rhizosphaerae NBRC 110049	Actinobacteria	Bacteria	NZ_BBMG01000007.1	226701	161526	162869	existing	159430	160266	existing	non-existing	non-existing	non-existing	existing	existing	-	-	-	-	-	-	152766	154166	155020	156957
Marinobacter antarcticus CGMCC 1.10835	Proteobacteria	Bacteria	NZ_FRAQ01000002.1	569418	370576	371985	existing	368520	369281	existing	non-existing	non-existing	non-existing	existing	existing	-	-	-	-	-	-	363310	365349	365584	366630
Marinobacter excellens LAMA 842	Proteobacteria	Bacteria	NZ_LOCO01000029.1	49137	29467	30840	existing	32052	32891	existing	existing	existing	existing	non-existing	non-existing	41518	43119	40187	41518	35101	40203	-	-	-	-
Marinobacter guineae M3B	Proteobacteria	Bacteria	NZ_KZ319339.1	1720445	54375	55796	existing	52336	53112	existing	existing	existing	existing	non-existing	existing	41895	43487	43487	44827	44811	49919	-	-	52348	53001
Marinobacter nitratireducens AK21	Proteobacteria	Bacteria	NZ_ANIE01000009.1	581499	395329	396702	existing	393278	394048	existing	existing	existing	existing	non-existing	non-existing	382940	384541	384541	385872	385856	390964	-	-	-	-
Marinobacter sp. C18	Proteobacteria	Bacteria	NZ_LQXJ01000029.1	8548	2740	4161	existing	701	1477	existing	non-existing	non-existing	non-existing	non-existing	existing	-	-	-	-	-	-	-	-	746	2674
Marinobacter sp. EN3	Proteobacteria	Bacteria	NZ_AXCC01000023.1	252357	246302	247732	existing	249013	249753	existing	non-existing	non-existing	non-existing	non-existing	existing	-	-	-	-	-	-	-	-	247855	249753
Marinobacter sp. LQ44	Proteobacteria	Bacteria	NZ_CP014754.1	4435564	1866033	1867406	existing	1868618	1869457	existing	existing	existing	existing	non-existing	non-existing	1881666	1883267	1880335	1881666	1875249	1880351	-	-	-	-
Marinococcus halophilus Marseille-P3459	Firmicutes	Bacteria	NZ_FVZD01000006.1	2041295	1272857	1274377	existing	1272015	1272827	existing	non-existing	existing	existing	existing	existing	-	-	1277600	1278865	1278858	1283972	1289882	1291963	1292154	1294115
Marinomonas spartinae CECT 8887	Proteobacteria	Bacteria	NZ_FLOE01000003.1	547801	75565	76959	existing	77040	79013	existing	existing	existing	existing	non-existing	non-existing	91079	92656	89718	91070	84605	89734	-	-	-	-
Maritimibacter sp. 55A14	Proteobacteria	Bacteria	NZ_QEYE01000002.1	294355	286193	287524	existing	288856	289662	existing	non-existing	non-existing	non-existing	existing	non-existing	-	-	-	-	-	-	281868	283646	-	-
Massilia sp. KIM	Proteobacteria	Bacteria	NZ_MVAD01000001.1	3374390	1007537	1009003	existing	1010330	1011148	existing	non-existing	non-existing	non-existing	existing	existing	-	-	-	-	-	-	997492	999501	995307	997250
Mastigocladopsis repens PCC 10914	Cyanobacteria	Bacteria	NZ_JH992901.1	6070411	1870792	1872228	existing	1867992	1869974	existing	non-existing	non-existing	non-existing	existing	existing	-	-	-	-	-	-	1878966	1880288	1876417	1878363
Mastigocladus laminosus UU774 74	Cyanobacteria	Bacteria	NZ_MNPM01000027.1	79371	9777	11153	existing	6538	8502	existing	non-existing	non-existing	non-existing	non-existing	existing	-	-	-	-	-	-	-	-	6667	8517
Mastigocoleus testarum BC008	Cyanobacteria	Bacteria	NZ_LMTZ01000089.1	145461	8356	9786	existing	11299	12042	existing	non-existing	non-existing	non-existing	non-existing	existing	-	-	-	-	-	-	-	-	10054	11931
Merismopedia glauca CCAP 1448/3	Cyanobacteria	Bacteria	NZ_PVWJ01000057.1	32533	11749	13203	existing	9548	10261	existing	non-existing	non-existing	non-existing	non-existing	existing	-	-	-	-	-	-	-	-	9560-16918	11536-18849
Mesorhizobium amorphae CCNWGS0123	Proteobacteria	Bacteria	NZ_AGSN01000174.1	60200	40965	42002	existing	36038	36880	existing	non-existing	non-existing	non-existing	non-existing	existing	-	-	-	-	-	-	-	-	36038	38044
Mesorhizobium amorphae CCNWGS0123 plasmid pM0123d	Proteobacteria	Bacteria	NZ_CP015322.1	948568	749400	750437	existing	744473	745315	existing	non-existing	non-existing	non-existing	non-existing	existing	-	-	-	-	-	-	-	-	744473	746479
Mesorhizobium loti R7ANSx3859	Proteobacteria	Bacteria	NZ_NSFR01000004.1	422247	319339	320766	existing	317306	317995	existing	non-existing	non-existing	non-existing	existing	non-existing	-	-	-	-	-	-	311154	313001	-	-
Mesorhizobium sp. LCM 4577	Proteobacteria	Bacteria	NZ_MDDU01000009.1	139203	104608	105939	existing	107430	108080	existing	non-existing	non-existing	non-existing	existing	non-existing	-	-	-	-	-	-	112247	114040	-	-
Mesorhizobium sp. WSM3224	Proteobacteria	Bacteria	NZ_ATYO01000022.1	119312	6980	8317	existing	9622	10371	existing	non-existing	non-existing	non-existing	existing	non-existing	-	-	-	-	-	-	15919	17706	-	-
Mesorhizobium sp. WSM3859	Proteobacteria	Bacteria	NZ_NSGG01000016.1	184125	101482	102909	existing	104253	104942	existing	non-existing	non-existing	non-existing	existing	non-existing	-	-	-	-	-	-	109247	111094	-	-
Mesorhizobium wenxiniae WYCCWR 10195	Proteobacteria	Bacteria	NZ_NPKH01000011.1	549538	401049	402122	existing	403651	404463	existing	non-existing	non-existing	non-existing	non-existing	non-existing	-	-	-	-	-	-	-	-	-	-
Methanogenic archaeon ISO4-H5	Euryarchaeota	archaea	NZ_CP014214.1	1937883	933274	934512	existing	935808	936521	existing	non-existing	non-existing	non-existing	non-existing	existing	-	-	-	-	-	-	-	-	934551	936440
Methanomassiliicoccaceae archaeon UBA71	Euryarchaeota	archaea	DARO01000012.1	243051	143798	145036	existing	141750	142439	existing	non-existing	non-existing	non-existing	non-existing	existing	-	-	-	-	-	-	-	-	143753	141852
Methanomicrobiales archaeon HGW-Methanomicrobiales-2	Euryarchaeota	archaea	PGYL01000001.1	104709	83536	84903	existing	84947	86959	existing	non-existing	non-existing	non-existing	existing	existing	-	-	-	-	-	-	94108	91934	84941	85768
Methanoregula boonei 6A8	Euryarchaeota	archaea	NC_009712.1	2542943	353140	354504	existing	351058	353067	existing	non-existing	non-existing	non-existing	non-existing	non-existing	-	-	-	-	-	-	-	-	-	-
Methanosarcina mazei 1.H.A.1A.1	Euryarchaeota	archaea	NZ_JJQG01000148.1	127605	88884	90257	existing	86792	88825	existing	non-existing	non-existing	non-existing	existing	existing	-	-	-	-	-	-	82832	84853	80591-88133	82546-88825
Methanosarcina mazei 1.H.A.1A.3	Euryarchaeota	archaea	NZ_JJQH01000113.1	111392	28432	29805	existing	29864	31897	existing	non-existing	non-existing	non-existing	existing	existing	-	-	-	-	-	-	33836	35857	36154-29864	38109-30556
Methanosarcina mazei 1.H.A.1A.6	Euryarchaeota	archaea	NZ_JJQJ01000077.1	61946	30879	32252	existing	28787	30820	existing	non-existing	non-existing	non-existing	existing	existing	-	-	-	-	-	-	24827	26848	22575-30128	24530-30820
Methanosarcina mazei 1.H.A.2.3	Euryarchaeota	archaea	NZ_JJQM01000097.1	120236	89169	90542	existing	87077	89110	existing	non-existing	non-existing	non-existing	existing	existing	-	-	-	-	-	-	83117	85138	80865-88418	82820-89110
Methanosarcina mazei 1.H.A.2.7	Euryarchaeota	archaea	NZ_JJQO01000083.1	117570	81608	82981	existing	79516	81549	existing	non-existing	non-existing	non-existing	existing	existing	-	-	-	-	-	-	75556	77577	73304-80857	75259-81549
Methanosarcina mazei 1.H.A.2.8	Euryarchaeota	archaea	NZ_JJQP01000146.1	38262	7195	8568	existing	5103	7136	existing	non-existing	non-existing	non-existing	existing	non-existing	-	-	-	-	-	-	1143	3164	-	-
Methanosarcina mazei 1.H.M.0.1	Euryarchaeota	archaea	NZ_JJQQ01000039.1	81734	50667	52040	existing	48575	50608	existing	non-existing	non-existing	non-existing	existing	existing	-	-	-	-	-	-	44615	46636	42363-49916	44318-50608
Methanosarcina mazei 1.H.M.1A.1	Euryarchaeota	archaea	NZ_JJQR01000151.1	117615	81554	82927	existing	79462	81495	existing	non-existing	non-existing	non-existing	existing	existing	-	-	-	-	-	-	75502	77523	73250-80803	75205-81495
Methanosarcina mazei 1.H.M.1A.2	Euryarchaeota	archaea	NZ_JJQS01000027.1	81596	50529	51902	existing	48437	50470	existing	non-existing	non-existing	non-existing	existing	existing	-	-	-	-	-	-	44477	46498	42225-49778	44180-50470
Methanosarcina mazei 1.H.M.1A.3	Euryarchaeota	archaea	NZ_JJQT01000060.1	32230	23950	25323	existing	21858	23891	existing	non-existing	non-existing	non-existing	existing	existing	-	-	-	-	-	-	17898	19919	15646-23199	17601-23891
Methanosarcina mazei 1.H.M.2.2	Euryarchaeota	archaea	NZ_JJQV01000031.1	216821	185754	187127	existing	183662	185695	existing	non-existing	non-existing	non-existing	existing	existing	-	-	-	-	-	-	179702	181723	177450-185003	179405-185695
Methanosarcina mazei 1.H.M.2.3	Euryarchaeota	archaea	NZ_JJQW01000011.1	125110	89111	90484	existing	87019	89052	existing	non-existing	non-existing	non-existing	existing	existing	-	-	-	-	-	-	83059	85080	80807-88360	82762-89052
Methanosarcina mazei 1.H.M.2.4	Euryarchaeota	archaea	NZ_JJQX01000027.1	31094	5644	7017	existing	7076	9109	existing	non-existing	non-existing	non-existing	existing	existing	-	-	-	-	-	-	11048	13069	13366-7076	15321-7768
Methanosarcina mazei 1.H.T.2.1	Euryarchaeota	archaea	NZ_JJQZ01000126.1	130619	29695	31068	existing	31127	33160	existing	non-existing	non-existing	non-existing	existing	existing	-	-	-	-	-	-	35099	37120	37417-31127	39372-31819
Methanosarcina mazei 1.H.T.2.3	Euryarchaeota	archaea	NZ_JJRA01000097.1	99836	50666	52039	existing	48574	50607	existing	non-existing	non-existing	non-existing	existing	existing	-	-	-	-	-	-	44614	46635	42362-49915	44317-50607
Methanosarcina mazei 1.H.T.2.5	Euryarchaeota	archaea	NZ_JJRB01000119.1	128806	97739	99112	existing	95647	97680	existing	non-existing	non-existing	non-existing	existing	existing	-	-	-	-	-	-	91687	93708	89435-96988	91390-97680
Methanosarcina mazei 2.F.A.2.3	Euryarchaeota	archaea	NZ_JJOR01000158.1	86658	50672	52045	existing	48580	50613	existing	non-existing	non-existing	non-existing	existing	existing	-	-	-	-	-	-	44620	46641	42368-49921	44323-50613
Methanosarcina mazei 3.F.A.1A.1	Euryarchaeota	archaea	NZ_JJPA01000226.1	18729	2837	4210	existing	745	2778	existing	non-existing	non-existing	non-existing	non-existing	non-existing	-	-	-	-	-	-	-	-	-	-
Methanosarcina mazei 3.F.A.1B.1	Euryarchaeota	archaea	NZ_JJPC01000036.1	132932	101851	103224	existing	99759	101792	existing	non-existing	non-existing	non-existing	existing	existing	-	-	-	-	-	-	95799	97820	93538-101100	95502-101792
Methanosphaerula palustris E1-9c	Euryarchaeota	archaea	NC_011832.1	2922917	1406568	1407986	existing	1408047	1410077	existing	non-existing	non-existing	non-existing	existing	existing	-	-	-	-	-	-	1414881	1416992	1408047-1417217	1408637-1418335
Methylobacter tundripaludum SV96	Proteobacteria	Bacteria	NZ_JH109152.1	2936421	2271229	2272251	existing	2268999	2269613	existing	non-existing	non-existing	non-existing	non-existing	non-existing	-	-	-	-	-	-	-	-	-	-
Methylobacterium aquaticum NS228	Proteobacteria	Bacteria	NZ_LDRL01000232.1	20520	17124	18476	existing	15061	15729	existing	non-existing	non-existing	non-existing	existing	existing	-	-	-	-	-	-	5062	7113	2518	4401
Methylobacterium aquaticum NS229	Proteobacteria	Bacteria	NZ_LDRM01000146.1	20520	17124	18476	existing	15061	15729	existing	non-existing	non-existing	non-existing	existing	existing	-	-	-	-	-	-	5062	7113	2518	4401
Methylobacterium aquaticum NS230	Proteobacteria	Bacteria	NZ_LDRN01000062.1	20520	2045	3397	existing	4792	5460	existing	non-existing	non-existing	non-existing	existing	existing	-	-	-	-	-	-	13408	15459	16120	18003
Methylobacterium extorquens AM1 megaplasmid	Proteobacteria	Bacteria	NC_012811.1	1261460	1013890	1015176	existing	1016624	1017268	existing	non-existing	non-existing	non-existing	non-existing	non-existing	-	-	-	-	-	-	-	-	-	-
Methylobacterium mesophilicum SR1.6/6	Proteobacteria	Bacteria	NZ_ANPA01000003.1	1221340	147335	148621	existing	145246	145899	existing	non-existing	non-existing	non-existing	non-existing	non-existing	-	-	-	-	-	-	-	-	-	-
Methylobacterium sp. GXS13	Proteobacteria	Bacteria	NZ_LKKO01000001.1	673855	4359	5645	existing	7093	7737	existing	non-existing	non-existing	non-existing	non-existing	existing	-	-	-	-	-	-	-	-	5734	7689
Methylomonas methanica R-45363	Proteobacteria	Bacteria	NZ_LUUG01000060.1	109505	66058	67440	existing	68864	69613	existing	existing	existing	existing	non-existing	existing	78031	79602	76676	77977	71632	76692	-	-	67655	69595
Methylophaga sulfidovorans DSM 11578	Proteobacteria	Bacteria	NZ_FOSH01000014.1	84034	6231	7595	existing	7707	9698	existing	existing	existing	existing	non-existing	non-existing	19611	21200	18277	19575	13197	18293	-	-	-	-
Methyloversatilis discipulorum RZ18-153	Proteobacteria	Bacteria	NZ_ARVV01000001.1	4251015	1325003	1326343	existing	1327577	1328404	existing	non-existing	non-existing	non-existing	non-existing	non-existing	-	-	-	-	-	-	-	-	-	-
Microcoleus sp. PCC 7113	Cyanobacteria	Bacteria	NC_019738.1	7470429	1100916	1102322	existing	1098518	1099297	existing	non-existing	non-existing	non-existing	non-existing	existing	-	-	-	-	-	-	-	-	1098599	1100485
Microcoleus vaginatus FGP-2	Cyanobacteria	Bacteria	NZ_AFJC01000004.1	421503	323608	324978	existing	320873	321808	existing	non-existing	non-existing	non-existing	existing	existing	-	-	-	-	-	-	335926	337242	333624	335552
Micromonospora yangpuensis DSM 45577	Actinobacteria	Bacteria	NZ_FMIA01000002.1	6499829	922345	923667	existing	923832	925829	existing	non-existing	non-existing	non-existing	existing	existing	-	-	-	-	-	-	914657	916624	916969	918912
Microscilla marina ATCC 23134	Bacteroidetes	Bacteria	NZ_AAWS01000063.1	50559	36250	37536	existing	38826	39620	existing	non-existing	existing	existing	non-existing	non-existing	-	-	47631	48521	42432-42435-42435	47546-46985-47573	-	-	-	-
Mitsuaria chitosanitabida NBRC 102408	Proteobacteria	Bacteria	NZ_BCYP01000039.1	159324	149617	150948	existing	152188	153021	existing	non-existing	non-existing	non-existing	non-existing	non-existing	-	-	-	-	-	-	-	-	-	-
Moorea bouillonii PNG PNG5-198	Cyanobacteria	Bacteria	NZ_MKZS01000001.1	8262658	3888745	3890094	existing	3891037	3893013	existing	non-existing	non-existing	non-existing	non-existing	non-existing	-	-	-	-	-	-	-	-	-	-
Moorea producens JHB	Cyanobacteria	Bacteria	NZ_CP017708.1	9373345	4550699	4552048	existing	4553041	4555017	existing	non-existing	non-existing	non-existing	non-existing	non-existing	-	-	-	-	-	-	-	-	-	-
Moorea producens PAL NAK12DEC93-3La	Cyanobacteria	Bacteria	NZ_MKZR01000001.1	8171464	6432949	6434298	existing	6429991	6431967	existing	non-existing	non-existing	non-existing	non-existing	non-existing	-	-	-	-	-	-	-	-	-	-
Moorea producens PAL-8-15-08-1	Cyanobacteria	Bacteria	NZ_CP017599.1	9673108	4560085	4561434	existing	4562717	4564693	existing	non-existing	non-existing	non-existing	non-existing	non-existing	-	-	-	-	-	-	-	-	-	-
Moorella glycerini NMP	Firmicutes	Bacteria	NZ_CELZ01000025.1	43779	32779	34188	existing	35430	36227	existing	non-existing	non-existing	non-existing	non-existing	existing	-	-	-	-	-	-	-	-	34251	36191
Moorella stamsii DSM 26217	Firmicutes	Bacteria	NZ_PVXL01000019.1	43519	9497	10906	existing	7458	8255	existing	non-existing	non-existing	non-existing	non-existing	existing	-	-	-	-	-	-	-	-	7494	9434
Moritella sp. Urea-trap-13	Proteobacteria	Bacteria	NZ_PJCA01000031.1	1597348	1401071	1402546	existing	1403698	1404561	existing	existing	existing	existing	non-existing	non-existing	1414719	1416308	1413388	1414689	1408293	1413404	-	-	-	-
Mucilaginibacter sp. BJC16-A31	Bacteroidetes	Bacteria	NZ_CP022743.1	5301339	2558924	2560219	existing	2556852	2557685	existing	non-existing	non-existing	non-existing	existing	non-existing	-	-	-	-	-	-	2555698	2556363	-	-
Mucilaginibacter sp. OK268	Bacteroidetes	Bacteria	NZ_FNJV01000002.1	1158087	107089	108270	existing	109575	110366	existing	non-existing	non-existing	non-existing	existing	non-existing	-	-	-	-	-	-	117236	118756	-	-
Mycobacterium abscessus ATCC 19977	Actinobacteria	Bacteria	CU458896.1	5067172	1107005	1108333	existing	1109533	1110444	existing	non-existing	non-existing	non-existing	non-existing	non-existing	-	-	-	-	-	-	-	-	-	-
Mycobacterium abscessus NOV0213	Actinobacteria	Bacteria	NZ_CP013049.1	5173145	975690	977018	existing	978218	979129	existing	non-existing	non-existing	non-existing	non-existing	non-existing	-	-	-	-	-	-	-	-	-	-
Mycobacterium abscessus subsp. bolletii 103	Actinobacteria	Bacteria	NZ_CP009407.1	5051394	1091553	1092881	existing	1094081	1094992	existing	non-existing	non-existing	non-existing	non-existing	non-existing	-	-	-	-	-	-	-	-	-	-
Mycobacterium abscessus subsp. bolletii MA 1948	Actinobacteria	Bacteria	NZ_CP009408.1	5064190	1106782	1108110	existing	1109310	1110221	existing	non-existing	non-existing	non-existing	non-existing	non-existing	-	-	-	-	-	-	-	-	-	-
Mycobacterium abscessus subsp. bolletii MC1518	Actinobacteria	Bacteria	NZ_CP009613.1	5049258	1105973	1107301	existing	1108501	1109412	existing	non-existing	non-existing	non-existing	non-existing	non-existing	-	-	-	-	-	-	-	-	-	-
Mycobacterium asiaticum 1165133.8	Actinobacteria	Bacteria	NZ_LZLS01000065.1	104262	71489	72817	existing	69375	70169	existing	non-existing	non-existing	non-existing	existing	existing	-	-	-	-	-	-	58882	60921	61215	63098
Mycobacterium asiaticum 1337463.1	Actinobacteria	Bacteria	NZ_LZLF01000168.1	55772	28889	30232	existing	31507	32328	existing	non-existing	non-existing	non-existing	existing	existing	-	-	-	-	-	-	21114	23141	23432	25315
Mycobacterium intermedium DSM 44049	Actinobacteria	Bacteria	NZ_MVHT01000030.1	68145	4571	5914	existing	2475	3296	existing	non-existing	non-existing	non-existing	existing	existing	-	-	-	-	-	-	11378	13405	9221	11089
Mycobacterium intermedium HMC1	Actinobacteria	Bacteria	NZ_MIJC01000028.1	54426	4148	5491	existing	2052	2873	existing	non-existing	non-existing	non-existing	existing	existing	-	-	-	-	-	-	10955	12982	8798	10666
Mycobacterium intermedium HMC2_M5	Actinobacteria	Bacteria	NZ_MIHB01000034.1	68002	62282	63625	existing	64900	65721	existing	non-existing	non-existing	non-existing	existing	existing	-	-	-	-	-	-	54791	56818	57107	58975
Mycobacterium paraense FI-07156	Actinobacteria	Bacteria	NZ_LQPK01000007.1	341429	207130	208458	existing	205016	205927	existing	non-existing	non-existing	non-existing	non-existing	non-existing	-	-	-	-	-	-	-	-	-	-
Mycobacterium paraense FI-10043	Actinobacteria	Bacteria	NZ_LQPL01000023.1	233513	99979	101307	existing	97865	98776	existing	non-existing	non-existing	non-existing	non-existing	non-existing	-	-	-	-	-	-	-	-	-	-
Mycobacterium saskatchewanense DSM 44616	Actinobacteria	Bacteria	NZ_LQPR01000040.1	104056	22709	24037	existing	25357	26151	existing	non-existing	non-existing	non-existing	non-existing	non-existing	-	-	-	-	-	-	-	-	-	-
Mycobacterium shinjukuense CCUG 53584	Actinobacteria	Bacteria	NZ_MVIK01000057.1	27361	5383	6711	existing	7998	8819	existing	non-existing	non-existing	non-existing	existing	existing	-	-	-	-	-	-	14096	15547	11335	13218
Mycobacterium sp. 24999	Actinobacteria	Bacteria	NZ_MLHV01000024.1	97395	93238	94566	existing	91127	91942	existing	non-existing	non-existing	non-existing	existing	existing	-	-	-	-	-	-	80807	82873	83165	85048
Mycobacterium sp. 27335	Actinobacteria	Bacteria	NZ_MLCL01000089.1	622886	430982	432310	existing	428871	429686	existing	non-existing	non-existing	non-existing	existing	existing	-	-	-	-	-	-	418551	420617	420909	422792
Mycobacterium sp. 4858	Actinobacteria	Bacteria	NZ_LT968775.1	1834602	696208	697536	existing	698823	699647	existing	non-existing	non-existing	non-existing	existing	non-existing	-	-	-	-	-	-	705784	707256	-	-
Mycobacterium sp. 852013-50091_SCH5140682	Actinobacteria	Bacteria	NZ_LZTB01000104.1	176481	157260	158588	existing	159860	160687	existing	non-existing	non-existing	non-existing	existing	non-existing	-	-	-	-	-	-	168871	170319	-	-
Mycobacterium sp. 852014-51730_SCH5271717	Actinobacteria	Bacteria	NZ_LZSM01000001.1	135978	8347	9675	existing	6236	7069	existing	non-existing	non-existing	non-existing	existing	non-existing	-	-	-	-	-	-	16491	17633	-	-
Mycobacterium sp. NS-7484	Actinobacteria	Bacteria	NZ_MBEJ01000055.1	83033	62276	63601	existing	64885	65709	existing	non-existing	non-existing	non-existing	existing	existing	-	-	-	-	-	-	74410-79909	76476-80571	72236	74119
Mycobacteroides abscessus 3A-0119-R	Actinobacteria	Bacteria	NZ_AKUX01000005.1	468665	270549	271877	existing	273077	273988	existing	non-existing	non-existing	non-existing	non-existing	non-existing	-	-	-	-	-	-	-	-	-	-
Mycobacteroides abscessus 3A-0122-R	Actinobacteria	Bacteria	NZ_AKUY01000029.1	267876	236529	237857	existing	239057	239968	existing	non-existing	non-existing	non-existing	non-existing	non-existing	-	-	-	-	-	-	-	-	-	-
Mycobacteroides abscessus 3A-0122-S	Actinobacteria	Bacteria	NZ_AKUZ01000004.1	468722	270575	271903	existing	273103	274014	existing	non-existing	non-existing	non-existing	non-existing	non-existing	-	-	-	-	-	-	-	-	-	-
Mycobacteroides abscessus 3A-0731	Actinobacteria	Bacteria	NZ_AKVA01000005.1	332115	160828	162156	existing	163356	164267	existing	non-existing	non-existing	non-existing	non-existing	non-existing	-	-	-	-	-	-	-	-	-	-
Mycobacteroides abscessus 3A-0810-R	Actinobacteria	Bacteria	NZ_AKUP01000008.1	268519	70378	71706	existing	72906	73817	existing	non-existing	non-existing	non-existing	non-existing	non-existing	-	-	-	-	-	-	-	-	-	-
Mycobacteroides abscessus 3A-0930-R	Actinobacteria	Bacteria	NZ_AKVB01000003.1	268487	70370	71698	existing	72898	73809	existing	non-existing	non-existing	non-existing	non-existing	non-existing	-	-	-	-	-	-	-	-	-	-
Mycobacteroides abscessus 3A-0930-S	Actinobacteria	Bacteria	NZ_AKVC01000004.1	268538	70369	71697	existing	72897	73808	existing	non-existing	non-existing	non-existing	non-existing	non-existing	-	-	-	-	-	-	-	-	-	-
Mycobacteroides abscessus 6G-0125-R	Actinobacteria	Bacteria	NZ_AKUE01000001.1	295465	124595	125923	existing	127123	128034	existing	non-existing	non-existing	non-existing	non-existing	non-existing	-	-	-	-	-	-	-	-	-	-
Mycobacteroides abscessus 6G-0125-S	Actinobacteria	Bacteria	NZ_AKUF01000006.1	1271054	124673	126001	existing	127201	128112	existing	non-existing	non-existing	non-existing	non-existing	non-existing	-	-	-	-	-	-	-	-	-	-
Mycobacteroides abscessus 6G-0212	Actinobacteria	Bacteria	NZ_AKUR01000005.1	294903	124620	125948	existing	127148	128059	existing	non-existing	non-existing	non-existing	non-existing	non-existing	-	-	-	-	-	-	-	-	-	-
Mycobacteroides abscessus 6G-0728-R	Actinobacteria	Bacteria	NZ_AKUS01000003.1	295020	124721	126049	existing	127249	128160	existing	non-existing	non-existing	non-existing	non-existing	non-existing	-	-	-	-	-	-	-	-	-	-
Mycobacteroides abscessus 6G-0728-S	Actinobacteria	Bacteria	NZ_AKUG01000005.1	1990736	490979	492307	existing	493507	494418	existing	non-existing	non-existing	non-existing	non-existing	non-existing	-	-	-	-	-	-	-	-	-	-
Mycobacteroides abscessus 6G-1108	Actinobacteria	Bacteria	NZ_AKUH01000008.1	319925	122096	123424	existing	124624	125535	existing	non-existing	non-existing	non-existing	non-existing	non-existing	-	-	-	-	-	-	-	-	-	-
Mycobacteroides abscessus A213	Actinobacteria	Bacteria	NZ_QDEQ01000001.1	2166166	704205	705533	existing	702094	703005	existing	non-existing	non-existing	non-existing	non-existing	non-existing	-	-	-	-	-	-	-	-	-	-
Mycobacteroides abscessus A247	Actinobacteria	Bacteria	NZ_QDEY01000001.1	2143442	704292	705620	existing	702181	703092	existing	non-existing	non-existing	non-existing	non-existing	non-existing	-	-	-	-	-	-	-	-	-	-
Mycobacteroides abscessus A254	Actinobacteria	Bacteria	NZ_QDFA01000003.1	813642	454681	456009	existing	452570	453481	existing	non-existing	non-existing	non-existing	non-existing	non-existing	-	-	-	-	-	-	-	-	-	-
Mycobacteroides abscessus A305	Actinobacteria	Bacteria	NZ_QDFD01000002.1	1495209	42460	43788	existing	40349	41260	existing	non-existing	non-existing	non-existing	non-existing	non-existing	-	-	-	-	-	-	-	-	-	-
Mycobacteroides abscessus A73	Actinobacteria	Bacteria	NZ_QDEF01000004.1	610853	42460	43788	existing	40349	41260	existing	non-existing	non-existing	non-existing	non-existing	non-existing	-	-	-	-	-	-	-	-	-	-
Mycobacteroides abscessus FLAC013	Actinobacteria	Bacteria	NZ_CP014955.1	5074222	1090322	1091650	existing	1092850	1093761	existing	non-existing	non-existing	non-existing	non-existing	non-existing	-	-	-	-	-	-	-	-	-	-
Mycobacteroides abscessus FLAC014	Actinobacteria	Bacteria	NZ_NEGV01000001.1	1290904	1117378	1118706	existing	1119906	1120817	existing	non-existing	non-existing	non-existing	non-existing	non-existing	-	-	-	-	-	-	-	-	-	-
Mycobacteroides abscessus FLAC028	Actinobacteria	Bacteria	NZ_CP016190.1	5188101	1161207	1162535	existing	1163735	1164646	existing	non-existing	non-existing	non-existing	non-existing	non-existing	-	-	-	-	-	-	-	-	-	-
Mycobacteroides abscessus FLAC029	Actinobacteria	Bacteria	NZ_CP014956.1	5188507	1161213	1162541	existing	1163741	1164652	existing	non-existing	non-existing	non-existing	non-existing	non-existing	-	-	-	-	-	-	-	-	-	-
Mycobacteroides abscessus FLAC046	Actinobacteria	Bacteria	NZ_CP016192.1	5214168	1170131	1171459	existing	1172659	1173570	existing	non-existing	non-existing	non-existing	non-existing	non-existing	-	-	-	-	-	-	-	-	-	-
Mycobacteroides abscessus FLAC053	Actinobacteria	Bacteria	NZ_NEGP01000010.1	121357	55832	57160	existing	58360	59271	existing	non-existing	non-existing	non-existing	non-existing	non-existing	-	-	-	-	-	-	-	-	-	-
Mycobacteroides abscessus G119	Actinobacteria	Bacteria	NZ_QDEP01000001.1	2166340	704292	705620	existing	702181	703092	existing	non-existing	non-existing	non-existing	non-existing	non-existing	-	-	-	-	-	-	-	-	-	-
Mycobacteroides abscessus G148	Actinobacteria	Bacteria	NZ_QDEG01000001.1	1035522	496587	497915	existing	494476	495387	existing	non-existing	non-existing	non-existing	existing	non-existing	-	-	-	-	-	-	485407	486849	-	-
Mycobacteroides abscessus G152	Actinobacteria	Bacteria	NZ_QDEJ01000001.1	3330448	1406799	1408127	existing	1409327	1410238	existing	non-existing	non-existing	non-existing	non-existing	non-existing	-	-	-	-	-	-	-	-	-	-
Mycobacteroides abscessus G207	Actinobacteria	Bacteria	NZ_QDEW01000003.1	585533	8981	10309	existing	11509	12420	existing	non-existing	non-existing	non-existing	existing	non-existing	-	-	-	-	-	-	19612	21054	-	-
Mycobacteroides abscessus MAB_110811_2726	Actinobacteria	Bacteria	NZ_JAOT01000002.1	877640	706719	708047	existing	709247	710158	existing	non-existing	non-existing	non-existing	non-existing	non-existing	-	-	-	-	-	-	-	-	-	-
Mycobacteroides abscessus PAP001 isolate 7_b	Actinobacteria	Bacteria	NZ_CSTO01000007.1	220760	170655	171983	existing	168544	169455	existing	non-existing	non-existing	non-existing	non-existing	non-existing	-	-	-	-	-	-	-	-	-	-
Mycobacteroides abscessus PAP002 isolate 7_c	Actinobacteria	Bacteria	NZ_CSTP01000012.1	90805	40668	41996	existing	38557	39468	existing	non-existing	non-existing	non-existing	non-existing	non-existing	-	-	-	-	-	-	-	-	-	-
Mycobacteroides abscessus PAP004 isolate 6_a	Actinobacteria	Bacteria	NZ_CSTS01000005.1	338801	40668	41996	existing	38557	39468	existing	non-existing	non-existing	non-existing	non-existing	non-existing	-	-	-	-	-	-	-	-	-	-
Mycobacteroides abscessus PAP077 isolate 7_a	Actinobacteria	Bacteria	NZ_CSWD01000013.1	93473	41031	42359	existing	38920	39831	existing	non-existing	non-existing	non-existing	non-existing	non-existing	-	-	-	-	-	-	-	-	-	-
Mycobacteroides abscessus subsp. abscessus 10	Actinobacteria	Bacteria	NZ_FVTY01000005.1	392789	40883	42211	existing	38772	39683	existing	non-existing	non-existing	non-existing	non-existing	non-existing	-	-	-	-	-	-	-	-	-	-
Mycobacteroides abscessus subsp. abscessus 1013	Actinobacteria	Bacteria	NZ_FSIM01000005.1	392649	40757	42085	existing	38646	39557	existing	non-existing	non-existing	non-existing	non-existing	non-existing	-	-	-	-	-	-	-	-	-	-
Mycobacteroides abscessus subsp. abscessus 1029	Actinobacteria	Bacteria	NZ_FSKB01000004.1	559295	169609	170937	existing	167498	168409	existing	non-existing	non-existing	non-existing	non-existing	non-existing	-	-	-	-	-	-	-	-	-	-
Mycobacteroides abscessus subsp. abscessus 103	Actinobacteria	Bacteria	NZ_FSHO01000005.1	384654	40874	42202	existing	38763	39674	existing	non-existing	non-existing	non-existing	non-existing	non-existing	-	-	-	-	-	-	-	-	-	-
Mycobacteroides abscessus subsp. abscessus 1034	Actinobacteria	Bacteria	NZ_FVPQ01000005.1	430263	40853	42181	existing	38742	39653	existing	non-existing	non-existing	non-existing	non-existing	non-existing	-	-	-	-	-	-	-	-	-	-
Mycobacteroides abscessus subsp. abscessus 1036	Actinobacteria	Bacteria	NZ_FVOY01000006.1	336832	294775	296103	existing	297303	298214	existing	non-existing	non-existing	non-existing	non-existing	non-existing	-	-	-	-	-	-	-	-	-	-
Mycobacteroides abscessus subsp. abscessus 1041	Actinobacteria	Bacteria	NZ_FVPD01000004.1	392728	350545	351873	existing	353073	353984	existing	non-existing	non-existing	non-existing	non-existing	non-existing	-	-	-	-	-	-	-	-	-	-
Mycobacteroides abscessus subsp. abscessus 1043	Actinobacteria	Bacteria	NZ_FSKJ01000006.1	302175	40765	42093	existing	38654	39565	existing	non-existing	non-existing	non-existing	non-existing	non-existing	-	-	-	-	-	-	-	-	-	-
Mycobacteroides abscessus subsp. abscessus 1044	Actinobacteria	Bacteria	NZ_FSKK01000003.1	565504	394557	395885	existing	397085	397996	existing	non-existing	non-existing	non-existing	non-existing	non-existing	-	-	-	-	-	-	-	-	-	-
Mycobacteroides abscessus subsp. abscessus 1046	Actinobacteria	Bacteria	NZ_FSKN01000004.1	521244	169628	170956	existing	167517	168428	existing	non-existing	non-existing	non-existing	non-existing	non-existing	-	-	-	-	-	-	-	-	-	-
Mycobacteroides abscessus subsp. abscessus 1051	Actinobacteria	Bacteria	NZ_FSKP01000004.1	435634	40870	42198	existing	38759	39670	existing	non-existing	non-existing	non-existing	non-existing	non-existing	-	-	-	-	-	-	-	-	-	-
Mycobacteroides abscessus subsp. abscessus 1061	Actinobacteria	Bacteria	NZ_FVPG01000003.1	465737	294799	296127	existing	297327	298238	existing	non-existing	non-existing	non-existing	non-existing	non-existing	-	-	-	-	-	-	-	-	-	-
Mycobacteroides abscessus subsp. abscessus 1063	Actinobacteria	Bacteria	NZ_FSKC01000004.1	435369	393330	394658	existing	395858	396769	existing	non-existing	non-existing	non-existing	non-existing	non-existing	-	-	-	-	-	-	-	-	-	-
Mycobacteroides abscessus subsp. abscessus 1067	Actinobacteria	Bacteria	NZ_FSKZ01000002.1	883272	169611	170939	existing	167500	168411	existing	non-existing	non-existing	non-existing	non-existing	non-existing	-	-	-	-	-	-	-	-	-	-
Mycobacteroides abscessus subsp. abscessus 1069	Actinobacteria	Bacteria	NZ_FSLA01000005.1	392799	350604	351932	existing	353132	354043	existing	non-existing	non-existing	non-existing	non-existing	non-existing	-	-	-	-	-	-	-	-	-	-
Mycobacteroides abscessus subsp. abscessus 1074	Actinobacteria	Bacteria	NZ_FSLC01000005.1	525646	483528	484856	existing	486056	486967	existing	non-existing	non-existing	non-existing	non-existing	non-existing	-	-	-	-	-	-	-	-	-	-
Mycobacteroides abscessus subsp. abscessus 1078	Actinobacteria	Bacteria	NZ_FVPP01000003.1	436574	40762	42090	existing	38651	39562	existing	non-existing	non-existing	non-existing	non-existing	non-existing	-	-	-	-	-	-	-	-	-	-
Mycobacteroides abscessus subsp. abscessus 1082	Actinobacteria	Bacteria	NZ_FSLH01000003.1	565554	394581	395909	existing	397109	398020	existing	non-existing	non-existing	non-existing	non-existing	non-existing	-	-	-	-	-	-	-	-	-	-
Mycobacteroides abscessus subsp. abscessus 1089	Actinobacteria	Bacteria	NZ_FVJH01000003.1	607583	436640	437968	existing	439168	440079	existing	non-existing	non-existing	non-existing	non-existing	non-existing	-	-	-	-	-	-	-	-	-	-
Mycobacteroides abscessus subsp. abscessus 1090	Actinobacteria	Bacteria	NZ_FSFD01000002.1	1380129	40776	42104	existing	38665	39576	existing	non-existing	non-existing	non-existing	non-existing	non-existing	-	-	-	-	-	-	-	-	-	-
Mycobacteroides abscessus subsp. abscessus 110	Actinobacteria	Bacteria	NZ_FSJH01000006.1	392747	350545	351873	existing	353073	353984	existing	non-existing	non-existing	non-existing	non-existing	non-existing	-	-	-	-	-	-	-	-	-	-
Mycobacteroides abscessus subsp. abscessus 1108	Actinobacteria	Bacteria	NZ_FSBM01000008.1	165031	40750	42078	existing	38639	39550	existing	non-existing	non-existing	non-existing	non-existing	non-existing	-	-	-	-	-	-	-	-	-	-
Mycobacteroides abscessus subsp. abscessus 1124	Actinobacteria	Bacteria	NZ_FVHA01000003.1	436593	394509	395837	existing	397037	397948	existing	non-existing	non-existing	non-existing	non-existing	non-existing	-	-	-	-	-	-	-	-	-	-
Mycobacteroides abscessus subsp. abscessus 113	Actinobacteria	Bacteria	NZ_NQSA01000003.1	726114	374217	375545	existing	372106	373017	existing	non-existing	non-existing	non-existing	non-existing	non-existing	-	-	-	-	-	-	-	-	-	-
Mycobacteroides abscessus subsp. abscessus 1131	Actinobacteria	Bacteria	NZ_FSLO01000002.1	651387	170699	172027	existing	168588	169499	existing	non-existing	non-existing	non-existing	non-existing	non-existing	-	-	-	-	-	-	-	-	-	-
Mycobacteroides abscessus subsp. abscessus 1136	Actinobacteria	Bacteria	NZ_FSQN01000001.1	3477186	3306227	3307555	existing	3308755	3309666	existing	non-existing	non-existing	non-existing	non-existing	non-existing	-	-	-	-	-	-	-	-	-	-
Mycobacteroides abscessus subsp. abscessus 1142	Actinobacteria	Bacteria	NZ_FVOV01000004.1	521177	350220	351548	existing	352748	353659	existing	non-existing	non-existing	non-existing	non-existing	non-existing	-	-	-	-	-	-	-	-	-	-
Mycobacteroides abscessus subsp. abscessus 1145	Actinobacteria	Bacteria	NZ_FVQF01000005.1	559032	169591	170919	existing	167480	168391	existing	non-existing	non-existing	non-existing	non-existing	non-existing	-	-	-	-	-	-	-	-	-	-
Mycobacteroides abscessus subsp. abscessus 1151	Actinobacteria	Bacteria	NZ_FVQV01000003.1	645924	474069	475397	existing	476597	477508	existing	non-existing	non-existing	non-existing	non-existing	non-existing	-	-	-	-	-	-	-	-	-	-
Mycobacteroides abscessus subsp. abscessus 1159	Actinobacteria	Bacteria	NZ_FVQN01000003.1	606402	169613	170941	existing	167502	168413	existing	non-existing	non-existing	non-existing	non-existing	non-existing	-	-	-	-	-	-	-	-	-	-
Mycobacteroides abscessus subsp. abscessus 119	Actinobacteria	Bacteria	NZ_FSJK01000003.1	392746	350548	351876	existing	353076	353987	existing	non-existing	non-existing	non-existing	non-existing	non-existing	-	-	-	-	-	-	-	-	-	-
Mycobacteroides abscessus subsp. abscessus 123-1	Actinobacteria	Bacteria	NZ_NQUM01000003.1	522209	375379	376707	existing	377997	378821	existing	non-existing	non-existing	non-existing	non-existing	non-existing	-	-	-	-	-	-	-	-	-	-
Mycobacteroides abscessus subsp. abscessus 123-2	Actinobacteria	Bacteria	NZ_NQUM01000003.1	522209	387407	388735	existing	390025	390849	existing	non-existing	non-existing	non-existing	non-existing	non-existing	-	-	-	-	-	-	-	-	-	-
Mycobacteroides abscessus subsp. abscessus 14	Actinobacteria	Bacteria	NZ_FSMY01000005.1	468724	40871	42199	existing	38760	39671	existing	non-existing	non-existing	non-existing	non-existing	non-existing	-	-	-	-	-	-	-	-	-	-
Mycobacteroides abscessus subsp. abscessus 142	Actinobacteria	Bacteria	NZ_FSJP01000004.1	469589	427391	428719	existing	429919	430830	existing	non-existing	non-existing	non-existing	non-existing	non-existing	-	-	-	-	-	-	-	-	-	-
Mycobacteroides abscessus subsp. abscessus 18	Actinobacteria	Bacteria	NZ_FVUB01000002.1	770584	728382	729710	existing	730910	731821	existing	non-existing	non-existing	non-existing	non-existing	non-existing	-	-	-	-	-	-	-	-	-	-
Mycobacteroides abscessus subsp. abscessus 2022	Actinobacteria	Bacteria	NZ_NQRX01000001.1	795153	751366	752694	existing	753894	754805	existing	non-existing	non-existing	non-existing	non-existing	non-existing	-	-	-	-	-	-	-	-	-	-
Mycobacteroides abscessus subsp. abscessus 227	Actinobacteria	Bacteria	NZ_NQRY01000003.1	518948	348195	349523	existing	350723	351634	existing	non-existing	non-existing	non-existing	non-existing	non-existing	-	-	-	-	-	-	-	-	-	-
Mycobacteroides abscessus subsp. abscessus 244	Actinobacteria	Bacteria	NZ_NQSJ01000003.1	619875	135999	137327	existing	138617	139441	existing	non-existing	non-existing	non-existing	non-existing	non-existing	-	-	-	-	-	-	-	-	-	-
Mycobacteroides abscessus subsp. abscessus 291	Actinobacteria	Bacteria	NZ_FSBB01000005.1	478783	40868	42196	existing	38757	39668	existing	non-existing	non-existing	non-existing	non-existing	non-existing	-	-	-	-	-	-	-	-	-	-
Mycobacteroides abscessus subsp. abscessus 333	Actinobacteria	Bacteria	NZ_FSBQ01000005.1	467814	425622	426950	existing	428150	429061	existing	non-existing	non-existing	non-existing	non-existing	non-existing	-	-	-	-	-	-	-	-	-	-
Mycobacteroides abscessus subsp. abscessus 3476	Actinobacteria	Bacteria	NZ_NQQP01000001.1	839652	496541	497869	existing	494430	495341	existing	non-existing	non-existing	non-existing	existing	non-existing	-	-	-	-	-	-	485361	486803	-	-
Mycobacteroides abscessus subsp. abscessus 353	Actinobacteria	Bacteria	NZ_FSCB01000003.1	853695	425834	427162	existing	423723	424634	existing	non-existing	non-existing	non-existing	non-existing	non-existing	-	-	-	-	-	-	-	-	-	-
Mycobacteroides abscessus subsp. abscessus 384	Actinobacteria	Bacteria	NZ_FVHB01000002.1	520796	349726	351054	existing	352254	353165	existing	non-existing	non-existing	non-existing	non-existing	non-existing	-	-	-	-	-	-	-	-	-	-
Mycobacteroides abscessus subsp. abscessus 397	Actinobacteria	Bacteria	NZ_FVLL01000002.1	1291434	511708	513036	existing	514236	515147	existing	non-existing	non-existing	non-existing	non-existing	non-existing	-	-	-	-	-	-	-	-	-	-
Mycobacteroides abscessus subsp. abscessus 410	Actinobacteria	Bacteria	NZ_FSEC01000004.1	543840	501630	502958	existing	504158	505069	existing	non-existing	non-existing	non-existing	non-existing	non-existing	-	-	-	-	-	-	-	-	-	-
Mycobacteroides abscessus subsp. abscessus 421	Actinobacteria	Bacteria	NZ_FVKN01000004.1	489605	137998	139326	existing	135887	136798	existing	non-existing	non-existing	non-existing	non-existing	non-existing	-	-	-	-	-	-	-	-	-	-
Mycobacteroides abscessus subsp. abscessus 422	Actinobacteria	Bacteria	NZ_FVKO01000006.1	449664	350561	351889	existing	353089	354000	existing	non-existing	non-existing	non-existing	non-existing	non-existing	-	-	-	-	-	-	-	-	-	-
Mycobacteroides abscessus subsp. abscessus 423	Actinobacteria	Bacteria	NZ_FVKT01000004.1	392488	350278	351606	existing	352806	353717	existing	non-existing	non-existing	non-existing	non-existing	non-existing	-	-	-	-	-	-	-	-	-	-
Mycobacteroides abscessus subsp. abscessus 424	Actinobacteria	Bacteria	NZ_FSFY01000005.1	392494	40887	42215	existing	38776	39687	existing	non-existing	non-existing	non-existing	non-existing	non-existing	-	-	-	-	-	-	-	-	-	-
Mycobacteroides abscessus subsp. abscessus 425	Actinobacteria	Bacteria	NZ_FSFZ01000004.1	392482	350274	351602	existing	352802	353713	existing	non-existing	non-existing	non-existing	non-existing	non-existing	-	-	-	-	-	-	-	-	-	-
Mycobacteroides abscessus subsp. abscessus 426	Actinobacteria	Bacteria	NZ_FVJW01000004.1	478510	436313	437641	existing	438841	439752	existing	non-existing	non-existing	non-existing	non-existing	non-existing	-	-	-	-	-	-	-	-	-	-
Mycobacteroides abscessus subsp. abscessus 433	Actinobacteria	Bacteria	NZ_FVKQ01000003.1	694185	652105	653433	existing	654633	655544	existing	non-existing	non-existing	non-existing	non-existing	non-existing	-	-	-	-	-	-	-	-	-	-
Mycobacteroides abscessus subsp. abscessus 434	Actinobacteria	Bacteria	NZ_FVKP01000001.1	3149229	2978166	2979494	existing	2980694	2981605	existing	non-existing	non-existing	non-existing	non-existing	non-existing	-	-	-	-	-	-	-	-	-	-
Mycobacteroides abscessus subsp. abscessus 445	Actinobacteria	Bacteria	NZ_FVSO01000003.1	392377	40765	42093	existing	38654	39565	existing	non-existing	non-existing	non-existing	non-existing	non-existing	-	-	-	-	-	-	-	-	-	-
Mycobacteroides abscessus subsp. abscessus 450	Actinobacteria	Bacteria	NZ_FVKF01000003.1	424167	330917	332245	existing	333445	334356	existing	non-existing	non-existing	non-existing	non-existing	non-existing	-	-	-	-	-	-	-	-	-	-
Mycobacteroides abscessus subsp. abscessus 456	Actinobacteria	Bacteria	NZ_FSFM01000004.1	576013	138084	139412	existing	135973	136884	existing	non-existing	non-existing	non-existing	non-existing	non-existing	-	-	-	-	-	-	-	-	-	-
Mycobacteroides abscessus subsp. abscessus 46	Actinobacteria	Bacteria	NZ_FSGR01000004.1	436745	40881	42209	existing	38770	39681	existing	non-existing	non-existing	non-existing	non-existing	non-existing	-	-	-	-	-	-	-	-	-	-
Mycobacteroides abscessus subsp. abscessus 460	Actinobacteria	Bacteria	NZ_FSFP01000004.1	596897	425953	427281	existing	428481	429392	existing	non-existing	non-existing	non-existing	non-existing	non-existing	-	-	-	-	-	-	-	-	-	-
Mycobacteroides abscessus subsp. abscessus 461	Actinobacteria	Bacteria	NZ_FSFQ01000004.1	467764	40762	42090	existing	38651	39562	existing	non-existing	non-existing	non-existing	non-existing	non-existing	-	-	-	-	-	-	-	-	-	-
Mycobacteroides abscessus subsp. abscessus 464	Actinobacteria	Bacteria	NZ_FSFS01000003.1	478797	436604	437932	existing	439132	440043	existing	non-existing	non-existing	non-existing	non-existing	non-existing	-	-	-	-	-	-	-	-	-	-
Mycobacteroides abscessus subsp. abscessus 469	Actinobacteria	Bacteria	NZ_FSIS01000006.1	477547	435466	436794	existing	437994	438905	existing	non-existing	non-existing	non-existing	non-existing	non-existing	-	-	-	-	-	-	-	-	-	-
Mycobacteroides abscessus subsp. abscessus 47	Actinobacteria	Bacteria	NZ_FVKV01000003.1	571227	394574	395902	existing	397102	398013	existing	non-existing	non-existing	non-existing	non-existing	non-existing	-	-	-	-	-	-	-	-	-	-
Mycobacteroides abscessus subsp. abscessus 473	Actinobacteria	Bacteria	NZ_FVSU01000004.1	392469	350269	351597	existing	352797	353708	existing	non-existing	non-existing	non-existing	non-existing	non-existing	-	-	-	-	-	-	-	-	-	-
Mycobacteroides abscessus subsp. abscessus 489	Actinobacteria	Bacteria	NZ_FVTK01000005.1	392361	350275	351603	existing	352803	353714	existing	non-existing	non-existing	non-existing	non-existing	non-existing	-	-	-	-	-	-	-	-	-	-
Mycobacteroides abscessus subsp. abscessus 49	Actinobacteria	Bacteria	NZ_FSGS01000004.1	436778	40865	42193	existing	38754	39665	existing	non-existing	non-existing	non-existing	non-existing	non-existing	-	-	-	-	-	-	-	-	-	-
Mycobacteroides abscessus subsp. abscessus 490	Actinobacteria	Bacteria	NZ_FVTJ01000003.1	436656	40756	42084	existing	38645	39556	existing	non-existing	non-existing	non-existing	non-existing	non-existing	-	-	-	-	-	-	-	-	-	-
Mycobacteroides abscessus subsp. abscessus 493	Actinobacteria	Bacteria	NZ_FVND01000004.1	496137	43176	44504	existing	41065	41976	existing	non-existing	non-existing	non-existing	non-existing	non-existing	-	-	-	-	-	-	-	-	-	-
Mycobacteroides abscessus subsp. abscessus 50	Actinobacteria	Bacteria	NZ_FSGT01000004.1	436776	40872	42200	existing	38761	39672	existing	non-existing	non-existing	non-existing	non-existing	non-existing	-	-	-	-	-	-	-	-	-	-
Mycobacteroides abscessus subsp. abscessus 502	Actinobacteria	Bacteria	NZ_FSIX01000004.1	392933	41031	42359	existing	38920	39831	existing	non-existing	non-existing	non-existing	non-existing	non-existing	-	-	-	-	-	-	-	-	-	-
Mycobacteroides abscessus subsp. abscessus 504	Actinobacteria	Bacteria	NZ_FSIZ01000005.1	478664	436574	437902	existing	439102	440013	existing	non-existing	non-existing	non-existing	non-existing	non-existing	-	-	-	-	-	-	-	-	-	-
Mycobacteroides abscessus subsp. abscessus 507	Actinobacteria	Bacteria	NZ_FVNH01000003.1	430233	388132	389460	existing	390660	391571	existing	non-existing	non-existing	non-existing	non-existing	non-existing	-	-	-	-	-	-	-	-	-	-
Mycobacteroides abscessus subsp. abscessus 508	Actinobacteria	Bacteria	NZ_FVPY01000004.1	516218	474119	475447	existing	476647	477558	existing	non-existing	non-existing	non-existing	non-existing	non-existing	-	-	-	-	-	-	-	-	-	-
Mycobacteroides abscessus subsp. abscessus 51	Actinobacteria	Bacteria	NZ_FVKU01000005.1	436776	40879	42207	existing	38768	39679	existing	non-existing	non-existing	non-existing	non-existing	non-existing	-	-	-	-	-	-	-	-	-	-
Mycobacteroides abscessus subsp. abscessus 52	Actinobacteria	Bacteria	NZ_FVIT01000004.1	436765	40871	42199	existing	38760	39671	existing	non-existing	non-existing	non-existing	non-existing	non-existing	-	-	-	-	-	-	-	-	-	-
Mycobacteroides abscessus subsp. abscessus 53	Actinobacteria	Bacteria	NZ_FVIU01000001.1	261381	169117	170445	existing	167006	167917	existing	non-existing	non-existing	non-existing	non-existing	non-existing	-	-	-	-	-	-	-	-	-	-
Mycobacteroides abscessus subsp. abscessus 530	Actinobacteria	Bacteria	NZ_FSOH01000009.1	179186	136990	138318	existing	139518	140429	existing	non-existing	non-existing	non-existing	non-existing	non-existing	-	-	-	-	-	-	-	-	-	-
Mycobacteroides abscessus subsp. abscessus 54	Actinobacteria	Bacteria	NZ_FSGU01000004.1	436777	40871	42199	existing	38760	39671	existing	non-existing	non-existing	non-existing	non-existing	non-existing	-	-	-	-	-	-	-	-	-	-
Mycobacteroides abscessus subsp. abscessus 541	Actinobacteria	Bacteria	NZ_FVWW01000008.1	241455	169747	171075	existing	167636	168547	existing	non-existing	non-existing	non-existing	non-existing	non-existing	-	-	-	-	-	-	-	-	-	-
Mycobacteroides abscessus subsp. abscessus 55	Actinobacteria	Bacteria	NZ_FVKX01000004.1	565567	394530	395858	existing	397058	397969	existing	non-existing	non-existing	non-existing	non-existing	non-existing	-	-	-	-	-	-	-	-	-	-
Mycobacteroides abscessus subsp. abscessus 552	Actinobacteria	Bacteria	NZ_FVOF01000004.1	490062	350737	352065	existing	353265	354176	existing	non-existing	non-existing	non-existing	non-existing	non-existing	-	-	-	-	-	-	-	-	-	-
Mycobacteroides abscessus subsp. abscessus 553	Actinobacteria	Bacteria	NZ_FSLP01000004.1	393216	41031	42359	existing	38920	39831	existing	non-existing	non-existing	non-existing	non-existing	non-existing	-	-	-	-	-	-	-	-	-	-
Mycobacteroides abscessus subsp. abscessus 56	Actinobacteria	Bacteria	NZ_FSGW01000004.1	436790	394580	395908	existing	397108	398019	existing	non-existing	non-existing	non-existing	non-existing	non-existing	-	-	-	-	-	-	-	-	-	-
Mycobacteroides abscessus subsp. abscessus 577	Actinobacteria	Bacteria	NZ_FVWI01000007.1	313104	41031	42359	existing	38920	39831	existing	non-existing	non-existing	non-existing	non-existing	non-existing	-	-	-	-	-	-	-	-	-	-
Mycobacteroides abscessus subsp. abscessus 582	Actinobacteria	Bacteria	NZ_FSME01000004.1	596399	169695	171023	existing	167584	168495	existing	non-existing	non-existing	non-existing	non-existing	non-existing	-	-	-	-	-	-	-	-	-	-
Mycobacteroides abscessus subsp. abscessus 583	Actinobacteria	Bacteria	NZ_FVVL01000004.1	392714	350536	351864	existing	353064	353975	existing	non-existing	non-existing	non-existing	non-existing	non-existing	-	-	-	-	-	-	-	-	-	-
Mycobacteroides abscessus subsp. abscessus 5864	Actinobacteria	Bacteria	NZ_NQTK01000003.1	896920	424515	425843	existing	427043	427954	existing	non-existing	non-existing	non-existing	non-existing	non-existing	-	-	-	-	-	-	-	-	-	-
Mycobacteroides abscessus subsp. abscessus 587	Actinobacteria	Bacteria	NZ_FVWT01000011.1	112440	70337	71665	existing	72865	73776	existing	non-existing	non-existing	non-existing	non-existing	non-existing	-	-	-	-	-	-	-	-	-	-
Mycobacteroides abscessus subsp. abscessus 588	Actinobacteria	Bacteria	NZ_FVTL01000004.1	478780	436573	437901	existing	439101	440012	existing	non-existing	non-existing	non-existing	non-existing	non-existing	-	-	-	-	-	-	-	-	-	-
Mycobacteroides abscessus subsp. abscessus 592	Actinobacteria	Bacteria	NZ_FVVA01000004.1	521873	350826	352154	existing	353354	354265	existing	non-existing	non-existing	non-existing	non-existing	non-existing	-	-	-	-	-	-	-	-	-	-
Mycobacteroides abscessus subsp. abscessus 596	Actinobacteria	Bacteria	NZ_FVWO01000010.1	241409	169744	171072	existing	167633	168544	existing	non-existing	non-existing	non-existing	non-existing	non-existing	-	-	-	-	-	-	-	-	-	-
Mycobacteroides abscessus subsp. abscessus 597	Actinobacteria	Bacteria	NZ_FVWV01000008.1	241430	169734	171062	existing	167623	168534	existing	non-existing	non-existing	non-existing	non-existing	non-existing	-	-	-	-	-	-	-	-	-	-
Mycobacteroides abscessus subsp. abscessus 600	Actinobacteria	Bacteria	NZ_FSOX01000004.1	521657	350576	351904	existing	353104	354015	existing	non-existing	non-existing	non-existing	non-existing	non-existing	-	-	-	-	-	-	-	-	-	-
Mycobacteroides abscessus subsp. abscessus 601	Actinobacteria	Bacteria	NZ_FSOY01000002.1	770268	40865	42193	existing	38754	39665	existing	non-existing	non-existing	non-existing	non-existing	non-existing	-	-	-	-	-	-	-	-	-	-
Mycobacteroides abscessus subsp. abscessus 602	Actinobacteria	Bacteria	NZ_FSOZ01000004.1	391639	349433	350761	existing	351961	352872	existing	non-existing	non-existing	non-existing	non-existing	non-existing	-	-	-	-	-	-	-	-	-	-
Mycobacteroides abscessus subsp. abscessus 606	Actinobacteria	Bacteria	NZ_FSPA01000006.1	312814	40873	42201	existing	38762	39673	existing	non-existing	non-existing	non-existing	non-existing	non-existing	-	-	-	-	-	-	-	-	-	-
Mycobacteroides abscessus subsp. abscessus 611	Actinobacteria	Bacteria	NZ_FSPC01000012.1	111446	40873	42201	existing	38762	39673	existing	non-existing	non-existing	non-existing	non-existing	non-existing	-	-	-	-	-	-	-	-	-	-
Mycobacteroides abscessus subsp. abscessus 612	Actinobacteria	Bacteria	NZ_FSPD01000005.1	392737	350537	351865	existing	353065	353976	existing	non-existing	non-existing	non-existing	non-existing	non-existing	-	-	-	-	-	-	-	-	-	-
Mycobacteroides abscessus subsp. abscessus 615	Actinobacteria	Bacteria	NZ_FSPF01000006.1	392650	350529	351857	existing	353057	353968	existing	non-existing	non-existing	non-existing	non-existing	non-existing	-	-	-	-	-	-	-	-	-	-
Mycobacteroides abscessus subsp. abscessus 619	Actinobacteria	Bacteria	NZ_FSPG01000004.1	392801	350613	351941	existing	353141	354052	existing	non-existing	non-existing	non-existing	non-existing	non-existing	-	-	-	-	-	-	-	-	-	-
Mycobacteroides abscessus subsp. abscessus 621	Actinobacteria	Bacteria	NZ_FVXB01000006.1	240165	69220	70548	existing	71748	72659	existing	non-existing	non-existing	non-existing	non-existing	non-existing	-	-	-	-	-	-	-	-	-	-
Mycobacteroides abscessus subsp. abscessus 627	Actinobacteria	Bacteria	NZ_FSNT01000004.1	392737	350528	351856	existing	353056	353967	existing	non-existing	non-existing	non-existing	non-existing	non-existing	-	-	-	-	-	-	-	-	-	-
Mycobacteroides abscessus subsp. abscessus 630	Actinobacteria	Bacteria	NZ_FSPJ01000010.1	112499	40794	42122	existing	38683	39594	existing	non-existing	non-existing	non-existing	non-existing	non-existing	-	-	-	-	-	-	-	-	-	-
Mycobacteroides abscessus subsp. abscessus 633	Actinobacteria	Bacteria	NZ_FSPK01000010.1	112469	40749	42077	existing	38638	39549	existing	non-existing	non-existing	non-existing	non-existing	non-existing	-	-	-	-	-	-	-	-	-	-
Mycobacteroides abscessus subsp. abscessus 639	Actinobacteria	Bacteria	NZ_FSPN01000010.1	241335	70390	71718	existing	72918	73829	existing	non-existing	non-existing	non-existing	non-existing	non-existing	-	-	-	-	-	-	-	-	-	-
Mycobacteroides abscessus subsp. abscessus 644	Actinobacteria	Bacteria	NZ_FSMI01000004.1	392603	350529	351857	existing	353057	353968	existing	non-existing	non-existing	non-existing	non-existing	non-existing	-	-	-	-	-	-	-	-	-	-
Mycobacteroides abscessus subsp. abscessus 6449	Actinobacteria	Bacteria	NZ_NQRT01000003.1	520932	350527	351855	existing	353055	353966	existing	non-existing	non-existing	non-existing	non-existing	non-existing	-	-	-	-	-	-	-	-	-	-
Mycobacteroides abscessus subsp. abscessus 645	Actinobacteria	Bacteria	NZ_FVXH01000005.1	392758	350565	351893	existing	353093	354004	existing	non-existing	non-existing	non-existing	non-existing	non-existing	-	-	-	-	-	-	-	-	-	-
Mycobacteroides abscessus subsp. abscessus 648	Actinobacteria	Bacteria	NZ_FVVX01000005.1	391587	40859	42187	existing	38748	39659	existing	non-existing	non-existing	non-existing	non-existing	non-existing	-	-	-	-	-	-	-	-	-	-
Mycobacteroides abscessus subsp. abscessus 649	Actinobacteria	Bacteria	NZ_FSPO01000012.1	112411	70322	71650	existing	72850	73761	existing	non-existing	non-existing	non-existing	non-existing	non-existing	-	-	-	-	-	-	-	-	-	-
Mycobacteroides abscessus subsp. abscessus 653	Actinobacteria	Bacteria	NZ_FSMJ01000005.1	392614	350529	351857	existing	353057	353968	existing	non-existing	non-existing	non-existing	non-existing	non-existing	-	-	-	-	-	-	-	-	-	-
Mycobacteroides abscessus subsp. abscessus 654	Actinobacteria	Bacteria	NZ_FSPQ01000003.1	392776	40872	42200	existing	38761	39672	existing	non-existing	non-existing	non-existing	non-existing	non-existing	-	-	-	-	-	-	-	-	-	-
Mycobacteroides abscessus subsp. abscessus 655	Actinobacteria	Bacteria	NZ_FVXJ01000006.1	312760	40858	42186	existing	38747	39658	existing	non-existing	non-existing	non-existing	non-existing	non-existing	-	-	-	-	-	-	-	-	-	-
Mycobacteroides abscessus subsp. abscessus 656	Actinobacteria	Bacteria	NZ_FSMK01000003.1	467579	40867	42195	existing	38756	39667	existing	non-existing	non-existing	non-existing	non-existing	non-existing	-	-	-	-	-	-	-	-	-	-
Mycobacteroides abscessus subsp. abscessus 660	Actinobacteria	Bacteria	NZ_FSPT01000012.1	166760	40794	42122	existing	38683	39594	existing	non-existing	non-existing	non-existing	non-existing	non-existing	-	-	-	-	-	-	-	-	-	-
Mycobacteroides abscessus subsp. abscessus 662	Actinobacteria	Bacteria	NZ_FSML01000004.1	436629	394528	395856	existing	397056	397967	existing	non-existing	non-existing	non-existing	non-existing	non-existing	-	-	-	-	-	-	-	-	-	-
Mycobacteroides abscessus subsp. abscessus 664	Actinobacteria	Bacteria	NZ_FSOC01000005.1	515624	163739	165067	existing	161628	162539	existing	non-existing	non-existing	non-existing	non-existing	non-existing	-	-	-	-	-	-	-	-	-	-
Mycobacteroides abscessus subsp. abscessus 665	Actinobacteria	Bacteria	NZ_FSMN01000005.1	392611	350538	351866	existing	353066	353977	existing	non-existing	non-existing	non-existing	non-existing	non-existing	-	-	-	-	-	-	-	-	-	-
Mycobacteroides abscessus subsp. abscessus 667	Actinobacteria	Bacteria	NZ_FSNV01000004.1	478744	436557	437885	existing	439085	439996	existing	non-existing	non-existing	non-existing	non-existing	non-existing	-	-	-	-	-	-	-	-	-	-
Mycobacteroides abscessus subsp. abscessus 668	Actinobacteria	Bacteria	NZ_FSNY01000004.1	423773	381718	383046	existing	384246	385157	existing	non-existing	non-existing	non-existing	non-existing	non-existing	-	-	-	-	-	-	-	-	-	-
Mycobacteroides abscessus subsp. abscessus 676	Actinobacteria	Bacteria	NZ_FSMP01000004.1	533537	489749	491077	existing	492277	493188	existing	non-existing	non-existing	non-existing	non-existing	non-existing	-	-	-	-	-	-	-	-	-	-
Mycobacteroides abscessus subsp. abscessus 683	Actinobacteria	Bacteria	NZ_FSOK01000004.1	478733	40860	42188	existing	38749	39660	existing	non-existing	non-existing	non-existing	non-existing	non-existing	-	-	-	-	-	-	-	-	-	-
Mycobacteroides abscessus subsp. abscessus 685	Actinobacteria	Bacteria	NZ_FSQA01000011.1	112463	40784	42112	existing	38673	39584	existing	non-existing	non-existing	non-existing	non-existing	non-existing	-	-	-	-	-	-	-	-	-	-
Mycobacteroides abscessus subsp. abscessus 687	Actinobacteria	Bacteria	NZ_FSOL01000005.1	289448	169077	170405	existing	166966	167877	existing	non-existing	non-existing	non-existing	non-existing	non-existing	-	-	-	-	-	-	-	-	-	-
Mycobacteroides abscessus subsp. abscessus 689	Actinobacteria	Bacteria	NZ_FSQB01000005.1	311659	40863	42191	existing	38752	39663	existing	non-existing	non-existing	non-existing	non-existing	non-existing	-	-	-	-	-	-	-	-	-	-
Mycobacteroides abscessus subsp. abscessus 693	Actinobacteria	Bacteria	NZ_FSQD01000006.1	241453	169735	171063	existing	167624	168535	existing	non-existing	non-existing	non-existing	non-existing	non-existing	-	-	-	-	-	-	-	-	-	-
Mycobacteroides abscessus subsp. abscessus 696	Actinobacteria	Bacteria	NZ_FSQE01000012.1	112552	70354	71682	existing	72882	73793	existing	non-existing	non-existing	non-existing	non-existing	non-existing	-	-	-	-	-	-	-	-	-	-
Mycobacteroides abscessus subsp. abscessus 701	Actinobacteria	Bacteria	NZ_FSQF01000006.1	241419	70359	71687	existing	72887	73798	existing	non-existing	non-existing	non-existing	non-existing	non-existing	-	-	-	-	-	-	-	-	-	-
Mycobacteroides abscessus subsp. abscessus 702	Actinobacteria	Bacteria	NZ_FSQG01000008.1	241415	169734	171062	existing	167623	168534	existing	non-existing	non-existing	non-existing	non-existing	non-existing	-	-	-	-	-	-	-	-	-	-
Mycobacteroides abscessus subsp. abscessus 703	Actinobacteria	Bacteria	NZ_FSMR01000002.1	890843	714438	715766	existing	716966	717877	existing	non-existing	non-existing	non-existing	non-existing	non-existing	-	-	-	-	-	-	-	-	-	-
Mycobacteroides abscessus subsp. abscessus 709	Actinobacteria	Bacteria	NZ_FSMT01000004.1	392600	350527	351855	existing	353055	353966	existing	non-existing	non-existing	non-existing	non-existing	non-existing	-	-	-	-	-	-	-	-	-	-
Mycobacteroides abscessus subsp. abscessus 710	Actinobacteria	Bacteria	NZ_FSOA01000005.1	468984	40845	42173	existing	38734	39645	existing	non-existing	non-existing	non-existing	non-existing	non-existing	-	-	-	-	-	-	-	-	-	-
Mycobacteroides abscessus subsp. abscessus 711	Actinobacteria	Bacteria	NZ_FSQI01000006.1	268548	196859	198187	existing	194748	195659	existing	non-existing	non-existing	non-existing	non-existing	non-existing	-	-	-	-	-	-	-	-	-	-
Mycobacteroides abscessus subsp. abscessus 717	Actinobacteria	Bacteria	NZ_FVYB01000026.1	65962	40794	42122	existing	38683	39594	existing	non-existing	non-existing	non-existing	non-existing	non-existing	-	-	-	-	-	-	-	-	-	-
Mycobacteroides abscessus subsp. abscessus 718	Actinobacteria	Bacteria	NZ_FVUQ01000005.1	478753	40855	42183	existing	38744	39655	existing	non-existing	non-existing	non-existing	non-existing	non-existing	-	-	-	-	-	-	-	-	-	-
Mycobacteroides abscessus subsp. abscessus 72	Actinobacteria	Bacteria	NZ_FSHH01000003.1	435654	393448	394776	existing	395976	396887	existing	non-existing	non-existing	non-existing	non-existing	non-existing	-	-	-	-	-	-	-	-	-	-
Mycobacteroides abscessus subsp. abscessus 720	Actinobacteria	Bacteria	NZ_FVUW01000003.1	347811	40741	42069	existing	38630	39541	existing	non-existing	non-existing	non-existing	non-existing	non-existing	-	-	-	-	-	-	-	-	-	-
Mycobacteroides abscessus subsp. abscessus 721	Actinobacteria	Bacteria	NZ_FSMU01000005.1	392930	350826	352154	existing	353354	354265	existing	non-existing	non-existing	non-existing	non-existing	non-existing	-	-	-	-	-	-	-	-	-	-
Mycobacteroides abscessus subsp. abscessus 725	Actinobacteria	Bacteria	NZ_FSMV01000005.1	393033	40867	42195	existing	38756	39667	existing	non-existing	non-existing	non-existing	non-existing	non-existing	-	-	-	-	-	-	-	-	-	-
Mycobacteroides abscessus subsp. abscessus 73	Actinobacteria	Bacteria	NZ_FSEI01000003.1	435659	393451	394779	existing	395979	396890	existing	non-existing	non-existing	non-existing	non-existing	non-existing	-	-	-	-	-	-	-	-	-	-
Mycobacteroides abscessus subsp. abscessus 741	Actinobacteria	Bacteria	NZ_FRZL01000014.1	165452	40682	42010	existing	38571	39482	existing	non-existing	non-existing	non-existing	non-existing	non-existing	-	-	-	-	-	-	-	-	-	-
Mycobacteroides abscessus subsp. abscessus 742	Actinobacteria	Bacteria	NZ_FSAL01000010.1	165458	123399	124727	existing	125927	126838	existing	non-existing	non-existing	non-existing	non-existing	non-existing	-	-	-	-	-	-	-	-	-	-
Mycobacteroides abscessus subsp. abscessus 743	Actinobacteria	Bacteria	NZ_FRZH01000004.1	571997	123459	124787	existing	125987	126898	existing	non-existing	non-existing	non-existing	non-existing	non-existing	-	-	-	-	-	-	-	-	-	-
Mycobacteroides abscessus subsp. abscessus 745	Actinobacteria	Bacteria	NZ_FSHX01000006.1	312934	41031	42359	existing	38920	39831	existing	non-existing	non-existing	non-existing	non-existing	non-existing	-	-	-	-	-	-	-	-	-	-
Mycobacteroides abscessus subsp. abscessus 746	Actinobacteria	Bacteria	NZ_FSJU01000005.1	392748	40787	42115	existing	38676	39587	existing	non-existing	non-existing	non-existing	non-existing	non-existing	-	-	-	-	-	-	-	-	-	-
Mycobacteroides abscessus subsp. abscessus 747	Actinobacteria	Bacteria	NZ_FSJT01000011.1	112446	40750	42078	existing	38639	39550	existing	non-existing	non-existing	non-existing	non-existing	non-existing	-	-	-	-	-	-	-	-	-	-
Mycobacteroides abscessus subsp. abscessus 776	Actinobacteria	Bacteria	NZ_FSAZ01000005.1	221374	123495	124823	existing	126023	126934	existing	non-existing	non-existing	non-existing	non-existing	non-existing	-	-	-	-	-	-	-	-	-	-
Mycobacteroides abscessus subsp. abscessus 777	Actinobacteria	Bacteria	NZ_FSBK01000009.1	240535	69227	70555	existing	71755	72666	existing	non-existing	non-existing	non-existing	non-existing	non-existing	-	-	-	-	-	-	-	-	-	-
Mycobacteroides abscessus subsp. abscessus 778	Actinobacteria	Bacteria	NZ_FSDJ01000002.1	906302	40869	42197	existing	38758	39669	existing	non-existing	non-existing	non-existing	non-existing	non-existing	-	-	-	-	-	-	-	-	-	-
Mycobacteroides abscessus subsp. abscessus 779	Actinobacteria	Bacteria	NZ_FSEK01000002.1	1292598	169620	170948	existing	167509	168420	existing	non-existing	non-existing	non-existing	non-existing	non-existing	-	-	-	-	-	-	-	-	-	-
Mycobacteroides abscessus subsp. abscessus 780	Actinobacteria	Bacteria	NZ_FSEL01000003.1	901106	471188	472516	existing	469077	469988	existing	non-existing	non-existing	non-existing	existing	existing	-	-	-	-	-	-	460443	461885	462768	464651
Mycobacteroides abscessus subsp. abscessus 781	Actinobacteria	Bacteria	NZ_FSEM01000001.1	736676	264174	265502	existing	266702	267613	existing	non-existing	non-existing	non-existing	existing	existing	-	-	-	-	-	-	274805	276247	272039	273922
Mycobacteroides abscessus subsp. abscessus 782	Actinobacteria	Bacteria	NZ_FSHY01000004.1	291489	92742	94070	existing	95270	96181	existing	non-existing	non-existing	non-existing	existing	existing	-	-	-	-	-	-	103373	104815	100607	102490
Mycobacteroides abscessus subsp. abscessus 783	Actinobacteria	Bacteria	NZ_FVOH01000006.1	291682	197564	198892	existing	195453	196364	existing	non-existing	non-existing	non-existing	existing	existing	-	-	-	-	-	-	186819	188261	189144	191027
Mycobacteroides abscessus subsp. abscessus 793	Actinobacteria	Bacteria	NZ_FRZN01000009.1	241367	169686	171014	existing	167575	168486	existing	non-existing	non-existing	non-existing	non-existing	non-existing	-	-	-	-	-	-	-	-	-	-
Mycobacteroides abscessus subsp. abscessus 814	Actinobacteria	Bacteria	NZ_FSEO01000004.1	439932	169246	170574	existing	167135	168046	existing	non-existing	non-existing	non-existing	non-existing	non-existing	-	-	-	-	-	-	-	-	-	-
Mycobacteroides abscessus subsp. abscessus 815	Actinobacteria	Bacteria	NZ_FSHV01000003.1	606046	435420	436748	existing	437948	438859	existing	non-existing	non-existing	non-existing	non-existing	non-existing	-	-	-	-	-	-	-	-	-	-
Mycobacteroides abscessus subsp. abscessus 824	Actinobacteria	Bacteria	NZ_FSDL01000005.1	422800	331154	332482	existing	329043	329954	existing	non-existing	non-existing	non-existing	non-existing	non-existing	-	-	-	-	-	-	-	-	-	-
Mycobacteroides abscessus subsp. abscessus 836	Actinobacteria	Bacteria	NZ_FVOM01000005.1	392499	40863	42191	existing	38752	39663	existing	non-existing	non-existing	non-existing	non-existing	non-existing	-	-	-	-	-	-	-	-	-	-
Mycobacteroides abscessus subsp. abscessus 854	Actinobacteria	Bacteria	NZ_FWCZ01000006.1	467898	40746	42074	existing	38635	39546	existing	non-existing	non-existing	non-existing	non-existing	non-existing	-	-	-	-	-	-	-	-	-	-
Mycobacteroides abscessus subsp. abscessus 857	Actinobacteria	Bacteria	NZ_FVLP01000005.1	392982	350861	352189	existing	353389	354300	existing	non-existing	non-existing	non-existing	non-existing	non-existing	-	-	-	-	-	-	-	-	-	-
Mycobacteroides abscessus subsp. abscessus 86	Actinobacteria	Bacteria	NZ_NQSB01000002.1	559065	388120	389448	existing	390648	391559	existing	non-existing	non-existing	non-existing	non-existing	non-existing	-	-	-	-	-	-	-	-	-	-
Mycobacteroides abscessus subsp. abscessus 888	Actinobacteria	Bacteria	NZ_FSBX01000007.1	392559	350486	351814	existing	353014	353925	existing	non-existing	non-existing	non-existing	non-existing	non-existing	-	-	-	-	-	-	-	-	-	-
Mycobacteroides abscessus subsp. abscessus 896	Actinobacteria	Bacteria	NZ_FVYJ01000007.1	447570	40752	42080	existing	38641	39552	existing	non-existing	non-existing	non-existing	non-existing	non-existing	-	-	-	-	-	-	-	-	-	-
Mycobacteroides abscessus subsp. abscessus 898	Actinobacteria	Bacteria	NZ_FVYG01000005.1	468611	426469	427797	existing	428997	429908	existing	non-existing	non-existing	non-existing	non-existing	non-existing	-	-	-	-	-	-	-	-	-	-
Mycobacteroides abscessus subsp. abscessus 9	Actinobacteria	Bacteria	NZ_NQSC01000007.1	226493	55548	56876	existing	58076	58987	existing	non-existing	non-existing	non-existing	non-existing	non-existing	-	-	-	-	-	-	-	-	-	-
Mycobacteroides abscessus subsp. abscessus 901	Actinobacteria	Bacteria	NZ_FVYL01000005.1	468872	40825	42153	existing	38714	39625	existing	non-existing	non-existing	non-existing	non-existing	non-existing	-	-	-	-	-	-	-	-	-	-
Mycobacteroides abscessus subsp. abscessus 910	Actinobacteria	Bacteria	NZ_FVGP01000009.1	197499	26543	27871	existing	29071	29982	existing	non-existing	non-existing	non-existing	non-existing	non-existing	-	-	-	-	-	-	-	-	-	-
Mycobacteroides abscessus subsp. abscessus 914	Actinobacteria	Bacteria	NZ_FVGG01000002.1	717073	431484	432812	existing	434012	434923	existing	non-existing	non-existing	non-existing	non-existing	non-existing	-	-	-	-	-	-	-	-	-	-
Mycobacteroides abscessus subsp. abscessus 937	Actinobacteria	Bacteria	NZ_FVHS01000004.1	436442	284542	285870	existing	282431	283342	existing	non-existing	non-existing	non-existing	non-existing	non-existing	-	-	-	-	-	-	-	-	-	-
Mycobacteroides abscessus subsp. abscessus 949	Actinobacteria	Bacteria	NZ_FSDN01000003.1	436576	40696	42024	existing	38585	39496	existing	non-existing	non-existing	non-existing	non-existing	non-existing	-	-	-	-	-	-	-	-	-	-
Mycobacteroides abscessus subsp. abscessus 955	Actinobacteria	Bacteria	NZ_FWCP01000003.1	553376	40771	42099	existing	38660	39571	existing	non-existing	non-existing	non-existing	non-existing	non-existing	-	-	-	-	-	-	-	-	-	-
Mycobacteroides abscessus subsp. abscessus 962	Actinobacteria	Bacteria	NZ_FVJL01000003.1	565838	169991	171319	existing	167880	168791	existing	non-existing	non-existing	non-existing	non-existing	non-existing	-	-	-	-	-	-	-	-	-	-
Mycobacteroides abscessus subsp. abscessus 964	Actinobacteria	Bacteria	NZ_FVJM01000007.1	336921	294830	296158	existing	297358	298269	existing	non-existing	non-existing	non-existing	non-existing	non-existing	-	-	-	-	-	-	-	-	-	-
Mycobacteroides abscessus subsp. abscessus 966	Actinobacteria	Bacteria	NZ_FVJA01000003.1	564753	169995	171323	existing	167884	168795	existing	non-existing	non-existing	non-existing	non-existing	non-existing	-	-	-	-	-	-	-	-	-	-
Mycobacteroides abscessus subsp. abscessus 973	Actinobacteria	Bacteria	NZ_FSFC01000003.1	567144	169999	171327	existing	167888	168799	existing	non-existing	non-existing	non-existing	non-existing	non-existing	-	-	-	-	-	-	-	-	-	-
Mycobacteroides abscessus subsp. abscessus 985	Actinobacteria	Bacteria	NZ_FVMD01000004.1	565480	169616	170944	existing	167505	168416	existing	non-existing	non-existing	non-existing	non-existing	non-existing	-	-	-	-	-	-	-	-	-	-
Mycobacteroides abscessus subsp. abscessus 987	Actinobacteria	Bacteria	NZ_FSIF01000002.1	521521	169631	170959	existing	167520	168431	existing	non-existing	non-existing	non-existing	non-existing	non-existing	-	-	-	-	-	-	-	-	-	-
Mycobacteroides abscessus subsp. abscessus 988	Actinobacteria	Bacteria	NZ_FVMF01000004.1	571801	394606	395934	existing	397134	398045	existing	non-existing	non-existing	non-existing	non-existing	non-existing	-	-	-	-	-	-	-	-	-	-
Mycobacteroides abscessus subsp. abscessus 989	Actinobacteria	Bacteria	NZ_FVME01000003.1	436716	40859	42187	existing	38748	39659	existing	non-existing	non-existing	non-existing	non-existing	non-existing	-	-	-	-	-	-	-	-	-	-
Mycobacteroides abscessus subsp. abscessus 990	Actinobacteria	Bacteria	NZ_FVMA01000003.1	850490	454605	455933	existing	452494	453405	existing	non-existing	non-existing	non-existing	non-existing	non-existing	-	-	-	-	-	-	-	-	-	-
Mycobacteroides abscessus subsp. abscessus 992	Actinobacteria	Bacteria	NZ_FVMG01000004.1	489954	350629	351957	existing	353157	354068	existing	non-existing	non-existing	non-existing	non-existing	non-existing	-	-	-	-	-	-	-	-	-	-
Mycobacteroides abscessus subsp. abscessus 998	Actinobacteria	Bacteria	NZ_FSIK01000004.1	435612	393449	394777	existing	395977	396888	existing	non-existing	non-existing	non-existing	non-existing	non-existing	-	-	-	-	-	-	-	-	-	-
Mycobacteroides abscessus subsp. abscessus A189	Actinobacteria	Bacteria	NZ_NQRK01000003.1	521500	350570	351898	existing	353098	354009	existing	non-existing	non-existing	non-existing	non-existing	non-existing	-	-	-	-	-	-	-	-	-	-
Mycobacteroides abscessus subsp. abscessus A243	Actinobacteria	Bacteria	NZ_NQRH01000005.1	446721	42460	43788	existing	40349	41260	existing	non-existing	non-existing	non-existing	non-existing	non-existing	-	-	-	-	-	-	-	-	-	-
Mycobacteroides abscessus subsp. abscessus A244	Actinobacteria	Bacteria	NZ_NQUP01000001.1	1366010	1020887	1022215	existing	1018773	1019597	existing	non-existing	non-existing	non-existing	non-existing	non-existing	-	-	-	-	-	-	-	-	-	-
Mycobacteroides abscessus subsp. abscessus A249	Actinobacteria	Bacteria	NZ_NQRG01000003.1	558177	388120	389448	existing	390648	391559	existing	non-existing	non-existing	non-existing	non-existing	non-existing	-	-	-	-	-	-	-	-	-	-
Mycobacteroides abscessus subsp. abscessus A25	Actinobacteria	Bacteria	NZ_NQSZ01000002.1	810335	470498	471826	existing	468387	469298	existing	non-existing	non-existing	non-existing	non-existing	non-existing	-	-	-	-	-	-	-	-	-	-
Mycobacteroides abscessus subsp. abscessus A266	Actinobacteria	Bacteria	NZ_NQRF01000008.1	325702	281915	283243	existing	284443	285354	existing	non-existing	non-existing	non-existing	non-existing	non-existing	-	-	-	-	-	-	-	-	-	-
Mycobacteroides abscessus subsp. abscessus A312	Actinobacteria	Bacteria	NZ_NQRC01000004.1	451401	42460	43788	existing	40349	41260	existing	non-existing	non-existing	non-existing	non-existing	non-existing	-	-	-	-	-	-	-	-	-	-
Mycobacteroides abscessus subsp. abscessus A315	Actinobacteria	Bacteria	NZ_NQUJ01000002.1	866396	473865	475193	existing	471751	472575	existing	non-existing	non-existing	non-existing	non-existing	non-existing	-	-	-	-	-	-	-	-	-	-
Mycobacteroides abscessus subsp. abscessus A350	Actinobacteria	Bacteria	NZ_NQRB01000003.1	537422	42460	43788	existing	40349	41260	existing	non-existing	non-existing	non-existing	non-existing	non-existing	-	-	-	-	-	-	-	-	-	-
Mycobacteroides abscessus subsp. abscessus A38	Actinobacteria	Bacteria	NZ_NQRS01000005.1	448763	42460	43788	existing	40349	41260	existing	non-existing	non-existing	non-existing	non-existing	non-existing	-	-	-	-	-	-	-	-	-	-
Mycobacteroides abscessus subsp. abscessus A467	Actinobacteria	Bacteria	NZ_NQQZ01000003.1	478230	307285	308613	existing	309813	310724	existing	non-existing	non-existing	non-existing	non-existing	non-existing	-	-	-	-	-	-	-	-	-	-
Mycobacteroides abscessus subsp. abscessus A477	Actinobacteria	Bacteria	NZ_NQSI01000002.1	790992	285404	286732	existing	288022	288846	existing	non-existing	non-existing	non-existing	non-existing	non-existing	-	-	-	-	-	-	-	-	-	-
Mycobacteroides abscessus subsp. abscessus A482	Actinobacteria	Bacteria	NZ_NQQY01000002.1	644878	474134	475462	existing	476662	477573	existing	non-existing	non-existing	non-existing	non-existing	non-existing	-	-	-	-	-	-	-	-	-	-
Mycobacteroides abscessus subsp. abscessus A51	Actinobacteria	Bacteria	NZ_NQRR01000003.1	451401	42460	43788	existing	40349	41260	existing	non-existing	non-existing	non-existing	non-existing	non-existing	-	-	-	-	-	-	-	-	-	-
Mycobacteroides abscessus subsp. abscessus A58	Actinobacteria	Bacteria	NZ_NQRQ01000002.1	644204	474147	475475	existing	476675	477586	existing	non-existing	non-existing	non-existing	non-existing	non-existing	-	-	-	-	-	-	-	-	-	-
Mycobacteroides abscessus subsp. abscessus A59	Actinobacteria	Bacteria	NZ_NQRP01000003.1	558081	168634	169962	existing	166523	167434	existing	non-existing	non-existing	non-existing	non-existing	non-existing	-	-	-	-	-	-	-	-	-	-
Mycobacteroides abscessus subsp. abscessus A79	Actinobacteria	Bacteria	NZ_NQRN01000003.1	520627	350570	351898	existing	353098	354009	existing	non-existing	non-existing	non-existing	non-existing	non-existing	-	-	-	-	-	-	-	-	-	-
Mycobacteroides abscessus subsp. abscessus ATCC 19977	Actinobacteria	Bacteria	NZ_MLCG01000004.1	521729	169782	171110	existing	167671	168582	existing	non-existing	non-existing	non-existing	non-existing	non-existing	-	-	-	-	-	-	-	-	-	-
Mycobacteroides abscessus subsp. bolletii 103	Actinobacteria	Bacteria	NZ_JAOK01000012.1	4407024	3688489	3689817	existing	3691017	3691928	existing	non-existing	non-existing	non-existing	non-existing	non-existing	-	-	-	-	-	-	-	-	-	-
Mycobacteroides abscessus subsp. bolletii 511	Actinobacteria	Bacteria	NZ_FSOE01000004.1	531401	47741	49069	existing	45630	46541	existing	non-existing	non-existing	non-existing	existing	existing	-	-	-	-	-	-	35880	37967	38228	40111
Mycobacteroides abscessus subsp. bolletii 523	Actinobacteria	Bacteria	NZ_FVVT01000005.1	433123	384154	385482	existing	386682	387593	existing	non-existing	non-existing	non-existing	existing	existing	-	-	-	-	-	-	395256	397343	393112	394995
Mycobacteroides abscessus subsp. massiliense 164	Actinobacteria	Bacteria	NZ_FVBQ01000002.1	810987	496716	498044	existing	494605	495516	existing	non-existing	non-existing	non-existing	existing	existing	-	-	-	-	-	-	485971	487413	488296	490179
Mycobacteroides abscessus subsp. massiliense 182	Actinobacteria	Bacteria	NZ_FVAZ01000002.1	953429	943114	944442	existing	941003	941914	existing	non-existing	non-existing	non-existing	existing	existing	-	-	-	-	-	-	932369	933811	934694	936577
Mycobacteroides abscessus subsp. massiliense 211	Actinobacteria	Bacteria	NZ_FVBJ01000002.1	1445088	495579	496907	existing	493468	494379	existing	non-existing	non-existing	non-existing	existing	existing	-	-	-	-	-	-	484834	486276	487159	489042
Mycobacteroides abscessus subsp. massiliense 220	Actinobacteria	Bacteria	NZ_FVCD01000003.1	810973	314199	315527	existing	316727	317638	existing	non-existing	non-existing	non-existing	existing	existing	-	-	-	-	-	-	324830	326272	322064	323947
Mycobacteroides abscessus subsp. massiliense 236	Actinobacteria	Bacteria	NZ_FVCM01000002.1	916576	495575	496903	existing	493464	494375	existing	non-existing	non-existing	non-existing	existing	existing	-	-	-	-	-	-	484830	486272	487155	489038
Mycobacteroides abscessus subsp. massiliense 238	Actinobacteria	Bacteria	NZ_FVCL01000004.1	512779	496713	498041	existing	494602	495513	existing	non-existing	non-existing	non-existing	existing	existing	-	-	-	-	-	-	485968	487410	488293	490176
Mycobacteroides abscessus subsp. massiliense 243	Actinobacteria	Bacteria	NZ_FVWF01000002.1	1164136	312932	314260	existing	315460	316371	existing	non-existing	non-existing	non-existing	existing	existing	-	-	-	-	-	-	323563	325005	320797	322680
Mycobacteroides abscessus subsp. massiliense 259	Actinobacteria	Bacteria	NZ_FVWE01000002.1	809718	495461	496789	existing	493350	494261	existing	non-existing	non-existing	non-existing	existing	existing	-	-	-	-	-	-	484716	486158	487041	488924
Mycobacteroides abscessus subsp. massiliense 260	Actinobacteria	Bacteria	NZ_FVCW01000003.1	810984	496715	498043	existing	494604	495515	existing	non-existing	non-existing	non-existing	existing	non-existing	-	-	-	-	-	-	485970	487412	-	-
Mycobacteroides abscessus subsp. massiliense 262	Actinobacteria	Bacteria	NZ_FVDO01000002.1	1137160	495447	496775	existing	493336	494247	existing	non-existing	non-existing	non-existing	existing	existing	-	-	-	-	-	-	484702	486144	487027	488910
Mycobacteroides abscessus subsp. massiliense 271	Actinobacteria	Bacteria	NZ_FVCS01000003.1	916446	312928	314256	existing	315456	316367	existing	non-existing	non-existing	non-existing	existing	existing	-	-	-	-	-	-	323559	325001	320793	322676
Mycobacteroides abscessus subsp. massiliense 274	Actinobacteria	Bacteria	NZ_FVCT01000001.1	1444958	495450	496778	existing	493339	494250	existing	non-existing	non-existing	non-existing	existing	existing	-	-	-	-	-	-	484705	486147	487030	488913
Mycobacteroides abscessus subsp. massiliense 275	Actinobacteria	Bacteria	NZ_FVDI01000002.1	1444937	312925	314253	existing	315453	316364	existing	non-existing	non-existing	non-existing	existing	existing	-	-	-	-	-	-	323556	324998	320790	322673
Mycobacteroides abscessus subsp. massiliense 276	Actinobacteria	Bacteria	NZ_FVCY01000002.1	915315	311797	313125	existing	314325	315236	existing	non-existing	non-existing	non-existing	existing	existing	-	-	-	-	-	-	322428	323870	319662	321545
Mycobacteroides abscessus subsp. massiliense 278	Actinobacteria	Bacteria	NZ_FVCX01000002.1	916457	495456	496784	existing	493345	494256	existing	non-existing	non-existing	non-existing	existing	existing	-	-	-	-	-	-	484711	486153	487036	488919
Mycobacteroides abscessus subsp. massiliense 287	Actinobacteria	Bacteria	NZ_FVDE01000002.1	809709	495454	496782	existing	493343	494254	existing	non-existing	non-existing	non-existing	existing	existing	-	-	-	-	-	-	484709	486151	487034	488917
Mycobacteroides abscessus subsp. massiliense 290	Actinobacteria	Bacteria	NZ_FVDX01000002.1	1444956	948162	949490	existing	950690	951601	existing	non-existing	non-existing	non-existing	existing	existing	-	-	-	-	-	-	958793	960235	956027	957910
Mycobacteroides abscessus subsp. massiliense 292	Actinobacteria	Bacteria	NZ_FWCR01000002.1	809848	312944	314272	existing	315472	316383	existing	non-existing	non-existing	non-existing	existing	existing	-	-	-	-	-	-	323575	325017	320809	322692
Mycobacteroides abscessus subsp. massiliense 306	Actinobacteria	Bacteria	NZ_FVEH01000004.1	511881	41972	43300	existing	39861	40772	existing	non-existing	non-existing	non-existing	existing	existing	-	-	-	-	-	-	31227	32669	33552	35435
Mycobacteroides abscessus subsp. massiliense 307	Actinobacteria	Bacteria	NZ_FVEI01000003.1	916753	602491	603819	existing	600380	601291	existing	non-existing	non-existing	non-existing	existing	existing	-	-	-	-	-	-	591746	593188	594071	595954
Mycobacteroides abscessus subsp. massiliense 309	Actinobacteria	Bacteria	NZ_FVEK01000001.1	4473815	3239836	3241164	existing	3237725	3238636	existing	non-existing	non-existing	non-existing	existing	existing	-	-	-	-	-	-	3229091	3230533	3231416	3233299
Mycobacteroides abscessus subsp. massiliense 359	Actinobacteria	Bacteria	NZ_FVFQ01000003.1	554677	8988	10316	existing	11516	12427	existing	non-existing	non-existing	non-existing	existing	existing	-	-	-	-	-	-	19619	21061	16853	18736
Mycobacteroides abscessus subsp. massiliense 360	Actinobacteria	Bacteria	NZ_FVFV01000001.1	698705	544362	545690	existing	542251	543162	existing	non-existing	non-existing	non-existing	existing	existing	-	-	-	-	-	-	533617	535059	535942	537825
Mycobacteroides abscessus subsp. massiliense 609	Actinobacteria	Bacteria	NZ_FVTO01000002.1	1037317	1027017	1028345	existing	1024906	1025817	existing	non-existing	non-existing	non-existing	existing	existing	-	-	-	-	-	-	1016272	1017714	1018597	1020480
Mycobacteroides abscessus subsp. massiliense 899	Actinobacteria	Bacteria	NZ_FVYK01000002.1	946673	848086	849414	existing	845975	846886	existing	non-existing	non-existing	non-existing	existing	existing	-	-	-	-	-	-	837341	838783	839666	841549
Mycobacteroides abscessus subsp. massiliense A186	Actinobacteria	Bacteria	NZ_NQPQ01000011.1	177360	75566	76894	existing	78094	79005	existing	non-existing	non-existing	non-existing	existing	non-existing	-	-	-	-	-	-	86197	87639	-	-
Mycobacteroides abscessus subsp. massiliense A254	Actinobacteria	Bacteria	NZ_NQPL01000001.1	1411130	996890	998218	existing	994779	995690	existing	non-existing	non-existing	non-existing	non-existing	non-existing	-	-	-	-	-	-	-	-	-	-
Mycobacteroides abscessus UC95	Actinobacteria	Bacteria	NZ_LGCJ01000012.1	269312	70507	71835	existing	73035	73946	existing	non-existing	non-existing	non-existing	non-existing	non-existing	-	-	-	-	-	-	-	-	-	-
Mycolicibacter nonchromogenicus DSM 44164	Actinobacteria	Bacteria	NZ_LQPI01000033.1	207690	201038	202393	existing	203683	204474	existing	non-existing	non-existing	non-existing	existing	existing	-	-	-	-	-	-	193546	195612	195867	197759
Mycolicibacterium celeriflavum DSM 46765	Actinobacteria	Bacteria	NZ_MVHN01000021.1	90713	6438	7766	existing	4327	5121	existing	non-existing	non-existing	non-existing	existing	existing	-	-	-	-	-	-	13698	15149	10930	12831
Mycolicibacterium fortuitum Z58	Actinobacteria	Bacteria	NZ_JASW01000043.1	140379	68759	70087	existing	66648	67559	existing	non-existing	non-existing	non-existing	non-existing	non-existing	-	-	-	-	-	-	-	-	-	-
Mycolicibacterium mucogenicum 1127319.6	Actinobacteria	Bacteria	NZ_LZLC01000222.1	52199	5924	7252	existing	8542	9366	existing	non-existing	non-existing	non-existing	existing	existing	-	-	-	-	-	-	16502	18532	14295	16205
Mycolicibacterium phlei RIVM601174	Actinobacteria	Bacteria	NZ_AJFJ01000046.1	122183	5248	6591	existing	3092	3946	existing	non-existing	non-existing	non-existing	existing	non-existing	-	-	-	-	-	-	13567	14721	-	-
Mycolicibacterium vulneris ACS3670	Actinobacteria	Bacteria	NZ_MBDY01000027.1	249878	134383	135699	existing	136983	137864	existing	non-existing	non-existing	non-existing	existing	non-existing	-	-	-	-	-	-	126626	128665	-	-
Myxosarcina sp. GI1	Cyanobacteria	Bacteria	NZ_JRFE01000007.1	127420	93974	95344	existing	96582	98558	existing	non-existing	non-existing	non-existing	existing	non-existing	-	-	-	-	-	-	89181-101271	91061-102641	-	-
Nakamurella panacisegetis P4-7,KCTC 19426,CECT 7604	Actinobacteria	Bacteria	NZ_LT629710.1	5013970	730525	731853	existing	728390	729247	existing	non-existing	non-existing	non-existing	existing	non-existing	-	-	-	-	-	-	721713	723185	-	-
Natronorubrum bangense JCM 10635	Euryarchaeota	archaea	CP031305	3079186	2648693	2650198	existing	2650195	2652255	existing	non-existing	non-existing	non-existing	existing	existing	-	-	-	-	-	-	2646314	2648287	2644043	2646028
Neisseria elongata subsp. glycolytica ATCC 29315	Proteobacteria	Bacteria	NZ_CP007726.1	2256647	76691	77734	existing	79380	79997	existing	non-existing	non-existing	non-existing	non-existing	non-existing	-	-	-	-	-	-	-	-	-	-
Neisseria flavescens CD-NF1	Proteobacteria	Bacteria	NZ_LAEH01000037.1	159208	76555	77598	existing	74323	75075	existing	non-existing	non-existing	non-existing	non-existing	non-existing	-	-	-	-	-	-	-	-	-	-
Neisseria lactamica 020-06	Proteobacteria	Bacteria	NC_014752.1	2220606	1978663	1979706	existing	1976431	1977204	existing	non-existing	non-existing	non-existing	non-existing	non-existing	-	-	-	-	-	-	-	-	-	-
Neisseria lactamica ATCC 23970	Proteobacteria	Bacteria	NZ_KN046803.1	2182033	1956714	1957757	existing	1959216	1959989	existing	non-existing	non-existing	non-existing	non-existing	non-existing	-	-	-	-	-	-	-	-	-	-
Neisseria mucosa ATCC 19696	Proteobacteria	Bacteria	NZ_CP028150.1	2688408	1350256	1351299	existing	1348024	1348776	existing	non-existing	non-existing	non-existing	non-existing	non-existing	-	-	-	-	-	-	-	-	-	-
Neisseria sicca C2006001571	Proteobacteria	Bacteria	NZ_PQVC01000016.1	61915	37834	38895	existing	35569	36192	existing	non-existing	non-existing	non-existing	non-existing	non-existing	-	-	-	-	-	-	-	-	-	-
Neisseria sicca C2014002478	Proteobacteria	Bacteria	NZ_POXX01000006.1	88932	23486	24529	existing	21254	22006	existing	non-existing	non-existing	non-existing	non-existing	non-existing	-	-	-	-	-	-	-	-	-	-
Neisseria sp. HMSC056A04	Proteobacteria	Bacteria	NZ_KV828082.1	492371	258608	259651	existing	256376	257128	existing	non-existing	non-existing	non-existing	non-existing	non-existing	-	-	-	-	-	-	-	-	-	-
Neisseria sp. HMSC058F07	Proteobacteria	Bacteria	NZ_KV799674.1	478744	283260	284303	existing	281046	281846	existing	non-existing	non-existing	non-existing	non-existing	non-existing	-	-	-	-	-	-	-	-	-	-
Neisseria sp. HMSC066H01	Proteobacteria	Bacteria	NZ_KV832193.1	372022	103436	104479	existing	106037	106744	existing	non-existing	non-existing	non-existing	non-existing	non-existing	-	-	-	-	-	-	-	-	-	-
Neisseria sp. HMSC078H04	Proteobacteria	Bacteria	NZ_KV835825.1	455639	257603	258646	existing	255371	256123	existing	non-existing	non-existing	non-existing	non-existing	non-existing	-	-	-	-	-	-	-	-	-	-
Neisseria subflava C2005001510	Proteobacteria	Bacteria	NZ_POWU01000001.1	449117	193786	194829	existing	196243	197097	existing	non-existing	non-existing	non-existing	non-existing	non-existing	-	-	-	-	-	-	-	-	-	-
Neisseria subflava C2011004960	Proteobacteria	Bacteria	NZ_POXK01000002.1	476305	280052	281095	existing	277820	278572	existing	non-existing	non-existing	non-existing	non-existing	non-existing	-	-	-	-	-	-	-	-	-	-
Neptunomonas qingdaonensis CGMCC 1.10971	Proteobacteria	Bacteria	NZ_FOOU01000011.1	157848	40326	41792	existing	41855	43846	existing	existing	existing	existing	non-existing	non-existing	53901	55472	52572	53861	48776	52588	-	-	-	-
Nitratiruptor sp. SB155-2	Proteobacteria	Bacteria	NC_009662.1	1877931	1696920	1698215	existing	1694948	1695622	existing	non-existing	non-existing	non-existing	existing	existing	-	-	-	-	-	-	1688008	1690053	1694978-1690222	1696894-1692078
Nitrosospira multiformis Nl1	Proteobacteria	Bacteria	NZ_FNKY01000001.1	3474980	3437541	3438590	existing	3440252	3440911	existing	non-existing	non-existing	non-existing	non-existing	non-existing	-	-	-	-	-	-	-	-	-	-
Nitrosospira sp. Nsp5	Proteobacteria	Bacteria	NZ_QAOR01000002.1	391906	34110	35159	existing	31789	32448	existing	non-existing	non-existing	non-existing	non-existing	non-existing	-	-	-	-	-	-	-	-	-	-
Nitrosospira sp. Nsp6	Proteobacteria	Bacteria	NZ_QAAC01000002.1	391836	356678	357727	existing	359389	360048	existing	non-existing	non-existing	non-existing	non-existing	non-existing	-	-	-	-	-	-	-	-	-	-
Nocardia brasiliensis ATCC 700358	Actinobacteria	Bacteria	NC_018681.1	9436348	877381	878706	existing	879980	880813	existing	non-existing	non-existing	non-existing	existing	non-existing	-	-	-	-	-	-	886213	888252	-	-
Nocardia brasiliensis HUJEG-1 isolate P-200	Actinobacteria	Bacteria	NZ_LRRM01000007.1	385189	287575	288900	existing	290174	291007	existing	non-existing	non-existing	non-existing	existing	non-existing	-	-	-	-	-	-	296407	298446	-	-
Nocardiopsis sp. CNS-639	Actinobacteria	Bacteria	NZ_KB906856.1	470577	264366	265676	existing	265771	267735	existing	non-existing	non-existing	non-existing	non-existing	non-existing	-	-	-	-	-	-	-	-	-	-
Nocardiopsis sp. CNT312	Actinobacteria	Bacteria	NZ_AZXF01000019.1	148299	31052	32521	existing	33747	34508	existing	non-existing	non-existing	non-existing	non-existing	non-existing	-	-	-	-	-	-	-	-	-	-
Nocardiopsis synnemataformans DSM 44143	Actinobacteria	Bacteria	NZ_ANAW01000008.1	123150	64041	65459	existing	62060	62815	existing	non-existing	non-existing	non-existing	non-existing	non-existing	-	-	-	-	-	-	-	-	-	-
Nodosilinea nodulosa PCC 7104	Cyanobacteria	Bacteria	NZ_JH976537.1	6098684	2043699	2045105	existing	2040978	2041613	existing	non-existing	non-existing	non-existing	existing	existing	-	-	-	-	-	-	2051972	2054068	2048266-2040981	2050200-2042822
Nodularia sp. NIES-3585	Cyanobacteria	Bacteria	NZ_BDUB01000001.1	5482519	4456045	4457463	existing	4458860	4459705	existing	non-existing	non-existing	non-existing	existing	existing	-	-	-	-	-	-	4443941	4444612	4447631	4449577
Nodularia spumigena CCY9414	Cyanobacteria	Bacteria	NZ_CP007203.1	5462271	208803	210239	existing	206572	208539	existing	non-existing	non-existing	non-existing	existing	existing	-	-	-	-	-	-	217857	218528	214507	216453
Nodularia spumigena CENA596	Cyanobacteria	Bacteria	NZ_LWAJ01000140.1	23236	13334	14767	existing	10477	12444	existing	non-existing	non-existing	non-existing	existing	existing	-	-	-	-	-	-	22321	22992	19016-10492	20962-12459
Nodularia spumigena UHCC 0039	Cyanobacteria	Bacteria	NZ_CP020114.1	5294286	3594015	3595451	existing	3595715	3597682	existing	non-existing	non-existing	non-existing	existing	existing	-	-	-	-	-	-	3585779	3586450	3587794	3589740
Nonomuraea sp. ATCC 39727 isolate nono1	Actinobacteria	Bacteria	LT559118.1	11850240	11523739	11525064	existing	11521677	11522411	existing	non-existing	non-existing	non-existing	non-existing	non-existing	-	-	-	-	-	-	-	-	-	-
Nostoc calcicola FACHB-389	Cyanobacteria	Bacteria	NZ_MRBZ01000041.1	59532	4131	5573	existing	514	2484	existing	non-existing	non-existing	non-existing	existing	existing	-	-	-	-	-	-	12302	13627	9444-529	11390-2499
Nostoc commune HK-02	Cyanobacteria	Bacteria	AP018326.1	7150659	4376898	4378256	existing	4374605	4376572	existing	non-existing	non-existing	non-existing	existing	existing	-	-	-	-	-	-	4386547	4387218	4383472-4375817	4385418-4376587
Nostoc commune NIES-4072	Cyanobacteria	Bacteria	NZ_BDUD01000001.1	7147507	5840320	5841678	existing	5842004	5843971	existing	non-existing	non-existing	non-existing	existing	existing	-	-	-	-	-	-	5831358	5832029	5833158	5835104
Nostoc cycadae WK-1	Cyanobacteria	Bacteria	NZ_DF978440.1	106488	47349	48701	existing	49641	51611	existing	non-existing	non-existing	non-existing	non-existing	non-existing	-	-	-	-	-	-	-	-	-	-
Nostoc flagelliforme CCNUN1	Cyanobacteria	Bacteria	NZ_CP024785.1	8363872	6029327	6030727	existing	6026890	6028857	existing	non-existing	non-existing	non-existing	existing	existing	-	-	-	-	-	-	6060765	6061520	6036526	6038472
Nostoc linckia NIES-25	Cyanobacteria	Bacteria	NZ_AP018222.1	6452482	4513332	4514774	existing	4515707	4516621	existing	non-existing	non-existing	non-existing	existing	existing	-	-	-	-	-	-	4505373	4506707	4507300	4509246
Nostoc linckia z1	Cyanobacteria	Bacteria	NZ_LAGX01000099.1	27803	16564	17916	existing	13637	15607	existing	non-existing	non-existing	non-existing	existing	existing	-	-	-	-	-	-	26176	27510	23552	25498
Nostoc linckia z13	Cyanobacteria	Bacteria	NZ_LAHF01000095.1	27661	16437	17789	existing	13510	15480	existing	non-existing	non-existing	non-existing	existing	existing	-	-	-	-	-	-	26049	27383	23425	25371
Nostoc linckia z14	Cyanobacteria	Bacteria	NZ_LAHG01000110.1	30370	19138	20490	existing	16211	18181	existing	non-existing	non-existing	non-existing	existing	existing	-	-	-	-	-	-	28750	30084	26126	28072
Nostoc linckia z16	Cyanobacteria	Bacteria	NZ_LAHI01000082.1	37867	16469	17821	existing	13542	15512	existing	non-existing	non-existing	non-existing	existing	existing	-	-	-	-	-	-	26081	27415	23457	25403
Nostoc linckia z18	Cyanobacteria	Bacteria	NZ_LAHJ01000103.1	28193	16969	18321	existing	14042	16012	existing	non-existing	non-existing	non-existing	existing	existing	-	-	-	-	-	-	26581	27915	23957	25903
Nostoc linckia z2	Cyanobacteria	Bacteria	NZ_LAGY01000061.1	52929	16541	17893	existing	13614	15584	existing	non-existing	non-existing	non-existing	existing	existing	-	-	-	-	-	-	26153	27487	23529	25475
Nostoc linckia z3	Cyanobacteria	Bacteria	NZ_LAGZ01000042.1	124723	88345	89697	existing	85418	87388	existing	non-existing	non-existing	non-existing	existing	existing	-	-	-	-	-	-	97957	99291	95333	97279
Nostoc linckia z4	Cyanobacteria	Bacteria	NZ_LAHA01000054.1	52916	16509	17861	existing	13582	15552	existing	non-existing	non-existing	non-existing	existing	existing	-	-	-	-	-	-	26121	27455	23497	25443
Nostoc linckia z6	Cyanobacteria	Bacteria	NZ_LAHB01000016.1	124606	88230	89582	existing	85303	87273	existing	non-existing	non-existing	non-existing	existing	existing	-	-	-	-	-	-	97842	99176	95218	97164
Nostoc linckia z7	Cyanobacteria	Bacteria	NZ_LAHC01000093.1	31197	16688	18040	existing	13761	15731	existing	non-existing	non-existing	non-existing	existing	existing	-	-	-	-	-	-	26300	27634	23676	25622
Nostoc linckia z8	Cyanobacteria	Bacteria	NZ_LAHD01000110.1	27997	10115	11467	existing	12424	14394	existing	non-existing	non-existing	non-existing	existing	existing	-	-	-	-	-	-	521	1855	2533	4479
Nostoc piscinale CENA21	Cyanobacteria	Bacteria	NZ_CP012036.1	7094556	3289527	3290876	existing	3292414	3294381	existing	non-existing	non-existing	non-existing	non-existing	existing	-	-	-	-	-	-	-	-	3292399	3294366
Nostoc punctiforme PCC 73102	Cyanobacteria	Bacteria	NC_010628.1	8234322	5586528	5587970	existing	5588838	5590805	existing	non-existing	non-existing	non-existing	existing	existing	-	-	-	-	-	-	5576856	5577611	5578758-5588823	5580704-5589713
Nostoc sp. 106C	Cyanobacteria	Bacteria	NZ_MTAW01000062.1	137807	57134	58576	existing	54126	56093	existing	non-existing	non-existing	non-existing	existing	existing	-	-	-	-	-	-	66765	67436	63632	65578
Nostoc sp. CENA543	Cyanobacteria	Bacteria	NZ_CP023278.1	6990729	2191203	2192639	existing	2188852	2190891	existing	non-existing	non-existing	non-existing	non-existing	non-existing	-	-	-	-	-	-	-	-	-	-
Nostoc sp. HK-01	Cyanobacteria	Bacteria	AP018318.1	6494018	3654670	3656022	existing	3651760	3653730	existing	non-existing	non-existing	non-existing	non-existing	non-existing	-	-	-	-	-	-	-	-	-	-
Nostoc sp. KVJ20	Cyanobacteria	Bacteria	NZ_KV757572.1	137964	44837	46219	existing	47470	49437	existing	non-existing	non-existing	non-existing	existing	existing	-	-	-	-	-	-	36815	37483	38652	40598
Nostoc sp. Lobaria pulmonaria (5183) cyanobiont strain 5183	Cyanobacteria	Bacteria	NZ_CP026692.1	7061466	2132875	2134278	existing	2130348	2132393	existing	non-existing	non-existing	non-existing	existing	existing	-	-	-	-	-	-	2141583	2142335	2138464	2140410
Nostoc sp. NIES-4103	Cyanobacteria	Bacteria	NZ_AP018288.1	8419969	4348840	4350198	existing	4351200	4353170	existing	non-existing	non-existing	non-existing	existing	existing	-	-	-	-	-	-	4339999	4341333	4342110-4352541	4344056-4353155
Nostoc sp. PCC 7107	Cyanobacteria	Bacteria	NC_019676.1	6329823	6175296	6176648	existing	6172302	6174272	existing	non-existing	non-existing	non-existing	non-existing	existing	-	-	-	-	-	-	-	-	6172317	6174287
Nostoc sp. PCC 7120	Cyanobacteria	Bacteria	NC_003272.1	6413771	5863687	5865153	existing	5866152	5868122	existing	non-existing	non-existing	non-existing	existing	existing	-	-	-	-	-	-	5855163	5856497	5857010-5866137	5858956-5866967
Nostoc sp. Peltigera membranacea cyanobiont 210A	Cyanobacteria	Bacteria	NZ_NOLJ01000014.1	156818	119799	121274	existing	116745	118715	existing	non-existing	non-existing	non-existing	existing	existing	-	-	-	-	-	-	129036	129791	125932-116760	127878-117419
Nostoc sp. Peltigera membranacea cyanobiont 213	Cyanobacteria	Bacteria	NZ_NOLI01000095.1	31398	8878	10260	existing	11344	13311	existing	non-existing	non-existing	non-existing	existing	existing	-	-	-	-	-	-	201	1535	2025	3971
Nostoc sp. Peltigera membranacea cyanobiont N6	Cyanobacteria	Bacteria	NZ_CP026681.1	8214648	1340890	1342260	existing	1337500	1339467	existing	non-existing	non-existing	non-existing	existing	existing	-	-	-	-	-	-	1352246	1353580	1349810-1337581	1351756-1339482
Nostoc sp. RF31Y	Cyanobacteria	Bacteria	NZ_MTAX01000089.1	580084	380654	382147	existing	378699	379613	existing	non-existing	non-existing	non-existing	existing	existing	-	-	-	-	-	-	388708	389379	385568	387514
Nostoc sp. T09	Cyanobacteria	Bacteria	NZ_MTAV01000185.1	35916	3072	4514	existing	1114	2028	existing	non-existing	non-existing	non-existing	existing	existing	-	-	-	-	-	-	15720	16391	12600	14546
Nostocales cyanobacterium HT-58-2	Cyanobacteria	Bacteria	NZ_CP019636.1	7846907	6395610	6396980	existing	6397219	6399198	existing	non-existing	non-existing	non-existing	existing	existing	-	-	-	-	-	-	6386487	6387818	6388189-6398395	6390135-6399069
Novosphingobium sp. AAP83	Proteobacteria	Bacteria	NZ_LJHY01000065.1	73894	43093	44406	existing	41030	41896	existing	non-existing	non-existing	non-existing	existing	non-existing	-	-	-	-	-	-	35741	37522	-	-
Ochrobactrum pseudogrignonense K8	Proteobacteria	Bacteria	NZ_CP015776.1	1042249	232392	233444	existing	230072	230869	existing	non-existing	non-existing	non-existing	non-existing	non-existing	-	-	-	-	-	-	-	-	-	-
Oleiphilus sp. HI0068	Proteobacteria	Bacteria	NZ_LWFJ01001533.1	5656	876	2228	existing	2351	4324	existing	non-existing	non-existing	non-existing	non-existing	non-existing	-	-	-	-	-	-	-	-	-	-
Oleiphilus sp. HI0123	Proteobacteria	Bacteria	NZ_LWGE01001084.1	9479	2047	3414	existing	2	724	existing	non-existing	non-existing	non-existing	non-existing	existing	-	-	-	-	-	-	-	-	2	1861
Oleispira antarctica RB-8	Proteobacteria	Bacteria	NZ_FO203512.1	4406383	2968584	2969966	existing	2971244	2972086	existing	non-existing	non-existing	non-existing	existing	existing	-	-	-	-	-	-	2980499	2982517	2978225-2970089	2980195-2971006
Oscillatoria nigro-viridis PCC 7112	Cyanobacteria	Bacteria	NC_019729.1	7479014	6726519	6727889	existing	6722862	6724853	existing	non-existing	non-existing	non-existing	existing	existing	-	-	-	-	-	-	6749434	6750738	6747133	6749061
Oscillatoria sp. PCC 10802	Cyanobacteria	Bacteria	NZ_KB235949.1	760651	623197	624555	existing	624764	626728	existing	non-existing	non-existing	non-existing	existing	existing	-	-	-	-	-	-	613592-650573	614914-651661	615579	617513
Oscillospiraceae bacterium VE202-24	Firmicutes	Bacteria	NZ_BAIH01000010.1	47059	39890	41239	existing	37817	38713	existing	non-existing	non-existing	non-existing	non-existing	existing	-	-	-	-	-	-	-	-	37829	39787
Paenibacillus amylolyticus FSL H8-0246	Firmicutes	Bacteria	NZ_MRTJ01000009.1	237658	68018	69457	existing	70714	71460	existing	existing	existing	existing	non-existing	non-existing	83218	84075	80928	82166	75719	80929	-	-	-	-
Paenibacillus mucilaginosus KNP414	Firmicutes	Bacteria	NC_015690.1	8663821	7822179	7823501	existing	7820197	7822146	existing	existing	existing	existing	non-existing	non-existing	7817187	7818254	7815041	7816396	7809844	7815051	-	-	-	-
Paenibacillus odorifer FSL H7-0718	Firmicutes	Bacteria	NZ_MPTP01000002.1	460163	270958	272280	existing	272313	274268	existing	non-existing	non-existing	non-existing	non-existing	non-existing	-	-	-	-	-	-	-	-	-	-
Paenibacillus polymyxa CFSAN034341	Firmicutes	Bacteria	NZ_LYMX01000133.1	273818	229538	230977	existing	232277	232987	existing	existing	existing	existing	non-existing	non-existing	244902	245702	242668	243762	239079-239079-239043	240959-242666-242666	-	-	-	-
Pantoea ananatis GB1	Proteobacteria	Bacteria	NZ_JYGW01000021.1	390450	92175	93578	existing	93727	95703	existing	existing	existing	existing	non-existing	non-existing	104317	105963	102987	104309	97931	103003	-	-	-	-
Pantoea ananatis NS296	Proteobacteria	Bacteria	NZ_LDQX01000015.1	83508	47588	48991	existing	45463	47433	existing	existing	existing	existing	non-existing	non-existing	36813	38405	38432	39763	39747	44546	-	-	-	-
Pantoea ananatis NS303	Proteobacteria	Bacteria	NZ_LDQY01000005.1	196034	160114	161517	existing	157989	159959	existing	existing	existing	existing	non-existing	non-existing	149339	150931	150958	152289	152273	157072	-	-	-	-
Pantoea ananatis NS311	Proteobacteria	Bacteria	NZ_LDQZ01000028.1	83437	34518	35921	existing	36076	38046	existing	existing	existing	existing	non-existing	non-existing	45104	46696	43746	45077	38963	43762	-	-	-	-
Pantoea ananatis PANS 04-2	Proteobacteria	Bacteria	NZ_NMZV01000002.1	707637	342297	343715	existing	340187	342163	existing	existing	existing	existing	non-existing	non-existing	330251	331897	331905	333224	333208	338277	-	-	-	-
Pantoea ananatis RSA47	Proteobacteria	Bacteria	NZ_LDRA01000021.1	102106	66177	67580	existing	64052	66022	existing	existing	existing	existing	non-existing	non-existing	55402	56994	57021	58352	58336	63135	-	-	-	-
Pantoea ananatis YJ76	Proteobacteria	Bacteria	NZ_CP022427.1	4671616	2810719	2812122	existing	2812277	2814247	existing	existing	existing	existing	non-existing	non-existing	2822874	2824520	2821544	2822866	2816479	2821560	-	-	-	-
Pantoea rwandensis LMG 26275	Proteobacteria	Bacteria	NZ_MLFR01000015.1	124683	57589	58992	existing	60343	61116	existing	existing	existing	existing	non-existing	non-existing	69937	71580	68610	69929	63563	68626	-	-	-	-
Pantoea sp. VS1	Proteobacteria	Bacteria	NZ_NHZE01000030.1	48506	2214	3617	existing	3772	5742	existing	existing	existing	existing	non-existing	non-existing	14659	16305	13329	14651	8264	13345	-	-	-	-
Papillibacter cinnamivorans DSM 12816	Firmicutes	Bacteria	NZ_FWXW01000004.1	348713	148476	149798	existing	151178	151891	existing	non-existing	non-existing	non-existing	non-existing	non-existing	-	-	-	-	-	-	-	-	-	-
Parabacteroides goldsteinii DSM 19448 = WAL 12034	Bacteroidetes	Bacteria	NZ_KQ033912.1	3531919	3083311	3084624	existing	3081209	3082069	existing	non-existing	non-existing	non-existing	non-existing	existing	-	-	-	-	-	-	-	-	3081230	3083284
Paraburkholderia caryophylli Ballard 720	Proteobacteria	Bacteria	NZ_PNXZ01000019.1	155078	60606	62048	existing	63361	64152	existing	non-existing	non-existing	non-existing	non-existing	non-existing	-	-	-	-	-	-	-	-	-	-
Paraburkholderia heleia NBRC 101817	Proteobacteria	Bacteria	NZ_BBJH01000017.1	95117	90012	91058	existing	92579	93367	existing	non-existing	non-existing	non-existing	non-existing	existing	-	-	-	-	-	-	-	-	91310	93325
Parafilimonas terrae DSM 28286	Bacteroidetes	Bacteria	NZ_FOXQ01000005.1	334504	16594	17799	existing	19026	19847	existing	non-existing	non-existing	non-existing	non-existing	non-existing	-	-	-	-	-	-	-	-	-	-
Parageobacillus genomosp. 1 NUB3621 isolate 9A5	Firmicutes	Bacteria	NZ_CM002692.1	3622385	2135415	2136737	existing	2136751	2138754	existing	non-existing	non-existing	non-existing	non-existing	non-existing	-	-	-	-	-	-	-	-	-	-
Paraglaciecola hydrolytica S66	Proteobacteria	Bacteria	NZ_LSNE01000003.1	1271461	93098	94543	existing	91029	92990	existing	existing	existing	existing	non-existing	existing	79342	80946	80994	82295	82279	87363	-	-	91080	92990
Paraglaciecola psychrophila 170	Proteobacteria	Bacteria	NC_020514.1	5413691	4568922	4570367	existing	4570475	4572454	existing	existing	existing	existing	non-existing	non-existing	4581601	4583211	4580287	4581594	4575207	4580303	-	-	-	-
Pararheinheimera mesophila IITR-13	Proteobacteria	Bacteria	NZ_LAVS01000007.1	117876	14172	15545	existing	11987	12796	existing	existing	existing	existing	non-existing	existing	1969	3570	3579	4883	4867	9927	-	-	12020	13957
Pectobacterium carotovorum subsp. brasiliense YC D52	Proteobacteria	Bacteria	NZ_JUJC01000001.1	975379	211408	212826	existing	209298	211268	existing	non-existing	non-existing	non-existing	non-existing	non-existing	-	-	-	-	-	-	-	-	-	-
Pectobacterium carotovorum subsp. odoriferum Q115	Proteobacteria	Bacteria	NZ_MTAL01000001.1	640156	213407	214810	existing	211282	213252	existing	existing	existing	existing	non-existing	non-existing	201117	202763	202771	204090	204074	209152	-	-	-	-
Pectobacterium carotovorum subsp. odoriferum Q142	Proteobacteria	Bacteria	NZ_MTAO01000001.1	640118	213411	214814	existing	211286	213256	existing	existing	existing	existing	non-existing	non-existing	201121	202767	202775	204094	204078	209156	-	-	-	-
Pectobacterium carotovorum subsp. odoriferum Q166	Proteobacteria	Bacteria	NZ_MTAP01000001.1	640026	213402	214805	existing	211277	213247	existing	existing	existing	existing	non-existing	non-existing	201112	202758	202766	204085	204069	209147	-	-	-	-
Pectobacterium parmentieri PB20	Proteobacteria	Bacteria	NZ_PDDJ01000018.1	71611	55570	56973	existing	53445	55415	existing	existing	existing	existing	non-existing	non-existing	43302	44948	44956	46275	46259	51337	-	-	-	-
Pedobacter ginsenosidimutans KACC 14530	Bacteroidetes	Bacteria	NZ_LMZQ01000001.1	652577	86524	87627	existing	84189	84845	existing	non-existing	non-existing	non-existing	non-existing	non-existing	-	-	-	-	-	-	-	-	-	-
Pedobacter suwonensis DSM 18130	Bacteroidetes	Bacteria	NZ_FOJM01000019.1	133470	115909	117093	existing	118221	119183	existing	non-existing	non-existing	non-existing	existing	non-existing	-	-	-	-	-	-	122761	124752	-	-
Phormidium ambiguum IAM M-71	Cyanobacteria	Bacteria	NZ_MRCE01000014.1	200612	55614	57053	existing	57380	58306	existing	non-existing	non-existing	non-existing	existing	existing	-	-	-	-	-	-	45084	46415	46727-57380	48664-58093
Photobacterium angustum ATCC 25915	Proteobacteria	Bacteria	NZ_JZSO01000010.1	183096	38243	39295	existing	35769	36623	existing	existing	existing	existing	non-existing	non-existing	21494	23086	23113	24438	24422	29491	-	-	-	-
Photobacterium angustum ATCC 33977	Proteobacteria	Bacteria	NZ_JZSN01000004.1	370362	41159	42859	existing	39081	41093	existing	existing	existing	existing	non-existing	non-existing	27102	28667	28732	30012	29996	35083	-	-	-	-
Photobacterium gaetbulicola DSM 26887	Proteobacteria	Bacteria	NZ_PYME01000009.1	211130	18407	19900	existing	19966	21948	existing	existing	existing	existing	non-existing	non-existing	30768	32339	29409	30686	24263	29425	-	-	-	-
Photobacterium gaetbulicola Gung47	Proteobacteria	Bacteria	NZ_CP005974.1	3856884	3520581	3522074	existing	3522140	3524122	existing	existing	existing	existing	non-existing	non-existing	3532942	3534513	3531583	3532860	3526437	3531599	-	-	-	-
Photobacterium iliopiscarium ATCC 51760	Proteobacteria	Bacteria	NZ_PYOO01000008.1	167200	83755	85233	existing	81377	82144	existing	existing	existing	existing	non-existing	existing	70841	72433	72471	73748	73732	77583	-	-	81386	83320
Photobacterium iliopiscarium NCIMB 13355	Proteobacteria	Bacteria	NZ_PYLU01000003.1	318206	114878	116356	existing	112500	113267	existing	existing	existing	existing	non-existing	existing	101964	103556	103594	104871	104855	108706	-	-	112509	114443
Photobacterium kishitanii FS-7.2	Proteobacteria	Bacteria	NZ_PYNF01000006.1	228542	147468	148946	existing	150557	151324	existing	existing	existing	existing	non-existing	existing	158289	159881	156974	158257	153175	156990	-	-	149381	151315
Photobacterium leiognathi subsp. mandapamensis Res.4.1	Proteobacteria	Bacteria	NZ_PYNS01000017.1	103501	66079	67533	existing	64006	64860	existing	existing	existing	existing	non-existing	non-existing	49562	51166	51193	52518	52502	57571	-	-	-	-
Photobacterium phosphoreum ANT220	Proteobacteria	Bacteria	HG964433.1	1660703	5792	7240	existing	3715	4503	existing	non-existing	non-existing	non-existing	non-existing	non-existing	-	-	-	-	-	-	-	-	-	-
Photobacterium phosphoreum ANT-2200	Proteobacteria	Bacteria	NZ_LN794353.1	1661466	1517307	1518755	existing	1515230	1516018	existing	existing	existing	existing	non-existing	non-existing	1503140	1504741	1504800	1506092	1506076	1511253	-	-	-	-
Photobacterium phosphoreum FS-3.2	Proteobacteria	Bacteria	NZ_PYMU01000006.1	130225	2981	4672	existing	903	2915	existing	non-existing	non-existing	non-existing	non-existing	non-existing	-	-	-	-	-	-	-	-	-	-
Photobacterium phosphoreum FS-5.1	Proteobacteria	Bacteria	NZ_PYMR01000009.1	73701	60636	62336	existing	62402	64414	existing	existing	existing	existing	non-existing	non-existing	71335	72924	69993	71288	64943	70009	-	-	-	-
Photobacterium proteolyticum 13-12 C2033	Proteobacteria	Bacteria	NZ_MJIL01000048.1	240128	17496	18941	existing	19047	21032	existing	existing	existing	existing	non-existing	non-existing	30878	32473	29538	30827	24782	29554	-	-	-	-
Photobacterium sp. CECT 9190	Proteobacteria	Bacteria	NZ_FYAK01000002.1	933437	470018	471496	existing	473107	473874	existing	existing	existing	existing	non-existing	existing	480839	482431	479524	480807	475749	479540	-	-	471931	473865
Photorhabdus khanii NC19	Proteobacteria	Bacteria	NZ_AYSJ01000004.1	562450	288854	290257	existing	290412	292382	existing	existing	existing	existing	non-existing	non-existing	301943	303589	300613	301935	295560	300629	-	-	-	-
Photorhabdus luminescens LN2	Proteobacteria	Bacteria	NZ_JQOC01000009.1	183431	68588	69991	existing	70146	72116	existing	existing	existing	existing	non-existing	non-existing	83852	85489	82512	83819	77441	82528	-	-	-	-
Photorhabdus temperata Hm	Proteobacteria	Bacteria	NZ_MBJU01000096.1	53854	24577	25980	existing	22452	24422	existing	existing	existing	existing	non-existing	non-existing	11245	12891	12899	14221	14205	19274	-	-	-	-
Planktothrix agardhii 7805	Cyanobacteria	Bacteria	LO018304.1	4700732	958013	959407	existing	955757	956611	existing	non-existing	non-existing	non-existing	non-existing	non-existing	-	-	-	-	-	-	-	-	-	-
Planktothrix agardhii NIES-204	Cyanobacteria	Bacteria	AP017991.1	4780238	4410334	4411728	existing	4413006	4413860	existing	non-existing	non-existing	non-existing	non-existing	non-existing	-	-	-	-	-	-	-	-	-	-
Planktothrix agardhii NIVA-CYA 126/8	Cyanobacteria	Bacteria	NZ_CM002803.1	4785602	2733518	2734909	existing	2731386	2732240	existing	non-existing	non-existing	non-existing	non-existing	non-existing	-	-	-	-	-	-	-	-	-	-
Planktothrix agardhii NIVA-CYA 15	Cyanobacteria	Bacteria	NZ_KE734695.1	1691494	1068435	1069829	existing	1070113	1072095	existing	non-existing	non-existing	non-existing	non-existing	non-existing	-	-	-	-	-	-	-	-	-	-
Planktothrix agardhii NIVA-CYA 34	Cyanobacteria	Bacteria	NZ_AVFT01000033.1	49674	20691	22082	existing	23486	24340	existing	non-existing	non-existing	non-existing	non-existing	non-existing	-	-	-	-	-	-	-	-	-	-
Planktothrix mougeotii NIVA-CYA 405	Cyanobacteria	Bacteria	NZ_KE734705.1	1754733	1166620	1168011	existing	1169415	1170269	existing	non-existing	non-existing	non-existing	non-existing	non-existing	-	-	-	-	-	-	-	-	-	-
Planktothrix prolifica NIVA-CYA 406	Cyanobacteria	Bacteria	NZ_KE734710.1	5468900	4174432	4175826	existing	4172166	4174148	existing	non-existing	non-existing	non-existing	non-existing	non-existing	-	-	-	-	-	-	-	-	-	-
Planktothrix prolifica NIVA-CYA 540	Cyanobacteria	Bacteria	NZ_KE734720.1	5502793	4333410	4334801	existing	4331152	4332006	existing	non-existing	non-existing	non-existing	non-existing	non-existing	-	-	-	-	-	-	-	-	-	-
Planktothrix prolifica NIVA-CYA 98	Cyanobacteria	Bacteria	NZ_KE734738.1	5441962	1290472	1291866	existing	1292150	1294132	existing	non-existing	non-existing	non-existing	non-existing	non-existing	-	-	-	-	-	-	-	-	-	-
Planktothrix rubescens 7821	Cyanobacteria	Bacteria	NZ_LN887835.1	1293269	1272147	1273541	existing	1273825	1275807	existing	non-existing	non-existing	non-existing	non-existing	non-existing	-	-	-	-	-	-	-	-	-	-
Planktothrix rubescens NIVA-CYA 407	Cyanobacteria	Bacteria	NZ_KE734718.1	2237148	593256	594647	existing	596059	596913	existing	non-existing	non-existing	non-existing	non-existing	non-existing	-	-	-	-	-	-	-	-	-	-
Planktothrix serta PCC 8927 isolate BBR_PRJEB10992	Cyanobacteria	Bacteria	NZ_LN886365.1	277021	46543	47934	existing	48103	50070	existing	non-existing	non-existing	non-existing	non-existing	non-existing	-	-	-	-	-	-	-	-	-	-
Planktothrix tepida PCC 9214 isolate BBR_PRJEB10993	Cyanobacteria	Bacteria	NZ_LN889764.1	325969	27102	28517	existing	24898	26865	existing	non-existing	non-existing	non-existing	existing	existing	-	-	-	-	-	-	42568	43236	44234	46174
Planococcus maritimus SAMP	Firmicutes	Bacteria	NZ_MINM01000011.1	2065493	1728127	1729158	existing	1730871	1731650	existing	existing	existing	existing	non-existing	existing	1724480-1724891-1724531	1726072-1726150-1726150	1723040	1723885	1719163	1723014	-	-	1715311	1717275
Planomicrobium glaciei UCD-HAM	Firmicutes	Bacteria	NZ_LGAF01000035.1	19466	13237	14178	existing	15980	16759	existing	existing	existing	existing	non-existing	existing	9624	11210	8133	8990	4466	8077	-	-	251	2212
Planomicrobium okeanokoites Marseille-P2029	Firmicutes	Bacteria	NZ_FWYH01000010.1	2142662	395098	395991	existing	392468	393217	existing	existing	non-existing	existing	non-existing	existing	398044-398044-397999	399561-399636-399585	-	-	401147-401666-401138	404749-404683-404683	-	-	406902	408863
Pontibacter indicus LP100	Bacteroidetes	Bacteria	NZ_FTPP01000001.1	2015371	1219032	1220282	existing	1216976	1217683	existing	non-existing	non-existing	non-existing	non-existing	existing	-	-	-	-	-	-	-	-	1217015	1218985
Porphyrobacter sp. HL-46	Proteobacteria	Bacteria	NZ_JQMU01000001.1	3006943	1163236	1164549	existing	1165743	1166651	existing	non-existing	non-existing	non-existing	existing	non-existing	-	-	-	-	-	-	1169948	1171729	-	-
Porphyrobacter sp. TH134	Proteobacteria	Bacteria	NZ_PKRO01000037.1	28142	12687	14048	existing	14131	16119	existing	non-existing	non-existing	non-existing	existing	existing	-	-	-	-	-	-	21493	23352	14131	16047
Proteus mirabilis 1166_PMIR	Proteobacteria	Bacteria	NZ_JWAP01000047.1	118642	66524	67921	existing	64417	66387	existing	existing	existing	existing	non-existing	non-existing	54279	55925	55933	57252	57236	62311	-	-	-	-
Proteus mirabilis 1293_PMIR	Proteobacteria	Bacteria	NZ_JVVD01000061.1	118654	66530	67927	existing	64423	66393	existing	existing	existing	existing	non-existing	non-existing	54285	55931	55939	57258	57242	62317	-	-	-	-
Proteus mirabilis 1313_PMIR	Proteobacteria	Bacteria	NZ_JVUE01000059.1	105045	52791	54188	existing	50684	52654	existing	existing	existing	existing	non-existing	non-existing	40546	42192	42200	43519	43503	48578	-	-	-	-
Pseudaestuariivita atlantica 22II-S11-z3	Proteobacteria	Bacteria	NZ_AQQZ01000036.1	4923	4348	4917	existing	2402	3058	existing	non-existing	non-existing	non-existing	non-existing	existing	-	-	-	-	-	-	-	-	2432	4306
Pseudanabaena sp. BC1403	Cyanobacteria	Bacteria	NZ_PDDM01000002.1	322378	235062	236492	existing	232894	233664	existing	non-existing	non-existing	non-existing	existing	existing	-	-	-	-	-	-	243933	246032	241741	243681
Pseudoalteromonas carrageenovora IAM 12662 ATCC43555T	Proteobacteria	Bacteria	NZ_LT965929.1	820350	102145	103581	existing	100139	101029	existing	non-existing	non-existing	non-existing	non-existing	non-existing	-	-	-	-	-	-	-	-	-	-
Pseudoalteromonas espejiana ATCC 29659	Proteobacteria	Bacteria	NZ_CP011029.1	779695	98844	100277	existing	100391	102373	existing	existing	existing	existing	non-existing	non-existing	111293	112876	109985	111277	104962	110001	-	-	-	-
Pseudoalteromonas luteoviolacea H33	Proteobacteria	Bacteria	NZ_AUXZ01000057.1	146753	19326	20828	existing	20879	22861	existing	existing	existing	existing	non-existing	non-existing	32228	33814	30917	32179	25864	30933	-	-	-	-
Pseudoalteromonas porphyrae UCD-SED14	Proteobacteria	Bacteria	NZ_LHPH01000001.1	458893	243629	245062	existing	245176	247161	existing	existing	existing	existing	non-existing	non-existing	256124	257710	254816	256108	249796	254832	-	-	-	-
Pseudoalteromonas rubra DSM 6842 ATCC 29570	Proteobacteria	Bacteria	NZ_AHCD02000170.1	282342	160222	161718	existing	158135	160120	existing	existing	existing	existing	non-existing	non-existing	144446	146017	146239	147369	147353	151261	-	-	-	-
Pseudoalteromonas ruthenica S3137	Proteobacteria	Bacteria	NZ_JXXZ01000006.1	514119	7626	9065	existing	9179	11164	existing	existing	existing	existing	existing	existing	23644	25242	22336	23634	17301	22352	14455	16365	9179-12262	11095-14202
Pseudoalteromonas ruthenica S3258	Proteobacteria	Bacteria	NZ_JXXY01000015.1	481029	471965	473404	existing	469866	471851	existing	existing	existing	existing	existing	existing	455788	457386	457396	458694	458678	463729	464665	466575	469935-466828	471851-468768
Pseudoalteromonas shioyasakiensis JCM 18891 PASHI_S14	Proteobacteria	Bacteria	NZ_LRUE01000014.1	431148	148031	149464	existing	145932	147917	existing	existing	existing	existing	existing	existing	129655	131238	131254	132546	132530	137578	143307	144725	138040-146001	139935-147917
Pseudoalteromonas sp. H103	Proteobacteria	Bacteria	NZ_LOFG01000021.1	220996	119788	121221	existing	117689	119674	existing	existing	existing	existing	non-existing	non-existing	104687	106270	106286	107578	107562	112598	-	-	-	-
Pseudoalteromonas sp. P1-26	Proteobacteria	Bacteria	NZ_LKDX01000044.1	31657	8356	9789	existing	9903	11888	existing	existing	existing	existing	non-existing	existing	22429	24012	21121	22413	17352	21137	-	-	9903	11819
Pseudoalteromonas sp. P1-30	Proteobacteria	Bacteria	NZ_LKBC01000001.1	791192	752801	754249	existing	750795	752723	existing	non-existing	non-existing	non-existing	non-existing	non-existing	-	-	-	-	-	-	-	-	-	-
Pseudoalteromonas sp. UCD-33C	Proteobacteria	Bacteria	NZ_LJTB01000008.1	149163	44946	46379	existing	42847	44832	existing	existing	existing	existing	non-existing	existing	30121	31704	31720	33012	32996	38041	-	-	42916	44832
Pseudomonas aeruginosa 2325	Proteobacteria	Bacteria	NZ_NIOO01000033.1	614849	461370	462710	existing	464126	464752	existing	non-existing	non-existing	non-existing	non-existing	non-existing	-	-	-	-	-	-	-	-	-	-
Pseudomonas aeruginosa AR_0359	Proteobacteria	Bacteria	NZ_PSQS01000003.1	6935329	6145967	6147307	existing	6143925	6144551	existing	non-existing	non-existing	non-existing	non-existing	non-existing	-	-	-	-	-	-	-	-	-	-
Pseudomonas aeruginosa AZPAE14856	Proteobacteria	Bacteria	NZ_JTUG01000061.1	56326	44473	45861	existing	42392	43258	existing	non-existing	non-existing	non-existing	non-existing	existing	-	-	-	-	-	-	-	-	42404	44383
Pseudomonas aeruginosa AZPAE14916	Proteobacteria	Bacteria	NZ_JTRZ01000009.1	404176	144069	145520	existing	142051	142833	existing	non-existing	non-existing	non-existing	existing	existing	-	-	-	-	-	-	133580	135583	131384	133345
Pseudomonas aeruginosa AZPAE14928	Proteobacteria	Bacteria	NZ_JTRN01000016.1	399127	139003	140454	existing	136985	137767	existing	non-existing	non-existing	non-existing	existing	existing	-	-	-	-	-	-	128514	130517	126318	128279
Pseudomonas aeruginosa AZPAE14934	Proteobacteria	Bacteria	NZ_JTRH01000012.1	576036	316225	317685	existing	314150	315013	existing	non-existing	non-existing	non-existing	non-existing	non-existing	-	-	-	-	-	-	-	-	-	-
Pseudomonas aeruginosa AZPAE15030	Proteobacteria	Bacteria	NZ_JTNQ01000047.1	190868	125090	126430	existing	127846	128472	existing	non-existing	non-existing	non-existing	non-existing	non-existing	-	-	-	-	-	-	-	-	-	-
Pseudomonas aeruginosa AZPAE15062	Proteobacteria	Bacteria	NZ_JTMK01000008.1	158936	18919	20253	existing	16871	17527	existing	non-existing	non-existing	non-existing	non-existing	existing	-	-	-	-	-	-	-	-	14023-18194	16008-18772
Pseudomonas aeruginosa BL06	Proteobacteria	Bacteria	NZ_KI518915.1	2400255	1752134	1753474	existing	1754890	1755516	existing	non-existing	non-existing	non-existing	non-existing	non-existing	-	-	-	-	-	-	-	-	-	-
Pseudomonas aeruginosa BL11	Proteobacteria	Bacteria	NZ_KI518875.1	3484238	2590746	2592086	existing	2593502	2594128	existing	non-existing	non-existing	non-existing	non-existing	non-existing	-	-	-	-	-	-	-	-	-	-
Pseudomonas aeruginosa CF614	Proteobacteria	Bacteria	NZ_KI518656.1	3068035	551991	553331	existing	549949	550575	existing	non-existing	non-existing	non-existing	non-existing	non-existing	-	-	-	-	-	-	-	-	-	-
Pseudomonas aeruginosa EML528	Proteobacteria	Bacteria	NZ_LFXS01000014.1	570512	178440	179888	existing	179915	181906	existing	non-existing	non-existing	non-existing	non-existing	existing	-	-	-	-	-	-	-	-	179915	181894
Pseudomonas aeruginosa env104	Proteobacteria	Bacteria	NZ_NRAX01000002.1	264717	17326	18756	existing	15374	16147	existing	non-existing	non-existing	non-existing	non-existing	non-existing	-	-	-	-	-	-	-	-	-	-
Pseudomonas aeruginosa env105	Proteobacteria	Bacteria	NZ_NRGK01000008.1	219209	58432	59862	existing	61041	61814	existing	non-existing	non-existing	non-existing	non-existing	non-existing	-	-	-	-	-	-	-	-	-	-
Pseudomonas aeruginosa env109b	Proteobacteria	Bacteria	NZ_NRAU01000005.1	435594	81468	82508	existing	84025	84828	existing	non-existing	non-existing	non-existing	non-existing	existing	-	-	-	-	-	-	-	-	82750	84726
Pseudomonas aeruginosa env110a	Proteobacteria	Bacteria	NZ_NRAT01000029.1	103482	20975	22015	existing	18655	19458	existing	non-existing	non-existing	non-existing	non-existing	existing	-	-	-	-	-	-	-	-	18757	20733
Pseudomonas aeruginosa env110b	Proteobacteria	Bacteria	NZ_NRGJ01000005.1	282281	81468	82508	existing	84025	84828	existing	non-existing	non-existing	non-existing	non-existing	existing	-	-	-	-	-	-	-	-	82750	84726
Pseudomonas aeruginosa ET02	Proteobacteria	Bacteria	NZ_LYLY01000035.1	290726	90932	91972	existing	93489	94292	existing	non-existing	non-existing	non-existing	non-existing	existing	-	-	-	-	-	-	-	-	92214	94190
Pseudomonas aeruginosa HIAE_PA09 2c	Proteobacteria	Bacteria	NZ_QBEN01000002.1	605858	161996	163336	existing	164752	165378	existing	non-existing	non-existing	non-existing	non-existing	non-existing	-	-	-	-	-	-	-	-	-	-
Pseudomonas aeruginosa PA34	Proteobacteria	Bacteria	NZ_PDLR01000006.1	1682555	317501	318961	existing	315426	316289	existing	non-existing	non-existing	non-existing	non-existing	non-existing	-	-	-	-	-	-	-	-	-	-
Pseudomonas aeruginosa Pae100	Proteobacteria	Bacteria	NZ_NKYC01000025.1	93062	72530	73864	existing	75256	75912	existing	non-existing	non-existing	non-existing	non-existing	existing	-	-	-	-	-	-	-	-	76775-74011	78760-74589
Pseudomonas aeruginosa Pae102	Proteobacteria	Bacteria	NZ_NKYB01000035.1	71341	50858	52192	existing	53584	54240	existing	non-existing	non-existing	non-existing	non-existing	existing	-	-	-	-	-	-	-	-	55103-52339	57088-52917
Pseudomonas aeruginosa Pae110	Proteobacteria	Bacteria	NZ_NKYA01000029.1	76774	19199	20533	existing	17151	17807	existing	non-existing	non-existing	non-existing	non-existing	existing	-	-	-	-	-	-	-	-	14303-18474	16288-19052
Pseudomonas aeruginosa WH-SGI-V-07490	Proteobacteria	Bacteria	NZ_LLPW01000020.1	36648	29556	30896	existing	32090	32938	existing	non-existing	non-existing	non-existing	non-existing	non-existing	-	-	-	-	-	-	-	-	-	-
Pseudomonas aeruginosa WH-SGI-V-07620	Proteobacteria	Bacteria	NZ_LLQR01000001.1	896752	535188	536618	existing	537797	538570	existing	non-existing	non-existing	non-existing	non-existing	non-existing	-	-	-	-	-	-	-	-	-	-
Pseudomonas aeruginosa WH-SGI-V-07707	Proteobacteria	Bacteria	NZ_LLTB01000034.1	485408	89367	90407	existing	91924	92727	existing	non-existing	non-existing	non-existing	non-existing	existing	-	-	-	-	-	-	-	-	90649	92625
Pseudomonas congelans RMX815.1a	Proteobacteria	Bacteria	NZ_NQXZ01000002.1	113516	54731	56098	existing	52650	54641	existing	non-existing	non-existing	non-existing	non-existing	non-existing	-	-	-	-	-	-	-	-	-	-
Pseudomonas fluorescens et76	Proteobacteria	Bacteria	NZ_LNAB02000001.1	1444240	347105	348520	existing	345072	347063	existing	non-existing	non-existing	non-existing	non-existing	non-existing	-	-	-	-	-	-	-	-	-	-
Pseudomonas fluorescens Pf0-1	Proteobacteria	Bacteria	NC_007492.2	6438405	866466	867896	existing	869165	869848	existing	non-existing	non-existing	non-existing	non-existing	non-existing	-	-	-	-	-	-	-	-	-	-
Pseudomonas mediterranea CFBP5444	Proteobacteria	Bacteria	NZ_LIHG01000044.1	76732	4167	5582	existing	5624	7615	existing	non-existing	non-existing	non-existing	non-existing	existing	-	-	-	-	-	-	-	-	5624	7564
Pseudomonas mediterranea TEIC1105	Proteobacteria	Bacteria	NZ_LIGN01000017.1	391312	318746	320161	existing	320203	322194	existing	non-existing	non-existing	non-existing	non-existing	existing	-	-	-	-	-	-	-	-	320203	322143
Pseudomonas panipatensis CCM 7469	Proteobacteria	Bacteria	NZ_FNDS01000004.1	488101	3679	5082	existing	5231	7207	existing	existing	existing	existing	non-existing	non-existing	14098	15717	12778	14091	7719	12794	-	-	-	-
Pseudomonas protegens BNJ-SS-45	Proteobacteria	Bacteria	NZ_PYJM01000002.1	1465274	302533	303921	existing	300452	302443	existing	non-existing	non-existing	non-existing	non-existing	non-existing	-	-	-	-	-	-	-	-	-	-
Pseudomonas psychrotolerans DSM 15758	Proteobacteria	Bacteria	NZ_FMWB01000008.1	294701	289666	291024	existing	287633	288406	existing	non-existing	non-existing	non-existing	non-existing	non-existing	-	-	-	-	-	-	-	-	-	-
Pseudomonas psychrotolerans SB8	Proteobacteria	Bacteria	NZ_LDSZ01000029.1	110659	102716	104074	existing	105337	106107	existing	non-existing	non-existing	non-existing	non-existing	non-existing	-	-	-	-	-	-	-	-	-	-
Pseudomonas sp. DR 5-09	Proteobacteria	Bacteria	NZ_CP011566.1	6427864	2216418	2217785	existing	2214337	2215185	existing	non-existing	non-existing	non-existing	non-existing	non-existing	-	-	-	-	-	-	-	-	-	-
Pseudomonas sp. GM16	Proteobacteria	Bacteria	NZ_AKJV01000045.1	142039	13859	15274	existing	11826	13817	existing	non-existing	non-existing	non-existing	existing	existing	-	-	-	-	-	-	6540	8492	8727-11877	10688-13817
Pseudomonas sp. GM24	Proteobacteria	Bacteria	NZ_AKJR01000016.1	99485	20232	21647	existing	18199	20190	existing	non-existing	non-existing	non-existing	existing	existing	-	-	-	-	-	-	12913	14865	15100-18250	17061-20190
Pseudomonas sp. GV047	Proteobacteria	Bacteria	NZ_QCWA01000008.1	273015	240660	242075	existing	238537	240510	existing	non-existing	non-existing	non-existing	non-existing	existing	-	-	-	-	-	-	-	-	232273-239926	234285-240510
Pseudomonas sp. HMSC066B03	Proteobacteria	Bacteria	NZ_KV807349.1	511278	491182	492516	existing	493908	494564	existing	non-existing	non-existing	non-existing	non-existing	existing	-	-	-	-	-	-	-	-	495427-492663	497412-493241
Pseudomonas sp. K2I15	Proteobacteria	Bacteria	NZ_NIXO01000004.1	167742	21075	22487	existing	18968	20935	existing	existing	existing	existing	non-existing	non-existing	10484	12088	12103	13422	13406	18502	-	-	-	-
Pseudomonas sp. Leaf434	Proteobacteria	Bacteria	NZ_LMQZ01000001.1	2687255	1939911	1941326	existing	1937878	1939869	existing	non-existing	non-existing	non-existing	non-existing	existing	-	-	-	-	-	-	-	-	1929190-1937929	1931202-1939869
Pseudomonas sp. LG1D9	Proteobacteria	Bacteria	NZ_CP026881.1	6289439	24138	25553	existing	26738	27586	existing	non-existing	non-existing	non-existing	non-existing	non-existing	-	-	-	-	-	-	-	-	-	-
Pseudomonas sp. NFACC13-1	Proteobacteria	Bacteria	NZ_FMXV01000008.1	208125	125786	127201	existing	127243	129234	existing	non-existing	non-existing	non-existing	non-existing	non-existing	-	-	-	-	-	-	-	-	-	-
Pseudomonas sp. RIT 411	Proteobacteria	Bacteria	NZ_QBIZ01000002.1	561573	463933	465303	existing	465387	467360	existing	non-existing	non-existing	non-existing	existing	existing	-	-	-	-	-	-	452548	454521	454732-466695	456684-467315
Pseudomonas sp. WCS365	Proteobacteria	Bacteria	NZ_PHHS01000016.1	126437	93527	94939	existing	95076	97049	existing	non-existing	non-existing	non-existing	existing	non-existing	-	-	-	-	-	-	99641	100690	-	-
Pseudomonas sp. XWY-1	Proteobacteria	Bacteria	NZ_CP026332.1	5902716	1991056	1992471	existing	1989023	1991014	existing	non-existing	non-existing	non-existing	existing	existing	-	-	-	-	-	-	1983741	1985690	1985925	1986971
Pseudomonas stutzeri BAL361	Proteobacteria	Bacteria	NZ_JXXD01000098.1	30138	20776	22134	existing	23421	24161	existing	non-existing	non-existing	non-existing	non-existing	existing	-	-	-	-	-	-	-	-	22257	24173
Pseudomonas stutzeri DSM 4166	Proteobacteria	Bacteria	NC_017532.1	4689946	2578936	2580387	existing	2576918	2577700	existing	non-existing	non-existing	non-existing	non-existing	non-existing	-	-	-	-	-	-	-	-	-	-
Pseudomonas syringae BS3829	Proteobacteria	Bacteria	NZ_FOPR01000010.1	203303	173191	174558	existing	171110	171958	existing	non-existing	non-existing	non-existing	non-existing	existing	-	-	-	-	-	-	-	-	171161	173101
Pseudomonas syringae RMX.24.a.1	Proteobacteria	Bacteria	NZ_NHSS01000002.1	41958	20980	22395	existing	18947	19795	existing	non-existing	non-existing	non-existing	existing	existing	-	-	-	-	-	-	13663	15612	15847-18998	17835-20938
Pseudomonas viridiflava TA043	Proteobacteria	Bacteria	NZ_KE691927.1	129280	106193	107560	existing	104112	106103	existing	non-existing	non-existing	non-existing	non-existing	existing	-	-	-	-	-	-	-	-	104124	106103
Pseudorhodobacter wandonensis KCTC 23672	Proteobacteria	Bacteria	NZ_LGHT01000040.1	48112	41224	42582	existing	43875	44537	existing	non-existing	non-existing	non-existing	non-existing	non-existing	-	-	-	-	-	-	-	-	-	-
Pseudoruegeria marinistellae SF-16	Proteobacteria	Bacteria	NZ_LNCI01000002.1	638774	205987	207360	existing	207525	209507	existing	non-existing	non-existing	non-existing	existing	existing	-	-	-	-	-	-	227094	229082	229357	231228
Psychroflexus salarius DSM 25661	Bacteroidetes	Bacteria	NZ_FQTW01000006.1	176236	121424	122704	existing	124078	124734	existing	non-existing	non-existing	non-existing	existing	non-existing	-	-	-	-	-	-	130794	132221	-	-
Psychromonas sp. psych-6C06	Proteobacteria	Bacteria	NZ_PIZM01000001.1	726279	605709	607115	existing	603530	604357	existing	existing	existing	existing	non-existing	non-existing	593447	595039	595071	596354	596338	600186	-	-	-	-
Psychrosphaera saromensis SA4-48	Proteobacteria	Bacteria	NZ_MSCH01000003.1	3632126	1121937	1123370	existing	1119835	1121823	existing	non-existing	non-existing	non-existing	non-existing	existing	-	-	-	-	-	-	-	-	1119907	1121823
Pustulibacterium marinum CGMCC 1.12333	Bacteroidetes	Bacteria	NZ_FPBK01000020.1	48459	14959	16203	existing	17433	18254	existing	non-existing	non-existing	non-existing	non-existing	non-existing	-	-	-	-	-	-	-	-	-	-
Rhizobium altiplani BR 10423	Proteobacteria	Bacteria	NZ_LNCD01000014.1	45020	26924	28264	existing	28426	30405	existing	non-existing	non-existing	non-existing	existing	non-existing	-	-	-	-	-	-	18933	20810	-	-
Rhizobium etli CNPAF512	Proteobacteria	Bacteria	NZ_AEYZ01000381.1	57893	41608	42972	existing	39566	40405	existing	non-existing	non-existing	non-existing	existing	non-existing	-	-	-	-	-	-	33353	35164	-	-
Rhizobium leguminosarum bv. trifolii WSM1689 plasmid	Proteobacteria	Bacteria	NZ_CP007048.1	341391	266652	268016	existing	264601	265449	existing	non-existing	non-existing	non-existing	existing	non-existing	-	-	-	-	-	-	258397	260208	-	-
Rhizobium mesoamericanum STM6155 STM 6155	Proteobacteria	Bacteria	NZ_ATYY01000039.1	61019	13774	15114	existing	11633	13612	existing	non-existing	non-existing	non-existing	existing	non-existing	-	-	-	-	-	-	21228	23105	-	-
Rhizobium phaseoli N261	Proteobacteria	Bacteria	NZ_CP013580.1	4458726	1091160	1092434	existing	1089058	1089714	existing	non-existing	non-existing	non-existing	non-existing	existing	-	-	-	-	-	-	-	-	1089082	1091070
Rhizobium phaseoli N831 plasmid pRphaN831b	Proteobacteria	Bacteria	NZ_CP013565.1	431484	124412	125458	existing	122092	123060	existing	non-existing	non-existing	non-existing	non-existing	existing	-	-	-	-	-	-	-	-	122140	124152
Rhizobium phaseoli N931 plasmid pRphaN931b	Proteobacteria	Bacteria	NZ_CP013554.1	431484	124412	125458	existing	122092	123060	existing	non-existing	non-existing	non-existing	non-existing	existing	-	-	-	-	-	-	-	-	122140	124152
Rhizobium phaseoli R723	Proteobacteria	Bacteria	NZ_CP013527.1	4458723	1091160	1092434	existing	1089058	1089714	existing	non-existing	non-existing	non-existing	non-existing	existing	-	-	-	-	-	-	-	-	1089082	1091070
Rhizobium sp. AN6A	Proteobacteria	Bacteria	NZ_OCNC01000001.1	290133	64621	66018	existing	66186	68150	existing	non-existing	non-existing	non-existing	non-existing	non-existing	-	-	-	-	-	-	-	-	-	-
Rhizobium sp. NXC14 plasmid pRspNXC14a	Proteobacteria	Bacteria	NZ_CP021031.1	530065	11739	13103	existing	14306	15145	existing	non-existing	non-existing	non-existing	existing	non-existing	-	-	-	-	-	-	19547	21343	-	-
Rhizobium sp. Root491	Proteobacteria	Bacteria	NZ_LMFF01000017.1	675815	643779	644825	existing	641453	642253	existing	non-existing	non-existing	non-existing	non-existing	non-existing	-	-	-	-	-	-	-	-	-	-
Rhizorhabdus dicambivorans Ndbn-20	Proteobacteria	Bacteria	NZ_CP023449.1	5026772	4735364	4736707	existing	4736821	4738764	existing	non-existing	non-existing	non-existing	existing	existing	-	-	-	-	-	-	4730617	4731972	4736821	4738749
Rhizorhabdus dicambivorans Ndbn-20m	Proteobacteria	Bacteria	NZ_NWUF01000022.1	74594	19868	21211	existing	21325	23268	existing	non-existing	non-existing	non-existing	existing	existing	-	-	-	-	-	-	15121	16476	21325	23253
Rhodococcus fascians A78	Actinobacteria	Bacteria	NZ_JMEU01000038.1	281804	140854	142173	existing	143544	144287	existing	non-existing	non-existing	non-existing	existing	existing	-	-	-	-	-	-	149545-154091	151026-155251	146821	148707
Rhodococcus hoagii PAM2282	Actinobacteria	Bacteria	NZ_LWTT01000010.1	229824	119054	120397	existing	116964	117782	existing	non-existing	non-existing	non-existing	existing	non-existing	-	-	-	-	-	-	110209	111648	-	-
Rhodococcus ruber DSM 43338	Actinobacteria	Bacteria	NZ_LRRL01000023.1	89790	17920	19248	existing	15815	16654	existing	non-existing	non-existing	non-existing	existing	non-existing	-	-	-	-	-	-	2634	4661	-	-
Rhodococcus ruber NBRC 15591	Actinobacteria	Bacteria	NZ_BCXE01000001.1	621939	465267	466595	existing	467861	468700	existing	non-existing	non-existing	non-existing	existing	non-existing	-	-	-	-	-	-	479854	481881	-	-
Rhodococcus ruber SD3	Actinobacteria	Bacteria	NZ_CP029146.1	5366612	1719010	1720338	existing	1721604	1722443	existing	non-existing	non-existing	non-existing	existing	non-existing	-	-	-	-	-	-	1733597	1735624	-	-
Rhodococcus sp. 05-2256-B1 RS1I3_10	Actinobacteria	Bacteria	NZ_NOZA01000033.1	240074	129228	130547	existing	131870	132661	existing	non-existing	non-existing	non-existing	non-existing	non-existing	-	-	-	-	-	-	-	-	-	-
Rhodococcus sp. 05-2256-B2 RS1F4_9	Actinobacteria	Bacteria	NZ_NOYZ01000036.1	240162	129228	130547	existing	131870	132661	existing	non-existing	non-existing	non-existing	non-existing	non-existing	-	-	-	-	-	-	-	-	-	-
Rhodococcus sp. 05-2256-B3 RS1F1_9	Actinobacteria	Bacteria	NZ_NOYY01000024.1	240051	129228	130547	existing	131870	132661	existing	non-existing	non-existing	non-existing	non-existing	non-existing	-	-	-	-	-	-	-	-	-	-
Rhodococcus sp. 06-418-1B RS1H9_7	Actinobacteria	Bacteria	NZ_NOYF01000022.1	307937	154972	156300	existing	152867	153571	existing	non-existing	non-existing	non-existing	non-existing	non-existing	-	-	-	-	-	-	-	-	-	-
Rhodoferax fermentans JCM 7819	Proteobacteria	Bacteria	NZ_MTJN01000002.1	4447702	522240	523289	existing	518722	519519	existing	non-existing	non-existing	non-existing	non-existing	non-existing	-	-	-	-	-	-	-	-	-	-
Rhodoferax sp. DCY110	Proteobacteria	Bacteria	NZ_CP019236.1	5800473	753014	754348	existing	755468	756418	existing	non-existing	non-existing	non-existing	existing	existing	-	-	-	-	-	-	759588	761639	754472-757417	755191-759375
Rhodomicrobium sp. R_RK_3 BLEFHOIH_15	Proteobacteria	Bacteria	NZ_MWLK01000015.1	349753	7471	8781	existing	9978	10916	existing	non-existing	non-existing	non-existing	existing	non-existing	-	-	-	-	-	-	3003	4844	-	-
Rhodomicrobium vannielii R_RK_2	Proteobacteria	Bacteria	NZ_MWLJ01000001.1	13758	4980	6290	existing	2845	3783	existing	non-existing	non-existing	non-existing	existing	non-existing	-	-	-	-	-	-	8917	10758	-	-
Rhodopirellula sp. SM50	Planctomycetes	Bacteria	NZ_NTFY01000077.1	84894	70204	71703	existing	71926	73905	existing	non-existing	non-existing	non-existing	existing	non-existing	-	-	-	-	-	-	60583	62622	-	-
Riemerella anatipestifer 153	Bacteroidetes	Bacteria	NZ_CP007504.1	2160281	591002	592060	existing	593535	594383	existing	non-existing	non-existing	non-existing	non-existing	existing	-	-	-	-	-	-	-	-	592326	593042
Riemerella anatipestifer 17CS0503	Bacteroidetes	Bacteria	NZ_PKKR01000001.1	494632	114697	115755	existing	112374	113222	existing	non-existing	non-existing	non-existing	non-existing	existing	-	-	-	-	-	-	-	-	113715	114431
Riemerella anatipestifer ATCC 11845 = DSM 15868	Bacteroidetes	Bacteria	NC_017045.1	2164087	751021	752079	existing	753554	754402	existing	non-existing	non-existing	non-existing	non-existing	existing	-	-	-	-	-	-	-	-	752345	753061
Riemerella anatipestifer DSM 15868	Bacteroidetes	Bacteria	NC_014738.1	2155121	589502	590560	existing	592035	592883	existing	non-existing	non-existing	non-existing	non-existing	existing	-	-	-	-	-	-	-	-	590826	591542
Riemerella anatipestifer NCTC11014	Bacteroidetes	Bacteria	NZ_LT906475.1	2156703	591041	592099	existing	593574	594422	existing	non-existing	non-existing	non-existing	non-existing	existing	-	-	-	-	-	-	-	-	592365	593081
Riemerella anatipestifer RA1	Bacteroidetes	Bacteria	NZ_PPEC01000001.1	626841	297177	298235	existing	294854	295702	existing	non-existing	non-existing	non-existing	non-existing	existing	-	-	-	-	-	-	-	-	296195	296911
Riemerella anatipestifer RA-CH-2	Bacteroidetes	Bacteria	NC_020125.1	2166321	1139037	1140095	existing	1136714	1137562	existing	non-existing	non-existing	non-existing	non-existing	existing	-	-	-	-	-	-	-	-	1138055	1138771
Riemerella anatipestifer RA-SG	Bacteroidetes	Bacteria	NZ_KB206037.1	904778	296051	297109	existing	293728	294576	existing	non-existing	non-existing	non-existing	non-existing	existing	-	-	-	-	-	-	-	-	295069	295785
Riemerella anatipestifer RA-YM	Bacteroidetes	Bacteria	NZ_AENH01000027.1	223256	197347	198405	existing	199880	200728	existing	non-existing	non-existing	non-existing	non-existing	existing	-	-	-	-	-	-	-	-	198671	199387
Riemerella anatipestifer RCAD0122	Bacteroidetes	Bacteria	NZ_LUDU01000001.1	681804	383642	384700	existing	386175	387023	existing	non-existing	non-existing	non-existing	non-existing	existing	-	-	-	-	-	-	-	-	384966	385682
Riemerella anatipestifer RCAD0123	Bacteroidetes	Bacteria	NZ_LUDP01000001.1	439609	61174	62232	existing	58851	59699	existing	non-existing	non-existing	non-existing	non-existing	existing	-	-	-	-	-	-	-	-	60192	60908
Riemerella anatipestifer RCAD0124	Bacteroidetes	Bacteria	NZ_LUDQ01000001.1	678400	380680	381738	existing	383213	384061	existing	non-existing	non-existing	non-existing	non-existing	existing	-	-	-	-	-	-	-	-	382004	382720
Riemerella anatipestifer RCAD0125	Bacteroidetes	Bacteria	NZ_LUDJ01000001.1	345950	48026	49084	existing	50559	51407	existing	non-existing	non-existing	non-existing	non-existing	existing	-	-	-	-	-	-	-	-	49350	50066
Riemerella anatipestifer RCAD0127	Bacteroidetes	Bacteria	NZ_LUDV01000001.1	496899	116781	117839	existing	114458	115306	existing	non-existing	non-existing	non-existing	non-existing	existing	-	-	-	-	-	-	-	-	115799	116515
Riemerella anatipestifer RCAD0131	Bacteroidetes	Bacteria	NZ_LUDS01000001.1	617485	555248	556306	existing	557781	558629	existing	non-existing	non-existing	non-existing	non-existing	existing	-	-	-	-	-	-	-	-	556572	557288
Riemerella anatipestifer RCAD0134	Bacteroidetes	Bacteria	NZ_LUDO01000001.1	679037	380679	381737	existing	383212	384060	existing	non-existing	non-existing	non-existing	non-existing	existing	-	-	-	-	-	-	-	-	382003	382719
Riemerella anatipestifer RCAD0142	Bacteroidetes	Bacteria	NZ_LUDG01000001.1	617312	555179	556237	existing	557712	558560	existing	non-existing	non-existing	non-existing	non-existing	existing	-	-	-	-	-	-	-	-	556503	557219
Riemerella anatipestifer RCAD0147	Bacteroidetes	Bacteria	NZ_LUDN01000003.1	227006	61076	62134	existing	58753	59601	existing	non-existing	non-existing	non-existing	non-existing	existing	-	-	-	-	-	-	-	-	60094	60810
Riemerella anatipestifer RCAD0150	Bacteroidetes	Bacteria	NZ_LUDM01000003.1	227280	61076	62134	existing	58753	59601	existing	non-existing	non-existing	non-existing	non-existing	existing	-	-	-	-	-	-	-	-	60094	60810
Riemerella anatipestifer RCAD0181	Bacteroidetes	Bacteria	NZ_LUDL01000001.1	427833	61198	62256	existing	58875	59723	existing	non-existing	non-existing	non-existing	non-existing	existing	-	-	-	-	-	-	-	-	60216	60932
Riemerella anatipestifer RCAD0183	Bacteroidetes	Bacteria	NZ_LUDK01000001.1	857072	558940	559998	existing	561473	562321	existing	non-existing	non-existing	non-existing	non-existing	existing	-	-	-	-	-	-	-	-	560264	560980
Riemerella anatipestifer RCAD0188	Bacteroidetes	Bacteria	NZ_LUDH01000001.1	790775	230741	231799	existing	228418	229266	existing	non-existing	non-existing	non-existing	non-existing	existing	-	-	-	-	-	-	-	-	229759	230475
Riemerella anatipestifer Yb2	Bacteroidetes	Bacteria	NZ_CP007204.1	2184066	576524	577582	existing	579057	579905	existing	non-existing	non-existing	non-existing	non-existing	existing	-	-	-	-	-	-	-	-	577848	578564
Rivularia sp. PCC 7116	Cyanobacteria	Bacteria	NC_019678.1	8698463	2966657	2968099	existing	2964420	2966387	existing	non-existing	non-existing	non-existing	existing	existing	-	-	-	-	-	-	2974281	2975603	2964441-2971622	2966402-2973565
Roseimaritima ulvae DSM 25454	Planctomycetes	Bacteria	NZ_LWSJ01000054.1	345285	228418	229815	existing	226236	227135	existing	existing	existing	existing	non-existing	non-existing	241864	243423	240503	241789	235420	240519	-	-	-	-
Roseivirga ehrenbergii KMM 6017	Bacteroidetes	Bacteria	NZ_LQZQ01000002.1	502340	399576	400838	existing	402080	402928	existing	non-existing	non-existing	non-existing	non-existing	existing	-	-	-	-	-	-	-	-	400874	402952
Roseivivax marinus 22II-s10s	Proteobacteria	Bacteria	NZ_AQQW01000025.1	29083	7826	9112	existing	5735	6379	existing	non-existing	non-existing	non-existing	non-existing	existing	-	-	-	-	-	-	-	-	5750	7795
Roseobacter denitrificans FDAARGOS_309	Proteobacteria	Bacteria	NZ_CP027407.1	4133061	2931905	2933230	existing	2933317	2935194	existing	non-existing	non-existing	non-existing	existing	existing	-	-	-	-	-	-	2942099	2944084	2944344-2933317	2946248-2935206
Roseobacter denitrificans OCh 114	Proteobacteria	Bacteria	NC_008209.1	4133097	775696	777021	existing	777108	778985	existing	non-existing	non-existing	non-existing	existing	existing	-	-	-	-	-	-	785890	787875	788135-777108	790039-778997
Rouxiella chamberiensis 130333	Proteobacteria	Bacteria	NZ_JRWU01000002.1	827029	364204	365607	existing	365762	367741	existing	existing	existing	existing	non-existing	non-existing	376034	377680	374704	376026	369651	374720	-	-	-	-
Ruminiclostridium sp. KB18	Firmicutes	Bacteria	NZ_CP015400.2	3802844	3140260	3141675	existing	3142866	3143726	existing	non-existing	non-existing	non-existing	non-existing	existing	-	-	-	-	-	-	-	-	3141753	3143699
Ruminococcus gnavus 2789STDY5608852	Firmicutes	Bacteria	NZ_CYZG01000023.1	22680	6561	7883	existing	9139	10059	existing	non-existing	non-existing	existing	non-existing	non-existing	-	-	-	-	15004-16426-14983	18351-19605-19605	-	-	-	-
Ruminococcus gnavus CC55_001C	Firmicutes	Bacteria	NZ_KI669414.1	1107218	4475	5797	existing	7053	7973	existing	non-existing	non-existing	existing	non-existing	non-existing	-	-	-	-	12918-14340-12897	16265-17519-17519	-	-	-	-
Ruminococcus gnavus RJX1122	Firmicutes	Bacteria	NZ_NIHQ01000024.1	36293	24971	26296	existing	27404	28384	existing	non-existing	non-existing	non-existing	non-existing	existing	-	-	-	-	-	-	-	-	26450	28366
Ruthenibacterium lactatiformans 668	Firmicutes	Bacteria	NZ_LMUA01000027.1	46923	12800	13726	existing	11875	12807	existing	non-existing	existing	existing	non-existing	non-existing	-	-	20597-20597-20597	21421-21895-21730	15329-15329-18364	18370-18382-20604	-	-	-	-
Saccharibacillus sp. O16	Firmicutes	Bacteria	NZ_NIOB01000006.1	781824	495917	497332	existing	493923	494759	existing	existing	existing	existing	non-existing	non-existing	481220	482245	483136	484392	484382	489646	-	-	-	-
Saccharospirillum sp. HK-33	Proteobacteria	Bacteria	NZ_QAPE01000001.1	570981	546716	548089	existing	544659	545435	existing	non-existing	non-existing	non-existing	non-existing	non-existing	-	-	-	-	-	-	-	-	-	-
Salinispora pacifica CNR894	Actinobacteria	Bacteria	NZ_AZWN01000059.1	21253	7991	9313	existing	9478	11475	existing	non-existing	non-existing	non-existing	existing	existing	-	-	-	-	-	-	496	2463	2808	4751
Salinispora pacifica CNY330	Actinobacteria	Bacteria	NZ_KB897011.1	182320	169538	170860	existing	171025	173022	existing	non-existing	non-existing	non-existing	existing	existing	-	-	-	-	-	-	161332	163299	163644	165587
Salinivibrio proteolyticus DSM 8285	Proteobacteria	Bacteria	NZ_MUFQ01000002.1	377294	6748	8241	existing	4692	6683	existing	non-existing	non-existing	non-existing	non-existing	non-existing	-	-	-	-	-	-	-	-	-	-
Salipiger profundus DSM 27508	Proteobacteria	Bacteria	NZ_FOLR01000031.1	12288	8284	9645	existing	6193	6861	existing	non-existing	non-existing	non-existing	non-existing	existing	-	-	-	-	-	-	-	-	6208	8253
Salmonella bongori serovar 44:z39:- BCW_1554	Proteobacteria	Bacteria	NZ_MXOF01000001.1	845892	429901	431304	existing	431459	433429	existing	existing	existing	existing	non-existing	non-existing	442273	443919	440940	442277	435899	440956	-	-	-	-
Salmonella enterica 14	Proteobacteria	Bacteria	NZ_LWMD01000043.1	137837	12995	14398	existing	14553	16532	existing	existing	existing	existing	non-existing	non-existing	25160	26806	23833	25152	18771	23849	-	-	-	-
Salmonella enterica ARS-CC621	Proteobacteria	Bacteria	NZ_MCPD01000043.1	459403	179647	181017	existing	182481	183197	existing	non-existing	non-existing	non-existing	non-existing	non-existing	-	-	-	-	-	-	-	-	-	-
Salmonella enterica BCW_1525	Proteobacteria	Bacteria	NZ_MXPD01000002.1	295249	12827	14230	existing	10702	12672	existing	existing	existing	existing	non-existing	non-existing	446	2092	2088	3422	3406	8466	-	-	-	-
Salmonella enterica BCW_1776	Proteobacteria	Bacteria	NZ_MXMD01000003.1	348265	238782	240185	existing	236648	238627	existing	existing	existing	existing	non-existing	non-existing	226374	228020	228028	229347	229331	234409	-	-	-	-
Salmonella enterica BCW_1978	Proteobacteria	Bacteria	NZ_MXKZ01000005.1	275454	123743	125146	existing	121609	123588	existing	existing	existing	existing	non-existing	non-existing	111335	112981	112989	114308	114292	119370	-	-	-	-
Salmonella enterica BCW_1989	Proteobacteria	Bacteria	NZ_MXKO01000002.1	469468	317709	319112	existing	315575	317554	existing	existing	existing	existing	non-existing	non-existing	305301	306947	306955	308274	308258	313336	-	-	-	-
Salmonella enterica BCW_1994	Proteobacteria	Bacteria	NZ_MXKJ01000003.1	351727	327871	329241	existing	325691	326407	existing	non-existing	non-existing	non-existing	non-existing	non-existing	-	-	-	-	-	-	-	-	-	-
Salmonella enterica BCW_1997	Proteobacteria	Bacteria	NZ_MXKG01000003.1	306924	149785	151188	existing	151343	153322	existing	existing	existing	existing	non-existing	non-existing	161950	163596	160623	161942	155561	160639	-	-	-	-
Salmonella enterica BCW_2227	Proteobacteria	Bacteria	NZ_MXEM01000001.1	497073	329296	330666	existing	327116	327832	existing	non-existing	non-existing	non-existing	non-existing	non-existing	-	-	-	-	-	-	-	-	-	-
Salmonella enterica BCW_2511	Proteobacteria	Bacteria	NZ_MXCH01000002.1	415795	240642	242045	existing	238508	240487	existing	existing	existing	existing	non-existing	non-existing	228234	229880	229888	231207	231191	236269	-	-	-	-
[truncated: 557 more rows]
