# Supplementary material for: A new type of DNA phosphorothioation-based antiviral system in archaea
Source: Nat Commun. 2019 Apr 11;10:1688. doi: 10.1038/s41467-019-09390-9 (PMC6459918; doi:10.1038/s41467-019-09390-9)
Supplement: Supplementary file 6 — Supplementary Data 4 [file 41467_2019_9390_MOESM6_ESM.xlsx]

## Sheet: r1r3.sure
Strains	phylum	Archaea or Bacteria	ID	PbeA start	PbeA end	PbeC start	PbeC end	DndC status	DndD status	MTase status	DndC start	DndC end	DndD start	DndD end	MTase start	MTase end
Acetohalobium arabaticum DSM 5501	Firmicutes	Bacteria	NC_014378.1	703013	705016	705297	707222	non-existing	non-existing	non-existing	-	-	-	-	-	-
Acinetobacter junii NIPH 182	Proteobacteria	Bacteria	NZ_KB849651.1	64912	66993	67279	69180	non-existing	non-existing	non-existing	-	-	-	-	-	-
Actinomadura chibensis NBRC 106107	Actinobacteria	Bacteria	NZ_BCQP01000037.1	72855	74945	75182	77212	existing	existing	existing	81711	83084	84298	85119	77841	79292
Aeromonas media WS	Proteobacteria	Bacteria	NZ_CP007567.1	1511328	1513415	1513695	1514708	non-existing	non-existing	existing	-	-	-	-	1517270	1519294
Aliivibrio fischeri MB13B1	Proteobacteria	Bacteria	NZ_LTZA01000028.1	158014	159915	160127	162067	existing	existing	existing	166957	168450	164884	166890	170888	171478
Aliterella atlantica CENA595	Cyanobacteria	Bacteria	NZ_JYON01000002.1	209967	211271	207699	209627	existing	existing	non-existing	201822	203198	199580	200239	-	-
Amycolatopsis japonica MG417-CF17	Actinobacteria	Bacteria	NZ_CP008953.1	689082	690542	686289	688199	existing	existing	existing	678828	680162	681323	682288	682693	683196
Amycolatopsis orientalis DSM 43388	Actinobacteria	Bacteria	NZ_ASXG01000124.1	69077	70543	66319	68202	existing	existing	existing	60142	61473	62760	63593	64012	65433
Anabaena cylindrica PCC 7122	Cyanobacteria	Bacteria	NC_019771.1	5485108	5485776	5487155	5489092	existing	existing	non-existing	5496899	5498341	5499926-5498699	5500669-5499625	-	-
Anabaena sp. PCC 7108	Cyanobacteria	Bacteria	NZ_KB235896.1	5113342	5114097	5110019	5111956	existing	existing	non-existing	5102288	5103718	5099899-5100952	5100687-5101869	-	-
Anabaena variabilis ATCC 29413	Cyanobacteria	Bacteria	NC_007413.1	2730396	2731730	2732243	2734189	existing	existing	non-existing	2740882	2742252	2743880-2742638	2744608-2743561	-	-
Anabaena variabilis NIES-23	Cyanobacteria	Bacteria	NZ_AP018216.1	3961532	3962866	3963379	3965325	existing	existing	non-existing	3970056	3971522	3973829-3972521	3974491-3973444	-	-
Anabaenopsis circularis NIES-21	Cyanobacteria	Bacteria	NZ_AP018174.1	2013449	2014780	2010971	2012917	non-existing	non-existing	non-existing	-	-	-	-	-	-
Anaerobium acetethylicum GluBS11	Firmicutes	Bacteria	NZ_FMKA01000013.1	81140	82558	83432	85414	non-existing	non-existing	non-existing	-	-	-	-	-	-
Anaerovibrio lipolyticus 5S	Firmicutes	Bacteria	NZ_JSCE01000143.1	29411	31381	31672	33573	non-existing	non-existing	existing	-	-	-	-	27582	28817
Anaerovibrio lipolyticus DSM 3074	Firmicutes	Bacteria	NZ_FQYW01000009.1	121766	123736	119574	121475	non-existing	non-existing	existing	-	-	-	-	124330	125565
Anaerovibrio sp. JC8	Firmicutes	Bacteria	NZ_ANBM01000011.1	32725	34803	30609	32504	non-existing	non-existing	non-existing	-	-	-	-	-	-
Aneurinibacillus terranovensis DSM 18919	Firmicutes	Bacteria	NZ_AUMJ01000072.1	8150	10018	5763	7745	non-existing	non-existing	non-existing	-	-	-	-	-	-
Aphanothece hegewaldii CCALA 016	Cyanobacteria	Bacteria	NZ_PXOH01000019.1	22662	24662	25764	27680	existing	non-existing	non-existing	30245	31618	-	-	-	-
Arthrobacter crystallopoietes DSM 20117	Actinobacteria	Bacteria	NZ_FNKH01000001.1	153422	155386	151101	153074	non-existing	non-existing	existing	-	-	-	-	144752	146584
Arthrospira maxima CS-328	Cyanobacteria	Bacteria	NZ_ABYK01000018.1	42422	43081	39176	41104	non-existing	non-existing	non-existing	-	-	-	-	-	-
Arthrospira platensis C1	Cyanobacteria	Bacteria	NZ_CM001632.1	3682273	3682932	3679027	3680955	non-existing	non-existing	non-existing	-	-	-	-	-	-
Arthrospira platensis NIES-39	Cyanobacteria	Bacteria	NC_016640.1	4663658	4664959	4665624	4667552	non-existing	non-existing	non-existing	-	-	-	-	-	-
Arthrospira platensis str. Paraca isolate UASWS	Cyanobacteria	Bacteria	NZ_ACSK03000267.1	172974	173633	174940	176868	non-existing	non-existing	non-existing	-	-	-	-	-	-
Arthrospira platensis YZ	Cyanobacteria	Bacteria	NZ_CP013008.1	4468254	4468913	4470220	4472148	non-existing	non-existing	non-existing	-	-	-	-	-	-
Arthrospira sp. PCC 8005	Cyanobacteria	Bacteria	NZ_FO818640.1	4587810	4588469	4589787	4591715	non-existing	non-existing	non-existing	-	-	-	-	-	-
Arthrospira sp. TJSD091	Cyanobacteria	Bacteria	NZ_LAYT01000228.1	13634	14293	10530	12458	non-existing	non-existing	non-existing	-	-	-	-	-	-
Arthrospira sp. TJSD092	Cyanobacteria	Bacteria	NZ_CP028914.1	1036755	1037414	1033651	1035579	non-existing	non-existing	non-existing	-	-	-	-	-	-
Aulosira laxa NIES-50	Cyanobacteria	Bacteria	NZ_AP018307.1	5633807	5634478	5635684	5637630	existing	non-existing	non-existing	5645201	5646559	-	-	-	-
Bacillus alkalinitrilicus DSM 22532	Firmicutes	Bacteria	NZ_KV917368.1	698388	700334	700580	702472	non-existing	non-existing	non-existing	-	-	-	-	-	-
Bacillus cereus AFS007170	Firmicutes	Bacteria	NZ_NTXP01000025.1	45977	48064	48270	50225	existing	existing	non-existing	54399	55892	52407-43516	54371-44280	-	-
Bacillus cereus AFS030140	Firmicutes	Bacteria	NZ_NUPN01000024.1	63820	65742	66010	67968	non-existing	non-existing	non-existing	-	-	-	-	-	-
Bacillus cereus AFS076905	Firmicutes	Bacteria	NZ_NUYN01000021.1	19680	21767	17464	19458	existing	existing	non-existing	11918	13426	13454-23465	15418-24229	-	-
Bacillus cereus AFS077647	Firmicutes	Bacteria	NZ_NUYI01000034.1	34039	36126	36332	38287	existing	existing	non-existing	42461	43954	40469-31578	42433-32342	-	-
Bacillus cereus BAG6X1-1	Firmicutes	Bacteria	NZ_JH804637.1	424102	426192	426398	428353	existing	existing	non-existing	432527	434014	430535-421668	432499-422432	-	-
Bacillus cereus FORC_047	Firmicutes	Bacteria	NZ_CP017060.1	928893	930848	931087	932994	non-existing	non-existing	existing	-	-	-	-	936355	937947
Bacillus cereus SJ-S22	Firmicutes	Bacteria	NZ_NMYL01000055.1	15287	16765	17627	19525	non-existing	non-existing	non-existing	-	-	-	-	-	-
Bacillus megaterium MRML4	Firmicutes	Bacteria	NZ_MRUF01000026.1	9890	11842	12077	13939	existing	existing	non-existing	16133	17011	18909	19655	-	-
Bacillus muralis DSM 16288	Firmicutes	Bacteria	NZ_LMBV01000008.1	193033	194505	195408	197282	non-existing	non-existing	non-existing	-	-	-	-	-	-
Bacillus sp. AFS029533	Firmicutes	Bacteria	NZ_NUQC01000021.1	285130	287079	282993	284888	non-existing	non-existing	non-existing	-	-	-	-	-	-
Bacillus sp. EB01	Firmicutes	Bacteria	NZ_HG964497.1	2333062	2334381	2334584	2336518	existing	existing	non-existing	2341932	2343464	2339943-2354165	2340647-2354944	-	-
Bacillus sp. FJAT-18017	Firmicutes	Bacteria	NZ_CP012602.1	2792457	2794520	2790276	2792204	existing	existing	non-existing	2783720	2784598	2772229-2786541	2773008-2787245	-	-
Bacillus sp. Marseille-P3661	Firmicutes	Bacteria	NZ_LT965953.1	1387172	1389241	1385031	1386965	existing	existing	non-existing	1379303	1380799	1366170-1382026	1366946-1382826	-	-
Bacillus sp. OV186	Firmicutes	Bacteria	NZ_QAXY01000006.1	116571	118679	118889	120835	non-existing	non-existing	non-existing	-	-	-	-	-	-
Bacillus sp. SB49	Firmicutes	Bacteria	NZ_KI270940.1	133975	135258	135495	137414	existing	existing	non-existing	142138	143016	139507-131628	141447-132434	-	-
Bacillus sp. UMB0899	Firmicutes	Bacteria	NZ_PNGA01000009.1	181910	183856	179771	181666	non-existing	non-existing	existing	-	-	-	-	193506	194261
Bacillus sp. URHB0009	Firmicutes	Bacteria	NZ_AUER01000023.1	57026	58978	54926	56788	non-existing	non-existing	existing	-	-	-	-	68174	70327
Bacillus thuringiensis AFS060054	Firmicutes	Bacteria	NZ_NVDV01000110.1	16091	18181	13930	15885	existing	existing	non-existing	6460	7968	7996-19876	9960-20640	-	-
Bacillus thuringiensis AFS076772	Firmicutes	Bacteria	NZ_NUYQ01000053.1	23055	25145	25351	27306	existing	existing	non-existing	33268	34776	31276-20596	33240-21360	-	-
Bacillus thuringiensis AFS085496	Firmicutes	Bacteria	NZ_NUVX01000002.1	44637	46727	42476	44431	existing	existing	non-existing	35006	36514	36542-48422	38506-49186	-	-
Bacillus thuringiensis CTC	Firmicutes	Bacteria	NZ_CP013274.1	926952	929033	929239	931194	existing	existing	non-existing	937157	938650	935165-924485	937129-925249	-	-
Bacillus thuringiensis serovar aizawai T07151	Firmicutes	Bacteria	NZ_NFET01000040.1	216447	218534	218740	220695	existing	existing	non-existing	226659	228152	224667-213986	226631-214750	-	-
Bacillus thuringiensis serovar finitimus CTC	Firmicutes	Bacteria	NZ_NFEL01000053.1	65329	67410	67616	69571	existing	existing	non-existing	75534	77027	73542-62862	75506-63626	-	-
Bacillus toyonensis AFS066590	Firmicutes	Bacteria	NZ_NVIT01000023.1	301608	303560	299459	301366	non-existing	non-existing	existing	-	-	-	-	295660	296748
Bacillus toyonensis VU-DES13	Firmicutes	Bacteria	NZ_MWMG01000002.1	185584	187536	187778	189685	non-existing	non-existing	existing	-	-	-	-	192396	193484
Bacillus wiedmannii AFS026476	Firmicutes	Bacteria	NZ_NUAU01000008.1	201516	203606	203812	205767	existing	existing	non-existing	209941	211428	207949-199082	209913-199846	-	-
Bacteroides ndongoniae Marseille-P3108	Bacteroidetes	Bacteria	NZ_FNVV01000014.1	1350270	1352393	1352543	1354432	non-existing	non-existing	non-existing	-	-	-	-	-	-
Belliella baltica DSM 15883	Bacteroidetes	Bacteria	NC_018010.1	1000019	1001977	997624	999624	existing	existing	non-existing	1006144	1007343	1004046	1004897	-	-
Bradyrhizobium sp. G22	Proteobacteria	Bacteria	NZ_LN907826.1	671955	673955	669747	671603	non-existing	non-existing	non-existing	-	-	-	-	-	-
Burkholderia contaminans FFH2055	Proteobacteria	Bacteria	NZ_LASC01000001.1	29009	31120	31687	33618	existing	non-existing	existing	22855	24252	-	-	19007	21583
Burkholderia pseudomallei MSHR0120	Proteobacteria	Bacteria	NZ_LXCB01000005.1	31792	33873	30518	31573	existing	existing	existing	22879	24207	25668	26348	19029	21602
Burkholderia pseudomallei MSHR1088	Proteobacteria	Bacteria	NZ_LXAU01000027.1	31814	33895	30540	31595	existing	existing	existing	22901	24229	25690	26370	19051	21624
Burkholderia pseudomallei MSHR1328	Proteobacteria	Bacteria	NZ_CM003196.1	2362876	2364957	2365176	2366231	existing	existing	existing	2372542	2373870	2370401	2371081	2375147	2377720
Burkholderia pseudomallei MSHR1357	Proteobacteria	Bacteria	NZ_KN323054.1	5492503	5494584	5491229	5492284	existing	existing	existing	5483590	5484918	5486379	5487059	5479740	5482313
Burkholderia ubonensis MSMB1623WGS	Proteobacteria	Bacteria	NZ_LPAS01000047.1	374283	376364	376583	377638	existing	existing	existing	383949	385277	381808	382488	386554	389130
Butyricicoccus pullicaecorum An180	Firmicutes	Bacteria	NZ_NFKK01000017.1	59360	61375	61589	63445	existing	non-existing	non-existing	54228	55286	-	-	-	-
Butyrivibrio hungatei XBD2006	Firmicutes	Bacteria	NZ_FMUR01000004.1	323368	324744	320532	322490	non-existing	non-existing	non-existing	-	-	-	-	-	-
Caballeronia temeraria isolate LMG 29319	Proteobacteria	Bacteria	NZ_FCOI02000018.1	22189	24192	24538	26391	non-existing	non-existing	non-existing	-	-	-	-	-	-
Calothrix brevissima NIES-22	Cyanobacteria	Bacteria	NZ_AP018207.1	5144025	5145494	5141631	5143577	existing	non-existing	non-existing	5133936	5135318	-	-	-	-
Calothrix parasitica NIES-267	Cyanobacteria	Bacteria	NZ_AP018227.1	3982327	3983004	3979076	3981019	existing	existing	existing	3972723	3974159	3970309	3971112	3967841	3969478
Calothrix sp. 336/3	Cyanobacteria	Bacteria	NZ_CP011382.1	3247438	3248781	3249341	3251275	existing	existing	non-existing	3255226	3256659	3308081	3308806	-	-
Calothrix sp. NIES-2098	Cyanobacteria	Bacteria	NZ_AP018172.1	2252808	2253479	2249708	2251654	existing	non-existing	non-existing	2242169	2243659	-	-	-	-
Calothrix sp. NIES-3974	Cyanobacteria	Bacteria	NZ_AP018254.1	4081808	4082608	4078218	4080179	non-existing	non-existing	existing	-	-	-	-	4068642	4069559
Calothrix sp. NIES-4071	Cyanobacteria	Bacteria	NZ_AP018255.1	1938452	1939783	1940365	1942311	existing	existing	non-existing	1946956	1948389	1949910	1950662	-	-
Calothrix sp. NIES-4101	Cyanobacteria	Bacteria	NZ_AP018280.1	5184651	5186027	5182029	5183975	existing	existing	non-existing	5177953	5179401	5175495-5176563	5176256-5177483	-	-
Calothrix sp. NIES-4101 plasmid plasmid1	Cyanobacteria	Bacteria	NZ_AP018274.1	2049890	2051266	2051942	2053888	existing	existing	non-existing	2056516	2057964	2059661-2058434	2060422-2059354	-	-
Calothrix sp. NIES-4105	Cyanobacteria	Bacteria	NZ_AP018290.1	1938400	1939731	1940313	1942259	existing	existing	non-existing	1946904	1948337	1949858	1950610	-	-
Calothrix sp. PCC 6303	Cyanobacteria	Bacteria	NC_019751.1	6005777	6007081	6002902	6004848	existing	existing	existing	5998511	5999869	5997323	5998264	6010252	6013440
Calothrix sp. PCC 7103	Cyanobacteria	Bacteria	NZ_KB217478.1	964786	965454	966689	968644	non-existing	non-existing	non-existing	-	-	-	-	-	-
Candidatus Methanoplasma termitum MpT1		archaea	NZ_CP010070.1	1041203	1043242	1039065	1040927	non-existing	non-existing	existing	-	-	-	-	1036528	1037316
Candidatus Nitrosomarinus catalina SPOT01		archaea	NZ_CP021324.1	992161	994377	989588	990682	existing	existing	non-existing	999078	1000565	997019	999040	-	-
Candidatus Odinarchaeota archaeon LCB_4		archaea	MDVT01000006.1	70831	72915	68687	70597	non-existing	non-existing	non-existing	-	-	-	-	-	-
Candidatus Planktophila versatilis isolate MMS-IA-79	Actinobacteria	Bacteria	NZ_CP016774.1	413953	415992	416171	417991	non-existing	non-existing	existing	-	-	-	-	419200	420459
Cetobacterium sp. ZOR0034 L992_3	Fusobacteria	Bacteria	NZ_JTLI01000003.1	19669	21087	21953	23935	non-existing	non-existing	non-existing	-	-	-	-	-	-
Cetobacterium sp. ZWU0022 L988_26-0.42	Fusobacteria	Bacteria	NZ_JRJZ01000042.1	104825	106243	101977	103959	non-existing	non-existing	non-existing	-	-	-	-	-	-
Chlorogloea sp. CCALA 695	Cyanobacteria	Bacteria	NZ_PVWN01000014.1	86752	88140	88380	90320	non-existing	non-existing	non-existing	-	-	-	-	-	-
Chlorogloeopsis fritschii PCC 6912	Cyanobacteria	Bacteria	NZ_AJLN01000049.1	80348	81019	82093	84027	non-existing	non-existing	non-existing	-	-	-	-	-	-
Chlorogloeopsis fritschii PCC 9212	Cyanobacteria	Bacteria	NZ_AJLM01000031.1	17808	18479	14800	16734	non-existing	non-existing	non-existing	-	-	-	-	-	-
Chondrocystis sp. NIES-4102	Cyanobacteria	Bacteria	NZ_AP018281.1	1794332	1796356	1792161	1794110	existing	non-existing	non-existing	1790288	1791661	-	-	-	-
Chromobacterium haemolyticum T124	Proteobacteria	Bacteria	NZ_JRFR01000020.1	46702	48759	45431	46486	existing	existing	non-existing	36199	37557	38850	39590	-	-
Clostridium cochlearium NLAE-zl-C224	Firmicutes	Bacteria	NZ_FNGL01000007.1	84371	86449	86668	87741	non-existing	non-existing	non-existing	-	-	-	-	-	-
Clostridium ragsdalei P11	Firmicutes	Bacteria	NZ_LROS01000010.1	74772	76877	77121	79067	non-existing	non-existing	non-existing	-	-	-	-	-	-
Clostridium septicum P1044	Firmicutes	Bacteria	NZ_FLTT01000002.1	91920	93797	89588	91588	non-existing	non-existing	existing	-	-	-	-	97814	98293
Clostridium sp. 7_3_54FAA	Firmicutes	Bacteria	NZ_JH376512.1	415254	417209	417511	419490	non-existing	non-existing	existing	-	-	-	-	413812	414651
Clostridium sp. K25	Firmicutes	Bacteria	NZ_JENU01000076.1	67557	69521	65365	67320	non-existing	non-existing	existing	-	-	-	-	78672	79418
Colwellia sp. Bg11-28	Proteobacteria	Bacteria	NZ_PJBA01000006.1	1047223	1049184	1049395	1051335	existing	existing	non-existing	1060695	1062188	1058663	1060636	-	-
Cronobacter sakazakii MOD1-Ls15g	Proteobacteria	Bacteria	NZ_NDXF01000031.1	17922	19988	20280	21293	non-existing	non-existing	existing	-	-	-	-	23820	25847
Cyanobacterium PCC 7702	Cyanobacteria	Bacteria	NZ_KB235926.1	742587	743918	744203	746149	non-existing	non-existing	non-existing	-	-	-	-	-	-
Cylindrospermum sp. NIES-4074	Cyanobacteria	Bacteria	AP018269.1	2188069	2188863	2190051	2192000	existing	existing	non-existing	2199573	2200937	2203313-2202065	2204029-2202985	-	-
Cylindrospermum stagnale PCC 7417	Cyanobacteria	Bacteria	NC_019757.1	1540781	1541452	1542654	1544603	existing	existing	existing	1551595	1553043	1554182	1556230	1533205	1534038
Desertifilum sp. IPPAS B-1220	Cyanobacteria	Bacteria	NZ_MJGC01000121.1	12334	13005	9323	11254	existing	non-existing	non-existing	2127	3530	-	-	-	-
Desulfatirhabdium butyrativorans DSM 18734	Proteobacteria	Bacteria	NZ_AUCU01000032.1	42616	44694	40347	42332	existing	non-existing	existing	32686	34116	-	-	30349	30957
Endozoicomonas numazuensis DSM 25634	Proteobacteria	Bacteria	NZ_JOKH01000002.1	267484	269517	269773	271710	existing	existing	non-existing	277720	279102	275472	276197	-	-
Enterobacter cloacae e1347	Proteobacteria	Bacteria	NZ_FJYL01000008.1	150787	152781	153030	154949	existing	existing	non-existing	159992	161413	157882	159855	-	-
Enterobacter cloacae OLC-1682	Proteobacteria	Bacteria	NZ_JXWK01000016.1	9917	11881	12177	13010	non-existing	non-existing	existing	-	-	-	-	4610	5794
Enterobacter sp. PDC34	Proteobacteria	Bacteria	NZ_FRCI01000005.1	157382	159418	155238	157127	existing	existing	existing	164354	165775	162247	164217	168565	169311
Erythrobacter atlanticus s21-N3 plasmid	Proteobacteria	Bacteria	NZ_CP015441.1	41287	43221	38977	40965	non-existing	non-existing	existing	-	-	-	-	43310	44224
Eubacterium xylanophilum ATCC 35991	Firmicutes	Bacteria	NZ_JAEB01000017.1	44144	45583	46453	48474	non-existing	non-existing	non-existing	-	-	-	-	-	-
Exiguobacterium chiriqhucha N139	Firmicutes	Bacteria	NZ_JMEH01000001.1	107053	108336	105739	106791	non-existing	non-existing	non-existing	-	-	-	-	-	-
Exiguobacterium indicum HHS 31	Firmicutes	Bacteria	NZ_MPSZ01000002.1	128994	130298	126824	128755	non-existing	non-existing	non-existing	-	-	-	-	-	-
Exiguobacterium sp. AB2	Firmicutes	Bacteria	NZ_JNAA01000109.1	185142	186425	186687	188648	existing	existing	non-existing	172046	172951	169526-174960	170317-175634	-	-
Exiguobacterium sp. AT1b	Firmicutes	Bacteria	NC_012673.1	2545132	2546415	2542858	2544870	existing	existing	non-existing	2558610	2559515	2555927	2556601	-	-
Exiguobacterium sp. JLM-2	Firmicutes	Bacteria	NZ_LDNY01000001.1	1927960	1930065	1930314	1932251	non-existing	non-existing	non-existing	-	-	-	-	-	-
Faecalibacterium prausnitzii M21/2	Firmicutes	Bacteria	NZ_DS483502.1	18091	20151	20440	22326	non-existing	non-existing	non-existing	-	-	-	-	-	-
Ferroplasma acidarmanus fer1		archaea	NC_021592.1	13924	15183	15430	17301	non-existing	non-existing	non-existing	-	-	-	-	-	-
Fervidobacterium nodosum Rt17-B1	Thermotogae	Bacteria	NC_009718.1	536946	538997	539290	541119	non-existing	non-existing	existing	-	-	-	-	541665	544205
Fischerella major NIES-592	Cyanobacteria	Bacteria	NZ_MRCA01000006.1	66559	67893	64192	66129	non-existing	non-existing	existing	-	-	-	-	61697	62515
Fischerella muscicola CCMEE 5323	Cyanobacteria	Bacteria	NZ_NRQW01000160.1	4936	6270	6727	8664	non-existing	non-existing	existing	-	-	-	-	10379	11197
Fischerella muscicola PCC 7414	Cyanobacteria	Bacteria	NZ_AJLK01000086.1	81198	82532	78804	80741	non-existing	non-existing	existing	-	-	-	-	76271	77089
Fischerella muscicola SAG 1427-1 = PCC 73103	Cyanobacteria	Bacteria	NZ_AJLJ01000158.1	1029	2420	2752	4689	non-existing	non-existing	existing	-	-	-	-	11753	12571
Fischerella sp. NIES-3754	Cyanobacteria	Bacteria	NZ_AP017305.1	3354901	3355572	3356702	3358639	non-existing	non-existing	existing	-	-	-	-	3360317	3361135
Fischerella sp. NIES-4106	Cyanobacteria	Bacteria	NZ_AP018298.1	3675846	3676598	3672956	3674893	non-existing	non-existing	non-existing	-	-	-	-	-	-
Fischerella sp. PCC 9339	Cyanobacteria	Bacteria	NZ_JH992898.1	4292909	4293661	4289983	4291920	non-existing	non-existing	existing	-	-	-	-	4296212	4297720
Fischerella sp. PCC 9431	Cyanobacteria	Bacteria	NZ_KE650771.1	2197745	2199160	2199500	2201437	non-existing	non-existing	existing	-	-	-	-	2203225	2204043
Fischerella thermalis BR2B	Cyanobacteria	Bacteria	NZ_NMQG01000031.1	40176	40847	37148	39085	non-existing	non-existing	existing	-	-	-	-	34619	35437
Fischerella thermalis CCMEE 5194	Cyanobacteria	Bacteria	NZ_NQME01000267.1	6419	7090	3364	5301	non-existing	non-existing	existing	-	-	-	-	915	1733
Fischerella thermalis CCMEE 5198	Cyanobacteria	Bacteria	NZ_NMQF01000250.1	6057	6728	7855	9792	non-existing	non-existing	existing	-	-	-	-	11456	12274
Fischerella thermalis CCMEE 5201	Cyanobacteria	Bacteria	NZ_NMQK01000300.1	11653	12324	13472	15409	non-existing	non-existing	existing	-	-	-	-	17073	17891
Fischerella thermalis CCMEE 5208	Cyanobacteria	Bacteria	NZ_NMQH01000107.1	10487	11158	12249	14186	non-existing	non-existing	existing	-	-	-	-	15817	16635
Fischerella thermalis CCMEE 5268	Cyanobacteria	Bacteria	NZ_NMQA01000192.1	4873	5544	6641	8578	non-existing	non-existing	existing	-	-	-	-	10211	11029
Fischerella thermalis CCMEE 5273	Cyanobacteria	Bacteria	NZ_NMQB01000722.1	6330	7001	3275	5212	non-existing	non-existing	existing	-	-	-	-	826	1644
Fischerella thermalis CCMEE 5282	Cyanobacteria	Bacteria	NZ_NMQC01000106.1	172	843	1934	3871	non-existing	non-existing	existing	-	-	-	-	5502	6320
Fischerella thermalis CCMEE 5330	Cyanobacteria	Bacteria	NZ_NMQI01000591.1	6385	7056	3318	5255	non-existing	non-existing	existing	-	-	-	-	822	1640
Fischerella thermalis JSC-11	Cyanobacteria	Bacteria	NZ_AGIZ01000002.1	54847	55518	51819	53756	non-existing	non-existing	existing	-	-	-	-	49370	50188
Fischerella thermalis PCC 7521	Cyanobacteria	Bacteria	NZ_AJLL01000068.1	53658	54329	50630	52567	non-existing	non-existing	existing	-	-	-	-	48181	48999
Fischerella thermalis WC119	Cyanobacteria	Bacteria	NZ_NGZT01000067.1	144531	145202	146293	148230	non-existing	non-existing	existing	-	-	-	-	149861	150679
Fischerella thermalis WC213	Cyanobacteria	Bacteria	NZ_NHAK01000065.1	217	888	1979	3916	non-existing	non-existing	existing	-	-	-	-	5547	6365
Fischerella thermalis WC245	Cyanobacteria	Bacteria	NZ_NHAI01000061.1	55264	55935	52236	54173	non-existing	non-existing	existing	-	-	-	-	49787	50605
Fischerella thermalis WC341	Cyanobacteria	Bacteria	NZ_NGZW01000144.1	223	894	1985	3922	non-existing	non-existing	existing	-	-	-	-	5553	6371
Fischerella thermalis WC439	Cyanobacteria	Bacteria	NZ_NHAE01000085.1	12659	13330	14421	16358	non-existing	non-existing	existing	-	-	-	-	17989	18807
Fischerella thermalis WC442	Cyanobacteria	Bacteria	NZ_NHAC01000088.1	2272	2943	4034	5971	non-existing	non-existing	existing	-	-	-	-	7602	8420
Fischerella thermalis WC542	Cyanobacteria	Bacteria	NZ_NGZZ01000212.1	10005	10676	7085	8914	non-existing	non-existing	existing	-	-	-	-	4256	5074
Fischerella thermalis WC558	Cyanobacteria	Bacteria	NZ_NGZY01000182.1	33345	34016	30395	32254	non-existing	non-existing	existing	-	-	-	-	27739	28557
Fischerella thermalis WC559	Cyanobacteria	Bacteria	NZ_NGZX01000252.1	9814	10485	6858	8723	non-existing	non-existing	existing	-	-	-	-	4248	5066
Fortiea contorta PCC 7126	Cyanobacteria	Bacteria	NZ_KB235930.1	1053018	1054430	1050564	1052510	existing	existing	existing	1045930	1047279	1043760	1045727	1063955	1064773
Fournierella massiliensis AM2	Firmicutes	Bacteria	NZ_LN908959.1	57961	60000	55710	57692	non-existing	non-existing	non-existing	-	-	-	-	-	-
Fremyella diplosiphon NIES-3275	Cyanobacteria	Bacteria	NZ_AP018233.1	2545863	2546531	2547748	2549694	existing	non-existing	non-existing	2556368	2557726	-	-	-	-
Gamma proteobacterium NOR5-3	Proteobacteria	Bacteria	NZ_DS999407.1	281727	283832	279659	281509	existing	existing	existing	274058	275464	276730	277587	269489	271606
Geitlerinema sp. PCC 9228	Cyanobacteria	Bacteria	NZ_LNDC01000095.1	10420	11727	12193	14130	non-existing	non-existing	non-existing	-	-	-	-	-	-
Gemmiger sp. An87	Firmicutes	Bacteria	NZ_NFHD01000025.1	49080	51095	51308	53164	existing	non-existing	non-existing	43939	45315	-	-	-	-
Geobacter bremensis R1	Proteobacteria	Bacteria	NZ_KE384581.1	368022	370061	370252	372207	existing	existing	non-existing	375517	376866	377972-376871-371455	378880-377686-372213	-	-
Halanaerobium congolense WG8	Firmicutes	Bacteria	NZ_FNGB01000040.1	1929	3971	4161	5189	existing	existing	non-existing	11843	13177	9850	11820	-	-
Halanaerobium congolense WG9	Firmicutes	Bacteria	NZ_FNHK01000044.1	12568	14610	11350	12378	existing	existing	non-existing	3362	4696	4719	6689	-	-
Halapricum salinum CBA1105		archaea	CP031310	1868360	1870306	1866250	1868172	existing	existing	non-existing	1874054	1875547	1871983	1874046	-	-
Halobacillus salinus Marseille-P2480	Firmicutes	Bacteria	NZ_FVYZ01000004.1	358814	359488	356512	358452	existing	existing	non-existing	366374	367882	364359-356470	366335-357303	-	-
Halobacteroides halobius DSM 5150	Firmicutes	Bacteria	NC_019978.1	2165240	2166691	2163131	2164384	non-existing	non-existing	non-existing	-	-	-	-	-	-
Halobellus limi CGMCC 1.10331		archaea	CP031311	2639611	2641767	2637337	2639400	existing	existing	non-existing	2645427	2646908	2643382	2645409	-	-
Haloferax elongans ATCC BAA-1513		archaea	NZ_AOLK01000023.1	86639	88723	84538	86451	non-existing	non-existing	existing	-	-	-	-	93483	95615
Halogranum amylolyticum CGMCC 1.10121		archaea	NZ_FODV01000024.1	5872	8052	3574	5559	existing	existing	non-existing	8198	9700	9710	11710	-	-
Halogranum rubrum CGMCC 1.7738		archaea	NZ_FOTC01000012.1	19925	21916	22236	24086	non-existing	non-existing	existing	-	-	-	-	24755	26122
Halomonas sp. Marseille-P2426	Proteobacteria	Bacteria	NZ_LT699746.1	70218	72413	74133	76142	non-existing	existing	existing	-	-	75465	76088	72721	73809
Haloquadratum walsbyi C23		archaea	NC_017459.1	1305446	1307290	1303091	1305040	non-existing	non-existing	non-existing	-	-	-	-	-	-
Haloquadratum walsbyi DSM 16790		archaea	NC_008212.1	1302352	1304346	1304599	1306395	non-existing	non-existing	existing	-	-	-	-	1300720	1302270
Haloquadratum walsbyi J07HQW2		Archaea	KE356561.1	3409676	3410353	3411275	3413227	non-existing	non-existing	non-existing	-	-	-	-	-	-
Halorhabdus tiamatea SARL4B plasmid pHTIA		archaea	NC_021913.1	155798	157114	158991	160967	non-existing	non-existing	existing	-	-	-	-	167882	168826
Halorubrum aidingense JCM 13560		archaea	NZ_AOJI01000027.1	46469	48409	44382	46184	non-existing	non-existing	existing	-	-	-	-	37636	38502
Halorubrum arcis JCM 13916		archaea	NZ_AOJJ01000071.1	60746	62689	58647	60476	non-existing	non-existing	existing	-	-	-	-	52487	53353
Halorubrum ezzemoulense LG1		archaea	NZ_NHOV01000510.1	14329	15645	12145	14091	non-existing	non-existing	existing	-	-	-	-	15873	16739
Halorubrum halodurans Cb34		archaea	NZ_NHPJ01000085.1	30496	32436	32721	34523	non-existing	non-existing	existing	-	-	-	-	40315	41181
Halorubrum sp. C3		archaea	NHOB01001138.1	8044	9966	10279	12246	non-existing	existing	existing	-	-	11416	12213	17517	18383
Halorubrum sp. Ib24		archaea	NZ_NHOX01000027.1	48995	50311	50549	52495	non-existing	non-existing	existing	-	-	-	-	47901	48767
Halorubrum trapanicum plasmid pCBA1232-02 strain CBA1232		archaea	NZ_AP017571.1	5771	7603	2003	3937	existing	existing	non-existing	559	1974	2003	4018	-	-
Halosimplex carlsbadense 2-9-1		archaea	NZ_AOIU01000044.1	49651	50313	46585	48615	non-existing	existing	non-existing	-	-	46630	47277	-	-
Haloterrigena jeotgali A29		archaea	CP031303	463590	465767	461301	463286	existing	existing	non-existing	466026	467519	467528	469588	-	-
Halovivax asiaticus JCM 14624		archaea	NZ_AOIQ01000008.1	6116	8104	8430	10367	non-existing	non-existing	existing	-	-	-	-	10949	12319
Hapalosiphon sp. MRB220	Cyanobacteria	Bacteria	NZ_LIRN01000077.1	116887	118302	118632	120569	non-existing	non-existing	existing	-	-	-	-	122554	123372
Hungatella hathewayi 12489931	Firmicutes	Bacteria	NZ_KB850951.1	1106935	1108935	1109260	1111149	non-existing	non-existing	existing	-	-	-	-	1105391	1106377
Hydrococcus rivularis NIES-593	Cyanobacteria	Bacteria	NZ_MRCB01000021.1	4164	5672	6143	7942	existing	non-existing	non-existing	9754	11133	-	-	-	-
Jannaschia rubra CECT 5088	Proteobacteria	Bacteria	NZ_CXPG01000021.1	409762	411813	412072	412911	non-existing	non-existing	existing	-	-	-	-	408541	409701
Jannaschia rubra DSM 16279	Proteobacteria	Bacteria	NZ_FOOS01000008.1	60587	62638	59489	60328	non-existing	non-existing	existing	-	-	-	-	62699	63859
Jiangella alkaliphila DSM 45079	Actinobacteria	Bacteria	NZ_LT629791.1	2148210	2149658	2150530	2152413	existing	non-existing	existing	2136814	2138142	-	-	2140647	2142104
Kamptonema formosum PCC 6407	Cyanobacteria	Bacteria	NZ_KB235904.1	1138282	1139598	1136015	1137943	existing	non-existing	existing	1128281	1129696	-	-	1141210	1142055
Kurthia huakuii LAM0618	Firmicutes	Bacteria	NZ_AYTB01000018.1	51392	52840	48574	50508	non-existing	non-existing	non-existing	-	-	-	-	-	-
Lachnoclostridium sp. YL32	Firmicutes	Bacteria	NZ_CP015399.2	2176590	2178644	2174421	2176322	non-existing	non-existing	non-existing	-	-	-	-	-	-
Lachnospiraceae bacterium A2	Firmicutes	Bacteria	NZ_KE159636.1	838509	840587	840855	842756	non-existing	non-existing	non-existing	-	-	-	-	-	-
Lachnospiraceae bacterium A4	Firmicutes	Bacteria	NZ_KE159534.1	94260	95699	96576	98519	non-existing	non-existing	non-existing	-	-	-	-	-	-
Lactobacillus curvatus WiKim38	Firmicutes	Bacteria	NZ_CP017124.1	1238022	1239236	1235810	1237705	non-existing	non-existing	non-existing	-	-	-	-	-	-
Lactobacillus delbrueckii subsp. jakobsenii ZN7a-9 = DSM 26046	Firmicutes	Bacteria	NZ_CP018218.1	1293423	1295450	1295741	1297642	non-existing	non-existing	existing	-	-	-	-	1291642	1292880
Lactobacillus plantarum BDGP2 plasmid pLtBDGP2C	Firmicutes	Bacteria	NZ_CP023177.1	23811	25103	21674	23569	non-existing	non-existing	non-existing	-	-	-	-	-	-
Lactobacillus plantarum DF plasmid unnamed3	Firmicutes	Bacteria	NZ_CP013756.1	30885	32177	32419	34314	non-existing	non-existing	non-existing	-	-	-	-	-	-
Lactobacillus plantarum K35	Firmicutes	Bacteria	NZ_LEBT01000041.1	28147	29439	29681	31576	non-existing	non-existing	non-existing	-	-	-	-	-	-
Lactobacillus plantarum KP plasmid unnamed3-1	Firmicutes	Bacteria	NZ_CP013752.1	13378	14670	11241	13136	non-existing	non-existing	non-existing	-	-	-	-	-	-
Lactobacillus plantarum KP plasmid unnamed3-2	Firmicutes	Bacteria	NZ_CP013752.1	61451	62353	59317	61212	non-existing	non-existing	non-existing	-	-	-	-	-	-
Lactobacillus plantarum RI-048	Firmicutes	Bacteria	NZ_MJHG01000053.1	15792	17006	17323	19218	non-existing	non-existing	existing	-	-	-	-	10162	10818
Lactobacillus plantarum RI-506	Firmicutes	Bacteria	NZ_MKEA01000009.1	34584	35798	36115	38010	non-existing	non-existing	non-existing	-	-	-	-	-	-
Lactobacillus rhamnosus LR5	Firmicutes	Bacteria	NZ_CP017063.1	2561347	2562639	2559210	2561105	non-existing	non-existing	non-existing	-	-	-	-	-	-
Lactobacillus sakei RI-409	Firmicutes	Bacteria	NZ_MKGB01000025.1	27870	29084	29401	31296	non-existing	non-existing	existing	-	-	-	-	22511	22765
Lactobacillus sakei RI-516	Firmicutes	Bacteria	NZ_MKGG01000012.1	5256	6470	3044	4939	non-existing	non-existing	existing	-	-	-	-	11593	11847
Lactobacillus sakei RI-517	Firmicutes	Bacteria	NZ_MKGH01000004.1	5094	6308	2882	4777	non-existing	non-existing	existing	-	-	-	-	11431	11685
Lactobacillus sharpeae JCM 1186 = DSM 20505	Firmicutes	Bacteria	NZ_AYYO01000032.1	2910	4139	607	2619	non-existing	non-existing	non-existing	-	-	-	-	-	-
Lactomassilus timonensis Marseille-P4641	Firmicutes	Bacteria	NZ_LT964739.1	1111001	1113025	1113319	1115220	non-existing	non-existing	existing	-	-	-	-	1109231	1110466
Leptolyngbya sp. hensonii	Cyanobacteria	Bacteria	NZ_MQTZ01000045.1	123250	125367	121093	123030	non-existing	existing	non-existing	-	-	115675	116622	-	-
Leptolyngbya sp. JSC-1	Cyanobacteria	Bacteria	NZ_KL662191.1	4412011	4414101	4409932	4411806	existing	existing	existing	4406292-4401617	4407677-4402729	4404217	4405059	4399365	4401420
Leptolyngbya sp. KIOST-1	Cyanobacteria	Bacteria	NZ_JQFA01000002.1	3772202	3774298	3768936	3770870	existing	non-existing	non-existing	3760895	3761497	-	-	-	-
Leptolyngbya sp. NIES-2104	Cyanobacteria	Bacteria	NZ_BBWW01000001.1	5361048	5362481	5358272	5360227	non-existing	non-existing	non-existing	-	-	-	-	-	-
Leptolyngbya sp. NIES-3755	Cyanobacteria	Bacteria	NZ_AP017308.1	4487686	4489785	4489992	4491983	existing	existing	non-existing	4496975-4503622	4498357-4504623	4499587	4500429	-	-
Leptolyngbya sp. O-77	Cyanobacteria	Bacteria	NZ_AP017367.1	1371638	1373734	1368331	1370235	existing	non-existing	non-existing	1357830	1358807	-	-	-	-
Leptolyngbya sp. PCC 6406	Cyanobacteria	Bacteria	NZ_KI913949.1	1926134	1927603	1923442	1925295	existing	existing	non-existing	1916877-1912126	1918229-1913193	1914866	1915786	-	-
Leuconostoc pseudomesenteroides LMGTW8	Firmicutes	Bacteria	NZ_MPBB01000002.1	2199	4247	763	2010	non-existing	non-existing	existing	-	-	-	-	13793	14533
Limnohabitans planktonicus II-D5	Proteobacteria	Bacteria	NZ_LFYT01000001.1	361934	364012	364241	366025	existing	non-existing	non-existing	371121	372443	-	-	-	-
Lyngbya confervoides BDU141951	Cyanobacteria	Bacteria	NZ_JTHE01000274.1	3816131	3818209	3818439	3820304	existing	non-existing	existing	3827224	3828267	-	-	3828452	3830539
Lysinimicrobium rhizosphaerae NBRC 110049	Actinobacteria	Bacteria	NZ_BBMG01000007.1	152766	154166	155020	156957	existing	existing	existing	161526	162869	159430	160266	157565	159031
Marine Group III euryarchaeote SCGC AAA288-E19		archaea	AQTX01000020.1	411	2411	2671	4587	non-existing	existing	non-existing	-	-	3754	4620	-	-
Marinobacter antarcticus CGMCC 1.10835	Proteobacteria	Bacteria	NZ_FRAQ01000002.1	363310	365349	365584	366630	existing	existing	non-existing	370576	371985	368520	369281	-	-
Marinococcus halophilus Marseille-P3459	Firmicutes	Bacteria	NZ_FVZD01000006.1	1289882	1291963	1292154	1294115	non-existing	non-existing	non-existing	-	-	-	-	-	-
Massilia sp. KIM	Proteobacteria	Bacteria	NZ_MVAD01000001.1	997492	999501	995307	997250	existing	existing	existing	1007537	1009003	1010330	1011148	1002535	1005141
Mastigocladopsis repens PCC 10914	Cyanobacteria	Bacteria	NZ_JH992901.1	1878966	1880288	1876417	1878363	existing	existing	existing	1870792	1872228	1867992-1869048	1868717-1869974	1865832	1867286
Mastigocladus laminosus UU774 74	Cyanobacteria	Bacteria	NZ_MNPM01000020.1	90828	91580	92569	94506	non-existing	non-existing	existing	-	-	-	-	87171	87980
Mesorhizobium sp. F7	Proteobacteria	Bacteria	NZ_JTGD01000080.1	127041	129065	129331	131247	non-existing	non-existing	existing	-	-	-	-	126006	127016
Mesorhizobium sp. LC103	Proteobacteria	Bacteria	NZ_LBCQ01000010.1	210016	212022	207673	209667	non-existing	non-existing	non-existing	-	-	-	-	-	-
Mesorhizobium sp. ORS 3428	Proteobacteria	Bacteria	NZ_MDFL01000129.1	26661	28592	24401	26338	non-existing	non-existing	existing	-	-	-	-	28666	29580
Methanobrevibacter curvatus DSM 11111		archaea	LWMV01000160.1	14599	16614	16839	17900	non-existing	existing	existing	-	-	18030	18758	9113	10075
Methanobrevibacter smithii ATCC 35061		archaea	NC_009515.1	667146	669071	665071	666936	non-existing	non-existing	non-existing	-	-	-	-	-	-
Methanobrevibacter smithii DSM 2375		archaea	NZ_DS996911.1	1376361	1378346	1378581	1380524	non-existing	non-existing	non-existing	-	-	-	-	-	-
Methanobrevibacter sp. A54		archaea	NZ_MAIE01000072.1	14026	15951	11951	13816	non-existing	non-existing	non-existing	-	-	-	-	-	-
Methanobrevibacter sp. isolate RUG020		archaea	OMVY01000004.1	274263	276110	272091	274049	non-existing	existing	non-existing	-	-	269928	269197	-	-
Methanobrevibacter sp. isolate RUG120		archaea	OMZW01000066.1	3550	5454	1432	3303	non-existing	existing	non-existing	-	-	2130	1336	-	-
Methanobrevibacter sp. isolate RUG593		archaea	ONSJ01000003.1	68125	70173	66026	67921	non-existing	non-existing	non-existing	-	-	-	-	-	-
Methanobrevibacter sp. UBA189		archaea	DAEC01000146.1	25583	26857	23428	25359	non-existing	existing	non-existing	-	-	19101	18310	-	-
Methanobrevibacter sp. UBA395		archaea	DAFL01000032.1	1179	2702	2915	4822	non-existing	existing	non-existing	-	-	4058	4843	-	-
Methanobrevibacter sp. UBA403		archaea	DAYX01000051.1	7934	9922	10134	12041	non-existing	existing	non-existing	-	-	11277	12062	-	-
Methanobrevibacter sp. UBA417		archaea	DAZC01000029.1	41459	43447	39340	41247	non-existing	existing	non-existing	-	-	40104	39319	-	-
Methanobrevibacter sp. UBA46		archaea	DAWJ01000033.1	3943	5931	6143	8050	non-existing	existing	non-existing	-	-	7286	8071	-	-
Methanobrevibacter woesei DSM 11979		archaea	MZGU01000006.1	118060	120111	116052	117857	non-existing	non-existing	non-existing	-	-	-	-	-	-
Methanobrevibacter wolinii SH		archaea	NZ_KK211379.1	9258	11291	7140	9047	non-existing	non-existing	non-existing	-	-	-	-	-	-
Methanococcoides burtonii DSM 6242		archaea	NC_007955.1	1609589	1611736	1611944	1613821	non-existing	non-existing	existing	-	-	-	-	1614324	1616033
Methanoculleus sp. CAG:1088		archaea	CBKQ010000060.1	227	2326	2512	4368	non-existing	non-existing	existing	-	-	-	-	6231	7091
Methanohalophilus euhalobius WG-1MB		archaea	NZ_OBDR01000003.1	30039	32117	27945	29810	non-existing	non-existing	non-existing	-	-	-	-	-	-
Methanohalophilus sp. 2-Gbenrich		archaea	MCNQ01000004.1	40397	42475	38303	40168	non-existing	non-existing	non-existing	-	-	-	-	-	-
Methanolobus psychrotolerans YSF-03		archaea	NZ_MBKP01000006.1	131179	133077	128875	130830	non-existing	non-existing	existing	-	-	-	-	126755	128380
Methanolobus sp. T82-4		archaea	LSRV01000059.1	14816	16759	12617	14563	non-existing	non-existing	existing	-	-	-	-	10511	12121
Methanomassiliicoccaceae archaeon UBA482		archaea	DACR01000013.1	17076	19124	15828	16895	non-existing	non-existing	non-existing	-	-	-	-	-	-
Methanoregula formicica SMSP		archaea	NC_019943.1	2334154	2336229	2336496	2338352	non-existing	non-existing	non-existing	-	-	-	-	-	-
Methanoregula sp. UBA247		archaea	DADR01000018.1	108781	110757	106546	108531	existing	existing	non-existing	115881	114520	114457	112445	-	-
Methanosarcina mazei 1.H.A.1A.1		archaea	NZ_JJQG01000148.1	82832	84853	80591	82546	existing	existing	non-existing	88884	90257	86792-80621	88825-81385	-	-
Methanosarcina mazei 1.H.A.1A.3		archaea	NZ_JJQH01000113.1	33836	35857	36154	38109	existing	existing	non-existing	28432	29805	29864-37315	31897-38079	-	-
Methanosarcina mazei 1.H.A.1A.6		archaea	NZ_JJQJ01000077.1	24827	26848	22575	24530	existing	existing	non-existing	30879	32252	28787-22605	30820-23369	-	-
Methanosarcina mazei 1.H.A.2.3		archaea	NZ_JJQM01000097.1	83117	85138	80865	82820	existing	existing	non-existing	89169	90542	87077-80895	89110-81659	-	-
Methanosarcina mazei 1.H.A.2.7		archaea	NZ_JJQO01000083.1	75556	77577	73304	75259	existing	existing	non-existing	81608	82981	79516-73334	81549-74098	-	-
Methanosarcina mazei 1.H.A.2.8		archaea	JJQP01000146.1	1143	3164	6444	7136	existing	existing	non-existing	8568	7195	7136	5103	-	-
Methanosarcina mazei 1.H.M.0.1		archaea	NZ_JJQQ01000039.1	44615	46636	42363	44318	existing	existing	non-existing	50667	52040	48575-42393	50608-43157	-	-
Methanosarcina mazei 1.H.M.1A.1		archaea	NZ_JJQR01000151.1	75502	77523	73250	75205	existing	existing	non-existing	81554	82927	79462-73280	81495-74044	-	-
Methanosarcina mazei 1.H.M.1A.2		archaea	NZ_JJQS01000027.1	44477	46498	42225	44180	existing	existing	non-existing	50529	51902	48437-42255	50470-43019	-	-
Methanosarcina mazei 1.H.M.1A.3		archaea	NZ_JJQT01000060.1	17898	19919	15646	17601	existing	existing	non-existing	23950	25323	21858-15676	23891-16440	-	-
Methanosarcina mazei 1.H.M.2.2		archaea	NZ_JJQV01000031.1	179702	181723	177450	179405	existing	existing	non-existing	185754	187127	183662-177480	185695-178244	-	-
Methanosarcina mazei 1.H.M.2.3		archaea	NZ_JJQW01000011.1	83059	85080	80807	82762	existing	existing	non-existing	89111	90484	87019-80837	89052-81601	-	-
Methanosarcina mazei 1.H.M.2.4		archaea	NZ_JJQX01000027.1	11048	13069	13366	15321	existing	existing	non-existing	5644	7017	7076-14527	9109-15291	-	-
Methanosarcina mazei 1.H.T.2.1		archaea	NZ_JJQZ01000126.1	35099	37120	37417	39372	existing	existing	non-existing	29695	31068	31127-38578	33160-39342	-	-
Methanosarcina mazei 1.H.T.2.3		archaea	NZ_JJRA01000097.1	44614	46635	42362	44317	existing	existing	non-existing	50666	52039	48574-42392	50607-43156	-	-
Methanosarcina mazei 1.H.T.2.5		archaea	NZ_JJRB01000119.1	91687	93708	89435	91390	existing	existing	non-existing	97739	99112	95647-89465	97680-90229	-	-
Methanosarcina mazei 2.F.A.2.3		archaea	NZ_JJOR01000158.1	44620	46641	42368	44323	existing	existing	non-existing	50672	52045	48580-42398	50613-43162	-	-
Methanosarcina mazei 3.F.A.1A.1		archaea	NZ_JJPA01000265.1	1396	3417	3714	5669	non-existing	non-existing	non-existing	-	-	-	-	-	-
Methanosarcina mazei 3.F.A.1B.1		archaea	NZ_JJPC01000036.1	95799	97820	93538	95502	existing	existing	non-existing	101851	103224	99759-93568	101792-94332	-	-
Methanosphaerula palustris E1-9c		archaea	NC_011832.1	1414881	1416992	1417217	1418335	existing	existing	non-existing	1406568	1407986	1408047	1410077	-	-
Methylobacterium aquaticum NS228	Proteobacteria	Bacteria	NZ_LDRL01000232.1	5062	7113	2518	4401	existing	existing	non-existing	17124	18476	15061	15729	-	-
Methylobacterium aquaticum NS229	Proteobacteria	Bacteria	NZ_LDRM01000146.1	5062	7113	2518	4401	existing	existing	non-existing	17124	18476	15061	15729	-	-
Methylobacterium aquaticum NS230	Proteobacteria	Bacteria	NZ_LDRN01000062.1	13408	15459	16120	18003	existing	existing	non-existing	2045	3397	4792	5460	-	-
Methylophilales bacterium HTCC2181	Proteobacteria	Bacteria	NZ_AAUX01000001.1	1060522	1062456	1059562	1060170	non-existing	non-existing	existing	-	-	-	-	1054307	1055449
Microcoleus sp. PCC 7113	Cyanobacteria	Bacteria	NC_019738.1	7352416	7353729	7354009	7355949	non-existing	non-existing	non-existing	-	-	-	-	-	-
Microcoleus vaginatus FGP-2	Cyanobacteria	Bacteria	NZ_AFJC01000004.1	335926	337242	333624	335552	existing	existing	non-existing	323608	324978	320873	321808	-	-
Microcystis aeruginosa NIES-44	Cyanobacteria	Bacteria	NZ_BBPA01000066.1	94435	96456	91804	93720	non-existing	non-existing	existing	-	-	-	-	97117	97818
Microcystis aeruginosa NIES-88	Cyanobacteria	Bacteria	NZ_JXYX01000006.1	78512	80533	80821	82632	non-existing	non-existing	existing	-	-	-	-	77208	77909
Microcystis aeruginosa PCC 9806	Cyanobacteria	Bacteria	NZ_HE973240.1	234454	236475	231940	233742	non-existing	non-existing	existing	-	-	-	-	236938	237639
Micromonospora yangpuensis DSM 45577	Actinobacteria	Bacteria	NZ_FMIA01000002.1	914657	916624	916969	918912	existing	existing	existing	922345	923667	923832	925829	926202	927653
Microtetraspora fusca NBRC 13915	Actinobacteria	Bacteria	NZ_BBYK01000049.1	201870	203309	204272	206047	non-existing	non-existing	existing	-	-	-	-	207362	208801
Mitsuokella jalaludinii DSM 13811	Firmicutes	Bacteria	NZ_JNKR01000002.1	30505	32604	32837	34654	non-existing	non-existing	non-existing	-	-	-	-	-	-
Mitsuokella multacida DSM 20544	Firmicutes	Bacteria	NZ_GG697141.2	211418	213526	213815	215077	non-existing	non-existing	non-existing	-	-	-	-	-	-
Moraxella bovoculi 58086	Proteobacteria	Bacteria	NZ_CP011381.1	239690	241222	242049	243998	non-existing	non-existing	non-existing	-	-	-	-	-	-
Moraxella catarrhalis 304_MCAT	Proteobacteria	Bacteria	NZ_JVMG01000041.1	26835	28364	29210	31168	non-existing	non-existing	non-existing	-	-	-	-	-	-
Moraxella catarrhalis 324_MCAT	Proteobacteria	Bacteria	NZ_JVLO01000019.1	26835	28364	29210	31168	non-existing	non-existing	non-existing	-	-	-	-	-	-
Mycobacterium asiaticum 1165133.8	Actinobacteria	Bacteria	NZ_LZLS01000065.1	58882	60921	61215	63098	existing	existing	existing	71489	72817	69375	70169	67535	68977
Mycobacterium asiaticum 1337463.1	Actinobacteria	Bacteria	NZ_LZLF01000168.1	21114	23141	23432	25315	existing	existing	existing	28889	30232	31507	32328	32726	34183
Mycobacterium intermedium DSM 44049	Actinobacteria	Bacteria	NZ_MVHT01000030.1	11378	13405	9221	11089	existing	existing	existing	4571	5914	2475	3296	626	2077
Mycobacterium intermedium HMC1	Actinobacteria	Bacteria	NZ_MIJC01000028.1	10955	12982	8798	10666	existing	existing	existing	4148	5491	2052	2873	203	1654
Mycobacterium intermedium HMC2_M5	Actinobacteria	Bacteria	NZ_MIHB01000034.1	54791	56818	57107	58975	existing	existing	existing	62282	63625	64900	65721	66119	67570
Mycobacterium malmoense E826	Actinobacteria	Bacteria	NZ_MBEB01000307.1	18178	20202	15903	17852	existing	non-existing	existing	10951	12279	-	-	6979	8439
Mycobacterium parascrofulaceum ATCC BAA-614	Actinobacteria	Bacteria	NZ_GG770557.1	208423	210447	210773	212722	existing	non-existing	existing	216346	217674	-	-	220186	221646
Mycobacterium shinjukuense CCUG 53584	Actinobacteria	Bacteria	NZ_MVIK01000057.1	14096	15547	11335	13218	existing	existing	existing	5383	6711	7998	8819	9217	10665
Mycobacterium sp. 24999	Actinobacteria	Bacteria	NZ_MLHV01000024.1	80807	82873	83165	85048	existing	existing	existing	93238	94566	91127	91942	89280	90728
Mycobacterium sp. 27335	Actinobacteria	Bacteria	NZ_MLCL01000089.1	418551	420617	420909	422792	existing	existing	existing	430982	432310	428871	429686	427024	428472
Mycobacterium sp. NS-7484	Actinobacteria	Bacteria	NZ_MBEJ01000055.1	74410	76476	72236	74119	existing	existing	existing	62276	63601	64885	65709	66108	67565
Mycobacteroides abscessus subsp. abscessus 780	Actinobacteria	Bacteria	NZ_FSEL01000003.1	460443	461885	462768	464651	existing	existing	existing	471188	472516	469077	469988	467231	468679
Mycobacteroides abscessus subsp. abscessus 781	Actinobacteria	Bacteria	NZ_FSEM01000001.1	274805	276247	272039	273922	existing	existing	existing	264174	265502	266702	267613	268011	269459
Mycobacteroides abscessus subsp. abscessus 782	Actinobacteria	Bacteria	NZ_FSHY01000004.1	103373	104815	100607	102490	existing	existing	existing	92742	94070	95270	96181	96579	98027
Mycobacteroides abscessus subsp. abscessus 783	Actinobacteria	Bacteria	NZ_FVOH01000006.1	186819	188261	189144	191027	existing	existing	existing	197564	198892	195453	196364	193607	195055
Mycobacteroides abscessus subsp. bolletii 511	Actinobacteria	Bacteria	NZ_FSOE01000004.1	35880	37967	38228	40111	existing	existing	existing	47741	49069	45630	46541	43787	45232
Mycobacteroides abscessus subsp. bolletii 523	Actinobacteria	Bacteria	NZ_FVVT01000005.1	395256	397343	393112	394995	existing	existing	existing	384154	385482	386682	387593	387991	389436
Mycobacteroides abscessus subsp. massiliense 164	Actinobacteria	Bacteria	NZ_FVBQ01000002.1	485971	487413	488296	490179	existing	existing	existing	496716	498044	494605	495516	492759	494207
Mycobacteroides abscessus subsp. massiliense 182	Actinobacteria	Bacteria	NZ_FVAZ01000002.1	932369	933811	934694	936577	existing	existing	existing	943114	944442	941003	941914	939157	940605
Mycobacteroides abscessus subsp. massiliense 211	Actinobacteria	Bacteria	NZ_FVBJ01000002.1	484834	486276	487159	489042	existing	existing	existing	495579	496907	493468	494379	491622	493070
Mycobacteroides abscessus subsp. massiliense 220	Actinobacteria	Bacteria	NZ_FVCD01000003.1	324830	326272	322064	323947	existing	existing	existing	314199	315527	316727	317638	318036	319484
Mycobacteroides abscessus subsp. massiliense 236	Actinobacteria	Bacteria	NZ_FVCM01000002.1	484830	486272	487155	489038	existing	existing	existing	495575	496903	493464	494375	491618	493066
Mycobacteroides abscessus subsp. massiliense 238	Actinobacteria	Bacteria	NZ_FVCL01000004.1	485968	487410	488293	490176	existing	existing	existing	496713	498041	494602	495513	492756	494204
Mycobacteroides abscessus subsp. massiliense 243	Actinobacteria	Bacteria	NZ_FVWF01000002.1	323563	325005	320797	322680	existing	existing	existing	312932	314260	315460	316371	316769	318217
Mycobacteroides abscessus subsp. massiliense 259	Actinobacteria	Bacteria	NZ_FVWE01000002.1	484716	486158	487041	488924	existing	existing	existing	495461	496789	493350	494261	491504	492952
Mycobacteroides abscessus subsp. massiliense 262	Actinobacteria	Bacteria	NZ_FVDO01000002.1	484702	486144	487027	488910	existing	existing	existing	495447	496775	493336	494247	491490	492938
Mycobacteroides abscessus subsp. massiliense 271	Actinobacteria	Bacteria	NZ_FVCS01000003.1	323559	325001	320793	322676	existing	existing	existing	312928	314256	315456	316367	316765	318213
Mycobacteroides abscessus subsp. massiliense 274	Actinobacteria	Bacteria	NZ_FVCT01000001.1	484705	486147	487030	488913	existing	existing	existing	495450	496778	493339	494250	491493	492941
Mycobacteroides abscessus subsp. massiliense 275	Actinobacteria	Bacteria	NZ_FVDI01000002.1	323556	324998	320790	322673	existing	existing	existing	312925	314253	315453	316364	316762	318210
Mycobacteroides abscessus subsp. massiliense 276	Actinobacteria	Bacteria	NZ_FVCY01000002.1	322428	323870	319662	321545	existing	existing	existing	311797	313125	314325	315236	315634	317082
Mycobacteroides abscessus subsp. massiliense 278	Actinobacteria	Bacteria	NZ_FVCX01000002.1	484711	486153	487036	488919	existing	existing	existing	495456	496784	493345	494256	491499	492947
Mycobacteroides abscessus subsp. massiliense 287	Actinobacteria	Bacteria	NZ_FVDE01000002.1	484709	486151	487034	488917	existing	existing	existing	495454	496782	493343	494254	491497	492945
Mycobacteroides abscessus subsp. massiliense 290	Actinobacteria	Bacteria	NZ_FVDX01000002.1	958793	960235	956027	957910	existing	existing	existing	948162	949490	950690	951601	951999	953447
Mycobacteroides abscessus subsp. massiliense 292	Actinobacteria	Bacteria	NZ_FWCR01000002.1	323575	325017	320809	322692	existing	existing	existing	312944	314272	315472	316383	316781	318229
Mycobacteroides abscessus subsp. massiliense 306	Actinobacteria	Bacteria	NZ_FVEH01000004.1	31227	32669	33552	35435	existing	existing	existing	41972	43300	39861	40772	38015	39463
Mycobacteroides abscessus subsp. massiliense 307	Actinobacteria	Bacteria	NZ_FVEI01000003.1	591746	593188	594071	595954	existing	existing	existing	602491	603819	600380	601291	598534	599982
Mycobacteroides abscessus subsp. massiliense 309	Actinobacteria	Bacteria	NZ_FVEK01000001.1	3229091	3230533	3231416	3233299	existing	existing	existing	3239836	3241164	3237725	3238636	3235879	3237327
Mycobacteroides abscessus subsp. massiliense 359	Actinobacteria	Bacteria	NZ_FVFQ01000003.1	19619	21061	16853	18736	existing	existing	existing	8988	10316	11516	12427	12825	14273
Mycobacteroides abscessus subsp. massiliense 360	Actinobacteria	Bacteria	NZ_FVFV01000001.1	533617	535059	535942	537825	existing	existing	existing	544362	545690	542251	543162	540405	541853
Mycobacteroides abscessus subsp. massiliense 609	Actinobacteria	Bacteria	NZ_FVTO01000002.1	1016272	1017714	1018597	1020480	existing	existing	existing	1027017	1028345	1024906	1025817	1023060	1024508
Mycobacteroides abscessus subsp. massiliense 899	Actinobacteria	Bacteria	NZ_FVYK01000002.1	837341	838783	839666	841549	existing	existing	existing	848086	849414	845975	846886	844129	845577
Mycolicibacter nonchromogenicus DSM 44164	Actinobacteria	Bacteria	NZ_LQPI01000033.1	193546	195612	195867	197759	existing	existing	existing	201038	202393	203683	204474	204870	206327
Mycolicibacterium celeriflavum DSM 46765	Actinobacteria	Bacteria	NZ_MVHN01000021.1	13698	15149	10930	12831	existing	existing	existing	6438	7766	4327	5121	2463	3929
Mycolicibacterium mucogenicum 1127319.6	Actinobacteria	Bacteria	NZ_LZLC01000222.1	16502	18532	14295	16205	existing	existing	existing	5924	7252	8542	9366	9764	11218
Mycoplasma lipofaciens ATCC 35015	Tenericutes	Bacteria	NZ_JMKY01000004.1	5931	7166	3795	5693	non-existing	non-existing	existing	-	-	-	-	7159	8070
Natronorubrum bangense JCM 10635		archaea	CP031305	2646314	2648287	2644043	2646028	existing	existing	non-existing	2648693	2650198	2650195	2652255	-	-
Natronorubrum thiooxidans HArc-T		archaea	NZ_FTNR01000015.1	100075	101397	97760	99787	non-existing	non-existing	existing	-	-	-	-	104884	105795
Nitratiruptor sp. SB155-2	Proteobacteria	Bacteria	NC_009662.1	1688008	1690053	1690222	1692078	existing	existing	non-existing	1696920	1698215	1694948	1695622	-	-
Nitrincola nitratireducens AK23	Proteobacteria	Bacteria	NZ_AONB01000007.1	135281	136765	137566	139395	non-existing	non-existing	non-existing	-	-	-	-	-	-
Nodosilinea nodulosa PCC 7104	Cyanobacteria	Bacteria	NZ_JH976537.1	2051972	2054068	2048266	2050200	existing	existing	non-existing	2043699-2038183	2045105-2039298	2040978	2041613	-	-
Nodularia sp. NIES-3585	Cyanobacteria	Bacteria	NZ_BDUB01000001.1	4443941	4444612	4447631	4449577	existing	existing	non-existing	4456045	4457463	4458860	4459705	-	-
Nodularia spumigena CCY9414	Cyanobacteria	Bacteria	NZ_CP007203.1	217857	218528	214507	216453	existing	existing	existing	208803	210239	206572	208539	203874	205331
Nodularia spumigena CENA596	Cyanobacteria	Bacteria	NZ_LWAJ01000140.1	22321	22992	19016	20962	existing	existing	existing	13334	14767	10477	12444	7904	9361
Nodularia spumigena UHCC 0039	Cyanobacteria	Bacteria	NZ_CP020114.1	3585779	3586450	3587794	3589740	existing	existing	existing	3594015	3595451	3595715	3597682	3598923	3600380
Nosocomiicoccus sp. HMSC09A07	Firmicutes	Bacteria	NZ_KV793634.1	355332	356471	356844	358811	non-existing	non-existing	non-existing	-	-	-	-	-	-
Nostoc calcicola FACHB-389	Cyanobacteria	Bacteria	NZ_MRBZ01000041.1	12302	13627	9444	11390	existing	existing	non-existing	4131	5573	514-1570	1233-2484	-	-
Nostoc carneum NIES-2107	Cyanobacteria	Bacteria	NZ_AP018180.1	3654788	3655459	3656665	3658611	non-existing	non-existing	non-existing	-	-	-	-	-	-
Nostoc commune HK-02	Cyanobacteria	Bacteria	AP018326.1	4386547	4387218	4383472	4385418	existing	existing	non-existing	4376898	4378256	4374605	4376572	-	-
Nostoc commune NIES-4072	Cyanobacteria	Bacteria	NZ_BDUD01000001.1	5831358	5832029	5833158	5835104	existing	existing	existing	5840320	5841678	5842004	5843971	5845147	5846604
Nostoc cycadae WK-1	Cyanobacteria	Bacteria	NZ_DF978443.1	81075	82406	78582	80528	non-existing	non-existing	non-existing	-	-	-	-	-	-
Nostoc linckia NIES-25	Cyanobacteria	Bacteria	NZ_AP018222.1	4505373	4506707	4507300	4509246	existing	existing	non-existing	4513332	4514774	4515707	4516621	-	-
Nostoc linckia z1	Cyanobacteria	Bacteria	NZ_LAGX01000099.1	26176	27510	23552	25498	existing	existing	non-existing	16564	17916	13637-14693	14299-15607	-	-
Nostoc linckia z13	Cyanobacteria	Bacteria	NZ_LAHF01000095.1	26049	27383	23425	25371	existing	existing	non-existing	16437	17789	13510-14566	14172-15480	-	-
Nostoc linckia z14	Cyanobacteria	Bacteria	NZ_LAHG01000110.1	28750	30084	26126	28072	existing	existing	non-existing	19138	20490	16211-17267	16873-18181	-	-
Nostoc linckia z16	Cyanobacteria	Bacteria	NZ_LAHI01000082.1	26081	27415	23457	25403	existing	existing	non-existing	16469	17821	13542-14598	14204-15512	-	-
Nostoc linckia z18	Cyanobacteria	Bacteria	NZ_LAHJ01000103.1	26581	27915	23957	25903	existing	existing	non-existing	16969	18321	14042-15098	14704-16012	-	-
Nostoc linckia z2	Cyanobacteria	Bacteria	NZ_LAGY01000061.1	26153	27487	23529	25475	existing	existing	non-existing	16541	17893	13614-14670	14276-15584	-	-
Nostoc linckia z3	Cyanobacteria	Bacteria	NZ_LAGZ01000042.1	97957	99291	95333	97279	existing	existing	non-existing	88345	89697	85418-86474	86080-87388	-	-
Nostoc linckia z4	Cyanobacteria	Bacteria	NZ_LAHA01000054.1	26121	27455	23497	25443	existing	existing	non-existing	16509	17861	13582-14638	14244-15552	-	-
Nostoc linckia z6	Cyanobacteria	Bacteria	NZ_LAHB01000016.1	97842	99176	95218	97164	existing	existing	non-existing	88230	89582	85303-86359	85965-87273	-	-
Nostoc linckia z7	Cyanobacteria	Bacteria	NZ_LAHC01000093.1	26300	27634	23676	25622	existing	existing	non-existing	16688	18040	13761-14817	14423-15731	-	-
Nostoc linckia z8	Cyanobacteria	Bacteria	NZ_LAHD01000110.1	521	1855	2533	4479	existing	existing	non-existing	10115	11467	13732-12424	14394-13338	-	-
Nostoc punctiforme PCC 73102	Cyanobacteria	Bacteria	NC_010628.1	5576856	5577611	5578758	5580704	existing	existing	non-existing	5586528	5587970	5588838	5590805	-	-
Nostoc sp. 106C	Cyanobacteria	Bacteria	NZ_MTAW01000062.1	66765	67436	63632	65578	existing	existing	existing	57134	58576	54126	56093	74007	74689
Nostoc sp. HK-01	Cyanobacteria	Bacteria	AP018318.1	3243011	3244342	3244889	3246835	non-existing	non-existing	non-existing	-	-	-	-	-	-
Nostoc sp. KVJ20	Cyanobacteria	Bacteria	NZ_KV757572.1	36815	37483	38652	40598	existing	existing	existing	44837	46219	47470	49437	50608	52065
Nostoc sp. Lobaria pulmonaria (5183) cyanobiont strain 5183	Cyanobacteria	Bacteria	NZ_CP026692.1	2141583	2142335	2138464	2140410	existing	existing	existing	2132875	2134278	2130348	2132393	2128381	2129838
Nostoc sp. NIES-4103	Cyanobacteria	Bacteria	NZ_AP018288.1	4339999	4341333	4342110	4344056	existing	existing	existing	4348840	4350198	4351200	4353170	4336896	4337624
Nostoc sp. PCC 7107	Cyanobacteria	Bacteria	NC_019676.1	5470064	5471395	5467617	5469563	non-existing	non-existing	existing	-	-	-	-	5480997	5484962
Nostoc sp. PCC 7120	Cyanobacteria	Bacteria	NC_003272.1	5855163	5856497	5857010	5858956	existing	existing	non-existing	5863687	5865153	5867460-5866152	5868122-5867075	-	-
Nostoc sp. Peltigera membranacea cyanobiont 210A	Cyanobacteria	Bacteria	NZ_NOLJ01000014.1	129036	129791	125932	127878	existing	existing	non-existing	119799	121274	116745	118715	-	-
Nostoc sp. Peltigera membranacea cyanobiont 213	Cyanobacteria	Bacteria	NZ_NOLI01000095.1	201	1535	2025	3971	existing	existing	non-existing	8878	10260	11344	13311	-	-
Nostoc sp. Peltigera membranacea cyanobiont N6	Cyanobacteria	Bacteria	NZ_CP026681.1	1352246	1353580	1349810	1351756	existing	existing	non-existing	1340890	1342260	1337500	1339467	-	-
Nostoc sp. RF31Y	Cyanobacteria	Bacteria	NZ_MTAX01000089.1	388708	389379	385568	387514	existing	existing	existing	380654	382147	378699	379613	395957	396640
Nostoc sp. T09	Cyanobacteria	Bacteria	NZ_MTAV01000185.1	15720	16391	12600	14546	existing	existing	existing	3072	4514	1114	2028	19784	22816
Nostocales cyanobacterium HT-58-2	Cyanobacteria	Bacteria	NZ_CP019636.1	6386487	6387818	6388189	6390135	existing	existing	existing	6395610	6396980	6398473-6397219	6399198-6398142	6399765	6401219
Novosphingobium sp. MBES04	Proteobacteria	Bacteria	NZ_DF850488.1	585801	587936	588553	590439	non-existing	non-existing	non-existing	-	-	-	-	-	-
Novosphingobium sp. PC22D	Proteobacteria	Bacteria	NZ_MWMO01000002.1	77350	79485	80102	81988	non-existing	non-existing	non-existing	-	-	-	-	-	-
Oceanimonas sp. 102-Na3	Proteobacteria	Bacteria	NZ_QAGM01000007.1	79277	81415	78056	79051	non-existing	non-existing	existing	-	-	-	-	73493	75511
Oceanobacillus jeddahense S5	Firmicutes	Bacteria	NZ_CCDM010000001.1	950772	952724	952965	954929	non-existing	non-existing	non-existing	-	-	-	-	-	-
Oceanobacillus limi IBRC-M 10780	Firmicutes	Bacteria	NZ_FOHE01000015.1	43181	45133	41033	42940	non-existing	non-existing	non-existing	-	-	-	-	-	-
Oleispira antarctica RB-8	Proteobacteria	Bacteria	NZ_FO203512.1	2980499	2982517	2978225	2980195	existing	existing	non-existing	2968584	2969966	2971244	2972086	-	-
Oscillatoria acuminata PCC 6304	Cyanobacteria	Bacteria	NC_019693.1	6760025	6761344	6761719	6763653	existing	non-existing	non-existing	6772369	6773748	-	-	-	-
Oscillatoria nigro-viridis PCC 7112	Cyanobacteria	Bacteria	NC_019729.1	6749434	6750738	6747133	6749061	non-existing	non-existing	non-existing	-	-	-	-	-	-
Oscillatoria sp. PCC 10802	Cyanobacteria	Bacteria	NZ_KB235949.1	613592	614914	615579	617513	existing	existing	non-existing	623197	624555	624764	626728	-	-
Oscillatoria sp. PCC 6506	Cyanobacteria	Bacteria	NZ_CACA01000084.1	12201	13517	13856	15784	existing	non-existing	existing	22103	23518	-	-	9744	10589
Oscillatoriales cyanobacterium MTP1	Cyanobacteria	Bacteria	NZ_LNAA01000030.1	7305	9404	10420	12366	existing	non-existing	non-existing	18911	19888	-	-	-	-
Oscillibacter sp. 1-3	Firmicutes	Bacteria	NZ_KE159703.1	649354	650739	651700	653577	non-existing	non-existing	non-existing	-	-	-	-	-	-
Paeniclostridium sordellii SSCC42239	Firmicutes	Bacteria	NZ_CDNH01000003.1	1219085	1221046	1216885	1218846	non-existing	non-existing	non-existing	-	-	-	-	-	-
Paraclostridium bifermentans WYM	Firmicutes	Bacteria	NZ_AVSU01000016.1	76205	78088	73899	75827	non-existing	non-existing	non-existing	-	-	-	-	-	-
Paucisalibacillus globulus PG	Firmicutes	Bacteria	NZ_LT855399.1	85781	87739	83501	85534	non-existing	non-existing	existing	-	-	-	-	81993	82622
Pelagibaca abyssi JLT2014	Proteobacteria	Bacteria	NZ_CP015093.1	70332	72422	67786	69621	non-existing	non-existing	non-existing	-	-	-	-	-	-
Phormidium ambiguum IAM M-71	Cyanobacteria	Bacteria	NZ_MRCE01000014.1	45084	46415	46727	48664	existing	existing	non-existing	55614	57053	57380	58306	-	-
Photobacterium angustum A2-2	Proteobacteria	Bacteria	NZ_PYOX01000005.1	323263	325470	322080	323093	non-existing	non-existing	existing	-	-	-	-	315267	317282
Photobacterium angustum A2-3	Proteobacteria	Bacteria	NZ_PYOW01000020.1	16525	18732	15342	16355	non-existing	non-existing	existing	-	-	-	-	8529	10544
Photobacterium angustum A2-4	Proteobacteria	Bacteria	NZ_PYOV01000004.1	101366	103573	103743	104756	non-existing	non-existing	existing	-	-	-	-	109554	111569
Photobacterium angustum GCSL-A2-1	Proteobacteria	Bacteria	NZ_JZTA01000008.1	78531	79763	79933	80946	non-existing	non-existing	existing	-	-	-	-	85745	87760
Photobacterium angustum GCSL-A2-2	Proteobacteria	Bacteria	NZ_JZSZ01000007.1	97592	99799	99969	100982	non-existing	non-existing	existing	-	-	-	-	105780	107795
Photobacterium angustum GCSL-A2-3	Proteobacteria	Bacteria	NZ_JZSY01000008.1	98777	100009	100179	101192	non-existing	non-existing	non-existing	-	-	-	-	-	-
Photobacterium angustum GCSL-A2-4	Proteobacteria	Bacteria	NZ_JZSX01000007.1	78576	79808	79978	80991	non-existing	non-existing	existing	-	-	-	-	85790	87805
Photobacterium damselae BT-6	Proteobacteria	Bacteria	NZ_PYMM01000006.1	172866	174359	175281	176264	non-existing	non-existing	existing	-	-	-	-	178874	180904
Photobacterium damselae GCSL-P85	Proteobacteria	Bacteria	NZ_LZFH01000045.1	34716	35339	31940	32923	non-existing	non-existing	existing	-	-	-	-	27298	29328
Photobacterium damselae subsp. damselae ATCC 33539	Proteobacteria	Bacteria	NZ_JZSI01000008.1	98777	100009	100179	101192	non-existing	non-existing	non-existing	-	-	-	-	-	-
Planktothricoides sp. SR001	Cyanobacteria	Bacteria	NZ_LIUQ01000007.1	109700	111007	111771	113702	non-existing	non-existing	existing	-	-	-	-	116452	117177
Planktothrix agardhii 7805	Cyanobacteria	Bacteria	LO018304.1	4242791	4244092	4240444	4242384	non-existing	non-existing	non-existing	-	-	-	-	-	-
Planktothrix agardhii NIES-204	Cyanobacteria	Bacteria	AP017991.1	1046612	1047913	1048320	1050260	non-existing	non-existing	non-existing	-	-	-	-	-	-
Planktothrix agardhii NIVA-CYA 126/8	Cyanobacteria	Bacteria	NZ_CM002803.1	3998034	3999335	3996551	3997627	non-existing	non-existing	non-existing	-	-	-	-	-	-
Planktothrix agardhii NIVA-CYA 15	Cyanobacteria	Bacteria	NZ_KE734694.1	600367	601668	597820	599760	non-existing	non-existing	non-existing	-	-	-	-	-	-
Planktothrix agardhii NIVA-CYA 34	Cyanobacteria	Bacteria	NZ_AVFT01000013.1	39768	41069	37273	39213	non-existing	non-existing	non-existing	-	-	-	-	-	-
Planktothrix agardhii NIVA-CYA 56/3	Cyanobacteria	Bacteria	NZ_KE734727.1	192340	193641	194196	196136	non-existing	non-existing	non-existing	-	-	-	-	-	-
Planktothrix mougeotii NIVA-CYA 405	Cyanobacteria	Bacteria	NZ_KE734706.1	211517	212818	208972	210912	non-existing	non-existing	non-existing	-	-	-	-	-	-
Planktothrix paucivesiculata PCC 9631 isolate BBR_PRJEB10994	Cyanobacteria	Bacteria	NZ_LN886110.1	4423088	4424398	4419814	4421754	non-existing	non-existing	non-existing	-	-	-	-	-	-
Planktothrix prolifica NIVA-CYA 406	Cyanobacteria	Bacteria	NZ_KE734710.1	210038	211339	207495	209435	non-existing	non-existing	non-existing	-	-	-	-	-	-
Planktothrix prolifica NIVA-CYA 540	Cyanobacteria	Bacteria	NZ_KE734720.1	2783145	2784446	2785051	2786991	non-existing	non-existing	non-existing	-	-	-	-	-	-
Planktothrix prolifica NIVA-CYA 98	Cyanobacteria	Bacteria	NZ_KE734738.1	5228131	5229432	5230035	5231975	non-existing	non-existing	non-existing	-	-	-	-	-	-
Planktothrix rubescens 7821	Cyanobacteria	Bacteria	NZ_LN887837.1	206689	207990	204146	206086	non-existing	non-existing	non-existing	-	-	-	-	-	-
Planktothrix rubescens NIVA-CYA 407	Cyanobacteria	Bacteria	NZ_KE734717.1	921234	922535	918691	920631	non-existing	non-existing	non-existing	-	-	-	-	-	-
Planktothrix sp. PCC 11201 isolate BBR_PRJEB10991	Cyanobacteria	Bacteria	NZ_LT797688.1	660756	662057	662456	664396	non-existing	non-existing	non-existing	-	-	-	-	-	-
Planktothrix tepida PCC 9214 isolate BBR_PRJEB10993	Cyanobacteria	Bacteria	NZ_LN889764.1	42568	43236	44234	46174	non-existing	non-existing	non-existing	-	-	-	-	-	-
Pleurocapsa sp. PCC 7327	Cyanobacteria	Bacteria	NC_019689.1	4032711	4034747	4036485	4037531	existing	non-existing	non-existing	4039181	4040593	-	-	-	-
Pontibacillus marinus BH030004 = DSM 16465	Firmicutes	Bacteria	NZ_AULJ01000001.1	223330	225303	225635	227596	non-existing	non-existing	non-existing	-	-	-	-	-	-
Pseudanabaena biceps PCC 7429	Cyanobacteria	Bacteria	NZ_ALWB01000076.1	194	1510	1790	3664	existing	non-existing	non-existing	10715	12154	-	-	-	-
Pseudanabaena sp. BC1403	Cyanobacteria	Bacteria	NZ_PDDM01000002.1	243933	246032	241741	243681	existing	existing	non-existing	235062	236492	232894	233664	-	-
Pseudoalteromonas ruthenica S3137	Proteobacteria	Bacteria	NZ_JXXZ01000006.1	14455	16365	12262	14202	existing	existing	existing	7626	9065	9179	11164	4326	6371
Pseudoalteromonas ruthenica S3258	Proteobacteria	Bacteria	NZ_JXXY01000015.1	464665	466575	466828	468768	existing	existing	existing	471965	473404	469866	471851	474659	476704
Pseudoalteromonas shioyasakiensis JCM 18891 PASHI_S14	Proteobacteria	Bacteria	NZ_LRUE01000014.1	143307	144725	146001	147917	existing	existing	existing	148031	149464	145932	147917	150741	152780
Pseudoalteromonas sp. BSi20439	Proteobacteria	Bacteria	NZ_BADW01000059.1	13247	14770	15608	17506	non-existing	non-existing	existing	-	-	-	-	18331	20358
Pseudobutyrivibrio sp. LB2011	Firmicutes	Bacteria	NZ_JNJS01000007.1	183396	184862	185763	187643	non-existing	non-existing	non-existing	-	-	-	-	-	-
Pseudobutyrivibrio xylanivorans DSM 14809	Firmicutes	Bacteria	NZ_FQYQ01000026.1	13685	15763	15985	18015	non-existing	non-existing	existing	-	-	-	-	27294	28337
Pseudomonas aeruginosa AZPAE14916	Proteobacteria	Bacteria	NZ_JTRZ01000009.1	133580	135583	131384	133345	existing	existing	non-existing	144069	145520	142051	142833	-	-
Pseudomonas aeruginosa AZPAE14928	Proteobacteria	Bacteria	NZ_JTRN01000016.1	128514	130517	126318	128279	existing	existing	non-existing	139003	140454	136985	137767	-	-
Pseudomonas sp. GM16	Proteobacteria	Bacteria	NZ_AKJV01000045.1	6540	8492	8727	10688	existing	existing	non-existing	13859	15274	11826	13817	-	-
Pseudomonas sp. GM24	Proteobacteria	Bacteria	NZ_AKJR01000016.1	12913	14865	15100	17061	existing	existing	non-existing	20232	21647	18199	20190	-	-
Pseudomonas sp. LAIL14HWK12:I12	Proteobacteria	Bacteria	NZ_AZVS01000001.1	90412	92451	88224	90170	non-existing	non-existing	non-existing	-	-	-	-	-	-
Pseudomonas sp. PAMC 26793	Proteobacteria	Bacteria	NZ_AMXG01000039.1	61944	63461	64305	66170	non-existing	non-existing	non-existing	-	-	-	-	-	-
Pseudomonas sp. RIT 411	Proteobacteria	Bacteria	NZ_QBIZ01000002.1	452548	454521	454732	456684	existing	existing	existing	463933	465303	465387	467360	458828	461425
Pseudomonas sp. XWY-1	Proteobacteria	Bacteria	NZ_CP026332.1	1983741	1985690	1985925	1986971	existing	existing	non-existing	1991056	1992471	1989023	1991014	-	-
Pseudomonas syringae RMX.24.a.1	Proteobacteria	Bacteria	NZ_NHSS01000002.1	13663	15612	15847	17835	existing	existing	non-existing	20980	22395	18947	19795	-	-
Pseudoruegeria marinistellae SF-16	Proteobacteria	Bacteria	NZ_LNCI01000002.1	227094	229082	229357	231228	existing	existing	non-existing	205987	207360	207525-230563	209507-231306	-	-
Psychrobacter sp. P11G3	Proteobacteria	Bacteria	NZ_CM003596.1	711289	712809	713654	715621	non-existing	non-existing	non-existing	-	-	-	-	-	-
Ralstonia pickettii ATCC 27511	Proteobacteria	Bacteria	NZ_KN050646.1	1467794	1469758	1470069	1472006	non-existing	non-existing	existing	-	-	-	-	1475065	1476261
Ralstonia pickettii NBRC 102503	Proteobacteria	Bacteria	NZ_BCPW01000029.1	7750	9714	5502	7439	non-existing	non-existing	existing	-	-	-	-	1247	2443
Rhizobium sp. NT-26	Proteobacteria	Bacteria	NZ_FO082820.1	370155	372212	372763	374712	non-existing	non-existing	non-existing	-	-	-	-	-	-
Rhizobium sp. R339	Proteobacteria	Bacteria	NZ_LOKV01000029.1	206616	208562	208973	210829	non-existing	non-existing	existing	-	-	-	-	203788	205584
Rhodococcus fascians A78	Actinobacteria	Bacteria	NZ_JMEU01000038.1	149545	151026	146821	148707	existing	existing	existing	140854	142173	143544	144287	144689	146137
Rhodoferax sp. DCY110	Proteobacteria	Bacteria	NZ_CP019236.1	759588	761639	757417	759375	existing	existing	existing	753014	754348	755468	756418	769267	770631
Rivularia sp. PCC 7116	Cyanobacteria	Bacteria	NC_019678.1	2974281	2975603	2971622	2973565	existing	existing	existing	2966657	2968099	2964420	2966387	2962169	2963701
Roseobacter denitrificans FDAARGOS_309	Proteobacteria	Bacteria	NZ_CP027407.1	2942099	2944084	2944344	2946248	existing	existing	non-existing	2931905	2933230	2933317-2945421	2935194-2946293	-	-
Roseobacter denitrificans OCh 114	Proteobacteria	Bacteria	NC_008209.1	785890	787875	788135	790039	existing	existing	non-existing	775696	777021	777108-789212	778985-790084	-	-
Ruminococcus champanellensis type 18P13T	Firmicutes	Bacteria	NC_021039.1	739754	741877	737670	739547	non-existing	non-existing	existing	-	-	-	-	729181	730536
Ruminococcus sp. HUN007	Firmicutes	Bacteria	NZ_JOOA01000002.1	522599	524029	519777	521660	non-existing	non-existing	non-existing	-	-	-	-	-	-
Salimicrobium flavidum DSM 23127	Firmicutes	Bacteria	NZ_FTOC01000015.1	3271	5328	1081	3066	non-existing	existing	non-existing	-	-	7620	8378	-	-
Salinispora pacifica CNR894	Actinobacteria	Bacteria	NZ_AZWN01000059.1	496	2463	2808	4751	existing	existing	existing	7991	9313	9478	11475	11848	13299
Salinispora pacifica CNY330	Actinobacteria	Bacteria	NZ_KB897011.1	161332	163299	163644	165587	existing	existing	existing	169538	170860	171025	173022	173395	174846
Salinispora pacifica DSM 45549 = CNT-150	Actinobacteria	Bacteria	NZ_KB900614.1	3386959	3388875	3384633	3386498	non-existing	non-existing	existing	-	-	-	-	3383043	3384020
Salinivibrio costicola subsp. alcaliphilus DSM 19052	Proteobacteria	Bacteria	NZ_MUFR01000050.1	4887	6944	3579	4595	non-existing	non-existing	existing	-	-	-	-	87	1055
Scytonema hofmannii PCC 7110	Cyanobacteria	Bacteria	NZ_KQ976354.1	4504410	4505081	4498890	4500836	non-existing	non-existing	non-existing	-	-	-	-	-	-
Scytonema millei VB511283	Cyanobacteria	Bacteria	NZ_JTJC02000099.1	16585	17916	14080	16026	existing	existing	existing	7826	9262	5070	5714	2638	4095
Scytonema sp. HK-05	Cyanobacteria	Bacteria	NZ_AP018194.1	827099	828433	828994	830940	existing	existing	existing	837834	839204	840800	841516	819920	820831
Scytonema sp. NIES-4073	Cyanobacteria	Bacteria	NZ_AP018268.1	599701	601035	597194	599140	existing	existing	non-existing	589885	591267	587567	588280	-	-
Selenomonas ruminantium WCT3	Firmicutes	Bacteria	NZ_FNCM01000003.1	228167	230308	230519	231601	non-existing	non-existing	non-existing	-	-	-	-	-	-
Sphingomonas sp. Ndbn-20	Proteobacteria	Bacteria	NZ_LGVA01000022.1	15048	16979	21252	23180	existing	existing	existing	19795	21138	21252	23195	2143	6492
Sphingopyxis indica DS15	Proteobacteria	Bacteria	NZ_FZPA01000017.1	46662	48797	49414	51300	non-existing	non-existing	non-existing	-	-	-	-	-	-
Stanieria sp. NIES-3757	Cyanobacteria	Bacteria	NZ_AP017375.1	3050223	3052295	3052523	3054475	existing	existing	non-existing	3054907	3056424	3058775-3053735	3059590-3054463	-	-
Staphylococcus aureus 1943STDY5573748	Firmicutes	Bacteria	NZ_FJNT01000008.1	76785	78092	74521	76536	non-existing	non-existing	existing	-	-	-	-	82104	82583
Staphylococcus aureus 3688STDY6124880	Firmicutes	Bacteria	NZ_FQKA01000010.1	82139	84115	84364	86379	non-existing	non-existing	existing	-	-	-	-	78316	78795
Staphylococcus aureus 3688STDY6124954	Firmicutes	Bacteria	NZ_FQJV01000007.1	68972	70948	66708	68723	non-existing	non-existing	existing	-	-	-	-	74292	74771
Staphylococcus aureus SA3-LAU	Firmicutes	Bacteria	NZ_JHDV01000003.1	261538	263514	259274	261289	non-existing	non-existing	existing	-	-	-	-	266858	267337
Staphylococcus aureus subsp. anaerobius Mq2T	Firmicutes	Bacteria	NZ_LAKI01000024.1	56358	58334	58583	60598	non-existing	non-existing	existing	-	-	-	-	52533	53012
Staphylococcus aureus subsp. aureus 51S	Firmicutes	Bacteria	NZ_JSAJ01000012.1	43660	45636	45885	47900	non-existing	non-existing	existing	-	-	-	-	39837	40316
Staphylococcus epidermidis 8400	Firmicutes	Bacteria	NZ_JMIF01000011.1	164490	166466	166715	168730	non-existing	non-existing	non-existing	-	-	-	-	-	-
Staphylococcus epidermidis 91_SEPI	Firmicutes	Bacteria	NZ_JUOJ01000043.1	17343	19319	19568	21583	non-existing	non-existing	existing	-	-	-	-	8180	8872
Staphylococcus epidermidis 94_SEPI	Firmicutes	Bacteria	NZ_JUMT01000087.1	17819	19795	20044	22059	non-existing	non-existing	existing	-	-	-	-	8656	9348
Staphylococcus epidermidis AEEG06	Firmicutes	Bacteria	NZ_LYQC01000035.1	16128	17435	17684	19699	non-existing	non-existing	non-existing	-	-	-	-	-	-
Staphylococcus epidermidis AHKF08	Firmicutes	Bacteria	NZ_LYQD01000010.1	16512	17819	14248	16263	non-existing	non-existing	non-existing	-	-	-	-	-	-
Staphylococcus epidermidis isolate I6	Firmicutes	Bacteria	NZ_OANW01000003.1	55976	57952	53712	55727	non-existing	non-existing	non-existing	-	-	-	-	-	-
Staphylococcus saprophyticus 1146	Firmicutes	Bacteria	NZ_LMZL01000012.1	61693	63678	59438	61453	non-existing	non-existing	non-existing	-	-	-	-	-	-
Staphylococcus saprophyticus 725A_RS6	Firmicutes	Bacteria	NZ_LNPG01000016.1	49792	51777	47537	49552	non-existing	non-existing	existing	-	-	-	-	42804	43535
Staphylococcus saprophyticus subsp. saprophyticus G764	Firmicutes	Bacteria	NZ_FKIN01000002.1	49167	51152	51392	53407	non-existing	non-existing	existing	-	-	-	-	57403	58134
Staphylococcus sciuri subsp. sciuri ATCC 29059	Firmicutes	Bacteria	NZ_FPED01000003.1	545805	547814	548057	550039	non-existing	non-existing	existing	-	-	-	-	559841	560743
Staphylococcus simulans FDAARGOS_124	Firmicutes	Bacteria	NZ_CP014016.2	2311901	2313871	2314117	2316114	non-existing	non-existing	non-existing	-	-	-	-	-	-
Staphylococcus simulans FDAARGOS_383	Firmicutes	Bacteria	NZ_CP023497.1	1002446	1004416	1000203	1002200	non-existing	non-existing	non-existing	-	-	-	-	-	-
Staphylococcus sp. HMSC034A07	Firmicutes	Bacteria	NZ_KV825701.1	63251	65227	65476	67491	non-existing	non-existing	existing	-	-	-	-	59438	59917
Staphylococcus sp. ZWU0021 L987_52	Firmicutes	Bacteria	NZ_JTLN01000008.1	49949	51934	47694	49709	non-existing	non-existing	existing	-	-	-	-	42967	43698
Staphylococcus succinus BC15	Firmicutes	Bacteria	NZ_LNPF01000016.1	42451	44469	40229	42244	non-existing	non-existing	non-existing	-	-	-	-	-	-
Streptomyces africanus NRRL B-24243	Actinobacteria	Bacteria	NZ_MUKA01000214.1	2351	3814	4726	6678	existing	existing	non-existing	14647	16035	12543	13490	-	-
Streptomyces avermitilis DSM 46492	Actinobacteria	Bacteria	NZ_KQ948581.1	224371	225813	221618	223546	existing	existing	existing	231713	233161	229645	231675	235780	237216
Streptomyces avermitilis MA-4680 = NBRC 14893	Actinobacteria	Bacteria	NC_003155.5	3667559	3669001	3664806	3666734	existing	existing	existing	3674901	3676349	3672833	3674863	3678968	3680404
Streptomyces azureus ATCC 14921	Actinobacteria	Bacteria	NZ_DF968202.1	53239	54732	55579	57570	existing	existing	non-existing	43893	45218	46555	47298	-	-
Streptomyces barkulensis RC 1831	Actinobacteria	Bacteria	NZ_PGSG01000115.1	4817	6280	1953	3905	non-existing	non-existing	existing	-	-	-	-	13093	13770
Streptomyces caelestis NRRL B-24567	Actinobacteria	Bacteria	NZ_LGCN01000166.1	3918	5411	1165	3093	existing	existing	existing	11226	12722	9176	11188	15298	16734
Streptomyces curacoi DSM 40107	Actinobacteria	Bacteria	NZ_KQ947986.1	158597	160600	156349	158280	existing	existing	existing	165526	167022	163476	164249	169625	171067
Streptomyces globisporus TFH56	Actinobacteria	Bacteria	CP029361.1	4394543	4395985	4391740	4393665	existing	existing	existing	4387039	4388409	4389776	4390543	4382977	4384413
Streptomyces griseus S4-7	Actinobacteria	Bacteria	NZ_JYBE02000001.1	4400571	4402013	4397768	4399693	existing	existing	existing	4393067	4394437	4395804	4396571	4389005	4390441
Streptomyces griseus subsp. griseus NRRL WC-3480	Actinobacteria	Bacteria	NZ_JOBR01000012.1	177226	178689	174364	176316	existing	existing	non-existing	165566	166951	168204	169067	-	-
Streptomyces kebangsaanensis SUK12	Actinobacteria	Bacteria	NZ_JUJA01000096.1	14461	15900	11596	13581	existing	existing	non-existing	24313	25746	22200	24212	-	-
Streptomyces populi A249	Actinobacteria	Bacteria	NZ_KZ626987.1	10133	11614	12462	14444	existing	existing	non-existing	17479	18969	15450	16256	-	-
Streptomyces rimosus subsp. rimosus NRRL WC-3929	Actinobacteria	Bacteria	NZ_JOJJ01000022.1	160415	162388	158063	160015	existing	existing	existing	150712	152100	153257	154201	165274	165372
Streptomyces rimosus subsp. rimosus NRRL WC-3930	Actinobacteria	Bacteria	NZ_JOBP01000013.1	125939	127912	123587	125539	existing	existing	existing	116236	117624	118781	119725	130798	130896
Streptomyces scabrisporus DSM 41855	Actinobacteria	Bacteria	NZ_KB889706.1	11093	12529	8261	10195	existing	existing	non-existing	19847	21241	17719	18675	-	-
Streptomyces sp. 70	Actinobacteria	Bacteria	NZ_PEFT01000001.1	5965571	5967034	5967944	5969662	existing	existing	non-existing	5979123	5980511	5977020	5977967	-	-
Streptomyces sp. CB02366	Actinobacteria	Bacteria	NZ_LIVT01000003.1	1250114	1251577	1247253	1249205	existing	existing	non-existing	1236038	1237423	1238706	1239578	-	-
Streptomyces sp. CB02460	Actinobacteria	Bacteria	NZ_LIVY01000004.1	133662	135125	130800	132752	existing	existing	non-existing	121999	123384	124751	125500	-	-
Streptomyces sp. CB03234	Actinobacteria	Bacteria	NZ_LIYH01000001.1	646367	648292	644084	646015	non-existing	non-existing	existing	-	-	-	-	649170	650234
Streptomyces sp. e14	Actinobacteria	Bacteria	NZ_GG753626.1	1511877	1513802	1514154	1516085	non-existing	non-existing	existing	-	-	-	-	1509892	1511001
Streptomyces sp. H-KF8	Actinobacteria	Bacteria	NZ_LWAB01000011.1	3571260	3572723	3573635	3575587	existing	existing	existing	3580632	3582020	3578516	3579475	3561897	3563135
Streptomyces sp. KS_5	Actinobacteria	Bacteria	NZ_FNTE01000001.1	5801129	5802568	5798355	5800247	existing	existing	non-existing	5812030	5813463	5809917	5811929	-	-
Streptomyces sp. LaPpAH-199	Actinobacteria	Bacteria	NZ_FMYS01000002.1	575131	577056	577408	579339	non-existing	non-existing	existing	-	-	-	-	573187	574251
Streptomyces sp. MnatMP-M77	Actinobacteria	Bacteria	NZ_FLTQ01000001.1	36906	38894	34806	36617	non-existing	non-existing	existing	-	-	-	-	39790	40797
Streptomyces sp. MP131-18	Actinobacteria	Bacteria	NZ_LZNS01000001.1	3684833	3686326	3682052	3683983	existing	existing	existing	3692712	3694118	3690662	3692638	3696441	3697904
Streptomyces sp. NRRL F-2305	Actinobacteria	Bacteria	NZ_JOFW01000040.1	58797	60290	61115	63043	existing	existing	existing	51486	52982	53020	55032	47474	48910
Streptomyces sp. NRRL F-5702	Actinobacteria	Bacteria	NZ_JOHD01000005.1	136512	137909	138789	140774	existing	existing	non-existing	149159	150565	147025	147792	-	-
Streptomyces sp. Ru62	Actinobacteria	Bacteria	NZ_PQSU01000011.1	150572	152035	152915	154846	existing	existing	non-existing	140755	142251	143528	144292	-	-
Streptomyces sp. ST5x	Actinobacteria	Bacteria	NZ_PVLV01000085.1	17666	19129	14802	16754	existing	existing	existing	5535	6986	8143	9090	27802	28356
Sulfobacillus thermosulfidooxidans Cutipay	Firmicutes	Bacteria	NZ_JH806612.1	62045	64150	60774	61826	non-existing	non-existing	non-existing	-	-	-	-	-	-
Synechocystis sp. PCC 7509	Cyanobacteria	Bacteria	NZ_ALVU02000001.1	3062752	3064182	3064415	3066433	non-existing	non-existing	non-existing	-	-	-	-	-	-
Teredinibacter turnerae 1133Y.S.0a.04	Proteobacteria	Bacteria	NZ_KK211137.1	1130162	1132219	1132475	1134421	existing	existing	non-existing	1146034	1147380	1143915	1144757	-	-
Teredinibacter turnerae T8513	Proteobacteria	Bacteria	NZ_AUGB01000001.1	200869	202926	198667	200613	existing	existing	non-existing	189477	190823	192086	192946	-	-
Thalassobacillus sp. TM-1	Firmicutes	Bacteria	NZ_CTEA01000005.1	1690096	1691382	1691613	1693553	existing	existing	non-existing	1697653	1699161	1687746-1695638	1688648-1696279	-	-
Thermococcus sp. JdFR-02		archaea	MTLP01000032.1	78190	80262	75891	77897	non-existing	non-existing	non-existing	-	-	-	-	-	-
Thermogemmatispora onikobensis NBRC 111776	Chloroflexi	Bacteria	NZ_BDGT01000016.1	62334	64382	64594	66540	existing	existing	non-existing	72899	74248	70781	72799	-	-
Thermoplasmatales archaeon JdFR-43		archaea	MTNE01000135.1	20389	21726	18204	20129	non-existing	existing	non-existing	-	-	19061	18243	-	-
Thermosipho africanus H17ap60334	Thermotogae	Bacteria	NZ_AJIP01000035.1	69155	70777	71040	71825	non-existing	non-existing	existing	-	-	-	-	73415	75922
Thioclava marina 11.10-0-13	Proteobacteria	Bacteria	NZ_MPZS01000002.1	333623	335137	335791	337635	non-existing	non-existing	non-existing	-	-	-	-	-	-
Thioclava pacifica DSM 10166	Proteobacteria	Bacteria	NZ_AUND01000010.1	7643	9157	5145	6989	non-existing	non-existing	existing	-	-	-	-	12204	13238
Tolumonas auensis DSM 9187	Proteobacteria	Bacteria	NC_012691.1	1756484	1757836	1761213	1763105	existing	existing	existing	1751789	1753282	1753349	1755337	1764284	1764787
Tolypothrix campylonemoides VB511288	Cyanobacteria	Bacteria	NZ_JXCB01000007.1	902828	904144	904695	906641	existing	existing	existing	910848	912284	913877-912620	914602-913546	915217	916680
Tolypothrix sp. NIES-4075	Cyanobacteria	Bacteria	NZ_BDUC01000005.1	408619	409290	405484	407427	existing	existing	existing	400264	401637	397963	399942	395898	397358
Tolypothrix sp. PCC 7601 UTEX B 481	Cyanobacteria	Bacteria	NZ_JH930368.1	286714	287382	288599	290545	existing	non-existing	non-existing	296323	297681	-	-	-	-
Tolypothrix tenuis PCC 7101	Cyanobacteria	Bacteria	NZ_AP018248.1	5222976	5223647	5219824	5221770	existing	non-existing	non-existing	5210895	5212253	-	-	-	-
Treponema succinifaciens DSM 2489	Spirochaetes	Bacteria	NC_015385.1	1775462	1776139	1772591	1774549	non-existing	non-existing	non-existing	-	-	-	-	-	-
Trichormus sp. NMC-1	Cyanobacteria	Bacteria	NZ_LZQD01000003.1	444310	445065	447527	449464	existing	existing	non-existing	456166	457596	459792-458565	460535-459482	-	-
Tuberibacillus sp. Marseille-P3662	Firmicutes	Bacteria	NZ_FXBS01000006.1	1806367	1808472	1804226	1806160	existing	existing	non-existing	1798650	1800167	1801322-1808940	1802146-1809779	-	-
Tumebacillus flagellatus GST4	Firmicutes	Bacteria	NZ_JMIR01000003.1	217833	219860	215675	217630	existing	existing	non-existing	210355	211659	213003	213686	-	-
Tychonema bourrellyi FEM_GT703	Cyanobacteria	Bacteria	NZ_NXIB02000022.1	2147	3475	3966	5888	existing	non-existing	non-existing	12058	13425	-	-	-	-
Vibrio breoganii 10N.261.48.E3	Proteobacteria	Bacteria	NZ_MCYZ01000025.1	10213	11709	12593	13603	non-existing	non-existing	existing	-	-	-	-	16179	18200
Vibrio breoganii 10N.286.49.E9	Proteobacteria	Bacteria	NZ_MCUP01000051.1	30789	32285	28895	29905	non-existing	non-existing	existing	-	-	-	-	24298	26319
Vibrio campbellii 20130629003S01	Proteobacteria	Bacteria	NZ_CP020076.1	2665981	2667468	2664078	2665100	non-existing	non-existing	existing	-	-	-	-	2659480	2661498
Vibrio campbellii LMB29	Proteobacteria	Bacteria	NZ_CP019293.1	2586663	2588150	2584760	2585782	non-existing	non-existing	existing	-	-	-	-	2580162	2582180
Vibrio halioticoli NBRC 102217	Proteobacteria	Bacteria	NZ_BAUJ01000010.1	61267	63399	60412	61041	non-existing	non-existing	existing	-	-	-	-	55473	57497
Vibrio hangzhouensis CGMCC 1.7062	Proteobacteria	Bacteria	NZ_FNVG01000008.1	182377	184521	184747	185394	non-existing	non-existing	existing	-	-	-	-	188283	190307
Vibrio nigripulchritudo BLFn1	Proteobacteria	Bacteria	NZ_CANU01000061.1	248797	250854	247495	248505	non-existing	non-existing	existing	-	-	-	-	242857	244872
Vibrio nigripulchritudo ENn2	Proteobacteria	Bacteria	NZ_CANV01000001.1	248797	250854	247495	248505	non-existing	non-existing	existing	-	-	-	-	242857	244872
Vibrio nigripulchritudo SFn1	Proteobacteria	Bacteria	NC_022528.1	2391441	2393498	2390139	2391149	non-existing	non-existing	existing	-	-	-	-	2385501	2387516
Vibrio nigripulchritudo SFn135	Proteobacteria	Bacteria	NZ_CAOD01000119.1	248797	250854	247495	248505	non-existing	non-existing	existing	-	-	-	-	242857	244872
Vibrio nigripulchritudo SFn27	Proteobacteria	Bacteria	NZ_CAOB01000085.1	230875	232932	229573	230583	non-existing	non-existing	existing	-	-	-	-	224935	226950
Vibrio nigripulchritudo Wn13	Proteobacteria	Bacteria	NZ_LK391967.1	1950790	1952847	1949488	1950498	non-existing	non-existing	existing	-	-	-	-	1944850	1946865
Vibrio parahaemolyticus 3259	Proteobacteria	Bacteria	NZ_AVOL01000005.1	2298304	2299791	2295583	2297508	existing	existing	existing	2290967	2292460	2292526	2294529	2287564	2289591
Vibrio parahaemolyticus CDC_K5073	Proteobacteria	Bacteria	NZ_MITT01000031.1	64449	66581	66807	67841	non-existing	non-existing	existing	-	-	-	-	70347	72374
Vibrio parahaemolyticus CFSAN007439 VP4_9	Proteobacteria	Bacteria	NZ_JNSW02000009.1	64410	66542	66768	67802	non-existing	non-existing	existing	-	-	-	-	70308	72335
Vibrio parahaemolyticus CFSAN007440 VP34_9	Proteobacteria	Bacteria	NZ_JNSX02000009.1	44832	46964	43572	44606	non-existing	non-existing	existing	-	-	-	-	39039	41066
Vibrio parahaemolyticus EKP-008	Proteobacteria	Bacteria	NZ_KI783182.1	114197	115684	116480	118405	existing	existing	existing	121528	123021	119459	121462	124397	126424
Vibrio parahaemolyticus GCSL_R32	Proteobacteria	Bacteria	NZ_MIQW01000078.1	42391	44523	41131	42165	non-existing	non-existing	existing	-	-	-	-	36598	38625
Vibrio parahaemolyticus GCSL_R87	Proteobacteria	Bacteria	NZ_MIRS01000032.1	42136	44268	40876	41910	non-existing	non-existing	existing	-	-	-	-	36343	38370
Vibrio parahaemolyticus GCSL_R88	Proteobacteria	Bacteria	NZ_MIRT01000034.1	64165	66297	66523	67557	non-existing	non-existing	existing	-	-	-	-	70063	72090
Vibrio parahaemolyticus MAVP-46	Proteobacteria	Bacteria	NZ_NJAO01000014.1	64908	67040	67266	68300	non-existing	non-existing	existing	-	-	-	-	70806	72833
Vibrio parahaemolyticus S148	Proteobacteria	Bacteria	NZ_AWIE01000010.1	5161	6648	7444	9369	existing	existing	existing	12493	13986	10424	12427	15362	17389
Vibrio parahaemolyticus S163	Proteobacteria	Bacteria	NZ_AWHQ01000004.1	25658	27724	28016	28624	non-existing	non-existing	existing	-	-	-	-	31559	33577
Vibrio sp. EJY3	Proteobacteria	Bacteria	NC_016613.1	1170213	1172279	1172571	1173179	non-existing	non-existing	existing	-	-	-	-	1176114	1178132
Vibrio tapetis subsp. tapetis CECT4600	Proteobacteria	Bacteria	NZ_LT960611.1	564633	566717	566995	568185	non-existing	non-existing	existing	-	-	-	-	576248	578278
Vibrio vulnificus B2	Proteobacteria	Bacteria	NZ_AMQR01000184.1	93364	94851	90643	92568	existing	existing	existing	86027	87520	87586	89589	82627	84654
Vibrio vulnificus NBRC 15645 = ATCC 27562	Proteobacteria	Bacteria	NZ_CP012881.1	2662414	2663901	2664697	2666622	existing	existing	existing	2669745	2671238	2667676	2669679	2672611	2674638
Virgibacillus ndiopensis Marseille-P3835	Firmicutes	Bacteria	NZ_FZMZ01000004.1	237218	239170	235082	236977	non-existing	non-existing	existing	-	-	-	-	228310	229557
