# Supplementary material for: A new type of DNA phosphorothioation-based antiviral system in archaea
Source: Nat Commun. 2019 Apr 11;10:1688. doi: 10.1038/s41467-019-09390-9 (PMC6459918; doi:10.1038/s41467-019-09390-9)
Supplement: Supplementary file 7 — Supplementary Data 5 [file 41467_2019_9390_MOESM7_ESM.xlsx]

## Sheet: Homologs of DVR14_03960 (pbeA)
Name	Accession	Description	Interval	E-value
dnd_restrict_1	TIGR04095	DNA phosphorothioation system restriction enzyme ;The DNA phosphorothioate modification system dnd (DNA instability during electrophoresis) recently has been shown to provide a modification essential to a restriction system. This protein family was detected by Partial Phylogenetic Profiling as linked to dnd, and its members usually are clustered with the dndABCDE genes	198-626	8.26e-97
SSL2	COG1061	Superfamily II DNA or RNA helicase [Transcription, Replication, recombination and repair] ;	170-635	2.98e-67
PLDc_N_DEXD_a	cd09179	N-terminal putative catalytic domain of uncharacterized prokaryotic and archeal HKD family nucleases fused to a DEAD/DEAH box helicase domain ;N-terminal putative catalytic domain of uncharacterized prokaryotic and archeal HKD family nucleases fused to a DEAD/DEAH box helicase domain. All members of this subfamily are uncharacterized. Other characterized members of the superfamily that have a rel…	1-145	1.49e-44
DEXDc	cd00046	DEAD-like helicases superfamily. A diverse family of proteins involved in ATP-dependent RNA or DNA unwinding. This domain contains the ATP-binding region.	215-363	1.45e-16
DEAD	pfam00270	DEAD/DEAH box helicase ;Members of this family include the DEAD and DEAH box helicases. Helicases are involved in unwinding nucleic acids. The DEAD box helicases are involved in various aspects of RNA metabolism, including nuclear transcription, pre mRNA splicing, ribosome biogenesis, nucleocytoplasmic transport, translation, RNA decay and organellar gene expression.	199-365	3.67e-15
COG4889	COG4889	Predicted helicase [General function prediction only];	194-637	2.41e-14
Helicase_C	pfam00271	Helicase conserved C-terminal domain ;The Prosite family is restricted to DEAD/H helicases, whereas this domain family is found in a wide variety of helicases and helicase related proteins. It may be that this is not an autonomously folding unit, but an integral part of the helicase.	463-568	4.55e-13
HELICc	smart00490	Helicase superfamily c-terminal domain; associated with DEXDc-, DEAD-, and DEAH-box proteins, yeast initiation factor 4A, Ski2p, and Hepatitis C virus NS3 helicases; this domain is found in a wide variety of helicases and helicase related proteins; may not be an autonomously folding unit, but an integral part of the helicase; 4 helicase superfamilies at present according to the organization of th…	490-568	7.08e-13
BRR2	COG1204	Replicative superfamily II helicase [Replication, recombination and repair];	197-364	3.05e-06
MPH1	COG1111	ERCC4-related helicase [Replication, recombination and repair];	219-568	3.3e-06
ResIII	pfam04851	Type III restriction enzyme, res subunit;	195-365	6.86e-27
SrmB	COG0513	Superfamily II DNA and RNA helicase [Replication, recombination and repair];	200-609	4.72e-10
PRK07246	PRK07246	bifunctional ATP-dependent DNA helicase/DNA polymerase III subunit epsilon; Validated	222-303	0.00262
uvsW	PHA02558	UvsW helicase; Provisional	211-581	0.000714
PLDc_2	pfam13091	PLD-like domain;	80-143	0.000527
COG0610	COG0610	Type I site-specific restriction-modification system, R (restriction) subunit and related helicases ... [Defense mechanisms] ;	204-462	0.00379
SNF2_N	pfam00176	SNF2 family N-terminal domain ;This domain is found in proteins involved in a variety of processes including transcription regulation (e.g., SNF2, STH1, brahma, MOT1), DNA repair (e.g., ERCC6, RAD16, RAD5), DNA recombination (e.g., RAD54), and chromatin unwinding (e.g., ISWI) as well as a variety of other proteins with little functional information (e.g., lodestar, ETL1).	201-363	3.47e-09
rad25	TIGR00603	DNA repair helicase rad25 ;All proteins in this family for which functions are known are DNA-DNA helicases used for the initiation of nucleotide excision repair and transacription as part of the TFIIH complex.This family is based on the phylogenomic analysis of JA Eisen (1999, Ph.D. Thesis, Stanford University). [DNA metabolism, DNA replication, recombination, and repair]	215-568	0.000297

## Sheet: Homologs of DVR14_03950 (pbeC)
Name	Accession	Description	Interval	E-value
DNA_S_dndD	TIGR03185	DNA sulfur modification protein DndD ;This model describes the DndB protein encoded by an operon associated with a sulfur-containing modification to DNA. The operon is sporadically distributed in bacteria, much like some restriction enzyme operons. DndD is described as a putative ATPase. The small number of examples known so far include species from among the Firmicutes, Actinomycetes, Proteobact…	1-648	3.25e-50
SMC_prok_B	TIGR02168	chromosome segregation protein SMC, common bacterial type ;SMC (structural maintenance of chromosomes) proteins bind DNA and act in organizing and segregating chromosomes for partition. SMC proteins are found in bacteria, archaea, and eukaryotes. This family represents the SMC protein of most bacteria. The smc gene is often associated with scpB (TIGR00281) and scpA genes, where scp stands for seg…	155-463	5.27e-15
PRK03918	PRK03918	chromosome segregation protein; Provisional	156-466	4.18e-12
HEC1	COG5185	Protein involved in chromosome segregation, interacts with SMC proteins [Cell cycle control, cell division, chromosome partitioning] ;	163-457	0.000886
SMC_prok_A	TIGR02169	chromosome segregation protein SMC, primarily archaeal type ;SMC (structural maintenance of chromosomes) proteins bind DNA and act in organizing and segregating chromosomes for partition. SMC proteins are found in bacteria, archaea, and eukaryotes. It is found in a single copy and is homodimeric in prokaryotes, but six paralogs (excluded from this family) are found in eukarotes, where SMC protein…	160-467	2.73e-11
Smc	COG1196	Chromosome segregation ATPase [Cell cycle control, cell division, chromosome partitioning];	179-483	1.35e-10
rad50	TIGR00606	All proteins in this family for which functions are known are involvedin recombination, recombinational repair, and/or non-homologous end joining.They are components of an exonuclease complex with MRE11 homologs. This family is distantly related to the SbcC family of bacterial proteins.This family is based on the phylogenomic analysis of JA Eisen (1999, Ph.D. Thesis, Stanford University).	29-465	3.25e-05
ABC_Rad50	cd03240	ATP-binding cassette domain of Rad50 ;The catalytic domains of Rad50 are similar to the ATP-binding cassette of ABC transporters, but are not associated with membrane-spanning domains. The conserved ATP-binding motifs common to Rad50 and the ABC transporter family include the Walker A and Walker B motifs, the Q loop, a histidine residue in the switch region, a D-loop, and a conserved LSGG sequenc…	3-95	1.19e-08
RecN	COG0497	DNA repair ATPase RecN [Replication, recombination and repair];	345-501	0.00419
SbcC	COG0419	DNA repair exonuclease SbcCD ATPase subunit [Replication, recombination and repair] ;	1-455	5.6e-12
NtpI	COG1269	Archaeal/vacuolar-type H+-ATPase subunit I/STV1 [Energy production and conversion];	125-450	4.9e-08
PRK05771	PRK05771	V-type ATP synthase subunit I; Validated	156-452	3.89e-07
ABC_sbcCD	cd03279	ATP-binding cassette domain of sbcCD ;SbcCD and other Mre11/Rad50 (MR) complexes are implicated in the metabolism of DNA ends. They cleave ends sealed by hairpin structures and are thought to play a role in removing protein bound to DNA termini.	1-101	1.06e-06
AAA_23	pfam13476	AAA domain;	6-212	1.94e-11
AAA_15	pfam13175	AAA ATPase domain ;This family of domains contain a P-loop motif that is characteristic of the AAA superfamily.	1-284	0.00283
Mplasa_alph_rch	TIGR04523	helix-rich Mycoplasma protein ;Members of this family occur strictly within a subset of Mycoplasma species. Members average 750 amino acids in length, including signal peptide. Sequences are predicted (Jpred 3) to be almost entirely alpha-helical. These sequences show strong periodicity (consistent with long alpha helical structures) and low complexity rich in D,E,N,Q, and K. Genes encoding these…	179-467	8.64e-06
sbcc	TIGR00618	exonuclease SbcC ;All proteins in this family for which functions are known are part of an exonuclease complex with sbcD homologs. This complex is involved in the initiation of recombination to regulate the levels of palindromic sequences in DNA. This family is based on the phylogenomic analysis of JA Eisen (1999, Ph.D. Thesis, Stanford University). [DNA metabolism, DNA replication, recombination…	154-543	4.28e-07
46	PHA02562	endonuclease subunit; Provisional	170-465	0.00194
CALCOCO1	pfam07888	Calcium binding and coiled-coil domain (CALCOCO1) like ;Proteins found in this family are similar to the coiled-coil transcriptional coactivator protein coexpressed by Mus musculus (CoCoA/CALCOCO1). This protein binds to a highly conserved N-terminal domain of p160 coactivators, such as GRIP1, and thus enhances transcriptional activation by a number of nuclear receptors. CALCOCO1 has a central co…	155-456	2.17e-05
COG1579	COG1579	Predicted nucleic acid-binding protein, contains Zn-ribbon domain [General function prediction only] ;	179-291	0.00238
zf-C4H2	pfam10146	pfam10146, Zinc finger-containing protein ;This is a family of proteins which appears to have a highly conserved zinc finger domain at the C terminal end, described as -C-X2-CH-X3-H-X5-C-X2-C-. The structure is predicted to contain a coiled coil. Members are annotated as being tumor-associated antigen HCA127 in humans but this could not confirmed.	396-438	0.00968
OmpH	pfam03938	Outer membrane protein (OmpH-like) ;This family includes outer membrane proteins such as OmpH among others. Skp (OmpH) has been characterized as a molecular chaperone that interacts with unfolded proteins as they emerge in the periplasm from the Sec translocation machinery	384-467	5.82e-05
SCP-1	pfam05483	Synaptonemal complex protein 1 (SCP-1) ;Synaptonemal complex protein 1 (SCP-1) is the major component of the transverse filaments of the synaptonemal complex. Synaptonemal complexes are structures that are formed between homologous chromosomes during meiotic prophase	188-544	0.000325
IncA	pfam04156	IncA protein ;Chlamydia trachomatis is an obligate intracellular bacterium that develops within a parasitophorous vacuole termed an inclusion. The inclusion is non-fusogenic with lysosomes but intercepts lipids from a host cell exocytic pathway. Initiation of chlamydial development is concurrent with modification of the inclusion membrane by a set of C. trachomatis-encoded proteins collectively d…	388-501	0.000334
DUF4407	pfam14362	Domain of unknown function (DUF4407) ;This family of proteins is found in bacteria. Proteins in this family are typically between 366 and 597 amino acids in length. There is a single completely conserved residue R that may be functionally important.	170-304	0.000345
COG4487	COG4487	Uncharacterized protein, contains DUF2130 domain [Function unknown];	155-467	0.000421
COG2433	COG2433	Possible nuclease of RNase H fold, RuvC/YqgF family [General function prediction only];	155-283	0.000742
MAD	pfam05557	pfam05557, Mitotic checkpoint protein ;This family consists of several eukaryotic mitotic checkpoint (Mitotic arrest deficient or MAD) proteins. The mitotic spindle checkpoint monitors proper attachment of the bipolar spindle to the kinetochores of aligned sister chromatids and causes a cell cycle arrest in prometaphase when failures occur. Multiple components of the mitotic spindle checkpoint ha…	157-467	0.000852
SPX_PHO87_PHO90_like	cd14478	SPX domain of the phosphate transporters Pho87, Pho90, Pho91, and related proteins ;This region has been named the SPX domain after (Syg1, Pho81 and XPR1). The domain is found at the amino terminus of a variety of proteins. The SPX domain of the Saccharomyces cerevisiae membrane-localized low-affinity phosphate transporters Pho87 and Pho90 auto-regulates uptake and prevents efflux. This SPX depen…	413-467	0.00094
Atg14	pfam10186	pfam10186, Vacuolar sorting 38 and autophagy-related subunit 14 ;The Atg14 or Apg14 proteins are hydrophilic proteins with a predicted molecular mass of 40.5 kDa, and have a coiled-coil motif at the N terminus region. Yeast cells with mutant Atg14 are defective not only in autophagy but also in sorting of carboxypeptidase Y (CPY), a vacuolar-soluble hydrolase, to the vacuole. Subcellular fraction…	392-517	0.000942
PRK12704	PRK12704	phosphodiesterase; Provisional	180-275	0.000971
GumC	COG3206	Uncharacterized protein involved in exopolysaccharide biosynthesis [Cell wall/membrane/envelope biogenesis]	164-458	0.0029
Spc7	pfam08317	Spc7 kinetochore protein ;This domain is found in cell division proteins which are required for kinetochore-spindle association.	179-281	0.00412
Ax_dynein_light	pfam10211	Axonemal dynein light chain ;Axonemal dynein light chain proteins play a dynamic role in flagellar and cilia motility. Eukaryotic cilia and flagella are complex organelles consisting of a core structure, the axoneme, which is composed of nine microtubule doublets forming a cylinder that surrounds a pair of central singlet microtubules. This ultra-structural arrangement seems to be one of the most…	381-451	0.00526
COG4026	COG4026	Uncharacterized protein, contains TOPRIM domain, potential nuclease [General function prediction only] ;	162-292	0.00554
APG6	pfam04111	Autophagy protein Apg6 ;In yeast, 15 Apg proteins coordinate the formation of autophagosomes. Autophagy is a bulk degradation process induced by starvation in eukaryotic cells. Apg6/Vps30p has two distinct functions in the autophagic process, either associated with the membrane or in a retrieval step of the carboxypeptidase Y sorting pathway	350-463	5.34e-06

## Sheet: Pbe proteins and their domain 
Protein	Signature domian	Putative function	Bit score	E-value
PbeA	pfam13091	PLD-like domain	31.5	1.4e-07
	pfam04851	Type Ⅲ restriction enzyme, res subunit	76.2	3e-21
	pfam00271	DEAD/H helicase C-terminal domain	51.7	9.7e-14
PbeB	None	Unknown function	NA	NA
PbeC	pfam13476	AAA domain	71.9	9.8e-20
PbeD	None	Unknown function	NA	NA
