# Supplementary material for: A new type of DNA phosphorothioation-based antiviral system in archaea
Source: Nat Commun. 2019 Apr 11;10:1688. doi: 10.1038/s41467-019-09390-9 (PMC6459918; doi:10.1038/s41467-019-09390-9)
Supplement: Supplementary file 9 — Source Data [file 41467_2019_9390_MOESM9_ESM.xlsx]

## Sheet: Table 1
H. jeotgali A29
N. bangense JCM 10635
H. limi JCM16811
H. salinum JCM 19729
	d(GPSA)	internal	d(GPSA)/internal				d(GPS6mA)	d(GPS6mA)/internal			total PT
H. jeotgali A29-1	1453744	891676	1.63035
H. jeotgali A29-2	1527211	913298	1.67219
H. jeotgali A29-3	1318206	815243	1.61695	1.63983	2.78196						2.78196
N. bangense JCM 10635-1	943849	787535	1.19849
N. bangense JCM 10635-2	778043	853274	0.911833
N. bangense JCM 10635-3	914878	885976	1.03262	1.04765	1.83561						1.83561
H. limi JCM16811-1	1044645	770352	1.35606				119910	0.155656
H. limi JCM16811-2	868199	810721	1.0709				92244	0.11378
H. limi JCM16811-3				1.21348	2.10062				0.134718	0.745619	2.84624
H. salinum JCM 19729-1	524461	914226	0.573667				114981	0.125769
H. salinum JCM 19729-2	564991	913059	0.618789				135014	0.14787
H. salinum JCM 19729-3	519094	1044053	0.497191	0.563216	1.06146		126397	0.121064	0.131567	0.734617	1.79608
M. boonei 6A8
	d(GPSA)	d(GPSG)	internal	d(GPSA)/internal		d(GPSG)/internal			total PT
M. boonei 6A8-1	1337091	2488058	3061791	0.436702		0.812615
M. boonei 6A8-2	1291787	3017327	3069319	0.420871		0.983061
M. boonei 6A8-3	1785034	4259428	2950605	0.604972	0.487515	1.44358	1.07975
					1.36958		2.05671		3.42628
the standard curve
d(GPSA)standard=0.5 pmol
d(GPSA)standard=2 pmol
d(GPSA)standard=5 pmol
d(GPSA)standard=10 pmol
d(GPSA)standard=20 pmol
	d(GPSA)	internal	d(GPSA)/internal
0.5 pmol-1	57532	727848	0.079044			0.5	2	5	10	20	pmol
0.5 pmol-2	62951	651773	0.0965842			0.086209	0.360268	0.919606	1.73202	4.14208
0.5 pmol-3	56779	684094	0.0829988	0.086209
2 pmol-1	280798	719856	0.390075
2 pmol-2	262917	740542	0.355033
2 pmol-3	252253	751431	0.335697	0.360268
5 pmol-1	674987	754094	0.895097
5 pmol-2	810575	844956	0.95931
5 pmol-3	824296	911416	0.904412	0.919606
10 pmol-1	1338653	715900	1.86989
10 pmol-2	1435568	881574	1.62841
10 pmol-3	1230648	724869	1.69775	1.73202
20 pmol-1	2947775	741720	3.97424
20 pmol-2	3007489	696935	4.31531
20 pmol-3	2877363	695569	4.1367	4.14208
the standard curve of d(GPSA) for H. jeotgali A29, N. bangense JCM 10635, H. limi JCM16811 and H. salinum JCM 19729 is y=0.2065x-0.101
d(GPSA)standard=1 pmol																d(GPSG)standard=1 pmol
d(GPSA)standard=5 pmol																d(GPSG)standard=5 pmol
d(GPSA)standard=10 pmol																d(GPSG)standard=10 pmol
d(GPSA)standard=20 pmol																d(GPSG)standard=20 pmol
d(GPSA)standard=40 pmol																d(GPSG)standard=30 pmol
d(GPSA)standard=80 pmol																d(GPSG)standard=40 pmol
	d(GPSA)	internal	d(GPSA)/internal			1	5	10	20	40	80						d(GPSG)	internal	d(GPSG)/internal			1	5	10	20	30	40
1 pmol-1	280295	2724043	0.102897			0.100655	0.532178	1.01817	1.93515	3.63303	6.88988					1 pmol-1	475621	2724043	0.174601			0.162062	0.902938	1.75614	3.37735	4.85078	6.65614
1 pmol-2	247947	2695285	0.0919929													1 pmol-2	404168	2695285	0.149954
1 pmol-3	287977	2689464	0.107076	0.100655												1 pmol-3	434705	2689464	0.161633	0.162062
5 pmol-1	1376972	2578082	0.534107													5 pmol-1	2445810	2578082	0.948694
5 pmol-2	1159966	2268975	0.511229													5 pmol-2	1980104	2268975	0.872687
5 pmol-3	1474673	2675401	0.551197	0.532178												5 pmol-3	2374243	2675401	0.887434	0.902938
10 pmol-1	2693471	2608643	1.03252													10 pmol-1	4734726	2608643	1.81501
10 pmol-2	2691651	2692980	0.999506													10 pmol-2	4510837	2692980	1.67504
10 pmol-3	2618372	2560826	1.02247	1.01817												10 pmol-3	4554120	2560826	1.77838	1.75614
20 pmol-1	5315223	2631094	2.02016													20 pmol-1	8969238	2631094	3.40894
20 pmol-2	4513085	2396429	1.88325													20 pmol-2	7894930	2396429	3.29446
20 pmol-3	4697253	2469571	1.90205	1.93515												20 pmol-3	8467328	2469571	3.42866	3.37735
40 pmol-1	8646559	2434372	3.55186													30 pmol-1	11769766	2434372	4.83483
40 pmol-2	9853399	2707917	3.63874													30 pmol-2	12912002	2707917	4.76824
40 pmol-3	9885164	2665552	3.70849	3.63303												30 pmol-3	13192536	2665552	4.94927	4.85078
80 pmol-1	17764194	2535728	7.00556													40 pmol-1	16660523	2535728	6.57031
80 pmol-2	17672663	2609461	6.77253													40 pmol-2	16889882	2609461	6.47256
80 pmol-3	18435897	2675149	6.89154	6.88988												40 pmol-3	18526871	2675149	6.92555	6.65614
the standard curve of d(GPSA) for M. boonei 6A8 is y=0.0853x+0.1335																the standard curve of d(GPSG) for M. boonei 6A8 is y=0.1637x+0.0595
															d(GPS6mA)standard=0.5 pmol
															d(GPS6mA)standard=1 pmol
															d(GPS6mA)standard=5 pmol
															d(GPS6mA)standard=20 pmol
															d(GPS6mA)standard=50 pmol
	d(GPS6mA)	internal	d(GPS6mA)/internal			0.5	1	5	20	50
0.5 pmol-1	14410	520509	0.0276844			0.0180699	0.0509483	0.378731	1.69354	4.69177
0.5 pmol-2	5748	524331	0.0109625
0.5 pmol-3	7079	454872	0.0155626	0.0180699
1 pmol-1	31952	496890	0.064304
1 pmol-2	23567	489479	0.0481471
1 pmol-3	15427	378093	0.0408021
1 pmol-4	22215	439552	0.0505401	0.0509483
5 pmol-1	138792	417504	0.332433
5 pmol-2	183685	456329	0.402528
5 pmol-3	175807	438168	0.401232	0.378731
20 pmol-1	857679	521099	1.6459
20 pmol-2	813388	495344	1.64207
20 pmol-3	828116	489464	1.69188
20 pmol-4	808050	450343	1.7943	1.69354
50pmol-1	1894271	428742	4.41821
50 pmol-2	2357954	468064	5.03767
50 pmol-3	2431909	526452	4.61943	4.69177
the standard curve of d(GPS6mA) for H. limi JCM16811 and H. salinum JCM 19729 is y=0.0945x-0.0788

## Sheet: Figure 1
id	length	c.start	c.end	c.status	d.start	d.end	d.status	definition1	b.or.a	f.status	g.status	h.status	r1.status	r3.status	lable	f.start	f.end	g.start	g.end	h.start	h.end	r1.start	r1.end	r3.start	r3.end	phylum	class	order	family	genus
NZ_AFEJ01000356.1	25438	16152	17495	existing	13942	15894	existing	Acaryochloris sp. CCMEE 5410	Bacteria	not sure	not sure	not sure	existing	not sure	Acaryochloris sp. CCMEE 5410-----NNNNN-----BBBBB-----UUUUU-----UUUUU	-	-	-	-	-	-	23431	24915	-	-	Cyanobacteria	-	Synechococcales	Acaryochloridaceae	Acaryochloris
NZ_KB902575.1	3683903	1510569	1511609	existing	1513287	1513931	existing	Acetobacter aceti ATCC 23746	Bacteria	non-existing	non-existing	non-existing	non-existing	existing	Acetobacter aceti ATCC 23746-----YYYYY-----BBBBB-----NNNNN-----NNNNN	-	-	-	-	-	-	-	-	1511889	1513907	Proteobacteria	Alphaproteobacteria	Rhodospirillales	Acetobacteraceae	Acetobacter
NZ_BAMU01000074.1	8246	5515	6555	existing	3193	3837	existing	Acetobacter aceti NBRC 14818	Bacteria	not sure	not sure	not sure	not sure	existing	Acetobacter aceti NBRC 14818-----NNNNN-----BBBBB-----UUUUU-----UUUUU	-	-	-	-	-	-	-	-	3217	5235	Proteobacteria	Alphaproteobacteria	Rhodospirillales	Acetobacteraceae	Acetobacter
NC_012483.1	4127356	3682033	3683364	existing	3679938	3680738	existing	Acidobacterium capsulatum ATCC 51196	Bacteria	non-existing	non-existing	non-existing	non-existing	existing	Acidobacterium capsulatum ATCC 51196-----YYYYY-----BBBBB-----NNNNN-----NNNNN	-	-	-	-	-	-	-	-	3680058	3681893	Acidobacteria	-	Acidobacteriales	Acidobacteriaceae	Acidobacterium
NZ_CP028287.1	5574669	2240357	2241397	existing	2238034	2238789	existing	Acidovorax avenae subsp. avenae AA78_5	Bacteria	non-existing	non-existing	non-existing	non-existing	non-existing	Acidovorax avenae subsp. avenae AA78_5-----YYYYY-----BBBBB-----NNNNN-----NNNNN	-	-	-	-	-	-	-	-	-	-	Proteobacteria	Betaproteobacteria	Burkholderiales	Comamonadaceae	Acidovorax
NZ_MABX01000030.1	53669	2082	3464	existing	3569	5545	existing	Acinetobacter baumannii 31D1	Bacteria	not sure	not sure	not sure	not sure	not sure	Acinetobacter baumannii 31D1-----NNNNN-----BBBBB-----UUUUU-----UUUUU	-	-	-	-	-	-	-	-	-	-	Proteobacteria	Gammaproteobacteria	Pseudomonadales	Moraxellaceae	Acinetobacter
NZ_KB849308.1	3953145	1459968	1461350	existing	1457887	1459863	existing	Acinetobacter baumannii NIPH 146	Bacteria	existing	existing	existing	non-existing	non-existing	Acinetobacter baumannii NIPH 146-----YYYYY-----BBBBB-----EEEEE-----NNNNN	1446842	1448398	1448454	1449767	1449751	1453617	-	-	-	-	Proteobacteria	Gammaproteobacteria	Pseudomonadales	Moraxellaceae	Acinetobacter
NZ_JZBU01000047.1	126582	114141	115523	existing	115628	117604	existing	Acinetobacter baumannii RUH1486	Bacteria	not sure	existing	existing	not sure	not sure	Acinetobacter baumannii RUH1486-----NNNNN-----BBBBB-----UUUUU-----UUUUU	-	-	125529	126581	120401	125545	-	-	-	-	Proteobacteria	Gammaproteobacteria	Pseudomonadales	Moraxellaceae	Acinetobacter
NZ_CP012808.1	3054269	734321	735763	existing	735868	737817	existing	Acinetobacter equi 114	Bacteria	existing	existing	existing	non-existing	non-existing	Acinetobacter equi 114-----YYYYY-----BBBBB-----EEEEE-----NNNNN	746977	748578	745664	746974	741871	745680	-	-	-	-	Proteobacteria	Gammaproteobacteria	Pseudomonadales	Moraxellaceae	Acinetobacter
NZ_KB849282.1	589028	426279	427664	existing	428930	429694	existing	Acinetobacter guillouiae CIP 63.46	Bacteria	non-existing	non-existing	non-existing	non-existing	non-existing	Acinetobacter guillouiae CIP 63.46-----YYYYY-----BBBBB-----NNNNN-----NNNNN	-	-	-	-	-	-	-	-	-	-	Proteobacteria	Gammaproteobacteria	Pseudomonadales	Moraxellaceae	Acinetobacter
NZ_BBRY01000006.1	227746	135620	137005	existing	138271	139035	existing	Acinetobacter guillouiae KCTC 23200	Bacteria	non-existing	non-existing	non-existing	non-existing	non-existing	Acinetobacter guillouiae KCTC 23200-----YYYYY-----BBBBB-----NNNNN-----NNNNN	-	-	-	-	-	-	-	-	-	-	Proteobacteria	Gammaproteobacteria	Pseudomonadales	Moraxellaceae	Acinetobacter
NZ_ASQG01000004.1	157943	12545	13930	existing	10515	11279	existing	Acinetobacter guillouiae MSP4-18	Bacteria	not sure	not sure	not sure	not sure	not sure	Acinetobacter guillouiae MSP4-18-----NNNNN-----BBBBB-----UUUUU-----UUUUU	-	-	-	-	-	-	-	-	-	-	Proteobacteria	Gammaproteobacteria	Pseudomonadales	Moraxellaceae	Acinetobacter
NZ_PREF01000035.1	16632	2090	3472	existing	3577	5526	existing	Acinetobacter indicus IHIT31228	Bacteria	existing	existing	existing	not sure	not sure	Acinetobacter indicus IHIT31228-----NNNNN-----BBBBB-----EEEEE-----UUUUU	14688	16277	13358	14659	9550	13374	-	-	-	-	Proteobacteria	Gammaproteobacteria	Pseudomonadales	Moraxellaceae	Acinetobacter
NZ_PREP01000025.1	16669	1976	3358	existing	3463	5412	existing	Acinetobacter indicus IHIT32862	Bacteria	existing	existing	existing	not sure	not sure	Acinetobacter indicus IHIT32862-----NNNNN-----BBBBB-----EEEEE-----UUUUU	14472	16061	13142	14443	8032	13158	-	-	-	-	Proteobacteria	Gammaproteobacteria	Pseudomonadales	Moraxellaceae	Acinetobacter
NZ_FMYO01000003.1	288148	67063	68424	existing	64988	66937	existing	Acinetobacter kookii ANC 4667	Bacteria	existing	existing	existing	not sure	not sure	Acinetobacter kookii ANC 4667-----NNNNN-----BBBBB-----EEEEE-----UUUUU	53837	55426	55455	56756	56740	60564	-	-	-	-	Proteobacteria	Gammaproteobacteria	Pseudomonadales	Moraxellaceae	Acinetobacter
NZ_FLLN01000007.1	18622	14762	16144	existing	12708	14657	existing	Acinetobacter lwoffii isolate Acilw_F78	Bacteria	existing	existing	existing	not sure	not sure	Acinetobacter lwoffii isolate Acilw_F78-----NNNNN-----BBBBB-----EEEEE-----UUUUU	2197	3807	3840	5141	5125	10167	-	-	-	-	Proteobacteria	Gammaproteobacteria	Pseudomonadales	Moraxellaceae	Acinetobacter
NZ_KB849226.1	652330	446154	447515	existing	447641	449593	existing	Acinetobacter parvus NIPH 1103	Bacteria	existing	existing	existing	non-existing	non-existing	Acinetobacter parvus NIPH 1103-----YYYYY-----BBBBB-----EEEEE-----NNNNN	459326	460909	457995	459305	454181	458011	-	-	-	-	Proteobacteria	Gammaproteobacteria	Pseudomonadales	Moraxellaceae	Acinetobacter
NZ_NEXX01000001.1	1322962	11349	12710	existing	12836	14788	existing	Acinetobacter populi PBJ7	Bacteria	existing	existing	existing	not sure	not sure	Acinetobacter populi PBJ7-----NNNNN-----BBBBB-----EEEEE-----UUUUU	24093	25709	22789	24069	18975	22805	-	-	-	-	Proteobacteria	Gammaproteobacteria	Pseudomonadales	Moraxellaceae	Acinetobacter
NZ_CP026616.1	2914878	1784004	1785386	existing	1785491	1787440	existing	Acinetobacter sp. SWBY1	Bacteria	existing	existing	existing	non-existing	non-existing	Acinetobacter sp. SWBY1-----YYYYY-----BBBBB-----EEEEE-----NNNNN	1796720	1798312	1795389	1796696	1791584	1795405	-	-	-	-	Proteobacteria	Gammaproteobacteria	Pseudomonadales	Moraxellaceae	Acinetobacter
NZ_JWHB01000029.1	44549	22317	23678	existing	20242	22191	existing	Acinetobacter sp. YZS-X1-1	Bacteria	existing	existing	existing	not sure	not sure	Acinetobacter sp. YZS-X1-1-----NNNNN-----BBBBB-----EEEEE-----UUUUU	9362	10987	11010	12305	12289	16101	-	-	-	-	Proteobacteria	Gammaproteobacteria	Pseudomonadales	Moraxellaceae	Acinetobacter
NZ_KB849717.1	1511393	1430781	1432142	existing	1432268	1434220	existing	Acinetobacter ursingii DSM 16037 = CIP 107286	Bacteria	existing	existing	existing	non-existing	non-existing	Acinetobacter ursingii DSM 16037 = CIP 107286-----YYYYY-----BBBBB-----EEEEE-----NNNNN	1443507	1445105	1442191	1443492	1438329	1442207	-	-	-	-	Proteobacteria	Gammaproteobacteria	Pseudomonadales	Moraxellaceae	Acinetobacter
NZ_BCMC01000001.1	362443	21978	23339	existing	19900	21852	existing	Acinetobacter ursingii GTC 3702	Bacteria	existing	existing	existing	not sure	not sure	Acinetobacter ursingii GTC 3702-----NNNNN-----BBBBB-----EEEEE-----UUUUU	9015	10613	10628	11929	11913	15791	-	-	-	-	Proteobacteria	Gammaproteobacteria	Pseudomonadales	Moraxellaceae	Acinetobacter
NZ_JRHX01000092.1	247936	231783	233144	existing	233270	235222	existing	Acinetobacter venetianus LUH13518	Bacteria	existing	existing	existing	not sure	not sure	Acinetobacter venetianus LUH13518-----NNNNN-----BBBBB-----EEEEE-----UUUUU	244587	246188	243268	244578	239463	243284	-	-	-	-	Proteobacteria	Gammaproteobacteria	Pseudomonadales	Moraxellaceae	Acinetobacter
NZ_JRUK01000090.1	250785	232382	233764	existing	233869	235821	existing	Acinetobacter venetianus LUH7437	Bacteria	existing	existing	existing	not sure	not sure	Acinetobacter venetianus LUH7437-----NNNNN-----BBBBB-----EEEEE-----UUUUU	245206	246795	243875	245185	238756	243891	-	-	-	-	Proteobacteria	Gammaproteobacteria	Pseudomonadales	Moraxellaceae	Acinetobacter
NZ_KB907230.1	14695	4512	5840	existing	7084	7917	existing	Actinomadura atramentaria DSM 43919 SF2197	Bacteria	not sure	not sure	not sure	not sure	not sure	Actinomadura atramentaria DSM 43919 SF2197-----NNNNN-----BBBBB-----UUUUU-----UUUUU	-	-	-	-	-	-	-	-	-	-	Actinobacteria	Actinobacteria	Streptosporangiales	Thermomonosporaceae	Actinomadura
NZ_BCQP01000037.1	151087	81711	83084	existing	84298	85119	existing	Actinomadura chibensis NBRC 106107	Bacteria	not sure	not sure	not sure	existing	existing	Actinomadura chibensis NBRC 106107-----NNNNN-----BBBBB-----UUUUU-----EEEEE	-	-	-	-	-	-	72855	74945	75182	77212	Actinobacteria	Actinobacteria	Streptosporangiales	Thermomonosporaceae	Actinomadura
NZ_CP021422.1	3802913	2461246	2462661	existing	2459195	2460055	existing	Acutalibacter muris KB18	Bacteria	non-existing	non-existing	non-existing	non-existing	non-existing	Acutalibacter muris KB18-----YYYYY-----BBBBB-----NNNNN-----NNNNN	-	-	-	-	-	-	-	-	-	-	Firmicutes	Clostridia	Clostridiales	Ruminococcaceae	Acutalibacter
NZ_CDDH01000028.1	145617	88981	90384	existing	90533	92545	existing	Aeromonas australiensis CECT 8023	Bacteria	existing	existing	existing	not sure	non-existing	Aeromonas australiensis CECT 8023-----NNNNN-----BBBBB-----EEEEE-----UUUUU	101130	102770	99793	101112	94710	99809	-	-	-	-	Proteobacteria	Gammaproteobacteria	Aeromonadales	Aeromonadaceae	Aeromonas
NZ_CDBH01000039.1	130199	90065	91468	existing	87928	89916	existing	Aeromonas dhakensis CIP 107500	Bacteria	existing	existing	existing	not sure	non-existing	Aeromonas dhakensis CIP 107500-----NNNNN-----BBBBB-----EEEEE-----UUUUU	77340	78974	78992	80311	80295	85394	-	-	-	-	Proteobacteria	Gammaproteobacteria	Aeromonadales	Aeromonadaceae	Aeromonas
NZ_AOBQ01000003.1	361277	23085	24488	existing	20924	22936	existing	Aeromonas hydrophila 277	Bacteria	existing	existing	existing	not sure	non-existing	Aeromonas hydrophila 277-----NNNNN-----BBBBB-----EEEEE-----UUUUU	9690	11324	11342	12661	12645	17744	-	-	-	-	Proteobacteria	Gammaproteobacteria	Aeromonadales	Aeromonadaceae	Aeromonas
NZ_PRCV01000002.1	1186183	872262	873665	existing	873814	875841	existing	Aeromonas jandaei IMET J	Bacteria	existing	existing	existing	non-existing	non-existing	Aeromonas jandaei IMET J-----YYYYY-----BBBBB-----EEEEE-----NNNNN	885369	886973	884047	885348	878991	884063	-	-	-	-	Proteobacteria	Gammaproteobacteria	Aeromonadales	Aeromonadaceae	Aeromonas
NZ_JFDL01000006.1	183328	164956	166359	existing	162795	164807	existing	Aeromonas jandaei Riv2	Bacteria	existing	existing	existing	not sure	non-existing	Aeromonas jandaei Riv2-----NNNNN-----BBBBB-----EEEEE-----UUUUU	151585	153195	153213	154532	154516	159615	-	-	-	-	Proteobacteria	Gammaproteobacteria	Aeromonadales	Aeromonadaceae	Aeromonas
NZ_KV861273.1	163177	66440	67843	existing	67992	69980	existing	Aeromonas sobria 08005	Bacteria	existing	existing	existing	not sure	not sure	Aeromonas sobria 08005-----NNNNN-----BBBBB-----EEEEE-----UUUUU	80020	81624	78698	79999	73651	78714	-	-	-	-	Proteobacteria	Gammaproteobacteria	Aeromonadales	Aeromonadaceae	Aeromonas
NZ_CDBW01000016.1	375929	11095	12498	existing	8958	10946	existing	Aeromonas sobria CECT 4245	Bacteria	not sure	not sure	existing	not sure	not sure	Aeromonas sobria CECT 4245-----NNNNN-----BBBBB-----UUUUU-----UUUUU	-	-	-	-	224	5287	-	-	-	-	Proteobacteria	Gammaproteobacteria	Aeromonadales	Aeromonadaceae	Aeromonas
NZ_CP026226.1	4817060	1960337	1961741	existing	1961890	1962834	existing	Aeromonas sp. ASNIH7	Bacteria	non-existing	non-existing	non-existing	non-existing	non-existing	Aeromonas sp. ASNIH7-----YYYYY-----BBBBB-----NNNNN-----NNNNN	-	-	-	-	-	-	-	-	-	-	Proteobacteria	Gammaproteobacteria	Aeromonadales	Aeromonadaceae	Aeromonas
NZ_QAIN01000030.1	50847	46659	48062	existing	48211	50223	existing	Aeromonas sp. HMWF016	Bacteria	not sure	not sure	not sure	not sure	non-existing	Aeromonas sp. HMWF016-----NNNNN-----BBBBB-----UUUUU-----UUUUU	-	-	-	-	-	-	-	-	-	-	Proteobacteria	Gammaproteobacteria	Aeromonadales	Aeromonadaceae	Aeromonas
NZ_JRBE01000003.1	205115	194316	195719	existing	192155	194167	existing	Aeromonas veronii ARB3	Bacteria	existing	existing	existing	existing	non-existing	Aeromonas veronii ARB3-----NNNNN-----BBBBB-----EEEEE-----NNNNN	178479	180089	180107	181426	181410	186509	186972	188906	-	-	Proteobacteria	Gammaproteobacteria	Aeromonadales	Aeromonadaceae	Aeromonas
NZ_CP012504.1	4923009	4040192	4041595	existing	4041745	4043727	existing	Aeromonas veronii TH0426	Bacteria	existing	existing	existing	non-existing	non-existing	Aeromonas veronii TH0426-----YYYYY-----BBBBB-----EEEEE-----NNNNN	4052290	4053894	4050968	4052269	4045915	4050984	-	-	-	-	Proteobacteria	Gammaproteobacteria	Aeromonadales	Aeromonadaceae	Aeromonas
NZ_BARX01000030.1	69216	26115	27800	existing	27866	29869	existing	Agarivorans albus MKT 106	Bacteria	existing	existing	existing	not sure	not sure	Agarivorans albus MKT 106-----NNNNN-----BBBBB-----EEEEE-----UUUUU	39748	41361	38406	39701	33341	38422	-	-	-	-	Proteobacteria	Gammaproteobacteria	Alteromonadales	Alteromonadaceae	Agarivorans
NZ_CP013021.1	4416600	738768	740201	existing	740327	742330	existing	Agarivorans gilvus WH0801	Bacteria	existing	existing	existing	non-existing	non-existing	Agarivorans gilvus WH0801-----YYYYY-----BBBBB-----EEEEE-----NNNNN	751674	753275	750334	751626	745245	750350	-	-	-	-	Proteobacteria	Gammaproteobacteria	Alteromonadales	Alteromonadaceae	Agarivorans
NZ_QAON01000011.1	125174	111787	113187	existing	109673	110524	existing	Agitococcus lubricus DSM 5822	Bacteria	existing	existing	existing	not sure	not sure	Agitococcus lubricus DSM 5822-----NNNNN-----BBBBB-----EEEEE-----UUUUU	99608	101203	101220	102542	102526	107571	-	-	-	-	Firmicutes	Bacilli	Lactobacillales	Carnobacteriaceae	Agitococcus
NZ_JADW01000027.1	64848	24335	25675	existing	27148	27768	existing	Agrobacterium larrymoorei AF3.10 = ATCC 51759	Bacteria	not sure	not sure	not sure	not sure	not sure	Agrobacterium larrymoorei AF3.10 = ATCC 51759-----NNNNN-----BBBBB-----UUUUU-----UUUUU	-	-	-	-	-	-	-	-	-	-	Proteobacteria	Alphaproteobacteria	Rhizobiales	Rhizobiaceae	Rhizobium/Agrobacterium group
NZ_KB906079.1	313858	12984	14348	existing	10942	12879	existing	Agrobacterium sp. 10MFCol1.1	Bacteria	not sure	not sure	not sure	existing	non-existing	Agrobacterium sp. 10MFCol1.1-----NNNNN-----BBBBB-----UUUUU-----NNNNN	-	-	-	-	-	-	4749	6545	-	-	Proteobacteria	Alphaproteobacteria	Rhizobiales	Rhizobiaceae	Rhizobium/Agrobacterium group
NZ_ASXX01000008.1	220293	211276	212640	existing	209228	209995	existing	Agrobacterium sp. D14	Bacteria	not sure	not sure	not sure	existing	not sure	Agrobacterium sp. D14-----NNNNN-----BBBBB-----UUUUU-----UUUUU	-	-	-	-	-	-	201120	202943	-	-	Proteobacteria	Alphaproteobacteria	Rhizobiales	Rhizobiaceae	Rhizobium/Agrobacterium group
NZ_CP014260.1	2983661	1781327	1782373	existing	1779016	1779801	existing	Agrobacterium tumefaciens S33	Bacteria	non-existing	non-existing	non-existing	non-existing	non-existing	Agrobacterium tumefaciens S33-----YYYYY-----BBBBB-----NNNNN-----NNNNN	-	-	-	-	-	-	-	-	-	-	Proteobacteria	Alphaproteobacteria	Rhizobiales	Rhizobiaceae	Rhizobium/Agrobacterium group
NZ_MAJQ01000035.1	231587	45154	46647	existing	46713	48704	existing	Aliivibrio fischeri 5F23	Bacteria	existing	existing	existing	not sure	non-existing	Aliivibrio fischeri 5F23-----NNNNN-----BBBBB-----EEEEE-----UUUUU	58181	59773	56830	58107	51765	56846	-	-	-	-	Proteobacteria	Gammaproteobacteria	Vibrionales	Vibrionaceae	Aliivibrio
NZ_MAJP01000079.1	112367	83279	84772	existing	84838	86844	existing	Aliivibrio fischeri 5F306	Bacteria	existing	existing	existing	not sure	non-existing	Aliivibrio fischeri 5F306-----NNNNN-----BBBBB-----EEEEE-----UUUUU	95769	97361	94427	95692	89353	94443	-	-	-	-	Proteobacteria	Gammaproteobacteria	Vibrionales	Vibrionaceae	Aliivibrio
NZ_MAJN01000004.1	500668	309376	310869	existing	310935	312941	existing	Aliivibrio fischeri 5F97	Bacteria	existing	existing	existing	non-existing	non-existing	Aliivibrio fischeri 5F97-----YYYYY-----BBBBB-----EEEEE-----NNNNN	321866	323458	320524	321789	315450	320540	-	-	-	-	Proteobacteria	Gammaproteobacteria	Vibrionales	Vibrionaceae	Aliivibrio
NZ_MAJW01000002.1	461455	157928	159421	existing	155852	157861	existing	Aliivibrio fischeri FF227	Bacteria	existing	existing	existing	non-existing	non-existing	Aliivibrio fischeri FF227-----YYYYY-----BBBBB-----EEEEE-----NNNNN	144558	146156	146203	147495	147479	152626	-	-	-	-	Proteobacteria	Gammaproteobacteria	Vibrionales	Vibrionaceae	Aliivibrio
NZ_LTYV01000037.1	211997	42943	44607	existing	44674	46683	existing	Aliivibrio fischeri KB1A98	Bacteria	existing	existing	existing	not sure	non-existing	Aliivibrio fischeri KB1A98-----NNNNN-----BBBBB-----EEEEE-----UUUUU	55653	57224	54271	55542	50544	54287	-	-	-	-	Proteobacteria	Gammaproteobacteria	Vibrionales	Vibrionaceae	Aliivibrio
NZ_LTZA01000028.1	303716	166957	168450	existing	164884	166890	existing	Aliivibrio fischeri MB13B1	Bacteria	non-existing	non-existing	non-existing	existing	existing	Aliivibrio fischeri MB13B1-----YYYYY-----BBBBB-----NNNNN-----EEEEE	-	-	-	-	-	-	158014	159915	160127-166003	162067-166890	Proteobacteria	Gammaproteobacteria	Vibrionales	Vibrionaceae	Aliivibrio
NZ_LTZE01000011.1	483948	165004	166668	existing	162928	164937	existing	Aliivibrio fischeri MB15A5	Bacteria	existing	existing	existing	non-existing	non-existing	Aliivibrio fischeri MB15A5-----YYYYY-----BBBBB-----EEEEE-----NNNNN	152387	153958	154069	155340	155324	159067	-	-	-	-	Proteobacteria	Gammaproteobacteria	Vibrionales	Vibrionaceae	Aliivibrio
NZ_MCGK01000108.1	156092	6069	7562	existing	7629	9638	existing	Aliivibrio fischeri ZF25	Bacteria	existing	existing	existing	not sure	non-existing	Aliivibrio fischeri ZF25-----NNNNN-----BBBBB-----EEEEE-----UUUUU	19140	20681	17758	18996	13947	17774	-	-	-	-	Proteobacteria	Gammaproteobacteria	Vibrionales	Vibrionaceae	Aliivibrio
NZ_MAJV01000069.1	183356	98092	99327	existing	95501	96181	existing	Aliivibrio sp. 1S128	Bacteria	existing	existing	existing	non-existing	existing	Aliivibrio sp. 1S128-----YYYYY-----BBBBB-----EEEEE-----NNNNN	84944	86545	86583	87860	87844	91659	-	-	95519	97459	Proteobacteria	Gammaproteobacteria	Vibrionales	Vibrionaceae	Aliivibrio
NZ_LNRK01000018.1	35185	32838	34274	existing	34393	35184	existing	Aliivibrio wodanis CL4	Bacteria	existing	existing	existing	not sure	not sure	Aliivibrio wodanis CL4-----NNNNN-----BBBBB-----EEEEE-----UUUUU	10106	11671	8700	10070	3647	8716	-	-	-	-	Proteobacteria	Gammaproteobacteria	Vibrionales	Vibrionaceae	Aliivibrio
NZ_LNRL01000017.1	35185	21741	23177	existing	19619	21622	existing	Aliivibrio wodanis CL5	Bacteria	existing	existing	existing	not sure	not sure	Aliivibrio wodanis CL5-----NNNNN-----BBBBB-----EEEEE-----UUUUU	9286	10851	10887	12257	12241	17310	-	-	-	-	Proteobacteria	Gammaproteobacteria	Vibrionales	Vibrionaceae	Aliivibrio
NZ_JYON01000002.1	325594	201822	203198	existing	199580	200239	existing	Aliterella atlantica CENA595	Bacteria	non-existing	non-existing	non-existing	existing	existing	Aliterella atlantica CENA595-----YYYYY-----BBBBB-----NNNNN-----EEEEE	-	-	-	-	-	-	209967	211271	207699	209627	Cyanobacteria	-	Chroococcidiopsidales	Chroococcidiopsidaceae	Aliterella
NC_018643.1	1343202	1106092	1107435	existing	1104035	1104874	existing	Alpha proteobacterium HIMB5	Bacteria	non-existing	non-existing	non-existing	existing	non-existing	Alpha proteobacterium HIMB5-----YYYYY-----BBBBB-----NNNNN-----NNNNN	-	-	-	-	-	-	1097014	1098963	-	-	Proteobacteria	Alphaproteobacteria	Pelagibacterales	Pelagibacteraceae	NA
NZ_CP008849.1	4308833	94233	95666	existing	92140	94119	existing	Alteromonas australica H 17	Bacteria	existing	existing	existing	non-existing	existing	Alteromonas australica H 17-----YYYYY-----BBBBB-----EEEEE-----NNNNN	80556	82148	82156	83460	83444	88534	-	-	92170	94119	Proteobacteria	Gammaproteobacteria	Alteromonadales	Alteromonadaceae	Alteromonas
NZ_CP015346.1	4721861	2420884	2422059	existing	2423709	2424491	existing	Alteromonas stellipolaris PQQ-44	Bacteria	existing	existing	existing	non-existing	non-existing	Alteromonas stellipolaris PQQ-44-----YYYYY-----BBBBB-----EEEEE-----NNNNN	2435004	2436617	2433680	2434990	2429866	2433696	-	-	-	-	Proteobacteria	Gammaproteobacteria	Alteromonadales	Alteromonadaceae	Alteromonas
NZ_LAQT01000036.1	204951	81552	82619	existing	84275	84919	existing	Amantichitinum ursilacus IGB-41	Bacteria	non-existing	non-existing	non-existing	non-existing	non-existing	Amantichitinum ursilacus IGB-41-----YYYYY-----BBBBB-----NNNNN-----NNNNN	-	-	-	-	-	-	-	-	-	-	Proteobacteria	Betaproteobacteria	Neisseriales	Neisseriaceae	Amantichitinum
NZ_CP008953.1	8961318	678828	680162	existing	681323	682288	existing	Amycolatopsis japonica MG417-CF17	Bacteria	non-existing	non-existing	non-existing	existing	existing	Amycolatopsis japonica MG417-CF17-----YYYYY-----BBBBB-----NNNNN-----EEEEE	-	-	-	-	-	-	689082	690542	680330-686289	681250-688199	Actinobacteria	Actinobacteria	Pseudonocardiales	Pseudonocardiaceae	Amycolatopsis
NZ_JNYZ01000003.1	328109	307602	308999	existing	305449	306315	existing	Amycolatopsis jejuensis NRRL B-24427	Bacteria	not sure	not sure	not sure	not sure	non-existing	Amycolatopsis jejuensis NRRL B-24427-----NNNNN-----BBBBB-----UUUUU-----UUUUU	-	-	-	-	-	-	-	-	-	-	Actinobacteria	Actinobacteria	Pseudonocardiales	Pseudonocardiaceae	Amycolatopsis
NZ_ASXG01000124.1	214295	60142	61473	existing	62760	63593	existing	Amycolatopsis orientalis DSM 43388	Bacteria	not sure	not sure	not sure	existing	existing	Amycolatopsis orientalis DSM 43388-----NNNNN-----BBBBB-----UUUUU-----EEEEE	-	-	-	-	-	-	69077	70543	61620-66319	62477-68202	Actinobacteria	Actinobacteria	Pseudonocardiales	Pseudonocardiaceae	Amycolatopsis
NC_019771.1	6395836	5496899	5498341	existing	5498699	5500669	existing	Anabaena cylindrica PCC 7122	Bacteria	non-existing	non-existing	non-existing	existing	existing	Anabaena cylindrica PCC 7122-----YYYYY-----BBBBB-----NNNNN-----EEEEE	-	-	-	-	-	-	5485108	5485776	5487155-5498684	5489092-5500648	Cyanobacteria	-	Nostocales	Nostocaceae	Anabaena
NC_019427.1	4329264	2201533	2202963	existing	2203378	2205348	existing	Anabaena sp. 90	Bacteria	non-existing	non-existing	non-existing	non-existing	existing	Anabaena sp. 90-----YYYYY-----BBBBB-----NNNNN-----NNNNN	-	-	-	-	-	-	-	-	2195440	2197377	Cyanobacteria	-	Nostocales	Nostocaceae	Anabaena
NZ_KB235896.1	5714552	5102288	5103718	existing	5099899	5101869	existing	Anabaena sp. PCC 7108	Bacteria	non-existing	non-existing	non-existing	existing	existing	Anabaena sp. PCC 7108-----YYYYY-----BBBBB-----NNNNN-----EEEEE	-	-	-	-	-	-	5113342	5114097	5110019-5099920	5111956-5100591	Cyanobacteria	-	Nostocales	Nostocaceae	Anabaena
NZ_CP011456.1	5705437	4651508	4652953	existing	4653447	4655417	existing	Anabaena sp. WA102	Bacteria	non-existing	non-existing	non-existing	non-existing	existing	Anabaena sp. WA102-----YYYYY-----BBBBB-----NNNNN-----NNNNN	-	-	-	-	-	-	-	-	4644921	4646858	Cyanobacteria	-	Nostocales	Nostocaceae	Anabaena
NC_007413.1	6365727	2740882	2742252	existing	2742638	2744608	existing	Anabaena variabilis ATCC 29413	Bacteria	non-existing	non-existing	non-existing	existing	existing	Anabaena variabilis ATCC 29413-----YYYYY-----BBBBB-----NNNNN-----EEEEE	-	-	-	-	-	-	2730396	2731730	2732243-2742623	2734189-2743453	Cyanobacteria	-	Nostocales	Nostocaceae	Trichormus
NZ_AP018216.1	6411850	3970056	3971522	existing	3972521	3974491	existing	Anabaena variabilis NIES-23	Bacteria	non-existing	non-existing	non-existing	existing	existing	Anabaena variabilis NIES-23-----YYYYY-----BBBBB-----NNNNN-----EEEEE	-	-	-	-	-	-	3961532	3962866	3963379-3972506	3965325-3973336	Cyanobacteria	-	Nostocales	Nostocaceae	Trichormus
NZ_AP018174.1	6565356	1566017	1567378	existing	1568407	1570377	existing	Anabaenopsis circularis NIES-21	Bacteria	non-existing	non-existing	non-existing	non-existing	existing	Anabaenopsis circularis NIES-21-----YYYYY-----BBBBB-----NNNNN-----NNNNN	-	-	-	-	-	-	-	-	1568392	1570362	Cyanobacteria	-	Nostocales	Aphanizomenonaceae	Anabaenopsis
NZ_NFJU01000023.1	64540	38953	40260	existing	36838	37662	existing	Anaeromassilibacillus sp. An200	Bacteria	not sure	not sure	not sure	not sure	non-existing	Anaeromassilibacillus sp. An200-----NNNNN-----BBBBB-----UUUUU-----UUUUU	-	-	-	-	-	-	-	-	-	-	Firmicutes	Clostridia	Clostridiales	Ruminococcaceae	Anaeromassilibacillus
NZ_NFJJ01000016.1	36610	25817	27124	existing	23702	24526	existing	Anaerotruncus colihominis An251	Bacteria	not sure	not sure	not sure	not sure	non-existing	Anaerotruncus colihominis An251-----NNNNN-----BBBBB-----UUUUU-----UUUUU	-	-	-	-	-	-	-	-	-	-	Firmicutes	Clostridia	Clostridiales	Ruminococcaceae	Anaerotruncus
NZ_JYBN01000045.1	293068	239845	241395	existing	242514	243392	existing	Aneurinibacillus migulanus nagano	Bacteria	existing	existing	existing	not sure	non-existing	Aneurinibacillus migulanus nagano-----NNNNN-----BBBBB-----EEEEE-----UUUUU	248612	249574	250683	251681	251926	255246	-	-	-	-	Firmicutes	Bacilli	Bacillales	Paenibacillaceae	Aneurinibacillus group
NZ_LIXL01000229.1	165227	140796	142346	existing	143465	144343	existing	Aneurinibacillus migulanus Nagano E1	Bacteria	existing	existing	existing	not sure	non-existing	Aneurinibacillus migulanus Nagano E1-----NNNNN-----BBBBB-----EEEEE-----UUUUU	149563	150525	151634	152632	152877	156197	-	-	-	-	Firmicutes	Bacilli	Bacillales	Paenibacillaceae	Aneurinibacillus group
PQXF01000002.1	214717	18216	19541	existing	16132	18174	existing	ANME-2 cluster archaeon isolate E20ANME2	archaea	not sure	not sure	not sure	existing	not sure	ANME-2 cluster archaeon isolate E20ANME2-----NNNNN-----AAAAA-----UUUUU-----UUUUU	-	-	-	-	-	-	24206	22143	-	-
NZ_APCD01000004.1	184270	5568	6899	existing	3560	5563	existing	Anoxybacillus flavithermus AK1 seq_num_004	Bacteria	not sure	not sure	not sure	not sure	existing	Anoxybacillus flavithermus AK1 seq_num_004-----NNNNN-----BBBBB-----UUUUU-----UUUUU	-	-	-	-	-	-	-	-	3581	5563	Firmicutes	Bacilli	Bacillales	Bacillaceae	Anoxybacillus
NZ_CP020815.1	2812123	1775454	1776785	existing	1773446	1775449	existing	Anoxybacillus flavithermus DSM 2641T	Bacteria	non-existing	non-existing	non-existing	non-existing	non-existing	Anoxybacillus flavithermus DSM 2641T-----YYYYY-----BBBBB-----NNNNN-----NNNNN	-	-	-	-	-	-	-	-	-	-	Firmicutes	Bacilli	Bacillales	Bacillaceae	Anoxybacillus
NZ_PEDM01000035.1	26998	16311	17642	existing	14303	16306	existing	Anoxybacillus flavithermus KU2-6_11	Bacteria	not sure	not sure	not sure	not sure	non-existing	Anoxybacillus flavithermus KU2-6_11-----NNNNN-----BBBBB-----UUUUU-----UUUUU	-	-	-	-	-	-	-	-	-	-	Firmicutes	Bacilli	Bacillales	Bacillaceae	Anoxybacillus
NZ_KN127219.1	843020	26396	27727	existing	27732	28670	existing	Anoxybacillus flavithermus subsp. yunnanensis E13	Bacteria	not sure	not sure	not sure	not sure	non-existing	Anoxybacillus flavithermus subsp. yunnanensis E13-----NNNNN-----BBBBB-----UUUUU-----UUUUU	-	-	-	-	-	-	-	-	-	-	Firmicutes	Bacilli	Bacillales	Bacillaceae	Anoxybacillus
NZ_JPZN01000079.1	24805	16510	17841	existing	15567	16505	existing	Anoxybacillus sp. KU2-6(11) c102	Bacteria	not sure	not sure	not sure	not sure	non-existing	Anoxybacillus sp. KU2-6(11) c102-----NNNNN-----BBBBB-----UUUUU-----UUUUU	-	-	-	-	-	-	-	-	-	-	Firmicutes	Bacilli	Bacillales	Bacillaceae	Anoxybacillus
NZ_KI928194.1	1235933	744558	745988	existing	742173	744143	existing	Aphanizomenon flos-aquae NIES-81	Bacteria	not sure	not sure	not sure	not sure	existing	Aphanizomenon flos-aquae NIES-81-----NNNNN-----BBBBB-----UUUUU-----UUUUU	-	-	-	-	-	-	-	-	750856	752793	Cyanobacteria	-	Nostocales	Aphanizomenonaceae	Aphanizomenon
NZ_PSZM01000046.1	444745	261691	263010	existing	263025	264956	existing	Apibacter adventoris wkB301	Bacteria	non-existing	non-existing	non-existing	non-existing	non-existing	Apibacter adventoris wkB301-----YYYYY-----BBBBB-----NNNNN-----NNNNN	-	-	-	-	-	-	-	-	-	-	Bacteroidetes	Flavobacteriia	Flavobacteriales	Flavobacteriaceae	Apibacter
NZ_CP029210.1	3890087	36045	37160	existing	38745	39485	existing	Aquabacterium olei NBRC 110486	Bacteria	non-existing	non-existing	non-existing	non-existing	non-existing	Aquabacterium olei NBRC 110486-----YYYYY-----BBBBB-----NNNNN-----NNNNN	-	-	-	-	-	-	-	-	-	-	Proteobacteria	Betaproteobacteria	Burkholderiales	NA	NA
NZ_LRUU01000076.1	77059	992	2251	existing	3459	4172	existing	Arcobacter cryaerophilus L401 1021	Bacteria	not sure	not sure	not sure	not sure	existing	Arcobacter cryaerophilus L401 1021-----NNNNN-----BBBBB-----UUUUU-----UUUUU	-	-	-	-	-	-	-	-	2280	3044	Proteobacteria	-	Campylobacterales	Campylobacteraceae	Arcobacter
NZ_AVCK01000039.1	14377	2901	3938	existing	5381	6286	existing	Arenimonas metalli CF5-1	Bacteria	not sure	not sure	not sure	not sure	existing	Arenimonas metalli CF5-1-----NNNNN-----BBBBB-----UUUUU-----UUUUU	-	-	-	-	-	-	-	-	4223	6301	Proteobacteria	Gammaproteobacteria	Xanthomonadales	Xanthomonadaceae	Arenimonas
NZ_ABYK01000040.1	47050	14568	15935	existing	16284	18242	existing	Arthrospira maxima CS-328	Bacteria	not sure	not sure	not sure	not sure	not sure	Arthrospira maxima CS-328-----NNNNN-----BBBBB-----UUUUU-----UUUUU	-	-	-	-	-	-	-	-	-	-	Cyanobacteria	-	Oscillatoriales	Microcoleaceae	Arthrospira
NZ_CM001632.1	6089210	2017178	2018548	existing	2014871	2016829	existing	Arthrospira platensis C1	Bacteria	not sure	not sure	not sure	non-existing	non-existing	Arthrospira platensis C1-----NNNNN-----BBBBB-----UUUUU-----NNNNN	-	-	-	-	-	-	-	-	-	-	Cyanobacteria	-	Oscillatoriales	Microcoleaceae	Arthrospira
NC_016640.1	6788435	6775493	6776860	existing	6773223	6775181	existing	Arthrospira platensis NIES-39	Bacteria	non-existing	non-existing	non-existing	non-existing	non-existing	Arthrospira platensis NIES-39-----YYYYY-----BBBBB-----NNNNN-----NNNNN	-	-	-	-	-	-	-	-	-	-	Cyanobacteria	-	Oscillatoriales	Microcoleaceae	Arthrospira
NZ_CP013008.1	6520772	6512701	6514068	existing	6510431	6512389	existing	Arthrospira platensis YZ	Bacteria	non-existing	non-existing	non-existing	non-existing	non-existing	Arthrospira platensis YZ-----YYYYY-----BBBBB-----NNNNN-----NNNNN	-	-	-	-	-	-	-	-	-	-	Cyanobacteria	-	Oscillatoriales	Microcoleaceae	Arthrospira
NZ_FO818640.1	6228153	41518	42888	existing	43237	45195	existing	Arthrospira sp. PCC 8005	Bacteria	non-existing	non-existing	non-existing	non-existing	non-existing	Arthrospira sp. PCC 8005-----YYYYY-----BBBBB-----NNNNN-----NNNNN	-	-	-	-	-	-	-	-	-	-	Cyanobacteria	-	Oscillatoriales	Microcoleaceae	Arthrospira
NZ_LAYT01000316.1	84247	50521	51891	existing	52240	54198	existing	Arthrospira sp. TJSD091	Bacteria	not sure	not sure	not sure	not sure	not sure	Arthrospira sp. TJSD091-----NNNNN-----BBBBB-----UUUUU-----UUUUU	-	-	-	-	-	-	-	-	-	-	Cyanobacteria	-	Oscillatoriales	Microcoleaceae	Arthrospira
NZ_CP028914.1	6434389	5701331	5702701	existing	5699024	5700982	existing	Arthrospira sp. TJSD092	Bacteria	non-existing	non-existing	non-existing	non-existing	non-existing	Arthrospira sp. TJSD092-----YYYYY-----BBBBB-----NNNNN-----NNNNN	-	-	-	-	-	-	-	-	-	-	Cyanobacteria	-	Oscillatoriales	Microcoleaceae	Arthrospira
NZ_AWGE01000008.1	311435	271848	272837	existing	274525	275187	existing	Asticcacaulis sp. AC466	Bacteria	not sure	not sure	not sure	not sure	non-existing	Asticcacaulis sp. AC466-----NNNNN-----BBBBB-----UUUUU-----UUUUU	-	-	-	-	-	-	-	-	-	-	Proteobacteria	Alphaproteobacteria	Caulobacterales	Caulobacteraceae	Asticcacaulis
NZ_FNIT01000016.1	58281	42600	43682	existing	45223	45972	existing	Aureimonas jatrophae L7-484,KACC 16230,DSM 25025	Bacteria	not sure	not sure	not sure	not sure	not sure	Aureimonas jatrophae L7-484,KACC 16230,DSM 25025-----NNNNN-----BBBBB-----UUUUU-----UUUUU	-	-	-	-	-	-	-	-	-	-	Proteobacteria	Alphaproteobacteria	Rhizobiales	Aurantimonadaceae	Aurantimonas
NZ_BBWH01000053.1	118564	30755	31882	existing	33405	34202	existing	Aureimonas sp. AU12	Bacteria	not sure	not sure	not sure	not sure	not sure	Aureimonas sp. AU12-----NNNNN-----BBBBB-----UUUUU-----UUUUU	-	-	-	-	-	-	-	-	-	-	Proteobacteria	Alphaproteobacteria	Rhizobiales	Aurantimonadaceae	Aureimonas
NZ_BBWI01000053.1	29201	27578	28624	existing	25258	26154	existing	Aureimonas sp. AU20	Bacteria	not sure	not sure	not sure	not sure	not sure	Aureimonas sp. AU20-----NNNNN-----BBBBB-----UUUUU-----UUUUU	-	-	-	-	-	-	-	-	-	-	Proteobacteria	Alphaproteobacteria	Rhizobiales	Aurantimonadaceae	Aureimonas
NZ_CP006373.1	35461	21445	22491	existing	23915	24811	existing	Aureimonas sp. AU20 plasmid pAU20f	Bacteria	non-existing	non-existing	non-existing	non-existing	non-existing	Aureimonas sp. AU20 plasmid pAU20f-----YYYYY-----BBBBB-----NNNNN-----NNNNN	-	-	-	-	-	-	-	-	-	-	Proteobacteria	Alphaproteobacteria	Rhizobiales	Aurantimonadaceae	Aureimonas
NZ_JPIE01000001.1	2398909	2115410	2116288	existing	2118201	2118932	existing	Bacillus aryabhattai GZ03	Bacteria	existing	existing	existing	non-existing	non-existing	Bacillus aryabhattai GZ03-----YYYYY-----BBBBB-----EEEEE-----NNNNN	2112430-2112166-2111797	2113347-2113392-2113392	2110292	2111443	2106703	2110290	-	-	-	-	Firmicutes	Bacilli	Bacillales	Bacillaceae	Bacillus
NZ_CP012502.1	3582268	2313883	2315226	existing	2315240	2317237	existing	Bacillus beveridgei MLTeJB	Bacteria	existing	existing	existing	non-existing	non-existing	Bacillus beveridgei MLTeJB-----YYYYY-----BBBBB-----EEEEE-----NNNNN	2328887	2329858	2326752	2327579	2321837	2326765	-	-	-	-	Firmicutes	Bacilli	Bacillales	Bacillaceae	Bacillus
NZ_LAYY01000004.1	248790	222435	223328	existing	219805	221760	existing	Bacillus campisalis SA2-6	Bacteria	existing	existing	existing	not sure	non-existing	Bacillus campisalis SA2-6-----NNNNN-----BBBBB-----EEEEE-----UUUUU	225322	226959	227539	228384	228386	232366	-	-	-	-	Firmicutes	Bacilli	Bacillales	Bacillaceae	Bacillus
NZ_FWZA01000038.1	100684	80089	81582	existing	81610	83574	existing	Bacillus cereus 16-00193	Bacteria	existing	existing	existing	not sure	non-existing	Bacillus cereus 16-00193-----NNNNN-----BBBBB-----EEEEE-----UUUUU	95190	96161	93090	94016	89528	92845	-	-	-	-	Firmicutes	Bacilli	Bacillales	Bacillaceae	Bacillus
NZ_NTYS01000041.1	111681	85723	87156	existing	88486	89160	existing	Bacillus cereus AFS003338	Bacteria	existing	existing	existing	not sure	not sure	Bacillus cereus AFS003338-----NNNNN-----BBBBB-----EEEEE-----UUUUU	98279	99097	95969	97237	90820	95964	-	-	-	-	Firmicutes	Bacilli	Bacillales	Bacillaceae	Bacillus
NZ_NTXP01000025.1	117088	54399	55892	existing	52407	54371	existing	Bacillus cereus AFS007170	Bacteria	existing	existing	existing	existing	existing	Bacillus cereus AFS007170-----NNNNN-----BBBBB-----EEEEE-----EEEEE	34852	35823	36997	37923	38168	41485	45977	48064	48270-44698	50225-45513	Firmicutes	Bacilli	Bacillales	Bacillaceae	Bacillus
NZ_NTXN01000013.1	61095	35559	36992	existing	38322	38996	existing	Bacillus cereus AFS007234	Bacteria	existing	existing	existing	not sure	not sure	Bacillus cereus AFS007234-----NNNNN-----BBBBB-----EEEEE-----UUUUU	48115	48933	45805	47073	40656	45800	-	-	-	-	Firmicutes	Bacilli	Bacillales	Bacillaceae	Bacillus
NZ_NTWG01000033.1	44611	23610	25103	existing	21618	23582	existing	Bacillus cereus AFS010272	Bacteria	existing	existing	existing	not sure	non-existing	Bacillus cereus AFS010272-----NNNNN-----BBBBB-----EEEEE-----UUUUU	9031	10002	11176	12102	12347	15664	-	-	-	-	Firmicutes	Bacilli	Bacillales	Bacillaceae	Bacillus
NZ_NTVY01000004.1	72821	47007	48440	existing	49770	50444	existing	Bacillus cereus AFS011202	Bacteria	existing	existing	existing	not sure	not sure	Bacillus cereus AFS011202-----NNNNN-----BBBBB-----EEEEE-----UUUUU	59563	60381	57253	58521	52104	57248	-	-	-	-	Firmicutes	Bacilli	Bacillales	Bacillaceae	Bacillus
NZ_NUDE01000042.1	133050	47897	49390	existing	49418	51382	existing	Bacillus cereus AFS012491	Bacteria	existing	existing	existing	not sure	non-existing	Bacillus cereus AFS012491-----NNNNN-----BBBBB-----EEEEE-----UUUUU	65700	67256	64188	65114	60605	64141	-	-	-	-	Firmicutes	Bacilli	Bacillales	Bacillaceae	Bacillus
NZ_NTRL01000025.1	61096	35560	36993	existing	38323	38997	existing	Bacillus cereus AFS023425	Bacteria	existing	existing	existing	not sure	not sure	Bacillus cereus AFS023425-----NNNNN-----BBBBB-----EEEEE-----UUUUU	48116	48934	45806	47074	40657	45801	-	-	-	-	Firmicutes	Bacilli	Bacillales	Bacillaceae	Bacillus
NZ_NTRF01000054.1	52684	27667	29160	existing	29188	31152	existing	Bacillus cereus AFS023898	Bacteria	existing	existing	existing	not sure	non-existing	Bacillus cereus AFS023898-----NNNNN-----BBBBB-----EEEEE-----UUUUU	42768	43739	40668	41594	37106	40423	-	-	-	-	Firmicutes	Bacilli	Bacillales	Bacillaceae	Bacillus
NZ_NTQZ01000047.1	45567	20465	21958	existing	21986	23950	existing	Bacillus cereus AFS024629	Bacteria	existing	existing	existing	not sure	non-existing	Bacillus cereus AFS024629-----NNNNN-----BBBBB-----EEEEE-----UUUUU	35566	36537	33466	34392	29904	33221	-	-	-	-	Firmicutes	Bacilli	Bacillales	Bacillaceae	Bacillus
NZ_NUNY01000004.1	624530	188383	189891	existing	186391	188355	existing	Bacillus cereus AFS034468	Bacteria	existing	existing	existing	non-existing	non-existing	Bacillus cereus AFS034468-----YYYYY-----BBBBB-----EEEEE-----NNNNN	173815	174777	175705	176889	177134	180649	-	-	-	-	Firmicutes	Bacilli	Bacillales	Bacillaceae	Bacillus
NZ_NUNJ01000007.1	47977	22875	24368	existing	24396	26360	existing	Bacillus cereus AFS036381	Bacteria	existing	existing	existing	not sure	non-existing	Bacillus cereus AFS036381-----NNNNN-----BBBBB-----EEEEE-----UUUUU	37976	38947	35876	36802	32314	35631	-	-	-	-	Firmicutes	Bacilli	Bacillales	Bacillaceae	Bacillus
NZ_NUMW01000028.1	66186	26977	28464	existing	24985	26949	existing	Bacillus cereus AFS038165	Bacteria	existing	existing	existing	not sure	non-existing	Bacillus cereus AFS038165-----NNNNN-----BBBBB-----EEEEE-----UUUUU	12407	13378	14474	15478	15525	19040	-	-	-	-	Firmicutes	Bacilli	Bacillales	Bacillaceae	Bacillus
NZ_NUMK01000012.1	149206	52936	54369	existing	50932	51606	existing	Bacillus cereus AFS039950	Bacteria	existing	existing	existing	not sure	not sure	Bacillus cereus AFS039950-----NNNNN-----BBBBB-----EEEEE-----UUUUU	40995	41813	42855	44123	44128	49272	-	-	-	-	Firmicutes	Bacilli	Bacillales	Bacillaceae	Bacillus
NZ_NULU01000116.1	29519	24469	25902	existing	22465	23139	existing	Bacillus cereus AFS040984	Bacteria	existing	existing	existing	not sure	not sure	Bacillus cereus AFS040984-----NNNNN-----BBBBB-----EEEEE-----UUUUU	12528	13346	14388	15656	15661	20805	-	-	-	-	Firmicutes	Bacilli	Bacillales	Bacillaceae	Bacillus
NZ_NUJN01000012.1	61053	24061	25494	existing	22057	22731	existing	Bacillus cereus AFS046388	Bacteria	existing	existing	existing	not sure	not sure	Bacillus cereus AFS046388-----NNNNN-----BBBBB-----EEEEE-----UUUUU	12120	12938	13980	15248	15253	20397	-	-	-	-	Firmicutes	Bacilli	Bacillales	Bacillaceae	Bacillus
NZ_NVDN01000007.1	166390	23611	25104	existing	21619	23583	existing	Bacillus cereus AFS061148	Bacteria	existing	existing	existing	not sure	non-existing	Bacillus cereus AFS061148-----NNNNN-----BBBBB-----EEEEE-----UUUUU	9032	10003	11177	12103	12348	15665	-	-	-	-	Firmicutes	Bacilli	Bacillales	Bacillaceae	Bacillus
NZ_NVCW01000050.1	72863	47327	48760	existing	50090	50764	existing	Bacillus cereus AFS063866	Bacteria	existing	existing	existing	not sure	not sure	Bacillus cereus AFS063866-----NNNNN-----BBBBB-----EEEEE-----UUUUU	59883	60701	57573	58841	52424	57568	-	-	-	-	Firmicutes	Bacilli	Bacillales	Bacillaceae	Bacillus
NZ_NUYN01000021.1	82486	11918	13426	existing	13454	15418	existing	Bacillus cereus AFS076905	Bacteria	existing	existing	existing	existing	existing	Bacillus cereus AFS076905-----NNNNN-----BBBBB-----EEEEE-----EEEEE	31901	32872	29810	30733	24919	29763	19680	21767	17464-22232	19458-23011	Firmicutes	Bacilli	Bacillales	Bacillaceae	Bacillus
NZ_NUYI01000034.1	78015	42461	43954	existing	40469	42433	existing	Bacillus cereus AFS077647	Bacteria	existing	existing	existing	existing	existing	Bacillus cereus AFS077647-----NNNNN-----BBBBB-----EEEEE-----EEEEE	22914	23885	25059	25985	26230	29547	34039	36126	36332-32760	38287-33575	Firmicutes	Bacilli	Bacillales	Bacillaceae	Bacillus
NZ_NUWW01000014.1	42213	37903	39336	existing	35899	36573	existing	Bacillus cereus AFS082261	Bacteria	existing	existing	existing	not sure	not sure	Bacillus cereus AFS082261-----NNNNN-----BBBBB-----EEEEE-----UUUUU	25962	26780	27822	29090	29095	34239	-	-	-	-	Firmicutes	Bacilli	Bacillales	Bacillaceae	Bacillus
NZ_NUWV01000008.1	125714	102115	103557	existing	100111	100785	existing	Bacillus cereus AFS082409	Bacteria	existing	existing	existing	not sure	not sure	Bacillus cereus AFS082409-----NNNNN-----BBBBB-----EEEEE-----UUUUU	90178	91842	92150	93307	94989	98450	-	-	-	-	Firmicutes	Bacilli	Bacillales	Bacillaceae	Bacillus
NZ_NUWN01000083.1	56234	16185	17693	existing	17721	19685	existing	Bacillus cereus AFS083043	Bacteria	not sure	not sure	not sure	not sure	not sure	Bacillus cereus AFS083043-----NNNNN-----BBBBB-----UUUUU-----UUUUU	-	-	-	-	-	-	-	-	-	-	Firmicutes	Bacilli	Bacillales	Bacillaceae	Bacillus
NZ_NUVJ01000059.1	77541	34258	35745	existing	32266	34230	existing	Bacillus cereus AFS086766	Bacteria	existing	existing	existing	not sure	non-existing	Bacillus cereus AFS086766-----NNNNN-----BBBBB-----EEEEE-----UUUUU	19688	20659	21755	22759	22806	26321	-	-	-	-	Firmicutes	Bacilli	Bacillales	Bacillaceae	Bacillus
NZ_NUVD01000005.1	112430	46555	48063	existing	48091	50055	existing	Bacillus cereus AFS087218	Bacteria	existing	existing	existing	not sure	non-existing	Bacillus cereus AFS087218-----NNNNN-----BBBBB-----EEEEE-----UUUUU	61053	62609	59541	60506	54665	59494	-	-	-	-	Firmicutes	Bacilli	Bacillales	Bacillaceae	Bacillus
NZ_NUUY01000007.1	235483	23526	25019	existing	21534	23498	existing	Bacillus cereus AFS088052	Bacteria	existing	existing	existing	not sure	non-existing	Bacillus cereus AFS088052-----NNNNN-----BBBBB-----EEEEE-----UUUUU	8947	9918	11092	12018	12263	15580	-	-	-	-	Firmicutes	Bacilli	Bacillales	Bacillaceae	Bacillus
NZ_JH804637.1	4987654	432527	434014	existing	430535	432499	existing	Bacillus cereus BAG6X1-1	Bacteria	existing	existing	existing	existing	existing	Bacillus cereus BAG6X1-1-----NNNNN-----BBBBB-----EEEEE-----EEEEE	413079-413028-413028	414584-413999-414623	415170	416096	416143-417802-416143	419658-419625-419625	424102	426192	426398-422850	428353-423665	Firmicutes	Bacilli	Bacillales	Bacillaceae	Bacillus
NZ_CP009968.1	5305318	4498456	4499949	existing	4499977	4501941	existing	Bacillus cereus E33L	Bacteria	existing	existing	existing	non-existing	non-existing	Bacillus cereus E33L-----YYYYY-----BBBBB-----EEEEE-----NNNNN	4513566	4514537	4511457	4512365	4507895-4507856-4507856	4511212-4509751-4511410	-	-	-	-	Firmicutes	Bacilli	Bacillales	Bacillaceae	Bacillus
NZ_MIFR01000033.1	92835	42878	44371	existing	44399	46363	existing	Bacillus cereus MOD1_Bc18	Bacteria	existing	existing	existing	not sure	non-existing	Bacillus cereus MOD1_Bc18-----NNNNN-----BBBBB-----EEEEE-----UUUUU	57979	58950	55879	56805	52317-52350-52350	55634-54173-55832	-	-	-	-	Firmicutes	Bacilli	Bacillales	Bacillaceae	Bacillus
NZ_NINJ01000006.1	183758	149241	150734	existing	147249	149213	existing	Bacillus cereus MOD1_Bc218	Bacteria	existing	existing	existing	not sure	non-existing	Bacillus cereus MOD1_Bc218-----NNNNN-----BBBBB-----EEEEE-----UUUUU	134662	135633	136807	137733	137978	141295	-	-	-	-	Firmicutes	Bacilli	Bacillales	Bacillaceae	Bacillus
NZ_MIFN01000002.1	172860	135378	136871	existing	133386	135350	existing	Bacillus cereus MOD1_Bc66	Bacteria	existing	existing	existing	not sure	non-existing	Bacillus cereus MOD1_Bc66-----NNNNN-----BBBBB-----EEEEE-----UUUUU	120799	121770	122944	123870	124115-125576-123917	127432-127399-127399	-	-	-	-	Firmicutes	Bacilli	Bacillales	Bacillaceae	Bacillus
NZ_MIFS01000036.1	102700	64168	65661	existing	62176	64140	existing	Bacillus cereus MOD1_Bc69	Bacteria	existing	existing	existing	not sure	non-existing	Bacillus cereus MOD1_Bc69-----NNNNN-----BBBBB-----EEEEE-----UUUUU	49589	50560	51734	52660	52905-54366-52707	56222-56189-56189	-	-	-	-	Firmicutes	Bacilli	Bacillales	Bacillaceae	Bacillus
NZ_MQTA01000009.1	243944	37208	38701	existing	38729	40693	existing	Bacillus cereus MOD1_Bc75	Bacteria	existing	existing	existing	not sure	non-existing	Bacillus cereus MOD1_Bc75-----NNNNN-----BBBBB-----EEEEE-----UUUUU	52309	53280	50209	51135	46647-46680-46680	49964-48503-50162	-	-	-	-	Firmicutes	Bacilli	Bacillales	Bacillaceae	Bacillus
NZ_CM000728.1	5859854	2270690	2272132	existing	2268686	2269360	existing	Bacillus cereus Rock1-3	Bacteria	existing	existing	existing	not sure	not sure	Bacillus cereus Rock1-3-----NNNNN-----BBBBB-----EEEEE-----UUUUU	2258723-2258723-2258735-2258735	2260396-2259553-2260471-2259553	2260563	2261876	2263555-2263108-2261932	2267022-2267016-2267016	-	-	-	-	Firmicutes	Bacilli	Bacillales	Bacillaceae	Bacillus
NZ_LABR01000011.1	121848	63767	65260	existing	65288	67252	existing	Bacillus cereus SDA KA 96 103	Bacteria	existing	existing	existing	not sure	non-existing	Bacillus cereus SDA KA 96 103-----NNNNN-----BBBBB-----EEEEE-----UUUUU	78868	79839	76768	77694	73206-73239-73239	76523-75062-76721	-	-	-	-	Firmicutes	Bacilli	Bacillales	Bacillaceae	Bacillus
NZ_JH791833.1	5236666	875305	876798	existing	873313	875277	existing	Bacillus cereus VD169	Bacteria	existing	existing	existing	non-existing	non-existing	Bacillus cereus VD169-----YYYYY-----BBBBB-----EEEEE-----NNNNN	860777-860726-860726	861523-861697-862321	862871	863797	864042-865503-863844	867359-867326-867326	-	-	-	-	Firmicutes	Bacilli	Bacillales	Bacillaceae	Bacillus
NZ_BCVG01000019.1	53505	16489	18063	existing	14496	15242	existing	Bacillus fastidiosus NBRC 101226	Bacteria	existing	existing	existing	not sure	not sure	Bacillus fastidiosus NBRC 101226-----NNNNN-----BBBBB-----EEEEE-----UUUUU	19530	21200	21452	22666	22680	27866	-	-	-	-	Firmicutes	Bacilli	Bacillales	Bacillaceae	Bacillus
NZ_APVL01000042.1	17124	5267	6130	existing	2626	3357	existing	Bacillus firmus DS1	Bacteria	existing	existing	existing	not sure	not sure	Bacillus firmus DS1-----NNNNN-----BBBBB-----EEEEE-----UUUUU	8132-8132-8144-8144	9772-9781-9388-9781	10303	11208	11210	14887	-	-	-	-	Firmicutes	Bacilli	Bacillales	Bacillaceae	Bacillus
NZ_CP021507.1	4190134	342584	344074	existing	340589	342553	existing	Bacillus licheniformis SRCM101441	Bacteria	existing	existing	existing	non-existing	non-existing	Bacillus licheniformis SRCM101441-----YYYYY-----BBBBB-----EEEEE-----NNNNN	345440	346312	347454	348578	348634	353691	-	-	-	-	Firmicutes	Bacilli	Bacillales	Bacillaceae	Bacillus
NZ_MDKC01000023.1	341788	278040	279542	existing	279565	281511	existing	Bacillus luciferensis CH01	Bacteria	not sure	not sure	not sure	not sure	existing	Bacillus luciferensis CH01-----NNNNN-----BBBBB-----UUUUU-----UUUUU	-	-	-	-	-	-	-	-	289364	290083	Firmicutes	Bacilli	Bacillales	Bacillaceae	Bacillus
NZ_NTWH01000006.1	80543	11090	11968	existing	8446	9267	existing	Bacillus megaterium AFS009982	Bacteria	existing	existing	existing	not sure	not sure	Bacillus megaterium AFS009982-----NNNNN-----BBBBB-----EEEEE-----UUUUU	13994	15628	16238	17083	17085	20660	-	-	-	-	Firmicutes	Bacilli	Bacillales	Bacillaceae	Bacillus
NZ_NUHQ01000013.1	64046	35090	35968	existing	32446	33267	existing	Bacillus megaterium AFS052959	Bacteria	existing	existing	existing	not sure	not sure	Bacillus megaterium AFS052959-----NNNNN-----BBBBB-----EEEEE-----UUUUU	37994	39628	40238	41083	41085	44660	-	-	-	-	Firmicutes	Bacilli	Bacillales	Bacillaceae	Bacillus
NZ_NUFU01000026.1	197304	50219	51097	existing	47575	48264	existing	Bacillus megaterium AFS057444	Bacteria	existing	existing	existing	not sure	not sure	Bacillus megaterium AFS057444-----NNNNN-----BBBBB-----EEEEE-----UUUUU	53106	54302	54992	56218	56220	59807	-	-	-	-	Firmicutes	Bacilli	Bacillales	Bacillaceae	Bacillus
NZ_NUWZ01000005.1	975438	59238	60116	existing	56594	57283	existing	Bacillus megaterium AFS081669	Bacteria	existing	existing	existing	not sure	not sure	Bacillus megaterium AFS081669-----NNNNN-----BBBBB-----EEEEE-----UUUUU	62125	63321	64011	65237	65239	68826	-	-	-	-	Firmicutes	Bacilli	Bacillales	Bacillaceae	Bacillus
NZ_MRUF01000026.1	24895	16133	17011	existing	18909	19655	existing	Bacillus megaterium MRML4	Bacteria	not sure	not sure	not sure	existing	existing	Bacillus megaterium MRML4-----NNNNN-----BBBBB-----UUUUU-----EEEEE	-	-	-	-	-	-	9890	11842	12077	13939	Firmicutes	Bacilli	Bacillales	Bacillaceae	Bacillus
NZ_JRJU01000002.1	287919	52605	54122	existing	54151	56121	existing	Bacillus okhensis Kh10-101	Bacteria	existing	existing	existing	not sure	non-existing	Bacillus okhensis Kh10-101-----NNNNN-----BBBBB-----EEEEE-----UUUUU	65111	66790	63674	64780	58747	63480	-	-	-	-	Firmicutes	Bacilli	Bacillales	Bacillaceae	Bacillus
NZ_NSEA01000011.1	332985	196383	197294	existing	199312	199929	existing	Bacillus onubensis 10J4	Bacteria	existing	existing	existing	non-existing	non-existing	Bacillus onubensis 10J4-----YYYYY-----BBBBB-----EEEEE-----NNNNN	193553	194359	191286	192107	187634	191290	-	-	-	-	Firmicutes	Bacilli	Bacillales	Bacillaceae	Bacillus
NZ_LLYY01000008.1	191850	15719	17203	existing	13733	14527	existing	Bacillus shacheensis HNA-14	Bacteria	existing	existing	existing	not sure	non-existing	Bacillus shacheensis HNA-14-----NNNNN-----BBBBB-----EEEEE-----UUUUU	3663-3627-3627	5324-5378-4481	5926	6804	8264-7010-7055	10411-10411-10588	-	-	-	-	Firmicutes	Bacilli	Bacillales	Bacillaceae	Bacillus
NZ_MVJM01000001.1	1582918	1146561	1148099	existing	1148130	1150127	existing	Bacillus sp. 45385	Bacteria	existing	existing	existing	not sure	not sure	Bacillus sp. 45385-----NNNNN-----BBBBB-----EEEEE-----UUUUU	1158407	1160110	1156986	1158095	1151831	1156972	-	-	-	-	Firmicutes	Bacilli	Bacillales	Bacillaceae	Bacillus
NZ_NSDH01000045.1	170815	80308	81798	existing	81829	83793	existing	Bacillus sp. 7705b	Bacteria	existing	existing	existing	non-existing	non-existing	Bacillus sp. 7705b-----YYYYY-----BBBBB-----EEEEE-----NNNNN	78064	78942	75807	76931	70694	75751	-	-	-	-	Firmicutes	Bacilli	Bacillales	Bacillaceae	Bacillus
NZ_NUEU01000008.1	101435	55637	57154	existing	58440	59123	existing	Bacillus sp. AFS002410	Bacteria	not sure	not sure	not sure	not sure	not sure	Bacillus sp. AFS002410-----NNNNN-----BBBBB-----UUUUU-----UUUUU	-	-	-	-	-	-	-	-	-	-	Firmicutes	Bacilli	Bacillales	Bacillaceae	Bacillus
NZ_NTUP01000066.1	567356	114717	116246	existing	112730	114685	existing	Bacillus sp. AFS015802	Bacteria	existing	existing	existing	non-existing	non-existing	Bacillus sp. AFS015802-----YYYYY-----BBBBB-----EEEEE-----NNNNN	118205	119014	120404	121270	121272	124880	-	-	-	-	Firmicutes	Bacilli	Bacillales	Bacillaceae	Bacillus
NZ_NTUO01000091.1	37402	7943	9451	existing	9479	11443	existing	Bacillus sp. AFS015896	Bacteria	existing	existing	existing	not sure	non-existing	Bacillus sp. AFS015896-----NNNNN-----BBBBB-----EEEEE-----UUUUU	22472	24028	20960	21886	17359	20916	-	-	-	-	Firmicutes	Bacilli	Bacillales	Bacillaceae	Bacillus
NZ_NUGV01000111.1	26566	17115	18623	existing	15123	17087	existing	Bacillus sp. AFS054943	Bacteria	existing	existing	existing	not sure	non-existing	Bacillus sp. AFS054943-----NNNNN-----BBBBB-----EEEEE-----UUUUU	2538	4094	4680	5606	5650	9207	-	-	-	-	Firmicutes	Bacilli	Bacillales	Bacillaceae	Bacillus
NZ_NVEC01000008.1	211722	10191	11684	existing	11712	13676	existing	Bacillus sp. AFS059628	Bacteria	existing	existing	existing	not sure	non-existing	Bacillus sp. AFS059628-----NNNNN-----BBBBB-----EEEEE-----UUUUU	25292	26263	23192	24118	19630	22947	-	-	-	-	Firmicutes	Bacilli	Bacillales	Bacillaceae	Bacillus
NZ_HG964497.1	5282259	2341932	2343464	existing	2339943	2340647	existing	Bacillus sp. EB01	Bacteria	existing	existing	existing	existing	existing	Bacillus sp. EB01-----NNNNN-----BBBBB-----EEEEE-----EEEEE	2345438	2347096	2347604	2348533	2350014-2348526-2350224-2348550	2352098-2352098-2352089-2352089	2333062	2334381	2334584-2355446	2336518-2356162	Firmicutes	Bacilli	Bacillales	Bacillaceae	Bacillus
NZ_CP012602.1	5265521	2783720	2784598	existing	2786541	2787245	existing	Bacillus sp. FJAT-18017	Bacteria	existing	existing	existing	existing	existing	Bacillus sp. FJAT-18017-----YYYYY-----BBBBB-----EEEEE-----EEEEE	2780096	2781721	2778631	2779572	2774988-2775075-2775075	2778386-2776943-2778638	2792457	2794520	2790276-2771011	2792204-2771949	Firmicutes	Bacilli	Bacillales	Bacillaceae	Bacillus
NZ_LJIZ01000033.1	140320	38568	40085	existing	40108	42054	existing	Bacillus sp. FJAT-25509	Bacteria	existing	existing	existing	not sure	not sure	Bacillus sp. FJAT-25509-----NNNNN-----BBBBB-----EEEEE-----UUUUU	53077-53755-53098	54681-54732-54732	51676	52557	48093-48072-48072	51473-50939-51665	-	-	-	-	Firmicutes	Bacilli	Bacillales	Bacillaceae	Bacillus
NZ_JAEL01000084.1	26053	10951	11814	existing	13724	14455	existing	Bacillus sp. J33	Bacteria	existing	existing	existing	not sure	not sure	Bacillus sp. J33-----NNNNN-----BBBBB-----EEEEE-----UUUUU	7295	8932	5868	6860	2201	5866	-	-	-	-	Firmicutes	Bacilli	Bacillales	Bacillaceae	Bacillus
NZ_LT965953.1	2344636	1379303	1380799	existing	1382026	1382826	existing	Bacillus sp. Marseille-P3661	Bacteria	existing	existing	existing	existing	existing	Bacillus sp. Marseille-P3661-----NNNNN-----BBBBB-----EEEEE-----EEEEE	1375672	1377321	1374241	1375080	1370307	1374239	1387172	1389241	1385031-1366299	1386965-1366904	Firmicutes	Bacilli	Bacillales	Bacillaceae	Bacillus
NZ_LXUH01000022.1	125380	65694	66572	existing	63071	65026	existing	Bacillus sp. MKU004	Bacteria	existing	existing	existing	not sure	non-existing	Bacillus sp. MKU004-----NNNNN-----BBBBB-----EEEEE-----UUUUU	68564	70201	70807	71625	71627	75688	-	-	-	-	Firmicutes	Bacilli	Bacillales	Bacillaceae	Bacillus
NZ_MACE01000005.1	222221	4388	5881	existing	5909	7873	existing	Bacillus sp. MN5	Bacteria	existing	existing	existing	not sure	non-existing	Bacillus sp. MN5-----NNNNN-----BBBBB-----EEEEE-----UUUUU	19489	20460	17389	18315	13827-13860-13860	17144-15683-17342	-	-	-	-	Firmicutes	Bacilli	Bacillales	Bacillaceae	Bacillus
NZ_QAXY01000006.1	165295	139431	140948	existing	137462	138151	existing	Bacillus sp. OV186	Bacteria	existing	existing	existing	existing	existing	Bacillus sp. OV186-----NNNNN-----BBBBB-----EEEEE-----EEEEE	124705	126294	126937	127770	127766	131380	116571-111890	118679-112621	118889	120835	Firmicutes	Bacilli	Bacillales	Bacillaceae	Bacillus
NZ_KI270940.1	683070	142138	143016	existing	139507	141447	existing	Bacillus sp. SB49	Bacteria	existing	non-existing	existing	existing	existing	Bacillus sp. SB49-----NNNNN-----BBBBB-----NNNNN-----EEEEE	144959	146593	-	-	148049-149177-148118	151621-151819-151819	133975	135258	135495	137414	Firmicutes	Bacilli	Bacillales	Bacillaceae	Bacillus
NZ_LXJX01000029.1	501909	202124	203617	existing	200132	202096	existing	Bacillus sp. SM1	Bacteria	existing	existing	existing	non-existing	non-existing	Bacillus sp. SM1-----YYYYY-----BBBBB-----EEEEE-----NNNNN	181177	182148	183322	184248	184295-185954-184295	187810-187849-187849	-	-	-	-	Firmicutes	Bacilli	Bacillales	Bacillaceae	Bacillus
NZ_CP025941.1	4175806	2154875	2156365	existing	2152880	2154844	existing	Bacillus subtilis BJ3-2	Bacteria	existing	existing	existing	non-existing	non-existing	Bacillus subtilis BJ3-2-----YYYYY-----BBBBB-----EEEEE-----NNNNN	2157731	2158603	2159745	2160869	2160925	2164716	-	-	-	-	Firmicutes	Bacilli	Bacillales	Bacillaceae	Bacillus
NZ_CP022891.1	4196031	2605394	2606884	existing	2603399	2605363	existing	Bacillus subtilis DKU_NT_03	Bacteria	existing	existing	existing	non-existing	non-existing	Bacillus subtilis DKU_NT_03-----YYYYY-----BBBBB-----EEEEE-----NNNNN	2608250	2609122	2610264	2611388	2611444	2616501	-	-	-	-	Firmicutes	Bacilli	Bacillales	Bacillaceae	Bacillus
NZ_CP015222.1	4186269	346494	347984	existing	344499	346463	existing	Bacillus subtilis HRBS-10TDI13	Bacteria	existing	existing	existing	non-existing	non-existing	Bacillus subtilis HRBS-10TDI13-----YYYYY-----BBBBB-----EEEEE-----NNNNN	349350	350222	351364	352488	352544	357601	-	-	-	-	Firmicutes	Bacilli	Bacillales	Bacillaceae	Bacillus
NZ_NUKV01000050.1	214635	14367	15860	existing	15888	17852	existing	Bacillus thuringiensis AFS043063	Bacteria	existing	existing	existing	not sure	non-existing	Bacillus thuringiensis AFS043063-----NNNNN-----BBBBB-----EEEEE-----UUUUU	29464	30426	27352	28536	23592	27107	-	-	-	-	Firmicutes	Bacilli	Bacillales	Bacillaceae	Bacillus
NZ_NUJX01000030.1	214515	14367	15860	existing	15888	17852	existing	Bacillus thuringiensis AFS045516	Bacteria	existing	existing	existing	not sure	non-existing	Bacillus thuringiensis AFS045516-----NNNNN-----BBBBB-----EEEEE-----UUUUU	29464	30426	27352	28536	23592	27107	-	-	-	-	Firmicutes	Bacilli	Bacillales	Bacillaceae	Bacillus
NZ_NVEF01000026.1	215068	14367	15860	existing	15888	17852	existing	Bacillus thuringiensis AFS059517	Bacteria	existing	existing	existing	not sure	non-existing	Bacillus thuringiensis AFS059517-----NNNNN-----BBBBB-----EEEEE-----UUUUU	29464	30426	27352	28536	23592	27107	-	-	-	-	Firmicutes	Bacilli	Bacillales	Bacillaceae	Bacillus
NZ_NVDV01000110.1	21496	6460	7968	existing	7996	9960	existing	Bacillus thuringiensis AFS060054	Bacteria	not sure	not sure	not sure	existing	existing	Bacillus thuringiensis AFS060054-----NNNNN-----BBBBB-----UUUUU-----EEEEE	-	-	-	-	-	-	16091	18181	13930-18643	15885-19458	Firmicutes	Bacilli	Bacillales	Bacillaceae	Bacillus
NZ_NUYQ01000053.1	93017	33268	34776	existing	31276	33240	existing	Bacillus thuringiensis AFS076772	Bacteria	existing	existing	existing	existing	existing	Bacillus thuringiensis AFS076772-----NNNNN-----BBBBB-----EEEEE-----EEEEE	10378	11934	12520	13446	13691	17047	23055	25145	25351-21778	27306-22593	Firmicutes	Bacilli	Bacillales	Bacillaceae	Bacillus
NZ_NUVX01000002.1	69610	35006	36514	existing	36542	38506	existing	Bacillus thuringiensis AFS085496	Bacteria	existing	existing	existing	existing	existing	Bacillus thuringiensis AFS085496-----NNNNN-----BBBBB-----EEEEE-----EEEEE	57848	59404	56336	57262	52735	56091	44637	46727	42476-47189	44431-48004	Firmicutes	Bacilli	Bacillales	Bacillaceae	Bacillus
NZ_CP013274.1	5327397	937157	938650	existing	935165	937129	existing	Bacillus thuringiensis CTC	Bacteria	existing	existing	existing	existing	existing	Bacillus thuringiensis CTC-----YYYYY-----BBBBB-----EEEEE-----EEEEE	915872-915821-915821	916783-916792-917416	917966	918892	919137-920598-918939-920598	922454-922493-922493-923795	926952	929033	929239-925667	931194-926482	Firmicutes	Bacilli	Bacillales	Bacillaceae	Bacillus
NZ_LXLI01000028.1	314635	86210	87643	existing	88973	89647	existing	Bacillus thuringiensis GOE4	Bacteria	existing	existing	existing	non-existing	non-existing	Bacillus thuringiensis GOE4-----YYYYY-----BBBBB-----EEEEE-----NNNNN	98766	99584	96456	97724	91307	96451	-	-	-	-	Firmicutes	Bacilli	Bacillales	Bacillaceae	Bacillus
NZ_CP009335.1	5232696	2113858	2115351	existing	2111866	2113830	existing	Bacillus thuringiensis HD1011	Bacteria	existing	existing	existing	non-existing	non-existing	Bacillus thuringiensis HD1011-----YYYYY-----BBBBB-----EEEEE-----NNNNN	2099279	2100250	2101424	2102350	2102595-2104056-2102397	2105912-2105879-2105879	-	-	-	-	Firmicutes	Bacilli	Bacillales	Bacillaceae	Bacillus
NZ_CP016588.1	5344151	4703878	4705371	existing	4705399	4707363	existing	Bacillus thuringiensis KNU-07	Bacteria	existing	existing	existing	non-existing	non-existing	Bacillus thuringiensis KNU-07-----YYYYY-----BBBBB-----EEEEE-----NNNNN	4718988-4718979-4718355	4719899-4719950-4719950	4716879	4717805	4713317-4713350-4713350	4716634-4715173-4716832	-	-	-	-	Firmicutes	Bacilli	Bacillales	Bacillaceae	Bacillus
NZ_NFET01000040.1	261181	226659	228152	existing	224667	226631	existing	Bacillus thuringiensis serovar aizawai T07151	Bacteria	existing	existing	existing	existing	existing	Bacillus thuringiensis serovar aizawai T07151-----NNNNN-----BBBBB-----EEEEE-----EEEEE	205322	206293	207467	208393	208638-210099-208440	211955-211922-211922	216447	218534	218740-215168	220695-215983	Firmicutes	Bacilli	Bacillales	Bacillaceae	Bacillus
NZ_NFEL01000053.1	116237	75534	77027	existing	73542	75506	existing	Bacillus thuringiensis serovar finitimus CTC	Bacteria	existing	existing	existing	existing	existing	Bacillus thuringiensis serovar finitimus CTC-----NNNNN-----BBBBB-----EEEEE-----EEEEE	54198	55169	56343	57269	57514	60870	65329	67410	67616-64044	69571-64859	Firmicutes	Bacilli	Bacillales	Bacillaceae	Bacillus
NZ_NFCX01000035.1	918411	715973	717466	existing	717494	719458	existing	Bacillus thuringiensis serovar pondicheriensis BGSC 4BA1	Bacteria	existing	existing	existing	non-existing	non-existing	Bacillus thuringiensis serovar pondicheriensis BGSC 4BA1-----YYYYY-----BBBBB-----EEEEE-----NNNNN	731074	732045	728974	729900	725412-725445-725445	728729-727268-728927	-	-	-	-	Firmicutes	Bacilli	Bacillales	Bacillaceae	Bacillus
NZ_NUCY01000005.1	206642	83524	84966	existing	81520	82194	existing	Bacillus toyonensis AFS014496	Bacteria	existing	existing	existing	non-existing	non-existing	Bacillus toyonensis AFS014496-----YYYYY-----BBBBB-----EEEEE-----NNNNN	71557	73305	73397	74710	75942	79856	-	-	-	-	Firmicutes	Bacilli	Bacillales	Bacillaceae	Bacillus
NZ_NUUO01000008.1	177541	67086	68594	existing	65094	67058	existing	Bacillus toyonensis AFS030602	Bacteria	existing	existing	existing	not sure	non-existing	Bacillus toyonensis AFS030602-----NNNNN-----BBBBB-----EEEEE-----UUUUU	52518	53480	54660	55586	55633	59187	-	-	-	-	Firmicutes	Bacilli	Bacillales	Bacillaceae	Bacillus
NZ_NUTK01000092.1	69534	41868	43310	existing	39864	40538	existing	Bacillus toyonensis AFS038153	Bacteria	existing	existing	existing	not sure	not sure	Bacillus toyonensis AFS038153-----NNNNN-----BBBBB-----EEEEE-----UUUUU	29899	30924	31786	33051	33056	38203	-	-	-	-	Firmicutes	Bacilli	Bacillales	Bacillaceae	Bacillus
NZ_NUTF01000027.1	206577	121615	123057	existing	124387	125061	existing	Bacillus toyonensis AFS039823	Bacteria	existing	existing	existing	non-existing	non-existing	Bacillus toyonensis AFS039823-----YYYYY-----BBBBB-----EEEEE-----NNNNN	133276	135024	131871	133184	126725	130639	-	-	-	-	Firmicutes	Bacilli	Bacillales	Bacillaceae	Bacillus
NZ_LIXZ01000031.1	18711	4391	5284	existing	1768	2457	existing	Bacillus vietnamensis UCD-SED5	Bacteria	existing	existing	existing	not sure	non-existing	Bacillus vietnamensis UCD-SED5-----NNNNN-----BBBBB-----EEEEE-----UUUUU	7243	8052	9466	10308	10310-10883-10337	13882-13918-13918	-	-	-	-	Firmicutes	Bacilli	Bacillales	Bacillaceae	Bacillus
NZ_NUEY01000017.1	206102	15426	16934	existing	16962	18926	existing	Bacillus wiedmannii AFS001911	Bacteria	existing	existing	existing	not sure	non-existing	Bacillus wiedmannii AFS001911-----NNNNN-----BBBBB-----EEEEE-----UUUUU	30540	31502	28428	29612	24668	28183	-	-	-	-	Firmicutes	Bacilli	Bacillales	Bacillaceae	Bacillus
NZ_NUAU01000008.1	327945	209941	211428	existing	207949	209913	existing	Bacillus wiedmannii AFS026476	Bacteria	existing	existing	existing	existing	existing	Bacillus wiedmannii AFS026476-----NNNNN-----BBBBB-----EEEEE-----EEEEE	190442	191998	192584	193510	193557	197072	201516	203606	203812-200264	205767-201079	Firmicutes	Bacilli	Bacillales	Bacillaceae	Bacillus
NZ_NVPF01000008.1	53024	19157	20650	existing	20678	22642	existing	Bacillus wiedmannii AFS089424	Bacteria	existing	existing	existing	not sure	non-existing	Bacillus wiedmannii AFS089424-----NNNNN-----BBBBB-----EEEEE-----UUUUU	34267	35238	32158	33066	28596	31913	-	-	-	-	Firmicutes	Bacilli	Bacillales	Bacillaceae	Bacillus
NZ_JGDM01000197.1	3725	53	1360	existing	2602	3462	existing	Bacteroides fragilis 2-F-2 #4	Bacteria	not sure	not sure	not sure	not sure	existing	Bacteroides fragilis 2-F-2 #4-----NNNNN-----BBBBB-----UUUUU-----UUUUU	-	-	-	-	-	-	-	-	1387	3441	Bacteroidetes	Bacteroidia	Bacteroidales	Bacteroidaceae	Bacteroides
NZ_JGCN01000017.1	58877	53330	54637	existing	51228	52088	existing	Bacteroides fragilis 2-F-2 #5	Bacteria	not sure	not sure	not sure	not sure	existing	Bacteroides fragilis 2-F-2 #5-----NNNNN-----BBBBB-----UUUUU-----UUUUU	-	-	-	-	-	-	-	-	51249	53303	Bacteroidetes	Bacteroidia	Bacteroidales	Bacteroidaceae	Bacteroides
NZ_JGDS01000035.1	28295	5620	6927	existing	3545	4378	existing	Bacteroides fragilis 3976T8	Bacteria	not sure	not sure	not sure	not sure	existing	Bacteroides fragilis 3976T8-----NNNNN-----BBBBB-----UUUUU-----UUUUU	-	-	-	-	-	-	-	-	3542	5593	Bacteroidetes	Bacteroidia	Bacteroidales	Bacteroidaceae	Bacteroides
NZ_GG705149.1	1533097	745926	747239	existing	748481	749341	existing	Bacteroides sp. 2_1_33B	Bacteria	non-existing	non-existing	non-existing	non-existing	existing	Bacteroides sp. 2_1_33B-----YYYYY-----BBBBB-----NNNNN-----NNNNN	-	-	-	-	-	-	-	-	747266	749320	Bacteroidetes	Bacteroidia	Bacteroidales	Bacteroidaceae	Bacteroides
NC_018010.1	4196595	1006144	1007343	existing	1004046	1004897	existing	Belliella baltica DSM 15883	Bacteria	non-existing	non-existing	non-existing	existing	existing	Belliella baltica DSM 15883-----YYYYY-----BBBBB-----NNNNN-----EEEEE	-	-	-	-	-	-	1000019	1001977	997624-1005417	999624-1006109	Bacteroidetes	Cytophagia	Cytophagales	Cyclobacteriaceae	Belliella
NZ_CH724115.1	356934	185212	186576	existing	186687	188648	existing	Bermanella marisrubri RED65	Bacteria	existing	existing	existing	not sure	not sure	Bermanella marisrubri RED65-----NNNNN-----BBBBB-----EEEEE-----UUUUU	197816	199390	196470	197810	192452-191636-192605	196486-196486-196486	-	-	-	-	Proteobacteria	Gammaproteobacteria	Oceanospirillales	NA	NA
NZ_NEVK01000008.1	778384	32337	33749	existing	34947	35747	existing	Bordetella genomosp. 7 AU18089	Bacteria	not sure	not sure	not sure	not sure	non-existing	Bordetella genomosp. 7 AU18089-----NNNNN-----BBBBB-----UUUUU-----UUUUU	-	-	-	-	-	-	-	-	-	-	Proteobacteria	Betaproteobacteria	Burkholderiales	Alcaligenaceae	Bordetella
NZ_CP018898.1	4321461	413044	414084	existing	415620	416417	existing	Bordetella trematum isolate E202	Bacteria	non-existing	non-existing	non-existing	non-existing	non-existing	Bordetella trematum isolate E202-----YYYYY-----BBBBB-----NNNNN-----NNNNN	-	-	-	-	-	-	-	-	-	-	Proteobacteria	Betaproteobacteria	Burkholderiales	Alcaligenaceae	Bordetella
NZ_QDKJ01000003.1	425295	296550	297953	existing	298108	300078	existing	Brenneria roseae subsp. americana LMG 27715	Bacteria	existing	existing	existing	non-existing	non-existing	Brenneria roseae subsp. americana LMG 27715-----YYYYY-----BBBBB-----EEEEE-----NNNNN	309115-310241-309133	310251-310765-310260	307784	309106	302722	307800	-	-	-	-	Proteobacteria	Gammaproteobacteria	Enterobacterales	Pectobacteriaceae	Brenneria
NZ_PVGW01000075.1	49816	35621	36946	existing	33517	34308	existing	Burkholderia multivorans AU25057	Bacteria	not sure	not sure	not sure	not sure	non-existing	Burkholderia multivorans AU25057-----NNNNN-----BBBBB-----UUUUU-----UUUUU	-	-	-	-	-	-	-	-	-	-	Proteobacteria	Betaproteobacteria	Burkholderiales	Burkholderiaceae	Burkholderia
NZ_LPCH01000050.1	94185	86982	88022	existing	89585	90367	existing	Burkholderia multivorans MSMB2021WGS	Bacteria	not sure	not sure	not sure	not sure	existing	Burkholderia multivorans MSMB2021WGS-----NNNNN-----BBBBB-----UUUUU-----UUUUU	-	-	-	-	-	-	-	-	88286	90301	Proteobacteria	Betaproteobacteria	Burkholderiales	Burkholderiaceae	Burkholderia
NZ_CSLM01000010.1	224987	107516	108859	existing	109987	110919	existing	Burkholderia pseudomallei 12-40	Bacteria	not sure	not sure	not sure	existing	not sure	Burkholderia pseudomallei 12-40-----NNNNN-----BBBBB-----UUUUU-----UUUUU	-	-	-	-	-	-	111445	113202	-	-	Proteobacteria	Betaproteobacteria	Burkholderiales	Burkholderiaceae	Burkholderia
NZ_CFNO01000009.1	222449	115912	117255	existing	113852	114784	existing	Burkholderia pseudomallei 15-10	Bacteria	non-existing	non-existing	non-existing	existing	non-existing	Burkholderia pseudomallei 15-10-----YYYYY-----BBBBB-----NNNNN-----NNNNN	-	-	-	-	-	-	111569	113326	-	-	Proteobacteria	Betaproteobacteria	Burkholderiales	Burkholderiaceae	Burkholderia
NZ_CFVU01000034.1	41548	18723	20066	existing	16663	17595	existing	Burkholderia pseudomallei 153	Bacteria	not sure	not sure	not sure	existing	not sure	Burkholderia pseudomallei 153-----NNNNN-----BBBBB-----UUUUU-----UUUUU	-	-	-	-	-	-	14380	16137	-	-	Proteobacteria	Betaproteobacteria	Burkholderiales	Burkholderiaceae	Burkholderia
NZ_CSLN01000012.1	222460	115910	117253	existing	113850	114782	existing	Burkholderia pseudomallei 15-40	Bacteria	non-existing	non-existing	non-existing	existing	non-existing	Burkholderia pseudomallei 15-40-----YYYYY-----BBBBB-----NNNNN-----NNNNN	-	-	-	-	-	-	111567	113324	-	-	Proteobacteria	Betaproteobacteria	Burkholderiales	Burkholderiaceae	Burkholderia
NZ_CSKA01000018.1	132646	26080	27423	existing	24020	24952	existing	Burkholderia pseudomallei 17	Bacteria	not sure	not sure	not sure	existing	not sure	Burkholderia pseudomallei 17-----NNNNN-----BBBBB-----UUUUU-----UUUUU	-	-	-	-	-	-	21737	23494	-	-	Proteobacteria	Betaproteobacteria	Burkholderiales	Burkholderiaceae	Burkholderia
NZ_CFVM01000012.1	222452	115909	117252	existing	113849	114781	existing	Burkholderia pseudomallei 33	Bacteria	not sure	not sure	not sure	existing	not sure	Burkholderia pseudomallei 33-----NNNNN-----BBBBB-----UUUUU-----UUUUU	-	-	-	-	-	-	111566	113323	-	-	Proteobacteria	Betaproteobacteria	Burkholderiales	Burkholderiaceae	Burkholderia
NZ_CSKC01000012.1	226106	119574	120917	existing	117514	118446	existing	Burkholderia pseudomallei 4033-10	Bacteria	not sure	not sure	not sure	existing	not sure	Burkholderia pseudomallei 4033-10-----NNNNN-----BBBBB-----UUUUU-----UUUUU	-	-	-	-	-	-	115231	116988	-	-	Proteobacteria	Betaproteobacteria	Burkholderiales	Burkholderiaceae	Burkholderia
NZ_CSKD01000010.1	223149	105206	106549	existing	107677	108609	existing	Burkholderia pseudomallei 4044-138	Bacteria	non-existing	non-existing	non-existing	existing	non-existing	Burkholderia pseudomallei 4044-138-----YYYYY-----BBBBB-----NNNNN-----NNNNN	-	-	-	-	-	-	109135	110892	-	-	Proteobacteria	Betaproteobacteria	Burkholderiales	Burkholderiaceae	Burkholderia
NZ_CFVP01000012.1	226038	105217	106560	existing	107688	108620	existing	Burkholderia pseudomallei 4094-0081	Bacteria	non-existing	non-existing	non-existing	existing	non-existing	Burkholderia pseudomallei 4094-0081-----YYYYY-----BBBBB-----NNNNN-----NNNNN	-	-	-	-	-	-	109146	110903	-	-	Proteobacteria	Betaproteobacteria	Burkholderiales	Burkholderiaceae	Burkholderia
NZ_CIAW01000011.1	222464	105215	106558	existing	107686	108618	existing	Burkholderia pseudomallei 48	Bacteria	non-existing	non-existing	non-existing	existing	non-existing	Burkholderia pseudomallei 48-----YYYYY-----BBBBB-----NNNNN-----NNNNN	-	-	-	-	-	-	109144	110901	-	-	Proteobacteria	Betaproteobacteria	Burkholderiales	Burkholderiaceae	Burkholderia
NZ_CFVK01000011.1	222436	105212	106555	existing	107683	108615	existing	Burkholderia pseudomallei 54	Bacteria	non-existing	non-existing	non-existing	existing	non-existing	Burkholderia pseudomallei 54-----YYYYY-----BBBBB-----NNNNN-----NNNNN	-	-	-	-	-	-	109141	110898	-	-	Proteobacteria	Betaproteobacteria	Burkholderiales	Burkholderiaceae	Burkholderia
NZ_CFVO01000010.1	222439	115883	117226	existing	113823	114755	existing	Burkholderia pseudomallei AH1	Bacteria	non-existing	non-existing	non-existing	existing	non-existing	Burkholderia pseudomallei AH1-----YYYYY-----BBBBB-----NNNNN-----NNNNN	-	-	-	-	-	-	111540	113297	-	-	Proteobacteria	Betaproteobacteria	Burkholderiales	Burkholderiaceae	Burkholderia
CM001156.1	3983232	3626856	3628199	existing	3624796	3625728	existing	Burkholderia pseudomallei Bp22	Bacteria	non-existing	non-existing	non-existing	existing	non-existing	Burkholderia pseudomallei Bp22-----YYYYY-----BBBBB-----NNNNN-----NNNNN	-	-	-	-	-	-	3622513	3624270	-	-	Proteobacteria	Betaproteobacteria	Burkholderiales	Burkholderiaceae	Burkholderia
NZ_CSKH01000009.1	222448	115892	117235	existing	113832	114764	existing	Burkholderia pseudomallei D7	Bacteria	non-existing	non-existing	non-existing	existing	non-existing	Burkholderia pseudomallei D7-----YYYYY-----BBBBB-----NNNNN-----NNNNN	-	-	-	-	-	-	111549	113306	-	-	Proteobacteria	Betaproteobacteria	Burkholderiales	Burkholderiaceae	Burkholderia
NZ_CSKJ01000008.1	222417	115868	117211	existing	113808	114740	existing	Burkholderia pseudomallei DR08726/01	Bacteria	non-existing	non-existing	non-existing	existing	non-existing	Burkholderia pseudomallei DR08726/01-----YYYYY-----BBBBB-----NNNNN-----NNNNN	-	-	-	-	-	-	111525	113282	-	-	Proteobacteria	Betaproteobacteria	Burkholderiales	Burkholderiaceae	Burkholderia
NZ_CGFE01000011.1	221949	105188	106531	existing	107659	108591	existing	Burkholderia pseudomallei I6	Bacteria	non-existing	non-existing	non-existing	existing	non-existing	Burkholderia pseudomallei I6-----YYYYY-----BBBBB-----NNNNN-----NNNNN	-	-	-	-	-	-	109117	110874	-	-	Proteobacteria	Betaproteobacteria	Burkholderiales	Burkholderiaceae	Burkholderia
NZ_LXCB01000005.1	44002	22879	24207	existing	25668	26348	existing	Burkholderia pseudomallei MSHR0120	Bacteria	not sure	not sure	not sure	existing	existing	Burkholderia pseudomallei MSHR0120-----NNNNN-----BBBBB-----UUUUU-----EEEEE	-	-	-	-	-	-	31792	33873	30518-24408	31573-25352	Proteobacteria	Betaproteobacteria	Burkholderiales	Burkholderiaceae	Burkholderia
NZ_KN360700.1	3999461	1712113	1713456	existing	1714584	1715516	existing	Burkholderia pseudomallei MSHR1029	Bacteria	non-existing	non-existing	non-existing	existing	non-existing	Burkholderia pseudomallei MSHR1029-----YYYYY-----BBBBB-----NNNNN-----NNNNN	-	-	-	-	-	-	1716042	1717799	-	-	Proteobacteria	Betaproteobacteria	Burkholderiales	Burkholderiaceae	Burkholderia
NZ_LXAU01000027.1	44046	22901	24229	existing	25690	26370	existing	Burkholderia pseudomallei MSHR1088	Bacteria	not sure	not sure	not sure	existing	existing	Burkholderia pseudomallei MSHR1088-----NNNNN-----BBBBB-----UUUUU-----EEEEE	-	-	-	-	-	-	31814	33895	30540-24430	31595-25374	Proteobacteria	Betaproteobacteria	Burkholderiales	Burkholderiaceae	Burkholderia
NZ_CM003196.1	3975521	2372542	2373870	existing	2370401	2371081	existing	Burkholderia pseudomallei MSHR1328	Bacteria	non-existing	non-existing	non-existing	existing	existing	Burkholderia pseudomallei MSHR1328-----YYYYY-----BBBBB-----NNNNN-----EEEEE	-	-	-	-	-	-	2362876	2364957	2365176-2371397	2366231-2372341	Proteobacteria	Betaproteobacteria	Burkholderiales	Burkholderiaceae	Burkholderia
NZ_KN323054.1	5845551	5483590	5484918	existing	5486379	5487059	existing	Burkholderia pseudomallei MSHR1357	Bacteria	non-existing	non-existing	non-existing	existing	existing	Burkholderia pseudomallei MSHR1357-----YYYYY-----BBBBB-----NNNNN-----EEEEE	-	-	-	-	-	-	5492503	5494584	5491229-5485119	5492284-5486063	Proteobacteria	Betaproteobacteria	Burkholderiales	Burkholderiaceae	Burkholderia
NZ_ARZH01000301.1	6051	3866	4927	existing	1582	2268	existing	Burkholderia pseudomallei MSHR1950	Bacteria	not sure	not sure	not sure	not sure	existing	Burkholderia pseudomallei MSHR1950-----NNNNN-----BBBBB-----UUUUU-----UUUUU	-	-	-	-	-	-	-	-	1693	3615	Proteobacteria	Betaproteobacteria	Burkholderiales	Burkholderiaceae	Burkholderia
NZ_JYBI01000010.1	200385	61251	62594	existing	59191	60123	existing	Burkholderia pseudomallei QCMRI_BP18	Bacteria	not sure	not sure	not sure	existing	not sure	Burkholderia pseudomallei QCMRI_BP18-----NNNNN-----BBBBB-----UUUUU-----UUUUU	-	-	-	-	-	-	56908	58665	-	-	Proteobacteria	Betaproteobacteria	Burkholderiales	Burkholderiaceae	Burkholderia
NZ_CFWA01000011.1	222431	115895	117238	existing	113835	114767	existing	Burkholderia pseudomallei SW1	Bacteria	non-existing	non-existing	non-existing	existing	non-existing	Burkholderia pseudomallei SW1-----YYYYY-----BBBBB-----NNNNN-----NNNNN	-	-	-	-	-	-	111552	113309	-	-	Proteobacteria	Betaproteobacteria	Burkholderiales	Burkholderiaceae	Burkholderia
NZ_CSLO01000004.1	457166	105212	106555	existing	107683	108615	existing	Burkholderia pseudomallei SW9	Bacteria	non-existing	non-existing	non-existing	existing	non-existing	Burkholderia pseudomallei SW9-----YYYYY-----BBBBB-----NNNNN-----NNNNN	-	-	-	-	-	-	109141	110898	-	-	Proteobacteria	Betaproteobacteria	Burkholderiales	Burkholderiaceae	Burkholderia
NZ_CP009161.1	4110442	3565961	3567304	existing	3563901	3564833	existing	Burkholderia pseudomallei TSV 48	Bacteria	non-existing	non-existing	non-existing	existing	non-existing	Burkholderia pseudomallei TSV 48-----YYYYY-----BBBBB-----NNNNN-----NNNNN	-	-	-	-	-	-	3561618	3563375	-	-	Proteobacteria	Betaproteobacteria	Burkholderiales	Burkholderiaceae	Burkholderia
NZ_NKFC02000001.1	20194	12429	13760	existing	13879	15885	existing	Burkholderia sp. AU18528	Bacteria	not sure	not sure	not sure	not sure	not sure	Burkholderia sp. AU18528-----NNNNN-----BBBBB-----UUUUU-----UUUUU	-	-	-	-	-	-	-	-	-	-	Proteobacteria	Betaproteobacteria	Burkholderiales	Burkholderiaceae	Burkholderia
NZ_NKFF01000002.1	238134	128557	129900	existing	131028	131960	existing	Burkholderia sp. AU31280	Bacteria	non-existing	non-existing	non-existing	existing	non-existing	Burkholderia sp. AU31280-----YYYYY-----BBBBB-----NNNNN-----NNNNN	-	-	-	-	-	-	132486	134243	-	-	Proteobacteria	Betaproteobacteria	Burkholderiales	Burkholderiaceae	Burkholderia
NZ_LOZS01000068.1	348862	99370	100764	existing	97306	98172	existing	Burkholderia stagnalis MSMB1966	Bacteria	non-existing	non-existing	non-existing	non-existing	non-existing	Burkholderia stagnalis MSMB1966-----YYYYY-----BBBBB-----NNNNN-----NNNNN	-	-	-	-	-	-	-	-	-	-	Proteobacteria	Betaproteobacteria	Burkholderiales	Burkholderiaceae	Burkholderia
NZ_LPLL01000051.1	195528	30341	31684	existing	28277	29050	existing	Burkholderia stagnalis MSMB754WGS	Bacteria	not sure	not sure	not sure	not sure	existing	Burkholderia stagnalis MSMB754WGS-----NNNNN-----BBBBB-----UUUUU-----UUUUU	-	-	-	-	-	-	-	-	28256	30214	Proteobacteria	Betaproteobacteria	Burkholderiales	Burkholderiaceae	Burkholderia
NZ_LPBT01000033.1	209253	1431	2708	existing	4142	4801	existing	Burkholderia territorii MSMB1914WGS	Bacteria	not sure	not sure	not sure	not sure	existing	Burkholderia territorii MSMB1914WGS-----NNNNN-----BBBBB-----UUUUU-----UUUUU	-	-	-	-	-	-	-	-	2792	4759	Proteobacteria	Betaproteobacteria	Burkholderiales	Burkholderiaceae	Burkholderia
NZ_LPGX01000005.1	209253	1431	2708	existing	4142	4801	existing	Burkholderia territorii MSMB1917WGS	Bacteria	not sure	not sure	not sure	not sure	existing	Burkholderia territorii MSMB1917WGS-----NNNNN-----BBBBB-----UUUUU-----UUUUU	-	-	-	-	-	-	-	-	2792	4759	Proteobacteria	Betaproteobacteria	Burkholderiales	Burkholderiaceae	Burkholderia
NZ_MEBA01000084.1	44944	7438	8781	existing	5374	6147	existing	Burkholderia ubonensis MSMB0166	Bacteria	not sure	not sure	not sure	not sure	existing	Burkholderia ubonensis MSMB0166-----NNNNN-----BBBBB-----UUUUU-----UUUUU	-	-	-	-	-	-	-	-	5353	7311	Proteobacteria	Betaproteobacteria	Burkholderiales	Burkholderiaceae	Burkholderia
NZ_MEBB01000209.1	4808	79	792	existing	2348	3142	existing	Burkholderia ubonensis MSMB0169	Bacteria	not sure	not sure	not sure	not sure	not sure	Burkholderia ubonensis MSMB0169-----NNNNN-----BBBBB-----UUUUU-----UUUUU	-	-	-	-	-	-	-	-	-	-	Proteobacteria	Betaproteobacteria	Burkholderiales	Burkholderiaceae	Burkholderia
NZ_LOVI01000052.1	609719	427754	429085	existing	429204	431210	existing	Burkholderia ubonensis MSMB1182	Bacteria	non-existing	non-existing	non-existing	non-existing	non-existing	Burkholderia ubonensis MSMB1182-----YYYYY-----BBBBB-----NNNNN-----NNNNN	-	-	-	-	-	-	-	-	-	-	Proteobacteria	Betaproteobacteria	Burkholderiales	Burkholderiaceae	Burkholderia
NZ_LPEC01000033.1	331381	111705	113036	existing	113155	115161	existing	Burkholderia ubonensis MSMB1206WGS	Bacteria	non-existing	non-existing	non-existing	non-existing	non-existing	Burkholderia ubonensis MSMB1206WGS-----YYYYY-----BBBBB-----NNNNN-----NNNNN	-	-	-	-	-	-	-	-	-	-	Proteobacteria	Betaproteobacteria	Burkholderiales	Burkholderiaceae	Burkholderia
NZ_LPFJ01000160.1	45622	40546	41595	existing	43151	43945	existing	Burkholderia ubonensis MSMB1473WGS	Bacteria	not sure	not sure	not sure	not sure	not sure	Burkholderia ubonensis MSMB1473WGS-----NNNNN-----BBBBB-----UUUUU-----UUUUU	-	-	-	-	-	-	-	-	-	-	Proteobacteria	Betaproteobacteria	Burkholderiales	Burkholderiaceae	Burkholderia
NZ_LPAF01000030.1	81478	64230	65279	existing	66840	67592	existing	Burkholderia ubonensis MSMB1591WGS	Bacteria	not sure	not sure	not sure	not sure	not sure	Burkholderia ubonensis MSMB1591WGS-----NNNNN-----BBBBB-----UUUUU-----UUUUU	-	-	-	-	-	-	-	-	-	-	Proteobacteria	Betaproteobacteria	Burkholderiales	Burkholderiaceae	Burkholderia
NZ_LPAS01000047.1	615548	383949	385277	existing	381808	382488	existing	Burkholderia ubonensis MSMB1623WGS	Bacteria	non-existing	non-existing	non-existing	existing	existing	Burkholderia ubonensis MSMB1623WGS-----YYYYY-----BBBBB-----NNNNN-----EEEEE	-	-	-	-	-	-	374283	376364	376583-382804	377638-383748	Proteobacteria	Betaproteobacteria	Burkholderiales	Burkholderiaceae	Burkholderia
NZ_LPJI01000062.1	243778	90895	92226	existing	92345	94351	existing	Burkholderia ubonensis MSMB2179WGS	Bacteria	non-existing	non-existing	non-existing	non-existing	non-existing	Burkholderia ubonensis MSMB2179WGS-----YYYYY-----BBBBB-----NNNNN-----NNNNN	-	-	-	-	-	-	-	-	-	-	Proteobacteria	Betaproteobacteria	Burkholderiales	Burkholderiaceae	Burkholderia
NZ_LPLF01000009.1	222774	194686	196017	existing	196136	198142	existing	Burkholderia ubonensis MSMB742WGS	Bacteria	not sure	not sure	not sure	not sure	not sure	Burkholderia ubonensis MSMB742WGS-----NNNNN-----BBBBB-----UUUUU-----UUUUU	-	-	-	-	-	-	-	-	-	-	Proteobacteria	Betaproteobacteria	Burkholderiales	Burkholderiaceae	Burkholderia
NZ_LOWR01000074.1	9447	1892	2932	existing	4495	5250	existing	Burkholderia vietnamiensis FL-5-2-10-S1-D0	Bacteria	not sure	not sure	not sure	not sure	non-existing	Burkholderia vietnamiensis FL-5-2-10-S1-D0-----NNNNN-----BBBBB-----UUUUU-----UUUUU	-	-	-	-	-	-	-	-	-	-	Proteobacteria	Betaproteobacteria	Burkholderiales	Burkholderiaceae	Burkholderia
NZ_LOWT01000011.1	9445	1892	2932	existing	4495	5250	existing	Burkholderia vietnamiensis FL-5-2-10-S2-D0	Bacteria	not sure	not sure	not sure	not sure	non-existing	Burkholderia vietnamiensis FL-5-2-10-S2-D0-----NNNNN-----BBBBB-----UUUUU-----UUUUU	-	-	-	-	-	-	-	-	-	-	Proteobacteria	Betaproteobacteria	Burkholderiales	Burkholderiaceae	Burkholderia
NZ_JYOD01000038.1	46311	1342	2751	existing	4173	4910	existing	Burkholderiaceae bacterium 16	Bacteria	not sure	not sure	not sure	not sure	existing	Burkholderiaceae bacterium 16-----NNNNN-----BBBBB-----UUUUU-----UUUUU	-	-	-	-	-	-	-	-	2961	4874	Proteobacteria	Betaproteobacteria	Burkholderiales	Burkholderiaceae	NA
NZ_NFKL01000005.1	179211	174392	175753	existing	177006	177875	existing	Butyricicoccus pullicaecorum An179	Bacteria	existing	existing	existing	not sure	not sure	Butyricicoccus pullicaecorum An179-----NNNNN-----BBBBB-----EEEEE-----UUUUU	165955	166782	167819	169066	169281	174329	-	-	-	-	Firmicutes	Clostridia	Clostridiales	Clostridiaceae	Butyricicoccus
NZ_FNUR01000002.1	414913	203814	205172	existing	206366	207229	existing	Butyrivibrio sp. Su6	Bacteria	non-existing	non-existing	non-existing	existing	non-existing	Butyrivibrio sp. Su6-----YYYYY-----BBBBB-----NNNNN-----NNNNN	-	-	-	-	-	-	197948	199258	-	-	Firmicutes	Clostridia	Clostridiales	Lachnospiraceae	Butyrivibrio
NZ_LRBF01000073.1	71984	57129	58532	existing	55014	55772	existing	Caballeronia megalochromosomata JC2949	Bacteria	not sure	not sure	not sure	not sure	non-existing	Caballeronia megalochromosomata JC2949-----NNNNN-----BBBBB-----UUUUU-----UUUUU	-	-	-	-	-	-	-	-	-	-	Proteobacteria	Betaproteobacteria	Burkholderiales	Burkholderiaceae	Caballeronia
NZ_LQYT01000015.1	18751	8814	10307	existing	6831	7619	existing	Caldibacillus debilis B4135	Bacteria	not sure	not sure	not sure	not sure	non-existing	Caldibacillus debilis B4135-----NNNNN-----BBBBB-----UUUUU-----UUUUU	-	-	-	-	-	-	-	-	-	-	Firmicutes	Bacilli	Bacillales	Bacillaceae	Caldibacillus
NZ_NTFS01000088.1	18495	10846	12288	existing	9585	10538	existing	Calothrix elsteri CCALA 953	Bacteria	not sure	not sure	not sure	not sure	existing	Calothrix elsteri CCALA 953-----NNNNN-----BBBBB-----UUUUU-----UUUUU	-	-	-	-	-	-	-	-	15063	17009	Cyanobacteria	-	Nostocales	Rivulariaceae	Calothrix
NZ_AP018227.1	8952435	3972723	3974159	existing	3970309	3971112	existing	Calothrix parasitica NIES-267	Bacteria	non-existing	non-existing	non-existing	existing	existing	Calothrix parasitica NIES-267-----YYYYY-----BBBBB-----NNNNN-----EEEEE	-	-	-	-	-	-	3982327	3983004	3979076	3981019	Cyanobacteria	-	Nostocales	Rivulariaceae	Calothrix
NZ_FYBH01000114.1	74372	6036	7370	existing	3729	5726	existing	Calothrix rhizosoleniae SC01 isolate 1	Bacteria	not sure	not sure	not sure	not sure	not sure	Calothrix rhizosoleniae SC01 isolate 1-----NNNNN-----BBBBB-----UUUUU-----UUUUU	-	-	-	-	-	-	-	-	-	-	Cyanobacteria	-	Nostocales	Rivulariaceae	Calothrix
NZ_MRCD01000016.1	125333	5198	6559	existing	8230	8988	existing	Calothrix sp. HK-06	Bacteria	not sure	not sure	not sure	not sure	existing	Calothrix sp. HK-06-----NNNNN-----BBBBB-----UUUUU-----UUUUU	-	-	-	-	-	-	-	-	388-8359	2334-8976	Cyanobacteria	-	Nostocales	Rivulariaceae	Calothrix
NZ_AP018254.1	5985875	3526954	3528159	existing	3524374	3526359	existing	Calothrix sp. NIES-3974	Bacteria	non-existing	non-existing	non-existing	non-existing	non-existing	Calothrix sp. NIES-3974-----YYYYY-----BBBBB-----NNNNN-----NNNNN	-	-	-	-	-	-	-	-	-	-	Cyanobacteria	-	Nostocales	Rivulariaceae	Calothrix
NZ_AP018255.1	11064963	1946956	1948389	existing	1949910	1950662	existing	Calothrix sp. NIES-4071	Bacteria	non-existing	non-existing	non-existing	existing	existing	Calothrix sp. NIES-4071-----YYYYY-----BBBBB-----NNNNN-----EEEEE	-	-	-	-	-	-	1938452	1939783	1940365-1950036-1948680	1942311-1950650-1949270	Cyanobacteria	-	Nostocales	Rivulariaceae	Calothrix
NZ_AP018280.1	7235916	5177953	5179401	existing	5175495	5177483	existing	Calothrix sp. NIES-4101	Bacteria	non-existing	non-existing	non-existing	existing	existing	Calothrix sp. NIES-4101-----YYYYY-----BBBBB-----NNNNN-----EEEEE	-	-	-	-	-	-	5184651	5186027	5182029	5183975	Cyanobacteria	-	Nostocales	Rivulariaceae	Calothrix
NZ_AP018274.1	2974672	2056516	2057964	existing	2058434	2060422	existing	Calothrix sp. NIES-4101 plasmid plasmid1	Bacteria	non-existing	non-existing	non-existing	existing	existing	Calothrix sp. NIES-4101 plasmid plasmid1-----YYYYY-----BBBBB-----NNNNN-----EEEEE	-	-	-	-	-	-	2049890	2051266	2051942	2053888	Cyanobacteria	-	Nostocales	Rivulariaceae	Calothrix
NZ_AP018290.1	11062175	1946904	1948337	existing	1949858	1950610	existing	Calothrix sp. NIES-4105	Bacteria	non-existing	non-existing	non-existing	existing	existing	Calothrix sp. NIES-4105-----YYYYY-----BBBBB-----NNNNN-----EEEEE	-	-	-	-	-	-	1938400	1939731	1940313-1949984-1948628	1942259-1950598-1949218	Cyanobacteria	-	Nostocales	Rivulariaceae	Calothrix
NC_019751.1	6767834	5998511	5999869	existing	5997323	5998264	existing	Calothrix sp. PCC 6303	Bacteria	non-existing	non-existing	non-existing	existing	existing	Calothrix sp. PCC 6303-----YYYYY-----BBBBB-----NNNNN-----EEEEE	-	-	-	-	-	-	6005777	6007081	6002902-5997371	6004848-5998264	Cyanobacteria	-	Nostocales	Rivulariaceae	Calothrix
NZ_KB217478.1	8793494	995959	997320	existing	998985	999743	existing	Calothrix sp. PCC 7103	Bacteria	not sure	not sure	not sure	existing	existing	Calothrix sp. PCC 7103-----NNNNN-----BBBBB-----UUUUU-----EEEEE	-	-	-	-	-	-	964786	965454	966689-997746	968644-999662	Cyanobacteria	-	Nostocales	Rivulariaceae	Calothrix
NC_019682.1	7023215	5138643	5139992	existing	5140898	5142865	existing	Calothrix sp. PCC 7507	Bacteria	non-existing	non-existing	non-existing	existing	existing	Calothrix sp. PCC 7507-----YYYYY-----BBBBB-----NNNNN-----EEEEE	-	-	-	-	-	-	5110604	5111272	5128472	5130418	Cyanobacteria	-	Nostocales	Rivulariaceae	Calothrix
NZ_PIRF01000001.1	374282	235986	237029	existing	233832	234458	existing	Campylobacter concisus P10CDO-S1	Bacteria	non-existing	non-existing	non-existing	non-existing	non-existing	Campylobacter concisus P10CDO-S1-----YYYYY-----BBBBB-----NNNNN-----NNNNN	-	-	-	-	-	-	-	-	-	-	Proteobacteria	-	Campylobacterales	Campylobacteraceae	Campylobacter
NZ_MJKK01000001.1	518583	3676	4506	existing	5958	6701	existing	Campylobacter sp. P0109	Bacteria	not sure	not sure	not sure	not sure	not sure	Campylobacter sp. P0109-----NNNNN-----BBBBB-----UUUUU-----UUUUU	-	-	-	-	-	-	-	-	-	-	Proteobacteria	-	Campylobacterales	Campylobacteraceae	Campylobacter
NZ_MJKZ01000001.1	390003	28868	29923	existing	31460	32107	existing	Campylobacter sp. P091	Bacteria	not sure	not sure	not sure	not sure	not sure	Campylobacter sp. P091-----NNNNN-----BBBBB-----UUUUU-----UUUUU	-	-	-	-	-	-	-	-	-	-	Proteobacteria	-	Campylobacterales	Campylobacteraceae	Campylobacter
PLNS01000021.1	102837	31892	33274	existing	33298	35331	existing	Candidatus Bathyarchaeota archaeon isolate fen_992	archaea	not sure	not sure	not sure	not sure	existing	Candidatus Bathyarchaeota archaeon isolate fen_992-----NNNNN-----AAAAA-----UUUUU-----UUUUU	-	-	-	-	-	-	-	-	33298	34023
PLLN01000017.1	68809	35254	36636	existing	33197	35230	existing	Candidatus Bathyarchaeota archaeon isolate fen_993	archaea	not sure	not sure	not sure	not sure	existing	Candidatus Bathyarchaeota archaeon isolate fen_993-----NNNNN-----AAAAA-----UUUUU-----UUUUU	-	-	-	-	-	-	-	-	35230	34505
MDVS01000131.1	64811	35073	36533	existing	37878	38510	existing	Candidatus Heimdallarchaeota archaeon LC_3	archaea	not sure	not sure	not sure	not sure	existing	Candidatus Heimdallarchaeota archaeon LC_3-----NNNNN-----AAAAA-----UUUUU-----UUUUU	-	-	-	-	-	-	-	-	36534	37304
NSIR01000011.1	6233	1666	3045	existing	3084	5075	existing	Candidatus Nitrosoarchaeum sp. isolate Baikal-G1	archaea	not sure	not sure	not sure	not sure	not sure	Candidatus Nitrosoarchaeum sp. isolate Baikal-G1-----NNNNN-----AAAAA-----UUUUU-----UUUUU	-	-	-	-	-	-	-	-	-	-
NZ_CP021324.1	1360076	999078	1000565	existing	997019	999040	existing	Candidatus Nitrosomarinus catalina SPOT01	archaea	non-existing	non-existing	non-existing	existing	existing	Candidatus Nitrosomarinus catalina SPOT01-----YYYYY-----AAAAA-----NNNNN-----EEEEE	-	-	-	-	-	-	992161-1005340	994377-1005984	989588	990682
NZ_AEXL02000161.1	47053	43038	44530	existing	40741	41964	existing	Candidatus Nitrosopumilus salaria BD31	archaea	not sure	not sure	not sure	existing	non-existing	Candidatus Nitrosopumilus salaria BD31-----NNNNN-----AAAAA-----UUUUU-----NNNNN	-	-	-	-	-	-	32809	34863	-	-
NZ_CH724130.1	1324008	74276	75595	existing	76816	77649	existing	Candidatus Pelagibacter ubique HTCC1002	Bacteria	not sure	not sure	not sure	not sure	not sure	Candidatus Pelagibacter ubique HTCC1002-----NNNNN-----BBBBB-----UUUUU-----UUUUU	-	-	-	-	-	-	-	-	-	-	Proteobacteria	Alphaproteobacteria	Pelagibacterales	Pelagibacteraceae	Candidatus Pelagibacter
NZ_AWGA01000013.1	41744	21990	23369	existing	19879	20826	existing	Candidatus Schmidhempelia bombi Bimp	Bacteria	not sure	not sure	not sure	not sure	not sure	Candidatus Schmidhempelia bombi Bimp-----NNNNN-----BBBBB-----UUUUU-----UUUUU	-	-	-	-	-	-	-	-	-	-	Proteobacteria	Gammaproteobacteria	Orbales	Orbaceae	Candidatus Schmidhempelia
NZ_LVJW01000003.1	2390107	802335	803678	existing	803786	805765	existing	Candidatus Thiodiazotropha endoloripes isolate G_A	Bacteria	non-existing	non-existing	non-existing	non-existing	non-existing	Candidatus Thiodiazotropha endoloripes isolate G_A-----YYYYY-----BBBBB-----NNNNN-----NNNNN	-	-	-	-	-	-	-	-	-	-	Proteobacteria	Gammaproteobacteria	NA	NA	NA
NZ_FLUY01001346.1	9767	4583	6016	existing	7270	8160	existing	Candidatus Thiosymbion oneisti isolate LOsNLC13024	Bacteria	not sure	not sure	not sure	not sure	not sure	Candidatus Thiosymbion oneisti isolate LOsNLC13024-----NNNNN-----BBBBB-----UUUUU-----UUUUU	-	-	-	-	-	-	-	-	-	-	Proteobacteria	Gammaproteobacteria	Chromatiales	Chromatiaceae	Candidatus Thiosymbion
CP029450.1	2439735	2403090	2404409	existing	2405606	2406436	existing	Capnocytophaga canimorsus Rmd13-Crie	Bacteria	non-existing	non-existing	non-existing	non-existing	non-existing	Capnocytophaga canimorsus Rmd13-Crie-----YYYYY-----BBBBB-----NNNNN-----NNNNN	-	-	-	-	-	-	-	-	-	-	Bacteroidetes	Flavobacteriia	Flavobacteriales	Flavobacteriaceae	Capnocytophaga
NZ_MATO01000056.1	88223	72006	73529	existing	74830	75510	existing	Caryophanon latum DSM 14151	Bacteria	existing	existing	existing	not sure	existing	Caryophanon latum DSM 14151-----NNNNN-----BBBBB-----EEEEE-----UUUUU	69331-69334-68470	70077-70110-70110	67057	67986	63429-63489-63489	67061-66467-67016	-	-	59386	60270	Firmicutes	Bacilli	Bacillales	Planococcaceae	Caryophanon
NZ_KI535366.1	814431	604251	605690	existing	602200	603075	existing	Catonella morbi ATCC 51271	Bacteria	non-existing	non-existing	non-existing	non-existing	non-existing	Catonella morbi ATCC 51271-----YYYYY-----BBBBB-----NNNNN-----NNNNN	-	-	-	-	-	-	-	-	-	-	Firmicutes	Clostridia	Clostridiales	Lachnospiraceae	Catonella
NZ_AKKF01000091.1	13811	3959	5296	existing	1818	2648	existing	Caulobacter sp. AP07	Bacteria	not sure	not sure	not sure	not sure	not sure	Caulobacter sp. AP07-----NNNNN-----BBBBB-----UUUUU-----UUUUU	-	-	-	-	-	-	-	-	-	-	Proteobacteria	Alphaproteobacteria	Caulobacterales	Caulobacteraceae	Caulobacter
NZ_CP009459.1	4659311	501728	503131	existing	503286	505265	existing	Cedecea neteri ND14a	Bacteria	existing	existing	existing	non-existing	non-existing	Cedecea neteri ND14a-----YYYYY-----BBBBB-----EEEEE-----NNNNN	513560	515206	512230	513552	507168	512246	-	-	-	-	Proteobacteria	Gammaproteobacteria	Enterobacterales	Enterobacteriaceae	Cedecea
NZ_FORH01000011.1	93987	11226	12632	existing	12641	14506	existing	Celeribacter neptunius DSM 26471	Bacteria	not sure	not sure	not sure	existing	not sure	Celeribacter neptunius DSM 26471-----NNNNN-----BBBBB-----UUUUU-----UUUUU	-	-	-	-	-	-	16358	18160	-	-	Proteobacteria	Alphaproteobacteria	Rhodobacterales	Rhodobacteraceae	Celeribacter
NZ_BBUL01000085.1	130435	105068	106453	existing	103008	104972	existing	Cellvibrio sp. OA-2007	Bacteria	existing	existing	existing	not sure	non-existing	Cellvibrio sp. OA-2007-----NNNNN-----BBBBB-----EEEEE-----UUUUU	91159	92754	92763	94139	94123	99237	-	-	-	-	Proteobacteria	Gammaproteobacteria	Cellvibrionales	Cellvibrionaceae	Cellvibrio
DQ397878.1	33861	24443	25831	existing	25848	27851	existing	Cenarchaeum symbiosum B clone C16A06	archaea	non-existing	non-existing	non-existing	existing	non-existing	Cenarchaeum symbiosum B clone C16A06-----YYYYY-----AAAAA-----NNNNN-----NNNNN	-	-	-	-	-	-	29604	31679	-	-
NC_008244.1	47561	9523	10848	existing	7436	8224	existing	Chelativorans sp. BNC1 plasmid 3	Bacteria	non-existing	non-existing	non-existing	existing	non-existing	Chelativorans sp. BNC1 plasmid 3-----YYYYY-----BBBBB-----NNNNN-----NNNNN	-	-	-	-	-	-	1	1266	-	-	Proteobacteria	Alphaproteobacteria	Rhizobiales	Phyllobacteriaceae	Chelativorans
NZ_NQWI01000031.1	48806	37113	38510	existing	35009	37054	existing	Chloroflexi bacterium Kir15-3F	Bacteria	not sure	not sure	not sure	existing	not sure	Chloroflexi bacterium Kir15-3F-----NNNNN-----BBBBB-----UUUUU-----UUUUU	-	-	-	-	-	-	30368	31243	-	-	Chloroflexi	Chloroflexia	NA	NA	NA
NZ_PVWN01000002.1	226667	64120	65478	existing	65612	67594	existing	Chlorogloea sp. CCALA 695	Bacteria	not sure	not sure	not sure	not sure	not sure	Chlorogloea sp. CCALA 695-----NNNNN-----BBBBB-----UUUUU-----UUUUU	-	-	-	-	-	-	-	-	-	-	Cyanobacteria	-	Chroococcales	Entophysalidaceae	Chlorogloea
NZ_AJLN01000081.1	118406	8956	10344	existing	11890	12609	existing	Chlorogloeopsis fritschii PCC 6912	Bacteria	not sure	not sure	not sure	not sure	existing	Chlorogloeopsis fritschii PCC 6912-----NNNNN-----BBBBB-----UUUUU-----UUUUU	-	-	-	-	-	-	-	-	11977	12594	Cyanobacteria	-	Nostocales	Chlorogloeopsidaceae	Chlorogloeopsis
NZ_AJLM01000015.1	118406	108064	109452	existing	105799	106518	existing	Chlorogloeopsis fritschii PCC 9212	Bacteria	not sure	not sure	not sure	not sure	existing	Chlorogloeopsis fritschii PCC 9212-----NNNNN-----BBBBB-----UUUUU-----UUUUU	-	-	-	-	-	-	-	-	105814	106431	Cyanobacteria	-	Nostocales	Chlorogloeopsidaceae	Chlorogloeopsis
NZ_JRFR01000020.1	136008	36199	37557	existing	38850	39590	existing	Chromobacterium haemolyticum T124	Bacteria	not sure	not sure	not sure	existing	existing	Chromobacterium haemolyticum T124-----NNNNN-----BBBBB-----UUUUU-----EEEEE	-	-	-	-	-	-	46702	48759	37683-45431	39539-46486	Proteobacteria	Betaproteobacteria	Neisseriales	Chromobacteriaceae	Chromobacterium
NZ_LQNP01000012.1	200856	190727	192085	existing	188601	189434	existing	Chromobacterium sp. F49	Bacteria	not sure	not sure	not sure	not sure	existing	Chromobacterium sp. F49-----NNNNN-----BBBBB-----UUUUU-----UUUUU	-	-	-	-	-	-	-	-	188745	190601	Proteobacteria	Betaproteobacteria	Neisseriales	Chromobacteriaceae	Chromobacterium
NZ_JWJN01000001.1	200843	8763	10121	existing	11414	12247	existing	Chromobacterium subtsugae F49	Bacteria	not sure	not sure	not sure	not sure	existing	Chromobacterium subtsugae F49-----NNNNN-----BBBBB-----UUUUU-----UUUUU	-	-	-	-	-	-	-	-	10247	12103	Proteobacteria	Betaproteobacteria	Neisseriales	Chromobacteriaceae	Chromobacterium
NZ_MUKQ01000002.1	439406	189638	190888	existing	187556	188407	existing	Chromobacterium violaceum 16-419A 2	Bacteria	non-existing	non-existing	non-existing	non-existing	non-existing	Chromobacterium violaceum 16-419A 2-----YYYYY-----BBBBB-----NNNNN-----NNNNN	-	-	-	-	-	-	-	-	-	-	Proteobacteria	Betaproteobacteria	Neisseriales	Chromobacteriaceae	Chromobacterium
NZ_MUKR01000002.1	439406	248519	249769	existing	251000	251851	existing	Chromobacterium violaceum 16-419B 2	Bacteria	non-existing	non-existing	non-existing	non-existing	non-existing	Chromobacterium violaceum 16-419B 2-----YYYYY-----BBBBB-----NNNNN-----NNNNN	-	-	-	-	-	-	-	-	-	-	Proteobacteria	Betaproteobacteria	Neisseriales	Chromobacteriaceae	Chromobacterium
NZ_PKBZ01000001.1	4756791	2944721	2946079	existing	2947372	2948205	existing	Chromobacterium violaceum ATCC 315322	Bacteria	non-existing	non-existing	non-existing	non-existing	existing	Chromobacterium violaceum ATCC 315322-----YYYYY-----BBBBB-----NNNNN-----NNNNN	-	-	-	-	-	-	-	-	2946205	2948061	Proteobacteria	Betaproteobacteria	Neisseriales	Chromobacteriaceae	Chromobacterium
NZ_LKIW01000104.1	35126	19145	20503	existing	17019	17852	existing	Chromobacterium violaceum Cv017	Bacteria	not sure	not sure	not sure	not sure	existing	Chromobacterium violaceum Cv017-----NNNNN-----BBBBB-----UUUUU-----UUUUU	-	-	-	-	-	-	-	-	17163	19019	Proteobacteria	Betaproteobacteria	Neisseriales	Chromobacteriaceae	Chromobacterium
NZ_PEIG01000006.1	398834	363275	364705	existing	367780	368592	existing	Chroococcales cyanobacterium IPPAS B-1203	Bacteria	not sure	not sure	not sure	not sure	existing	Chroococcales cyanobacterium IPPAS B-1203-----NNNNN-----BBBBB-----UUUUU-----UUUUU	-	-	-	-	-	-	-	-	358752	360695	Cyanobacteria	-	Chroococcales	NA	NA
NZ_PVWM01000035.1	22784	10569	11996	existing	8431	9165	existing	Chroococcidiopsis cubana CCALA 043	Bacteria	not sure	not sure	not sure	not sure	existing	Chroococcidiopsis cubana CCALA 043-----NNNNN-----BBBBB-----UUUUU-----UUUUU	-	-	-	-	-	-	-	-	16937	18880	Cyanobacteria	-	Chroococcidiopsidales	Chroococcidiopsidaceae	Chroococcidiopsis
NZ_PYCI01000092.1	27326	7985	9412	existing	10816	11550	existing	Chroococcidiopsis sp. CCALA 051	Bacteria	not sure	not sure	not sure	not sure	existing	Chroococcidiopsis sp. CCALA 051-----NNNNN-----BBBBB-----UUUUU-----UUUUU	-	-	-	-	-	-	-	-	3	1931	Cyanobacteria	-	Chroococcidiopsidales	Chroococcidiopsidaceae	Chroococcidiopsis
NZ_MVDI01000001.1	1686017	350025	351392	existing	354470	355195	existing	Chroococcidiopsis sp. TS-821	Bacteria	non-existing	non-existing	non-existing	non-existing	existing	Chroococcidiopsis sp. TS-821-----YYYYY-----BBBBB-----NNNNN-----NNNNN	-	-	-	-	-	-	-	-	345251	347194	Cyanobacteria	-	Chroococcidiopsidales	Chroococcidiopsidaceae	Chroococcidiopsis
NC_019695.1	6315792	2988127	2989497	existing	2990901	2991635	existing	Chroococcidiopsis thermalis PCC 7203	Bacteria	non-existing	non-existing	non-existing	non-existing	existing	Chroococcidiopsis thermalis PCC 7203-----YYYYY-----BBBBB-----NNNNN-----NNNNN	-	-	-	-	-	-	-	-	2979456	2981399	Cyanobacteria	-	Chroococcidiopsidales	Chroococcidiopsidaceae	Chroococcidiopsis
NZ_MRCC01000013.1	168862	50457	51905	existing	55043	55765	existing	Chroogloeocystis siderophila 5.2 s.c.1	Bacteria	not sure	not sure	not sure	not sure	existing	Chroogloeocystis siderophila 5.2 s.c.1-----NNNNN-----BBBBB-----UUUUU-----UUUUU	-	-	-	-	-	-	-	-	43820	45763	Cyanobacteria	-	Chroococcales	Chroococcaceae	Chroogloeocystis
NC_009792.1	4720462	3259232	3260692	existing	3257145	3258017	existing	Citrobacter koseri ATCC BAA-895	Bacteria	non-existing	non-existing	non-existing	non-existing	non-existing	Citrobacter koseri ATCC BAA-895-----YYYYY-----BBBBB-----NNNNN-----NNNNN	-	-	-	-	-	-	-	-	-	-	Proteobacteria	Gammaproteobacteria	Enterobacterales	Enterobacteriaceae	Citrobacter
NZ_KB976055.1	4176622	331240	332655	existing	329133	331109	existing	Citrobacter sp. KTE30	Bacteria	existing	existing	existing	non-existing	non-existing	Citrobacter sp. KTE30-----YYYYY-----BBBBB-----EEEEE-----NNNNN	318791	320437	320445	321776	321760	326838	-	-	-	-	Proteobacteria	Gammaproteobacteria	Enterobacterales	Enterobacteriaceae	Citrobacter
AP018533.1	3558314	2968200	2969507	existing	2970798	2971622	existing	Clostridiales bacterium CCNA10	Bacteria	non-existing	non-existing	non-existing	non-existing	existing	Clostridiales bacterium CCNA10-----YYYYY-----BBBBB-----NNNNN-----NNNNN	-	-	-	-	-	-	-	-	2971011	2971610	Firmicutes	Clostridia	Clostridiales	NA	NA
NZ_CP010086.2	6485394	2935607	2936989	existing	2938169	2939026	existing	Clostridium beijerinckii NCIMB 14988	Bacteria	non-existing	non-existing	non-existing	non-existing	non-existing	Clostridium beijerinckii NCIMB 14988-----YYYYY-----BBBBB-----NNNNN-----NNNNN	-	-	-	-	-	-	-	-	-	-	Firmicutes	Clostridia	Clostridiales	Clostridiaceae	Clostridium
NZ_LGVQ01000036.1	42537	2600	3505	existing	5196	6323	existing	Clostridium botulinum 12LNR10-CD	Bacteria	existing	existing	existing	not sure	not sure	Clostridium botulinum 12LNR10-CD-----NNNNN-----BBBBB-----EEEEE-----UUUUU	14536	16233	13123	14415	9501-7974-7974	13130-12620-12935	-	-	-	-	Firmicutes	Clostridia	Clostridiales	Clostridiaceae	Clostridium
NZ_LGVR01000020.1	42537	39033	39938	existing	36215	37342	existing	Clostridium botulinum 12LNRI-CD	Bacteria	existing	existing	existing	not sure	not sure	Clostridium botulinum 12LNRI-CD-----NNNNN-----BBBBB-----EEEEE-----UUUUU	26305	28002	28123	29415	29408-29918-29603	33037-34564-34564	-	-	-	-	Firmicutes	Clostridia	Clostridiales	Clostridiaceae	Clostridium
NZ_LGVP01000018.1	61577	38839	39744	existing	36021	37148	existing	Clostridium botulinum 29401-CD	Bacteria	existing	existing	existing	not sure	not sure	Clostridium botulinum 29401-CD-----NNNNN-----BBBBB-----EEEEE-----UUUUU	26111	27808	27929	29221	29214-29724-29409	32843-34370-34370	-	-	-	-	Firmicutes	Clostridia	Clostridiales	Clostridiaceae	Clostridium
NZ_LGVU01000039.1	42343	38839	39744	existing	36021	37148	existing	Clostridium botulinum 43243-CD	Bacteria	existing	existing	existing	not sure	not sure	Clostridium botulinum 43243-CD-----NNNNN-----BBBBB-----EEEEE-----UUUUU	26111	27808	27929	29221	29214-29724-29409	32843-34370-34370	-	-	-	-	Firmicutes	Clostridia	Clostridiales	Clostridiaceae	Clostridium
NZ_LGVS01000043.1	61653	38882	39787	existing	36064	37191	existing	Clostridium botulinum 48212-CD	Bacteria	existing	existing	existing	not sure	not sure	Clostridium botulinum 48212-CD-----NNNNN-----BBBBB-----EEEEE-----UUUUU	26154	27851	27972	29264	29257-29767-29452	32886-34413-34413	-	-	-	-	Firmicutes	Clostridia	Clostridiales	Clostridiaceae	Clostridium
NZ_LHYQ01000049.1	35760	12990	13895	existing	10172	11299	existing	Clostridium botulinum 50867-CD	Bacteria	existing	existing	existing	not sure	not sure	Clostridium botulinum 50867-CD-----NNNNN-----BBBBB-----EEEEE-----UUUUU	262	1959	2080	3372	3365-3875-3560	6994-8521-8521	-	-	-	-	Firmicutes	Clostridia	Clostridiales	Clostridiaceae	Clostridium
NZ_LHYR01000016.1	61810	38839	39744	existing	36021	37148	existing	Clostridium botulinum 55741-CD	Bacteria	existing	existing	existing	not sure	not sure	Clostridium botulinum 55741-CD-----NNNNN-----BBBBB-----EEEEE-----UUUUU	26111	27808	27929	29221	29214-29724-29409	32843-34370-34370	-	-	-	-	Firmicutes	Clostridia	Clostridiales	Clostridiaceae	Clostridium
NZ_LHYS01000015.1	61535	21792	22697	existing	24388	25515	existing	Clostridium botulinum 58272-CD	Bacteria	existing	existing	existing	not sure	not sure	Clostridium botulinum 58272-CD-----NNNNN-----BBBBB-----EEEEE-----UUUUU	33728	35425	32315	33607	28693-27166-27166	32322-31812-32127	-	-	-	-	Firmicutes	Clostridia	Clostridiales	Clostridiaceae	Clostridium
NZ_LHYT01000005.1	61652	21866	22771	existing	24462	25589	existing	Clostridium botulinum 58752-CD	Bacteria	existing	existing	existing	not sure	not sure	Clostridium botulinum 58752-CD-----NNNNN-----BBBBB-----EEEEE-----UUUUU	33802	35499	32389	33681	28767-27240-27240	32396-31886-32201	-	-	-	-	Firmicutes	Clostridia	Clostridiales	Clostridiaceae	Clostridium
NZ_LHYU01000055.1	61722	21979	22884	existing	24575	25702	existing	Clostridium botulinum 69285-CD	Bacteria	existing	existing	existing	not sure	not sure	Clostridium botulinum 69285-CD-----NNNNN-----BBBBB-----EEEEE-----UUUUU	33915	35612	32502	33794	28880-27353-27353	32509-31999-32314	-	-	-	-	Firmicutes	Clostridia	Clostridiales	Clostridiaceae	Clostridium
NZ_LHYV01000014.1	49113	9140	10045	existing	11736	12863	existing	Clostridium botulinum 71840-CD	Bacteria	existing	existing	existing	not sure	not sure	Clostridium botulinum 71840-CD-----NNNNN-----BBBBB-----EEEEE-----UUUUU	21076	22773	19663	20955	16041-14514-14514	19670-19160-19475	-	-	-	-	Firmicutes	Clostridia	Clostridiales	Clostridiaceae	Clostridium
NC_015425.1	2773157	2244042	2244947	existing	2246638	2247765	existing	Clostridium botulinum BKT015925	Bacteria	existing	existing	existing	non-existing	non-existing	Clostridium botulinum BKT015925-----YYYYY-----BBBBB-----EEEEE-----NNNNN	2255978	2257675	2254565	2255857	2250943-2249416-2249416	2254572-2254062-2254377	-	-	-	-	Firmicutes	Clostridia	Clostridiales	Clostridiaceae	Clostridium
NZ_AESB01000010.1	48888	9162	10067	existing	11758	12885	existing	Clostridium botulinum BKT028387	Bacteria	existing	existing	existing	not sure	not sure	Clostridium botulinum BKT028387-----NNNNN-----BBBBB-----EEEEE-----UUUUU	21098	22795	19685	20977	16063-14536-14536	19692-19182-19497	-	-	-	-	Firmicutes	Clostridia	Clostridiales	Clostridiaceae	Clostridium
NZ_JENQ01000028.1	34339	21862	22767	existing	24458	25585	existing	Clostridium botulinum C/D Sp77	Bacteria	not sure	existing	existing	not sure	not sure	Clostridium botulinum C/D Sp77-----NNNNN-----BBBBB-----UUUUU-----UUUUU	-	-	32385	33677	28763-27236-27236	32392-31882-32197	-	-	-	-	Firmicutes	Clostridia	Clostridiales	Clostridiaceae	Clostridium
NZ_AESC02000072.1	48928	38843	39748	existing	36025	37152	existing	Clostridium botulinum V891	Bacteria	existing	existing	existing	not sure	not sure	Clostridium botulinum V891-----NNNNN-----BBBBB-----EEEEE-----UUUUU	26115	27812	27933	29225	29218-29728-29413	32847-34374-34374	-	-	-	-	Firmicutes	Clostridia	Clostridiales	Clostridiaceae	Clostridium
NZ_KB850936.1	2393545	2322534	2323853	existing	2320420	2321244	existing	Clostridium clostridioforme CM201	Bacteria	not sure	not sure	not sure	not sure	existing	Clostridium clostridioforme CM201-----NNNNN-----BBBBB-----UUUUU-----UUUUU	-	-	-	-	-	-	-	-	2320432	2322393	Firmicutes	Clostridia	Clostridiales	Lachnospiraceae	NA
NZ_OBJN01000001.1	605186	495495	496376	existing	497053	497991	existing	Clostridium paraputrificum LH025	Bacteria	existing	existing	existing	non-existing	non-existing	Clostridium paraputrificum LH025-----YYYYY-----BBBBB-----EEEEE-----NNNNN	509442	511160	508053	509168	502937	508060	-	-	-	-	Firmicutes	Clostridia	Clostridiales	Clostridiaceae	Clostridium
NZ_OBIP01000007.1	204206	115106	115987	existing	113491	114429	existing	Clostridium paraputrificum LH141	Bacteria	existing	existing	existing	non-existing	non-existing	Clostridium paraputrificum LH141-----YYYYY-----BBBBB-----EEEEE-----NNNNN	100322	102040	102314	103429	103422	108545	-	-	-	-	Firmicutes	Clostridia	Clostridiales	Clostridiaceae	Clostridium
NZ_DS989849.1	293560	149310	150734	existing	146677	148659	existing	Coleofasciculus chthonoplastes PCC 7420	Bacteria	non-existing	non-existing	non-existing	existing	non-existing	Coleofasciculus chthonoplastes PCC 7420-----YYYYY-----BBBBB-----NNNNN-----NNNNN	-	-	-	-	-	-	165687	167603	-	-	Cyanobacteria	-	Oscillatoriales	Coleofasciculaceae	Coleofasciculus
NZ_CP028924.1	4305442	1454454	1455605	existing	1452065	1452964	existing	Colwellia sp. Arc7-D	Bacteria	existing	existing	existing	non-existing	existing	Colwellia sp. Arc7-D-----YYYYY-----BBBBB-----EEEEE-----NNNNN	1440220	1441812	1441844	1443124	1443108	1446920	-	-	1452089	1454032	Proteobacteria	Gammaproteobacteria	Alteromonadales	Colwelliaceae	Colwellia
NZ_PJBA01000006.1	2027474	1060695	1062188	existing	1058663	1060636	existing	Colwellia sp. Bg11-28	Bacteria	non-existing	non-existing	non-existing	existing	existing	Colwellia sp. Bg11-28-----YYYYY-----BBBBB-----NNNNN-----EEEEE	-	-	-	-	-	-	1047223	1049184	1049395	1051335	Proteobacteria	Gammaproteobacteria	Alteromonadales	Colwelliaceae	Colwellia
NZ_LJYX01000009.1	204491	81650	83149	existing	79627	81591	existing	Colwellia sp. TT2012	Bacteria	existing	existing	existing	non-existing	non-existing	Colwellia sp. TT2012-----YYYYY-----BBBBB-----EEEEE-----NNNNN	65570	67135	67243	68514	68498	72265	-	-	-	-	Proteobacteria	Gammaproteobacteria	Alteromonadales	Colwelliaceae	Colwellia
NZ_AWTQ01000022.1	32449	27973	29304	existing	30568	31380	existing	Comamonas testosteroni D4	Bacteria	not sure	not sure	not sure	not sure	non-existing	Comamonas testosteroni D4-----NNNNN-----BBBBB-----UUUUU-----UUUUU	-	-	-	-	-	-	-	-	-	-	Proteobacteria	Betaproteobacteria	Burkholderiales	Comamonadaceae	Comamonas
NC_019753.1	5315554	1709925	1711349	existing	1708851	1709663	existing	Crinalium epipsammum PCC 9333	Bacteria	non-existing	non-existing	non-existing	existing	non-existing	Crinalium epipsammum PCC 9333-----YYYYY-----BBBBB-----NNNNN-----NNNNN	-	-	-	-	-	-	1729515	1730843	-	-	Cyanobacteria	-	Oscillatoriales	Gomontiellaceae	Crinalium
NZ_AESD01000630.1	28603	3054	4466	existing	186	2168	existing	Crocosphaera watsonii WH 0003	Bacteria	not sure	not sure	not sure	not sure	existing	Crocosphaera watsonii WH 0003-----NNNNN-----BBBBB-----UUUUU-----UUUUU	-	-	-	-	-	-	-	-	267	2168	Cyanobacteria	-	Chroococcales	Aphanothecaceae	Crocosphaera
NZ_CAQN01000129.1	35780	16252	17664	existing	13384	15366	existing	Crocosphaera watsonii WH 0402	Bacteria	not sure	not sure	not sure	not sure	existing	Crocosphaera watsonii WH 0402-----NNNNN-----BBBBB-----UUUUU-----UUUUU	-	-	-	-	-	-	-	-	13465	15366	Cyanobacteria	-	Chroococcales	Aphanothecaceae	Crocosphaera
NZ_NRNX01000014.1	93433	18482	19885	existing	16354	18327	existing	Cronobacter dublinensis cro1046A2-1	Bacteria	existing	existing	existing	not sure	non-existing	Cronobacter dublinensis cro1046A2-1-----NNNNN-----BBBBB-----EEEEE-----UUUUU	7707	9299	9326	10657	10641	15440	-	-	-	-	Proteobacteria	Gammaproteobacteria	Enterobacterales	Enterobacteriaceae	Cronobacter
NZ_NROL01000019.1	65157	9927	11348	existing	7820	9790	existing	Cronobacter dublinensis cro1364W	Bacteria	not sure	not sure	not sure	not sure	non-existing	Cronobacter dublinensis cro1364W-----NNNNN-----BBBBB-----UUUUU-----UUUUU	-	-	-	-	-	-	-	-	-	-	Proteobacteria	Gammaproteobacteria	Enterobacterales	Enterobacteriaceae	Cronobacter
NZ_NRNO01000108.1	5616	2022	3425	existing	3574	5550	existing	Cronobacter dublinensis cro965C1	Bacteria	not sure	not sure	not sure	not sure	non-existing	Cronobacter dublinensis cro965C1-----NNNNN-----BBBBB-----UUUUU-----UUUUU	-	-	-	-	-	-	-	-	-	-	Proteobacteria	Gammaproteobacteria	Enterobacterales	Enterobacteriaceae	Cronobacter
NZ_NROO01000018.1	79261	18352	19755	existing	19904	21880	existing	Cronobacter dublinensis cro965W	Bacteria	existing	existing	existing	not sure	non-existing	Cronobacter dublinensis cro965W-----NNNNN-----BBBBB-----EEEEE-----UUUUU	30506	32152	29179	30519	24129	29195	-	-	-	-	Proteobacteria	Gammaproteobacteria	Enterobacterales	Enterobacteriaceae	Cronobacter
NZ_NRMK01000053.1	30447	26310	27713	existing	27868	29838	existing	Cronobacter sakazakii cro1509W	Bacteria	not sure	not sure	not sure	not sure	non-existing	Cronobacter sakazakii cro1509W-----NNNNN-----BBBBB-----UUUUU-----UUUUU	-	-	-	-	-	-	-	-	-	-	Proteobacteria	Gammaproteobacteria	Enterobacterales	Enterobacteriaceae	Cronobacter
NZ_MBRX01000087.1	5931	2439	3842	existing	3997	5916	existing	Cronobacter sakazakii cro1537W	Bacteria	not sure	not sure	not sure	not sure	non-existing	Cronobacter sakazakii cro1537W-----NNNNN-----BBBBB-----UUUUU-----UUUUU	-	-	-	-	-	-	-	-	-	-	Proteobacteria	Gammaproteobacteria	Enterobacterales	Enterobacteriaceae	Cronobacter
NZ_NRMH01000034.1	51911	2729	4132	existing	604	2574	existing	Cronobacter sakazakii cro1539A1-2	Bacteria	not sure	not sure	not sure	not sure	non-existing	Cronobacter sakazakii cro1539A1-2-----NNNNN-----BBBBB-----UUUUU-----UUUUU	-	-	-	-	-	-	-	-	-	-	Proteobacteria	Gammaproteobacteria	Enterobacterales	Enterobacteriaceae	Cronobacter
NZ_NRKA01000003.1	378597	108183	109586	existing	106058	108028	existing	Cronobacter sakazakii cro1813C3	Bacteria	existing	existing	existing	non-existing	non-existing	Cronobacter sakazakii cro1813C3-----YYYYY-----BBBBB-----EEEEE-----NNNNN	95800	97446	97454	98773	98757	103820	-	-	-	-	Proteobacteria	Gammaproteobacteria	Enterobacterales	Enterobacteriaceae	Cronobacter
NZ_NRLF01000149.1	21117	17187	18590	existing	18745	20715	existing	Cronobacter sakazakii cro214W	Bacteria	not sure	not sure	not sure	not sure	non-existing	Cronobacter sakazakii cro214W-----NNNNN-----BBBBB-----UUUUU-----UUUUU	-	-	-	-	-	-	-	-	-	-	Proteobacteria	Gammaproteobacteria	Enterobacterales	Enterobacteriaceae	Cronobacter
NZ_MBSB01000097.1	35200	31069	32472	existing	32627	34597	existing	Cronobacter sakazakii cro2810A3	Bacteria	not sure	not sure	not sure	not sure	non-existing	Cronobacter sakazakii cro2810A3-----NNNNN-----BBBBB-----UUUUU-----UUUUU	-	-	-	-	-	-	-	-	-	-	Proteobacteria	Gammaproteobacteria	Enterobacterales	Enterobacteriaceae	Cronobacter
NZ_NRMF01000006.1	333670	317849	319252	existing	319407	321377	existing	Cronobacter sakazakii cro2834C1	Bacteria	existing	existing	existing	not sure	non-existing	Cronobacter sakazakii cro2834C1-----NNNNN-----BBBBB-----EEEEE-----UUUUU	329989	331635	328662	329981	323615	328678	-	-	-	-	Proteobacteria	Gammaproteobacteria	Enterobacterales	Enterobacteriaceae	Cronobacter
NZ_NRMD01000006.1	325704	2780	4183	existing	655	2625	existing	Cronobacter sakazakii cro392C1	Bacteria	not sure	not sure	not sure	not sure	non-existing	Cronobacter sakazakii cro392C1-----NNNNN-----BBBBB-----UUUUU-----UUUUU	-	-	-	-	-	-	-	-	-	-	Proteobacteria	Gammaproteobacteria	Enterobacterales	Enterobacteriaceae	Cronobacter
NZ_NRMJ01000015.1	85051	80920	82323	existing	82478	84448	existing	Cronobacter sakazakii cro859W1	Bacteria	not sure	not sure	not sure	not sure	non-existing	Cronobacter sakazakii cro859W1-----NNNNN-----BBBBB-----UUUUU-----UUUUU	-	-	-	-	-	-	-	-	-	-	Proteobacteria	Gammaproteobacteria	Enterobacterales	Enterobacteriaceae	Cronobacter
NZ_NRKD01000002.1	243206	25836	27239	existing	27394	29364	existing	Cronobacter sakazakii cro946W	Bacteria	existing	existing	existing	not sure	non-existing	Cronobacter sakazakii cro946W-----NNNNN-----BBBBB-----EEEEE-----UUUUU	38300	39946	36973	38292	33198	36989	-	-	-	-	Proteobacteria	Gammaproteobacteria	Enterobacterales	Enterobacteriaceae	Cronobacter
NZ_AJLC01000108.1	31777	3907	5310	existing	5465	7435	existing	Cronobacter sakazakii ES35 csa35_108	Bacteria	existing	existing	existing	not sure	non-existing	Cronobacter sakazakii ES35 csa35_108-----NNNNN-----BBBBB-----EEEEE-----UUUUU	16044	17690	15341-14718-15329	16036-15371-15940	9671	14734	-	-	-	-	Proteobacteria	Gammaproteobacteria	Enterobacterales	Enterobacteriaceae	Cronobacter
NZ_PTON01000007.1	491840	217296	218699	existing	215168	217141	existing	Cronobacter sakazakii MOD1_16MP002185	Bacteria	existing	existing	existing	non-existing	non-existing	Cronobacter sakazakii MOD1_16MP002185-----YYYYY-----BBBBB-----EEEEE-----NNNNN	206520	208112	208139	209470	209454	214253	-	-	-	-	Proteobacteria	Gammaproteobacteria	Enterobacterales	Enterobacteriaceae	Cronobacter
NZ_NITM01000002.1	541654	322048	323451	existing	323606	325576	existing	Cronobacter sakazakii MOD1_5-17G	Bacteria	existing	existing	existing	non-existing	non-existing	Cronobacter sakazakii MOD1_5-17G-----YYYYY-----BBBBB-----EEEEE-----NNNNN	334188	335834	332861	334180	327814	332877	-	-	-	-	Proteobacteria	Gammaproteobacteria	Enterobacterales	Enterobacteriaceae	Cronobacter
NZ_PVMV01000001.1	502844	217296	218699	existing	215168	217141	existing	Cronobacter sakazakii MOD1_Jor146A	Bacteria	existing	existing	existing	non-existing	non-existing	Cronobacter sakazakii MOD1_Jor146A-----YYYYY-----BBBBB-----EEEEE-----NNNNN	206520	208112	208139	209470	209454	214253	-	-	-	-	Proteobacteria	Gammaproteobacteria	Enterobacterales	Enterobacteriaceae	Cronobacter
NZ_PVMW01000007.1	337580	14326	15729	existing	12201	14171	existing	Cronobacter sakazakii MOD1_Jor151	Bacteria	existing	existing	existing	not sure	non-existing	Cronobacter sakazakii MOD1_Jor151-----NNNNN-----BBBBB-----EEEEE-----UUUUU	1943	3589	3597	4916	4900	9963	-	-	-	-	Proteobacteria	Gammaproteobacteria	Enterobacterales	Enterobacteriaceae	Cronobacter
NZ_PVCA01000015.1	97782	51085	52488	existing	48960	50930	existing	Cronobacter sakazakii MOD1_Jor20	Bacteria	existing	existing	existing	not sure	non-existing	Cronobacter sakazakii MOD1_Jor20-----NNNNN-----BBBBB-----EEEEE-----UUUUU	38703	40349	40357	41676	41660	46723	-	-	-	-	Proteobacteria	Gammaproteobacteria	Enterobacterales	Enterobacteriaceae	Cronobacter
NZ_PVCB01000020.1	264765	45160	46563	existing	46718	48688	existing	Cronobacter sakazakii MOD1_Jor22	Bacteria	existing	existing	existing	not sure	non-existing	Cronobacter sakazakii MOD1_Jor22-----NNNNN-----BBBBB-----EEEEE-----UUUUU	57299	58945	55972	57291	50925	55988	-	-	-	-	Proteobacteria	Gammaproteobacteria	Enterobacterales	Enterobacteriaceae	Cronobacter
NZ_PVCC01000012.1	337748	14329	15732	existing	12204	14174	existing	Cronobacter sakazakii MOD1_Jor44	Bacteria	existing	existing	existing	not sure	non-existing	Cronobacter sakazakii MOD1_Jor44-----NNNNN-----BBBBB-----EEEEE-----UUUUU	1946	3592	3600	4919	4903	9966	-	-	-	-	Proteobacteria	Gammaproteobacteria	Enterobacterales	Enterobacteriaceae	Cronobacter
NZ_PVBW01000023.1	145052	53737	55140	existing	55295	57265	existing	Cronobacter sakazakii MOD1_O21_13	Bacteria	existing	existing	existing	not sure	non-existing	Cronobacter sakazakii MOD1_O21_13-----NNNNN-----BBBBB-----EEEEE-----UUUUU	66202	67848	64875	66194	59825	64891	-	-	-	-	Proteobacteria	Gammaproteobacteria	Enterobacterales	Enterobacteriaceae	Cronobacter
NZ_PVSQ01000023.1	241679	225628	227031	existing	227186	229156	existing	Cronobacter sakazakii MOD1_O21_16	Bacteria	existing	existing	existing	not sure	non-existing	Cronobacter sakazakii MOD1_O21_16-----NNNNN-----BBBBB-----EEEEE-----UUUUU	238093	239739	236766	238085	231716	236782	-	-	-	-	Proteobacteria	Gammaproteobacteria	Enterobacterales	Enterobacteriaceae	Cronobacter
NZ_PVBZ01000010.1	466061	217443	218846	existing	215318	217288	existing	Cronobacter sakazakii MOD1_O23mB	Bacteria	existing	existing	existing	non-existing	non-existing	Cronobacter sakazakii MOD1_O23mB-----YYYYY-----BBBBB-----EEEEE-----NNNNN	205060	206706	206714	208033	208017	213080	-	-	-	-	Proteobacteria	Gammaproteobacteria	Enterobacterales	Enterobacteriaceae	Cronobacter
NZ_PVBX01000012.1	337932	321880	323283	existing	323438	325408	existing	Cronobacter sakazakii MOD1_O26_1	Bacteria	existing	existing	existing	not sure	non-existing	Cronobacter sakazakii MOD1_O26_1-----NNNNN-----BBBBB-----EEEEE-----UUUUU	334345	335991	333018	334337	327968	333034	-	-	-	-	Proteobacteria	Gammaproteobacteria	Enterobacterales	Enterobacteriaceae	Cronobacter
NZ_PVBY01000006.1	401006	321985	323388	existing	323543	325513	existing	Cronobacter sakazakii MOD1_O26_4	Bacteria	existing	existing	existing	not sure	non-existing	Cronobacter sakazakii MOD1_O26_4-----NNNNN-----BBBBB-----EEEEE-----UUUUU	334125	335771	332798	334117	327751	332814	-	-	-	-	Proteobacteria	Gammaproteobacteria	Enterobacterales	Enterobacteriaceae	Cronobacter
NZ_MRXF01000003.1	84257	68381	69784	existing	69939	71909	existing	Cronobacter sakazakii MOD1-Anth48g	Bacteria	existing	existing	existing	not sure	non-existing	Cronobacter sakazakii MOD1-Anth48g-----NNNNN-----BBBBB-----EEEEE-----UUUUU	80521	82167	79194	80513	74147	79210	-	-	-	-	Proteobacteria	Gammaproteobacteria	Enterobacterales	Enterobacteriaceae	Cronobacter
NZ_NRJK01000009.1	176399	159973	161376	existing	161531	163510	existing	Cronobacter turicensis cro2991W	Bacteria	existing	existing	existing	not sure	non-existing	Cronobacter turicensis cro2991W-----NNNNN-----BBBBB-----EEEEE-----UUUUU	172059	173705	170714	172051	165655	170730	-	-	-	-	Proteobacteria	Gammaproteobacteria	Enterobacterales	Enterobacteriaceae	Cronobacter
NZ_NRJL01000010.1	94245	74667	76070	existing	76225	78204	existing	Cronobacter turicensis cro863W1	Bacteria	existing	existing	existing	not sure	non-existing	Cronobacter turicensis cro863W1-----NNNNN-----BBBBB-----EEEEE-----UUUUU	86752	88398	85407	86744	80348	85423	-	-	-	-	Proteobacteria	Gammaproteobacteria	Enterobacterales	Enterobacteriaceae	Cronobacter
NC_013282.2	4384463	571520	572923	existing	569386	571365	existing	Cronobacter turicensis z3032	Bacteria	existing	existing	existing	non-existing	non-existing	Cronobacter turicensis z3032-----YYYYY-----BBBBB-----EEEEE-----NNNNN	559191	560837	560845	562182	562166	567241	-	-	-	-	Proteobacteria	Gammaproteobacteria	Enterobacterales	Enterobacteriaceae	Cronobacter
NZ_KB235926.1	4895220	4079067	4080434	existing	4081965	4082726	existing	Cyanobacterium PCC 7702	Bacteria	non-existing	non-existing	non-existing	non-existing	existing	Cyanobacterium PCC 7702-----YYYYY-----BBBBB-----NNNNN-----NNNNN	-	-	-	-	-	-	-	-	4082034	4082651	Cyanobacteria	-	NA	NA	NA
NZ_PVWL01000002.1	169545	116438	117865	existing	119269	120003	existing	Cyanosarcina cf. burmensis CCALA 770	Bacteria	not sure	not sure	not sure	not sure	existing	Cyanosarcina cf. burmensis CCALA 770-----NNNNN-----BBBBB-----UUUUU-----UUUUU	-	-	-	-	-	-	-	-	109172	111115	Cyanobacteria	-	Chroococcales	Chroococcaceae	Cyanosarcina
NC_010546.1	4934271	200722	202134	existing	202432	204432	existing	Cyanothece sp. ATCC 51142	Bacteria	non-existing	non-existing	non-existing	non-existing	existing	Cyanothece sp. ATCC 51142-----YYYYY-----BBBBB-----NNNNN-----NNNNN	-	-	-	-	-	-	-	-	202432	204408	Cyanobacteria	-	Oscillatoriales	Cyanothecaceae	Cyanothece
NZ_AGJC02000001.1	4932779	1338186	1339598	existing	1339896	1341896	existing	Cyanothece sp. ATCC 51472	Bacteria	non-existing	non-existing	non-existing	non-existing	existing	Cyanothece sp. ATCC 51472-----YYYYY-----BBBBB-----NNNNN-----NNNNN	-	-	-	-	-	-	-	-	1339896	1341872	Cyanobacteria	-	Oscillatoriales	Cyanothecaceae	Cyanothece
NZ_AAXW01000003.1	234954	90448	91872	existing	92219	94201	existing	Cyanothece sp. CCY0110	Bacteria	non-existing	non-existing	non-existing	non-existing	existing	Cyanothece sp. CCY0110-----YYYYY-----BBBBB-----NNNNN-----NNNNN	-	-	-	-	-	-	-	-	92219	94120	Cyanobacteria	-	Oscillatoriales	Cyanothecaceae	Cyanothece
NC_011729.1	5942652	5375180	5376523	existing	5380073	5380747	existing	Cyanothece sp. PCC 7424	Bacteria	non-existing	non-existing	non-existing	non-existing	non-existing	Cyanothece sp. PCC 7424-----YYYYY-----BBBBB-----NNNNN-----NNNNN	-	-	-	-	-	-	-	-	-	-	Cyanobacteria	-	Oscillatoriales	Cyanothecaceae	Cyanothece
NC_014501.1	6091620	5175026	5176381	existing	5180461	5181294	existing	Cyanothece sp. PCC 7822	Bacteria	non-existing	non-existing	non-existing	non-existing	existing	Cyanothece sp. PCC 7822-----YYYYY-----BBBBB-----NNNNN-----NNNNN	-	-	-	-	-	-	-	-	5179300	5181210	Cyanobacteria	-	Oscillatoriales	Cyanothecaceae	Cyanothece
NC_011726.1	4679413	2472444	2473814	existing	2470208	2470882	existing	Cyanothece sp. PCC 8801	Bacteria	non-existing	non-existing	non-existing	non-existing	non-existing	Cyanothece sp. PCC 8801-----YYYYY-----BBBBB-----NNNNN-----NNNNN	-	-	-	-	-	-	-	-	-	-	Cyanobacteria	-	Oscillatoriales	Cyanothecaceae	Cyanothece
NC_013161.1	4669813	2474610	2476010	existing	2472374	2473048	existing	Cyanothece sp. PCC 8802	Bacteria	non-existing	non-existing	non-existing	non-existing	non-existing	Cyanothece sp. PCC 8802-----YYYYY-----BBBBB-----NNNNN-----NNNNN	-	-	-	-	-	-	-	-	-	-	Cyanobacteria	-	Oscillatoriales	Cyanothecaceae	Cyanothece
NZ_NJHU01000006.1	208912	144520	145965	existing	147496	148284	existing	Cylindrospermopsis raciborskii C03	Bacteria	not sure	not sure	not sure	existing	existing	Cylindrospermopsis raciborskii C03-----NNNNN-----BBBBB-----UUUUU-----EEEEE	-	-	-	-	-	-	117006	117677	140081	142027	Cyanobacteria	-	Nostocales	Aphanizomenonaceae	Cylindrospermopsis
NZ_NJHT01000027.1	111994	39135	40580	existing	42111	42899	existing	Cylindrospermopsis raciborskii C04	Bacteria	not sure	not sure	not sure	existing	existing	Cylindrospermopsis raciborskii C04-----NNNNN-----BBBBB-----UUUUU-----EEEEE	-	-	-	-	-	-	11621	12292	34696	36642	Cyanobacteria	-	Nostocales	Aphanizomenonaceae	Cylindrospermopsis
NZ_NJHS01000001.1	103638	39071	40516	existing	42047	42835	existing	Cylindrospermopsis raciborskii C07	Bacteria	not sure	not sure	not sure	existing	existing	Cylindrospermopsis raciborskii C07-----NNNNN-----BBBBB-----UUUUU-----EEEEE	-	-	-	-	-	-	11557	12228	34632	36578	Cyanobacteria	-	Nostocales	Aphanizomenonaceae	Cylindrospermopsis
NZ_LYXA01000001.1	4011384	1070029	1071474	existing	1073005	1073793	existing	Cylindrospermopsis raciborskii CS-505	Bacteria	non-existing	non-existing	non-existing	existing	existing	Cylindrospermopsis raciborskii CS-505-----YYYYY-----BBBBB-----NNNNN-----EEEEE	-	-	-	-	-	-	1042516	1043187	1065590-1071742	1067536-1072431	Cyanobacteria	-	Nostocales	Aphanizomenonaceae	Cylindrospermopsis
NZ_MBQX01000037.1	166461	62927	64372	existing	60608	61396	existing	Cylindrospermopsis raciborskii CS-508	Bacteria	not sure	not sure	not sure	existing	existing	Cylindrospermopsis raciborskii CS-508-----NNNNN-----BBBBB-----UUUUU-----EEEEE	-	-	-	-	-	-	91344	92015	66865-61970	68811-62659	Cyanobacteria	-	Nostocales	Aphanizomenonaceae	Cylindrospermopsis
NZ_MBQY01000068.1	182761	145442	146887	existing	148476	149183	existing	Cylindrospermopsis raciborskii MVCC14	Bacteria	not sure	not sure	not sure	existing	existing	Cylindrospermopsis raciborskii MVCC14-----NNNNN-----BBBBB-----UUUUU-----EEEEE	-	-	-	-	-	-	118634	119305	141113	143059	Cyanobacteria	-	Nostocales	Aphanizomenonaceae	Cylindrospermopsis
NZ_NJIA01000010.1	171843	101966	103411	existing	104942	105730	existing	Cylindrospermopsis raciborskii S01	Bacteria	not sure	not sure	not sure	existing	existing	Cylindrospermopsis raciborskii S01-----NNNNN-----BBBBB-----UUUUU-----EEEEE	-	-	-	-	-	-	74452	75123	97527	99473	Cyanobacteria	-	Nostocales	Aphanizomenonaceae	Cylindrospermopsis
NZ_NJHZ01000006.1	103645	39083	40528	existing	42059	42847	existing	Cylindrospermopsis raciborskii S05	Bacteria	not sure	not sure	not sure	existing	existing	Cylindrospermopsis raciborskii S05-----NNNNN-----BBBBB-----UUUUU-----EEEEE	-	-	-	-	-	-	11569	12240	34644	36590	Cyanobacteria	-	Nostocales	Aphanizomenonaceae	Cylindrospermopsis
NZ_NJHY01000220.1	178445	75001	76446	existing	72682	73470	existing	Cylindrospermopsis raciborskii S06	Bacteria	not sure	not sure	not sure	existing	existing	Cylindrospermopsis raciborskii S06-----NNNNN-----BBBBB-----UUUUU-----EEEEE	-	-	-	-	-	-	103289	103960	78939	80885	Cyanobacteria	-	Nostocales	Aphanizomenonaceae	Cylindrospermopsis
NZ_NJHX01000041.1	157173	92787	94232	existing	95763	96551	existing	Cylindrospermopsis raciborskii S07	Bacteria	not sure	not sure	not sure	existing	existing	Cylindrospermopsis raciborskii S07-----NNNNN-----BBBBB-----UUUUU-----EEEEE	-	-	-	-	-	-	65273	65944	88348	90294	Cyanobacteria	-	Nostocales	Aphanizomenonaceae	Cylindrospermopsis
NZ_NJHW01000473.1	174803	101974	103419	existing	104950	105738	existing	Cylindrospermopsis raciborskii S10	Bacteria	not sure	not sure	not sure	existing	existing	Cylindrospermopsis raciborskii S10-----NNNNN-----BBBBB-----UUUUU-----EEEEE	-	-	-	-	-	-	74460	75131	97535	99481	Cyanobacteria	-	Nostocales	Aphanizomenonaceae	Cylindrospermopsis
NZ_NJHV01000493.1	75287	65333	66778	existing	63014	63802	existing	Cylindrospermopsis raciborskii S14	Bacteria	not sure	not sure	not sure	not sure	existing	Cylindrospermopsis raciborskii S14-----NNNNN-----BBBBB-----UUUUU-----UUUUU	-	-	-	-	-	-	-	-	69271	71217	Cyanobacteria	-	Nostocales	Aphanizomenonaceae	Cylindrospermopsis
NZ_LMVE01000026.1	91171	16681	18126	existing	19657	20445	existing	Cylindrospermopsis sp. CR12	Bacteria	not sure	not sure	not sure	not sure	existing	Cylindrospermopsis sp. CR12-----NNNNN-----BBBBB-----UUUUU-----UUUUU	-	-	-	-	-	-	-	-	12201-18394	14147-19083	Cyanobacteria	-	Nostocales	Aphanizomenonaceae	Cylindrospermopsis
AP018269.1	6847029	2199573	2200937	existing	2202065	2204029	existing	Cylindrospermum sp. NIES-4074	Bacteria	non-existing	non-existing	non-existing	existing	existing	Cylindrospermum sp. NIES-4074-----YYYYY-----BBBBB-----NNNNN-----EEEEE	-	-	-	-	-	-	2188069	2188863	2202050-2190051	2203969-2192000	Cyanobacteria	-	Nostocales	Nostocaceae	Cylindrospermum
NC_019757.1	7003560	1551595	1553043	existing	1554182	1556230	existing	Cylindrospermum stagnale PCC 7417	Bacteria	non-existing	non-existing	non-existing	existing	existing	Cylindrospermum stagnale PCC 7417-----YYYYY-----BBBBB-----NNNNN-----EEEEE	-	-	-	-	-	-	1540781	1541452	1542654-1555535-1554182	1544603-1556209-1554856	Cyanobacteria	-	Nostocales	Nostocaceae	Cylindrospermum
NC_019780.1	3781008	1983664	1985031	existing	1986000	1987967	existing	Dactylococcopsis salina PCC 8305	Bacteria	non-existing	non-existing	non-existing	non-existing	existing	Dactylococcopsis salina PCC 8305-----YYYYY-----BBBBB-----NNNNN-----NNNNN	-	-	-	-	-	-	-	-	1986009	1987901	Cyanobacteria	-	Synechococcales	Synechococcaceae	Dactylococcopsis
NZ_AQYY01000004.1	298951	126833	128215	existing	129406	130266	existing	Dehalobacter sp. FTH1	Bacteria	non-existing	non-existing	non-existing	non-existing	existing	Dehalobacter sp. FTH1-----YYYYY-----BBBBB-----NNNNN-----NNNNN	-	-	-	-	-	-	-	-	128302	130254	Firmicutes	Clostridia	Clostridiales	Peptococcaceae	Dehalobacter
NZ_OCRO01000001.1	6265056	1460277	1461614	existing	1462897	1463721	existing	Delftia acidovorans ATCC 11299b	Bacteria	non-existing	non-existing	non-existing	existing	non-existing	Delftia acidovorans ATCC 11299b-----YYYYY-----BBBBB-----NNNNN-----NNNNN	-	-	-	-	-	-	1464247	1465968	-	-	Proteobacteria	Betaproteobacteria	Burkholderiales	Comamonadaceae	Delftia
NC_011768.1	6517073	5920690	5922042	existing	5918555	5919475	existing	Desulfatibacillum alkenivorans AK-01	Bacteria	non-existing	non-existing	non-existing	existing	non-existing	Desulfatibacillum alkenivorans AK-01-----YYYYY-----BBBBB-----NNNNN-----NNNNN	-	-	-	-	-	-	5913359	5914795	-	-	Proteobacteria	-	Desulfobacterales	Desulfobacteraceae	Desulfatibacillum
NZ_JHZB01000006.1	162593	96812	97873	existing	99464	100180	existing	Desulfobulbus elongatus DSM 2908	Bacteria	not sure	not sure	not sure	not sure	non-existing	Desulfobulbus elongatus DSM 2908-----NNNNN-----BBBBB-----UUUUU-----UUUUU	-	-	-	-	-	-	-	-	-	-	Proteobacteria	-	Desulfobacterales	Desulfobulbaceae	Desulfobulbus
NC_020304.1	3986761	760567	761592	existing	762977	763795	existing	Desulfocapsa sulfexigens DSM 10523	Bacteria	non-existing	non-existing	non-existing	non-existing	existing	Desulfocapsa sulfexigens DSM 10523-----YYYYY-----BBBBB-----NNNNN-----NNNNN	-	-	-	-	-	-	-	-	761822	763798	Proteobacteria	-	Desulfobacterales	Desulfobulbaceae	Desulfocapsa
NZ_KN882168.1	496195	65925	67277	existing	68624	69400	existing	Desulfonatronum thioautotrophicum ASO4-1	Bacteria	not sure	not sure	not sure	existing	non-existing	Desulfonatronum thioautotrophicum ASO4-1-----NNNNN-----BBBBB-----UUUUU-----NNNNN	-	-	-	-	-	-	74983	77043	-	-	Proteobacteria	-	Desulfovibrionales	Desulfonatronaceae	Desulfonatronum
NZ_ATUG01000001.1	2428772	1833750	1835078	existing	1831612	1832514	existing	Desulfospira joergensenii DSM 10085	Bacteria	non-existing	non-existing	non-existing	non-existing	existing	Desulfospira joergensenii DSM 10085-----YYYYY-----BBBBB-----NNNNN-----NNNNN	-	-	-	-	-	-	-	-	1831624	1833582	Proteobacteria	-	Desulfobacterales	Desulfobacteraceae	Desulfospira
NC_016629.1	4200534	2807556	2808899	existing	2808965	2810917	existing	Desulfovibrio africanus Walvis Bay	Bacteria	non-existing	non-existing	non-existing	non-existing	existing	Desulfovibrio africanus Walvis Bay-----YYYYY-----BBBBB-----NNNNN-----NNNNN	-	-	-	-	-	-	-	-	2808974	2810875	Proteobacteria	-	Desulfovibrionales	Desulfovibrionaceae	Desulfovibrio
NZ_JAGC01000003.1	2052463	2048445	2049491	existing	2046089	2046889	existing	Desulfovibrio cf. magneticus IFRC170	Bacteria	not sure	not sure	not sure	not sure	not sure	Desulfovibrio cf. magneticus IFRC170-----NNNNN-----BBBBB-----UUUUU-----UUUUU	-	-	-	-	-	-	-	-	-	-	Proteobacteria	-	Desulfovibrionales	Desulfovibrionaceae	Desulfovibrio
NZ_FQZR01000002.1	1202159	814835	816247	existing	816306	818288	existing	Desulfovibrio desulfuricans DSM 17919	Bacteria	existing	existing	existing	non-existing	existing	Desulfovibrio desulfuricans DSM 17919-----YYYYY-----BBBBB-----EEEEE-----NNNNN	812035	813639	810705	811961	806909	810721	-	-	816306	818234	Proteobacteria	-	Desulfovibrionales	Desulfovibrionaceae	Desulfovibrio
NZ_CP014229.1	3699310	3585675	3586712	existing	3588255	3588956	existing	Desulfovibrio fairfieldensis CCUG 45958	Bacteria	non-existing	non-existing	non-existing	non-existing	non-existing	Desulfovibrio fairfieldensis CCUG 45958-----YYYYY-----BBBBB-----NNNNN-----NNNNN	-	-	-	-	-	-	-	-	-	-	Proteobacteria	-	Desulfovibrionales	Desulfovibrionaceae	Desulfovibrio
AP017378.1	3677055	1834261	1835676	existing	1832244	1834235	existing	Desulfovibrio ferrophilus	Bacteria	non-existing	non-existing	non-existing	existing	non-existing	Desulfovibrio ferrophilus-----YYYYY-----BBBBB-----NNNNN-----NNNNN	-	-	-	-	-	-	1827022	1828905	-	-	Proteobacteria	-	Desulfovibrionales	Desulfovibrionaceae	Desulfovibrio
NZ_AUBP01000002.1	514364	128564	129961	existing	131185	131874	existing	Desulfovibrio inopinatus DSM 10711	Bacteria	non-existing	non-existing	non-existing	non-existing	existing	Desulfovibrio inopinatus DSM 10711-----YYYYY-----BBBBB-----NNNNN-----NNNNN	-	-	-	-	-	-	-	-	129967	131868	Proteobacteria	-	Desulfovibrionales	Desulfovibrionaceae	Desulfovibrio
NZ_AQXE01000016.1	75124	6357	7814	existing	4444	6351	existing	Desulfovibrio oxyclinae DSM 11498	Bacteria	not sure	not sure	not sure	not sure	not sure	Desulfovibrio oxyclinae DSM 11498-----NNNNN-----BBBBB-----UUUUU-----UUUUU	-	-	-	-	-	-	-	-	-	-	Proteobacteria	-	Desulfovibrionales	Desulfovibrionaceae	Desulfovibrio
NC_014500.1	4922802	883208	884611	existing	881074	883053	existing	Dickeya dadantii 3937	Bacteria	existing	existing	existing	non-existing	non-existing	Dickeya dadantii 3937-----YYYYY-----BBBBB-----EEEEE-----NNNNN	870481	872127	872135	873457	875351-873441-875360-873441	878515-875363-878512-875336	-	-	-	-	Proteobacteria	Gammaproteobacteria	Enterobacterales	Pectobacteriaceae	Dickeya
NZ_JSXD01000025.1	62827	30068	31471	existing	31626	33596	existing	Dickeya solani M005	Bacteria	existing	existing	existing	not sure	non-existing	Dickeya solani M005-----NNNNN-----BBBBB-----EEEEE-----UUUUU	42572	44218	41242	42564	36183	41258	-	-	-	-	Proteobacteria	Gammaproteobacteria	Enterobacterales	Pectobacteriaceae	Dickeya
NZ_KE384711.1	162487	153773	155221	existing	157035	157661	existing	Dolichospermum circinale AWQC310F	Bacteria	not sure	not sure	not sure	not sure	existing	Dolichospermum circinale AWQC310F-----NNNNN-----BBBBB-----UUUUU-----UUUUU	-	-	-	-	-	-	-	-	146663-157032-155676	148600-157640-157640	Cyanobacteria	-	Nostocales	Aphanizomenonaceae	Dolichospermum
NZ_AP018316.1	5165988	3066536	3067966	existing	3064144	3066114	existing	Dolichospermum compactum NIES-806	Bacteria	non-existing	non-existing	non-existing	non-existing	existing	Dolichospermum compactum NIES-806-----YYYYY-----BBBBB-----NNNNN-----NNNNN	-	-	-	-	-	-	-	-	3072806	3074743	Cyanobacteria	-	Nostocales	Aphanizomenonaceae	Dolichospermum
NZ_KQ236746.1	414101	239402	240727	existing	242184	242816	existing	Dorea sp. D27	Bacteria	non-existing	non-existing	non-existing	existing	non-existing	Dorea sp. D27-----YYYYY-----BBBBB-----NNNNN-----NNNNN	-	-	-	-	-	-	232117	233871	-	-	Firmicutes	Clostridia	Clostridiales	Lachnospiraceae	Dorea
NZ_MPKA01000045.1	45615	4825	6174	existing	2762	3622	existing	Dubosiella newyorkensis NYU-BL-A4	Bacteria	existing	not sure	existing	not sure	non-existing	Dubosiella newyorkensis NYU-BL-A4-----NNNNN-----BBBBB-----UUUUU-----UUUUU	13995	14864	-	-	7998-7998-7998	10076-11411-10469	-	-	-	-	Firmicutes	Erysipelotrichia	Erysipelotrichales	Erysipelotrichaceae	Dubosiella
NZ_FNBR01000002.1	1374145	550093	551172	existing	547798	548673	existing	Dyella sp. 333MFSha	Bacteria	non-existing	non-existing	non-existing	non-existing	non-existing	Dyella sp. 333MFSha-----YYYYY-----BBBBB-----NNNNN-----NNNNN	-	-	-	-	-	-	-	-	-	-	Proteobacteria	Gammaproteobacteria	Xanthomonadales	Rhodanobacteraceae	Dyella
NZ_JVFA01000056.1	114818	27903	28946	existing	30426	31178	existing	Eikenella corrodens 491_NMEN	Bacteria	not sure	not sure	not sure	not sure	not sure	Eikenella corrodens 491_NMEN-----NNNNN-----BBBBB-----UUUUU-----UUUUU	-	-	-	-	-	-	-	-	-	-	Proteobacteria	Betaproteobacteria	Neisseriales	Neisseriaceae	Eikenella
NZ_EQ973317.1	758869	18015	19058	existing	20616	21323	existing	Eikenella corrodens ATCC 23834	Bacteria	not sure	not sure	not sure	not sure	not sure	Eikenella corrodens ATCC 23834-----NNNNN-----BBBBB-----UUUUU-----UUUUU	-	-	-	-	-	-	-	-	-	-	Proteobacteria	Betaproteobacteria	Neisseriales	Neisseriaceae	Eikenella
NZ_LT906482.1	2192577	1973144	1974187	existing	1975745	1976452	existing	Eikenella corrodens NCTC10596	Bacteria	non-existing	non-existing	non-existing	non-existing	non-existing	Eikenella corrodens NCTC10596-----YYYYY-----BBBBB-----NNNNN-----NNNNN	-	-	-	-	-	-	-	-	-	-	Proteobacteria	Betaproteobacteria	Neisseriales	Neisseriaceae	Eikenella
NZ_LXSG01000028.1	162082	133781	134824	existing	136304	137056	existing	Eikenella corrodens NML04-0072	Bacteria	not sure	not sure	not sure	not sure	not sure	Eikenella corrodens NML04-0072-----NNNNN-----BBBBB-----UUUUU-----UUUUU	-	-	-	-	-	-	-	-	-	-	Proteobacteria	Betaproteobacteria	Neisseriales	Neisseriaceae	Eikenella
NZ_LXSJ01000026.1	291788	28606	29649	existing	31207	31914	existing	Eikenella corrodens NML140207	Bacteria	not sure	not sure	not sure	not sure	not sure	Eikenella corrodens NML140207-----NNNNN-----BBBBB-----UUUUU-----UUUUU	-	-	-	-	-	-	-	-	-	-	Proteobacteria	Betaproteobacteria	Neisseriales	Neisseriaceae	Eikenella
NZ_KV795535.1	86545	16196	16996	existing	14341	15093	existing	Eikenella sp. HMSC061C02	Bacteria	not sure	not sure	not sure	not sure	not sure	Eikenella sp. HMSC061C02-----NNNNN-----BBBBB-----UUUUU-----UUUUU	-	-	-	-	-	-	-	-	-	-	Proteobacteria	Betaproteobacteria	Neisseriales	Neisseriaceae	Eikenella
NZ_LXSQ01000030.1	153743	64717	65760	existing	62452	63159	existing	Eikenella sp. NML130454	Bacteria	not sure	not sure	not sure	not sure	not sure	Eikenella sp. NML130454-----NNNNN-----BBBBB-----UUUUU-----UUUUU	-	-	-	-	-	-	-	-	-	-	Proteobacteria	Betaproteobacteria	Neisseriales	Neisseriaceae	Eikenella
NZ_KB899911.1	276202	4266	5561	existing	2158	2799	existing	Elioraea tepidiphila DSM 17972	Bacteria	not sure	not sure	not sure	not sure	non-existing	Elioraea tepidiphila DSM 17972-----NNNNN-----BBBBB-----UUUUU-----UUUUU	-	-	-	-	-	-	-	-	-	-	Proteobacteria	Alphaproteobacteria	Rhodospirillales	NA	NA
NZ_LASA01000225.1	9119	4341	5723	existing	2093	2869	existing	Endozoicomonas arenosclerae ab112	Bacteria	not sure	not sure	not sure	not sure	not sure	Endozoicomonas arenosclerae ab112-----NNNNN-----BBBBB-----UUUUU-----UUUUU	-	-	-	-	-	-	-	-	-	-	Proteobacteria	Gammaproteobacteria	Oceanospirillales	Hahellaceae	Endozoicomonas
NZ_LUKQ02000077.1	25028	9020	10486	existing	11611	12534	existing	Endozoicomonas atrinae WP70	Bacteria	existing	existing	existing	not sure	not sure	Endozoicomonas atrinae WP70-----NNNNN-----BBBBB-----EEEEE-----UUUUU	21896	23440	20502	21851	15416	20518	-	-	-	-	Proteobacteria	Gammaproteobacteria	Oceanospirillales	Hahellaceae	Endozoicomonas
NZ_JOKH01000002.1	1279779	277720	279102	existing	275472	276197	existing	Endozoicomonas numazuensis DSM 25634	Bacteria	existing	existing	existing	existing	existing	Endozoicomonas numazuensis DSM 25634-----NNNNN-----BBBBB-----EEEEE-----EEEEE	259319	260872	260911	262269	262253	267370	267484	269517	269773-275481	271710-276080	Proteobacteria	Gammaproteobacteria	Oceanospirillales	Hahellaceae	Endozoicomonas
NZ_JACW01000028.1	33288	22756	24177	existing	20649	22619	existing	Enterobacter asburiae C1	Bacteria	existing	existing	existing	not sure	non-existing	Enterobacter asburiae C1-----NNNNN-----BBBBB-----EEEEE-----UUUUU	10397	12043	12051	13367	13351	18426	-	-	-	-	Proteobacteria	Gammaproteobacteria	Enterobacterales	Enterobacteriaceae	Enterobacter
NC_015968.1	4812833	524448	525866	existing	522308	523126	existing	Enterobacter asburiae LF7a	Bacteria	non-existing	non-existing	non-existing	non-existing	non-existing	Enterobacter asburiae LF7a-----YYYYY-----BBBBB-----NNNNN-----NNNNN	-	-	-	-	-	-	-	-	-	-	Proteobacteria	Gammaproteobacteria	Enterobacterales	Enterobacteriaceae	Enterobacter
NZ_FYBA01000004.1	504336	194341	195762	existing	192234	194210	existing	Enterobacter cancerogenus ATCC33241	Bacteria	existing	existing	existing	non-existing	non-existing	Enterobacter cancerogenus ATCC33241-----YYYYY-----BBBBB-----EEEEE-----NNNNN	181497	183098	183188	184453	184437	188186	-	-	-	-	Proteobacteria	Gammaproteobacteria	Enterobacterales	Enterobacteriaceae	Enterobacter
NZ_LFJA01000008.1	496166	164830	166248	existing	162690	163508	existing	Enterobacter cloacae B2-DHA	Bacteria	non-existing	non-existing	non-existing	non-existing	non-existing	Enterobacter cloacae B2-DHA-----YYYYY-----BBBBB-----NNNNN-----NNNNN	-	-	-	-	-	-	-	-	-	-	Proteobacteria	Gammaproteobacteria	Enterobacterales	Enterobacteriaceae	Enterobacter
NZ_LEEJ01000034.1	208479	43757	45178	existing	45315	47285	existing	Enterobacter cloacae complex sp. GN02283	Bacteria	not sure	not sure	not sure	not sure	non-existing	Enterobacter cloacae complex sp. GN02283-----NNNNN-----BBBBB-----UUUUU-----UUUUU	-	-	-	-	-	-	-	-	-	-	Proteobacteria	Gammaproteobacteria	Enterobacterales	Enterobacteriaceae	Enterobacter
NZ_NPNO01000011.1	150047	113652	115073	existing	115210	117180	existing	Enterobacter cloacae DS15987	Bacteria	existing	existing	existing	not sure	non-existing	Enterobacter cloacae DS15987-----NNNNN-----BBBBB-----EEEEE-----UUUUU	126745	128391	125421	126737	120356	125437	-	-	-	-	Proteobacteria	Gammaproteobacteria	Enterobacterales	Enterobacteriaceae	Enterobacter
NZ_FJYL01000008.1	196628	159992	161413	existing	157882	159855	existing	Enterobacter cloacae e1347	Bacteria	not sure	not sure	not sure	existing	existing	Enterobacter cloacae e1347-----NNNNN-----BBBBB-----UUUUU-----EEEEE	-	-	-	-	-	-	150787	152781	159271-153030	159855-154949	Proteobacteria	Gammaproteobacteria	Enterobacterales	Enterobacteriaceae	Enterobacter
NZ_JTBO02000001.1	4642123	3811568	3812986	existing	3814308	3815126	existing	Enterobacter cloacae FDAARGOS_68	Bacteria	non-existing	non-existing	non-existing	non-existing	non-existing	Enterobacter cloacae FDAARGOS_68-----YYYYY-----BBBBB-----NNNNN-----NNNNN	-	-	-	-	-	-	-	-	-	-	Proteobacteria	Gammaproteobacteria	Enterobacterales	Enterobacteriaceae	Enterobacter
FP929040.1	4908759	4495757	4496803	existing	4493623	4495602	existing	Enterobacter cloacae subsp. cloacae NCTC 9394	Bacteria	existing	existing	existing	non-existing	non-existing	Enterobacter cloacae subsp. cloacae NCTC 9394-----YYYYY-----BBBBB-----EEEEE-----NNNNN	4484974	4486566	4486647-4487414-4486593-4487420	4487396-4487923-4487402-4487923	4487907	4492706	-	-	-	-	Proteobacteria	Gammaproteobacteria	Enterobacterales	Enterobacteriaceae	Enterobacter
NZ_LFDQ01000003.1	510070	163833	165236	existing	161699	163678	existing	Enterobacter cloacae subsp. cloacae WCHECl-1060	Bacteria	existing	existing	existing	non-existing	non-existing	Enterobacter cloacae subsp. cloacae WCHECl-1060-----YYYYY-----BBBBB-----EEEEE-----NNNNN	151131	152777	152785	154107	154091	159172	-	-	-	-	Proteobacteria	Gammaproteobacteria	Enterobacterales	Enterobacteriaceae	Enterobacter
NZ_LEDK01000031.1	341689	204296	205699	existing	205854	207824	existing	Enterobacter hormaechei subsp. oharae GN02645	Bacteria	existing	existing	existing	non-existing	non-existing	Enterobacter hormaechei subsp. oharae GN02645-----YYYYY-----BBBBB-----EEEEE-----NNNNN	216099	217745	214769	216112	209725	214785	-	-	-	-	Proteobacteria	Gammaproteobacteria	Enterobacterales	Enterobacteriaceae	Enterobacter
NZ_LEDG01000021.1	284231	118447	119865	existing	121187	122005	existing	Enterobacter hormaechei subsp. steigerwaltii GN02767	Bacteria	non-existing	non-existing	non-existing	non-existing	non-existing	Enterobacter hormaechei subsp. steigerwaltii GN02767-----YYYYY-----BBBBB-----NNNNN-----NNNNN	-	-	-	-	-	-	-	-	-	-	Proteobacteria	Gammaproteobacteria	Enterobacterales	Enterobacteriaceae	Enterobacter
NZ_LVUA01000123.1	88597	68284	69705	existing	69842	71812	existing	Enterobacter hormaechei subsp. steigerwaltii GN05334	Bacteria	not sure	not sure	not sure	not sure	non-existing	Enterobacter hormaechei subsp. steigerwaltii GN05334-----NNNNN-----BBBBB-----UUUUU-----UUUUU	-	-	-	-	-	-	-	-	-	-	Proteobacteria	Gammaproteobacteria	Enterobacterales	Enterobacteriaceae	Enterobacter
NZ_JSVH01000135.1	28795	9173	10594	existing	10731	12701	existing	Enterobacter kobei BH-18	Bacteria	existing	existing	existing	not sure	non-existing	Enterobacter kobei BH-18-----NNNNN-----BBBBB-----EEEEE-----UUUUU	21810	23411	20455	21720	16707	20471	-	-	-	-	Proteobacteria	Gammaproteobacteria	Enterobacterales	Enterobacteriaceae	Enterobacter
NZ_LEDX02000016.1	292801	119801	121204	existing	121359	123338	existing	Enterobacter ludwigii GN02450	Bacteria	existing	existing	existing	non-existing	non-existing	Enterobacter ludwigii GN02450-----YYYYY-----BBBBB-----EEEEE-----NNNNN	130396	131988	129038	130369	124255	129054	-	-	-	-	Proteobacteria	Gammaproteobacteria	Enterobacterales	Enterobacteriaceae	Enterobacter
NZ_LEER01000073.1	374988	43363	44766	existing	44921	46891	existing	Enterobacter ludwigii GN02730	Bacteria	existing	existing	existing	not sure	non-existing	Enterobacter ludwigii GN02730-----NNNNN-----BBBBB-----EEEEE-----UUUUU	56383	58029	55053	56375	50015	55069	-	-	-	-	Proteobacteria	Gammaproteobacteria	Enterobacterales	Enterobacteriaceae	Enterobacter
NZ_GL890774.1	690082	343404	344807	existing	344962	346941	existing	Enterobacter mori LMG 25706	Bacteria	existing	existing	existing	not sure	non-existing	Enterobacter mori LMG 25706-----NNNNN-----BBBBB-----EEEEE-----UUUUU	355569	357215	354239	355561	349180	354255	-	-	-	-	Proteobacteria	Gammaproteobacteria	Enterobacterales	Enterobacteriaceae	Enterobacter
NZ_LXES01000024.1	227290	203585	205003	existing	201445	202263	existing	Enterobacter soli ATCC BAA-2102	Bacteria	not sure	not sure	not sure	not sure	not sure	Enterobacter soli ATCC BAA-2102-----NNNNN-----BBBBB-----UUUUU-----UUUUU	-	-	-	-	-	-	-	-	-	-	Proteobacteria	Gammaproteobacteria	Enterobacterales	Enterobacteriaceae	Enterobacter
NZ_FYBB01000011.1	440719	262361	263779	existing	260221	261039	existing	Enterobacter soli LMG 25861T	Bacteria	non-existing	non-existing	non-existing	non-existing	non-existing	Enterobacter soli LMG 25861T-----YYYYY-----BBBBB-----NNNNN-----NNNNN	-	-	-	-	-	-	-	-	-	-	Proteobacteria	Gammaproteobacteria	Enterobacterales	Enterobacteriaceae	Enterobacter
NC_009436.1	4518712	537890	539311	existing	535783	537753	existing	Enterobacter sp. 638	Bacteria	existing	existing	existing	non-existing	non-existing	Enterobacter sp. 638-----YYYYY-----BBBBB-----EEEEE-----NNNNN	525229	526875	526883	528202	528186	533261	-	-	-	-	Proteobacteria	Gammaproteobacteria	Enterobacterales	Enterobacteriaceae	Enterobacter
NZ_JXAG01000029.1	140604	129577	130980	existing	127443	129422	existing	Enterobacter sp. Bisph1	Bacteria	existing	existing	existing	not sure	non-existing	Enterobacter sp. Bisph1-----NNNNN-----BBBBB-----EEEEE-----UUUUU	116938	118584	118592	119929	119913	124988	-	-	-	-	Proteobacteria	Gammaproteobacteria	Enterobacterales	Enterobacteriaceae	Enterobacter
NZ_FMVY01000003.1	469591	313052	314473	existing	314604	316580	existing	Enterobacter sp. NFIX45	Bacteria	not sure	not sure	not sure	not sure	non-existing	Enterobacter sp. NFIX45-----NNNNN-----BBBBB-----UUUUU-----UUUUU	-	-	-	-	-	-	-	-	-	-	Proteobacteria	Gammaproteobacteria	Enterobacterales	Enterobacteriaceae	Enterobacter
NZ_FRCI01000005.1	490427	164354	165775	existing	162247	164217	existing	Enterobacter sp. PDC34	Bacteria	non-existing	non-existing	non-existing	existing	existing	Enterobacter sp. PDC34-----YYYYY-----BBBBB-----NNNNN-----EEEEE	-	-	-	-	-	-	157382	159418	155238-163633	157127-164217	Proteobacteria	Gammaproteobacteria	Enterobacterales	Enterobacteriaceae	Enterobacter
NZ_CP019113.1	4429597	1743052	1744455	existing	1740927	1742897	existing	Enterobacter sp. SA187	Bacteria	existing	existing	existing	non-existing	non-existing	Enterobacter sp. SA187-----YYYYY-----BBBBB-----EEEEE-----NNNNN	1730985	1732631	1732639	1733958	1733942	1739026	-	-	-	-	Proteobacteria	Gammaproteobacteria	Enterobacterales	Enterobacteriaceae	Enterobacter
NZ_AMFN01000004.1	610898	319813	321216	existing	317688	319658	existing	Enterobacteriaceae bacterium LSJC7	Bacteria	existing	existing	existing	non-existing	non-existing	Enterobacteriaceae bacterium LSJC7-----YYYYY-----BBBBB-----EEEEE-----NNNNN	307093	308736	308747	310066	310050	315131	-	-	-	-	Proteobacteria	Gammaproteobacteria	Enterobacterales	Enterobacteriaceae	NA
NZ_MCVQ01000063.1	71186	8584	10077	existing	10143	12152	existing	Enterovibrio norvegicus 10N.286.46.C4	Bacteria	existing	existing	existing	not sure	non-existing	Enterovibrio norvegicus 10N.286.46.C4-----NNNNN-----BBBBB-----EEEEE-----UUUUU	21792	23342	20405	21706	16594	20421	-	-	-	-	Proteobacteria	Gammaproteobacteria	Vibrionales	Vibrionaceae	Enterovibrio
NZ_FOWR01000025.1	83667	71610	72785	existing	69220	69837	existing	Enterovibrio norvegicus DSM 15893	Bacteria	existing	existing	existing	not sure	existing	Enterovibrio norvegicus DSM 15893-----NNNNN-----BBBBB-----EEEEE-----UUUUU	58089	59681	59713	60996	60980	64795	-	-	69256	71181	Proteobacteria	Gammaproteobacteria	Vibrionales	Vibrionaceae	Enterovibrio
NZ_CAPA01000005.1	602674	142983	144386	existing	140858	142834	existing	Erwinia amylovora 01SFR-BO	Bacteria	existing	existing	existing	non-existing	non-existing	Erwinia amylovora 01SFR-BO-----YYYYY-----BBBBB-----EEEEE-----NNNNN	130055	131695	131706	133025	133009-136089-136089	136095-138086-138080	-	-	-	-	Proteobacteria	Gammaproteobacteria	Enterobacterales	Erwiniaceae	Erwinia
NZ_AFHN01000005.1	450233	142959	144362	existing	140834	142810	existing	Erwinia amylovora ACW56400	Bacteria	existing	existing	existing	non-existing	non-existing	Erwinia amylovora ACW56400-----YYYYY-----BBBBB-----EEEEE-----NNNNN	130055	131695	131706	133025	133009-136089-136089	136095-138086-138080	-	-	-	-	Proteobacteria	Gammaproteobacteria	Enterobacterales	Erwiniaceae	Erwinia
NC_013971.1	3805874	3309658	3311061	existing	3311210	3313186	existing	Erwinia amylovora ATCC 49946	Bacteria	existing	existing	existing	non-existing	non-existing	Erwinia amylovora ATCC 49946-----YYYYY-----BBBBB-----EEEEE-----NNNNN	3322338	3323978	3321008	3322327	3315946	3321024	-	-	-	-	Proteobacteria	Gammaproteobacteria	Enterobacterales	Erwiniaceae	Erwinia
FR719186.1	415041	99172	100575	existing	97047	99023	existing	Erwinia amylovora ATCC BAA-2158	Bacteria	existing	existing	existing	non-existing	non-existing	Erwinia amylovora ATCC BAA-2158-----YYYYY-----BBBBB-----EEEEE-----NNNNN	86275	87915	87926	89245	90229-92726-90334-92708	92730-94309-92730-94303	-	-	-	-	Proteobacteria	Gammaproteobacteria	Enterobacterales	Erwiniaceae	Erwinia
NZ_NQKC01000039.1	339298	143073	144476	existing	140948	142924	existing	Erwinia amylovora CA3R	Bacteria	existing	existing	existing	non-existing	non-existing	Erwinia amylovora CA3R-----YYYYY-----BBBBB-----EEEEE-----NNNNN	130163	131803	131814	133133	133117	138195	-	-	-	-	Proteobacteria	Gammaproteobacteria	Enterobacterales	Erwiniaceae	Erwinia
NZ_CAPB01000005.1	177096	142972	144375	existing	140847	142823	existing	Erwinia amylovora CFBP 1232	Bacteria	existing	existing	existing	not sure	non-existing	Erwinia amylovora CFBP 1232-----NNNNN-----BBBBB-----EEEEE-----UUUUU	130056	131696	131707	133026	133010-136090-136090	136096-138087-138081	-	-	-	-	Proteobacteria	Gammaproteobacteria	Enterobacterales	Erwiniaceae	Erwinia
NZ_CAOZ01000006.1	558407	99212	100615	existing	97087	99063	existing	Erwinia amylovora CFBP 2585	Bacteria	existing	existing	existing	non-existing	non-existing	Erwinia amylovora CFBP 2585-----YYYYY-----BBBBB-----EEEEE-----NNNNN	86286	87926	87937	89256	89240-92320-92320	92326-94317-94311	-	-	-	-	Proteobacteria	Gammaproteobacteria	Enterobacterales	Erwiniaceae	Erwinia
NC_013961.1	3805573	460239	461642	existing	458114	460090	existing	Erwinia amylovora CFBP1430	Bacteria	existing	existing	existing	non-existing	non-existing	Erwinia amylovora CFBP1430-----YYYYY-----BBBBB-----EEEEE-----NNNNN	447311	448951	448962	450281	450265-453345-453345	453351-455342-455336	-	-	-	-	Proteobacteria	Gammaproteobacteria	Enterobacterales	Erwiniaceae	Erwinia
NZ_NQJP01000001.1	3830072	3415286	3416689	existing	3416838	3418814	existing	Erwinia amylovora CTBT1-1	Bacteria	existing	existing	existing	non-existing	non-existing	Erwinia amylovora CTBT1-1-----YYYYY-----BBBBB-----EEEEE-----NNNNN	3427954	3429594	3426624	3427943	3421562	3426640	-	-	-	-	Proteobacteria	Gammaproteobacteria	Enterobacterales	Erwiniaceae	Erwinia
NZ_NQJO01000001.1	3826717	3411926	3413329	existing	3413478	3415454	existing	Erwinia amylovora CTBT3-1	Bacteria	existing	existing	existing	non-existing	non-existing	Erwinia amylovora CTBT3-1-----YYYYY-----BBBBB-----EEEEE-----NNNNN	3424594	3426234	3423264	3424583	3418202	3423280	-	-	-	-	Proteobacteria	Gammaproteobacteria	Enterobacterales	Erwiniaceae	Erwinia
NZ_NQKB01000026.1	429374	143743	145146	existing	141618	143594	existing	Erwinia amylovora CTMF03-1	Bacteria	existing	existing	existing	non-existing	non-existing	Erwinia amylovora CTMF03-1-----YYYYY-----BBBBB-----EEEEE-----NNNNN	130838	132478	132489	133808	133792	138870	-	-	-	-	Proteobacteria	Gammaproteobacteria	Enterobacterales	Erwiniaceae	Erwinia
NZ_NQKA01000035.1	429029	143398	144801	existing	141273	143249	existing	Erwinia amylovora CTST01-1	Bacteria	existing	existing	existing	non-existing	non-existing	Erwinia amylovora CTST01-1-----YYYYY-----BBBBB-----EEEEE-----NNNNN	130493	132133	132144	133463	133447	138525	-	-	-	-	Proteobacteria	Gammaproteobacteria	Enterobacterales	Erwiniaceae	Erwinia
NZ_CP024970.1	3806898	3310450	3311853	existing	3312002	3313978	existing	Erwinia amylovora E-2	Bacteria	existing	existing	existing	non-existing	non-existing	Erwinia amylovora E-2-----YYYYY-----BBBBB-----EEEEE-----NNNNN	3323136	3324776	3321806	3323125	3316744	3321822	-	-	-	-	Proteobacteria	Gammaproteobacteria	Enterobacterales	Erwiniaceae	Erwinia
NZ_NQJZ01000067.1	429369	143387	144790	existing	141262	143238	existing	Erwinia amylovora EA110	Bacteria	existing	existing	existing	non-existing	non-existing	Erwinia amylovora EA110-----YYYYY-----BBBBB-----EEEEE-----NNNNN	130452	132092	132103	133422	133406	138484	-	-	-	-	Proteobacteria	Gammaproteobacteria	Enterobacterales	Erwiniaceae	Erwinia
NZ_CAOY01000005.1	602390	143244	144647	existing	141119	143095	existing	Erwinia amylovora Ea266	Bacteria	existing	existing	existing	non-existing	non-existing	Erwinia amylovora Ea266-----YYYYY-----BBBBB-----EEEEE-----NNNNN	130314-131407-130341-131419	131420-131955-131411-131931	131966	133285	133269	138347	-	-	-	-	Proteobacteria	Gammaproteobacteria	Enterobacterales	Erwiniaceae	Erwinia
NZ_CAOX01000006.1	558529	99206	100609	existing	97081	99057	existing	Erwinia amylovora Ea356	Bacteria	existing	existing	existing	non-existing	non-existing	Erwinia amylovora Ea356-----YYYYY-----BBBBB-----EEEEE-----NNNNN	86277	87917	87928	89247	89231	94309	-	-	-	-	Proteobacteria	Gammaproteobacteria	Enterobacterales	Erwiniaceae	Erwinia
NZ_NQJY01000006.1	428925	143242	144645	existing	141117	143093	existing	Erwinia amylovora LA092	Bacteria	existing	existing	existing	non-existing	non-existing	Erwinia amylovora LA092-----YYYYY-----BBBBB-----EEEEE-----NNNNN	130331	131971	131982	133301	133285	138363	-	-	-	-	Proteobacteria	Gammaproteobacteria	Enterobacterales	Erwiniaceae	Erwinia
NZ_CBVS010000005.1	601898	142784	144187	existing	140659	142635	existing	Erwinia amylovora LA635	Bacteria	existing	existing	existing	non-existing	non-existing	Erwinia amylovora LA635-----YYYYY-----BBBBB-----EEEEE-----NNNNN	129855	131495	131506	132825	132809	137887	-	-	-	-	Proteobacteria	Gammaproteobacteria	Enterobacterales	Erwiniaceae	Erwinia
NZ_CBVT010000005.1	601903	142789	144192	existing	140664	142640	existing	Erwinia amylovora LA636	Bacteria	existing	existing	existing	non-existing	non-existing	Erwinia amylovora LA636-----YYYYY-----BBBBB-----EEEEE-----NNNNN	129855	131495	131506	132825	132809	137887	-	-	-	-	Proteobacteria	Gammaproteobacteria	Enterobacterales	Erwiniaceae	Erwinia
NZ_CBVU010000005.1	601898	142784	144187	existing	140659	142635	existing	Erwinia amylovora LA637	Bacteria	existing	existing	existing	non-existing	non-existing	Erwinia amylovora LA637-----YYYYY-----BBBBB-----EEEEE-----NNNNN	129855	131495	131506	132825	132809	137887	-	-	-	-	Proteobacteria	Gammaproteobacteria	Enterobacterales	Erwiniaceae	Erwinia
NZ_NQJN01000001.1	3830233	3415460	3416863	existing	3417012	3418988	existing	Erwinia amylovora MAGFLF 2	Bacteria	existing	existing	existing	non-existing	non-existing	Erwinia amylovora MAGFLF 2-----YYYYY-----BBBBB-----EEEEE-----NNNNN	3428664-3428128-3428670-3428152	3429764-3428664-3429257-3428664	3426798	3428117	3421736	3426814	-	-	-	-	Proteobacteria	Gammaproteobacteria	Enterobacterales	Erwiniaceae	Erwinia
NZ_NQJX01000025.1	429096	143350	144753	existing	141225	143201	existing	Erwinia amylovora MANB02-1	Bacteria	existing	existing	existing	non-existing	non-existing	Erwinia amylovora MANB02-1-----YYYYY-----BBBBB-----EEEEE-----NNNNN	130445	132085	132096	133415	133399	138477	-	-	-	-	Proteobacteria	Gammaproteobacteria	Enterobacterales	Erwiniaceae	Erwinia
NZ_BAYW01000004.1	250011	179296	180699	existing	180848	182824	existing	Erwinia amylovora NBRC 12687	Bacteria	existing	existing	existing	not sure	non-existing	Erwinia amylovora NBRC 12687-----NNNNN-----BBBBB-----EEEEE-----UUUUU	191987	193627	190657	191976	187587-185596-185602	190673-187593-187593	-	-	-	-	Proteobacteria	Gammaproteobacteria	Enterobacterales	Erwiniaceae	Erwinia
NZ_NQJW01000044.1	429986	143646	145049	existing	141521	143497	existing	Erwinia amylovora NHSB01-1	Bacteria	existing	existing	existing	non-existing	non-existing	Erwinia amylovora NHSB01-1-----YYYYY-----BBBBB-----EEEEE-----NNNNN	130717	132357	132368	133687	133671	138749	-	-	-	-	Proteobacteria	Gammaproteobacteria	Enterobacterales	Erwiniaceae	Erwinia
NZ_NQJV01000034.1	429091	143344	144747	existing	141219	143195	existing	Erwinia amylovora NHWL02-2	Bacteria	existing	existing	existing	non-existing	non-existing	Erwinia amylovora NHWL02-2-----YYYYY-----BBBBB-----EEEEE-----NNNNN	130439	132079	132090	133409	133393	138471	-	-	-	-	Proteobacteria	Gammaproteobacteria	Enterobacterales	Erwiniaceae	Erwinia
NZ_NQJU01000051.1	429362	143680	145083	existing	141555	143531	existing	Erwinia amylovora OR1	Bacteria	existing	existing	existing	non-existing	non-existing	Erwinia amylovora OR1-----YYYYY-----BBBBB-----EEEEE-----NNNNN	130763	132403	132414	133733	133717	138795	-	-	-	-	Proteobacteria	Gammaproteobacteria	Enterobacterales	Erwiniaceae	Erwinia
NZ_NQJT01000012.1	429632	284281	285684	existing	285833	287809	existing	Erwinia amylovora OR6	Bacteria	existing	existing	existing	non-existing	non-existing	Erwinia amylovora OR6-----YYYYY-----BBBBB-----EEEEE-----NNNNN	296955	298595	295625	296944	290563	295641	-	-	-	-	Proteobacteria	Gammaproteobacteria	Enterobacterales	Erwiniaceae	Erwinia
NZ_NQJM01000001.1	3833606	3418812	3420215	existing	3420364	3422340	existing	Erwinia amylovora RISTBO01-2	Bacteria	existing	existing	existing	non-existing	non-existing	Erwinia amylovora RISTBO01-2-----YYYYY-----BBBBB-----EEEEE-----NNNNN	3431479	3433119	3430149	3431468	3425087	3430165	-	-	-	-	Proteobacteria	Gammaproteobacteria	Enterobacterales	Erwiniaceae	Erwinia
NZ_CAPC01000005.1	602674	142983	144386	existing	140858	142834	existing	Erwinia amylovora UPN527	Bacteria	existing	existing	existing	non-existing	non-existing	Erwinia amylovora UPN527-----YYYYY-----BBBBB-----EEEEE-----NNNNN	130055	131695	131706	133025	133009-136089-136089	136095-138086-138080	-	-	-	-	Proteobacteria	Gammaproteobacteria	Enterobacterales	Erwiniaceae	Erwinia
NZ_NQJS01000057.1	429640	143658	145061	existing	141533	143509	existing	Erwinia amylovora UT5P4	Bacteria	existing	existing	existing	non-existing	non-existing	Erwinia amylovora UT5P4-----YYYYY-----BBBBB-----EEEEE-----NNNNN	130717	132357	132368	133687	133671	138749	-	-	-	-	Proteobacteria	Gammaproteobacteria	Enterobacterales	Erwiniaceae	Erwinia
NZ_NQJR01000027.1	425922	143652	145055	existing	141527	143503	existing	Erwinia amylovora VTBL01-1	Bacteria	existing	existing	existing	non-existing	non-existing	Erwinia amylovora VTBL01-1-----YYYYY-----BBBBB-----EEEEE-----NNNNN	130723	132363	132374	133693	133677	138755	-	-	-	-	Proteobacteria	Gammaproteobacteria	Enterobacterales	Erwiniaceae	Erwinia
NZ_NQJL01000001.1	3831709	3417024	3418427	existing	3418576	3420552	existing	Erwinia amylovora VTDMSF02	Bacteria	existing	existing	existing	non-existing	non-existing	Erwinia amylovora VTDMSF02-----YYYYY-----BBBBB-----EEEEE-----NNNNN	3429692	3431332	3428362	3429681	3423300	3428378	-	-	-	-	Proteobacteria	Gammaproteobacteria	Enterobacterales	Erwiniaceae	Erwinia
NZ_NQJQ01000046.1	429889	143646	145049	existing	141521	143497	existing	Erwinia amylovora WSDA87-73	Bacteria	existing	existing	existing	non-existing	non-existing	Erwinia amylovora WSDA87-73-----YYYYY-----BBBBB-----EEEEE-----NNNNN	130717	132357	132368	133687	133671	138749	-	-	-	-	Proteobacteria	Gammaproteobacteria	Enterobacterales	Erwiniaceae	Erwinia
NZ_BCTN01000007.1	234690	83190	84593	existing	84748	86727	existing	Erwinia persicina NBRC 102418	Bacteria	non-existing	non-existing	non-existing	non-existing	non-existing	Erwinia persicina NBRC 102418-----YYYYY-----BBBBB-----NNNNN-----NNNNN	-	-	-	-	-	-	-	-	-	-	Proteobacteria	Gammaproteobacteria	Enterobacterales	Erwiniaceae	Erwinia
NZ_LLXO01000064.1	7998	2845	4248	existing	720	2690	existing	Erwinia teleogrylli SCU-B244	Bacteria	not sure	not sure	not sure	not sure	non-existing	Erwinia teleogrylli SCU-B244-----NNNNN-----BBBBB-----UUUUU-----UUUUU	-	-	-	-	-	-	-	-	-	-	Proteobacteria	Gammaproteobacteria	Enterobacterales	Erwiniaceae	Erwinia
NZ_LWEO01000224.1	58527	16329	17759	existing	18974	19780	existing	Erythrobacter sp. HI0020	Bacteria	not sure	not sure	not sure	existing	not sure	Erythrobacter sp. HI0020-----NNNNN-----BBBBB-----UUUUU-----UUUUU	-	-	-	-	-	-	28549	30387	-	-	Proteobacteria	Alphaproteobacteria	Sphingomonadales	Erythrobacteraceae	Erythrobacter
NZ_LWEW01000014.1	44705	18705	20135	existing	21350	22156	existing	Erythrobacter sp. HI0038	Bacteria	not sure	not sure	not sure	existing	not sure	Erythrobacter sp. HI0038-----NNNNN-----BBBBB-----UUUUU-----UUUUU	-	-	-	-	-	-	30925	32763	-	-	Proteobacteria	Alphaproteobacteria	Sphingomonadales	Erythrobacteraceae	Erythrobacter
NZ_BBVJ01000022.1	82710	50935	52338	existing	48810	50780	existing	Escherichia albertii NIAH_Bird_16	Bacteria	existing	existing	existing	not sure	non-existing	Escherichia albertii NIAH_Bird_16-----NNNNN-----BBBBB-----EEEEE-----UUUUU	38640	40286	40294	41616	41600	46648	-	-	-	-	Proteobacteria	Gammaproteobacteria	Enterobacterales	Enterobacteriaceae	Escherichia
NZ_LXWO01000013.1	150900	142076	143479	existing	139951	141921	existing	Escherichia coli 011PP2015	Bacteria	existing	existing	existing	not sure	non-existing	Escherichia coli 011PP2015-----NNNNN-----BBBBB-----EEEEE-----UUUUU	129781	131427	131435	132757	132741	137789	-	-	-	-	Proteobacteria	Gammaproteobacteria	Enterobacterales	Enterobacteriaceae	Escherichia
NZ_LXWP01000077.1	319141	16357	17760	existing	17915	19885	existing	Escherichia coli 012PP2015	Bacteria	existing	existing	existing	not sure	non-existing	Escherichia coli 012PP2015-----NNNNN-----BBBBB-----EEEEE-----UUUUU	28409	30055	27079	28401	22047	27095	-	-	-	-	Proteobacteria	Gammaproteobacteria	Enterobacterales	Enterobacteriaceae	Escherichia
NZ_LYWL01000005.1	154154	137280	138683	existing	135155	137125	existing	Escherichia coli 019PP2015	Bacteria	existing	existing	existing	not sure	non-existing	Escherichia coli 019PP2015-----NNNNN-----BBBBB-----EEEEE-----UUUUU	124985	126631	126639	127961	127945	132993	-	-	-	-	Proteobacteria	Gammaproteobacteria	Enterobacterales	Enterobacteriaceae	Escherichia
NZ_LECN01000171.1	60898	40838	42241	existing	38713	40683	existing	Escherichia coli 09-0523 161	Bacteria	existing	existing	existing	not sure	non-existing	Escherichia coli 09-0523 161-----NNNNN-----BBBBB-----EEEEE-----UUUUU	27427	29073	29069	30403	30387	35447	-	-	-	-	Proteobacteria	Gammaproteobacteria	Enterobacterales	Enterobacteriaceae	Escherichia
NZ_AEZO02000020.1	867807	850650	852053	existing	848525	850495	existing	Escherichia coli 1.2264	Bacteria	existing	existing	existing	not sure	non-existing	Escherichia coli 1.2264-----NNNNN-----BBBBB-----EEEEE-----UUUUU	837239	838885	838881	840215	840199	845259	-	-	-	-	Proteobacteria	Gammaproteobacteria	Enterobacterales	Enterobacteriaceae	Escherichia
NZ_AMTO01000101.1	100707	82469	83872	existing	80344	82314	existing	Escherichia coli 10.0821	Bacteria	existing	existing	existing	not sure	non-existing	Escherichia coli 10.0821-----NNNNN-----BBBBB-----EEEEE-----UUUUU	70174	71820	71828	73150	73134	78182	-	-	-	-	Proteobacteria	Gammaproteobacteria	Enterobacterales	Enterobacteriaceae	Escherichia
NZ_CYBV01000003.1	319868	302988	304391	existing	300863	302833	existing	Escherichia coli 102014_aEPEC	Bacteria	existing	existing	existing	not sure	non-existing	Escherichia coli 102014_aEPEC-----NNNNN-----BBBBB-----EEEEE-----UUUUU	289577	291223	291219	292553	292537	297597	-	-	-	-	Proteobacteria	Gammaproteobacteria	Enterobacterales	Enterobacteriaceae	Escherichia
NZ_KI521801.1	25955	14630	16033	existing	12505	14475	existing	Escherichia coli 113290	Bacteria	existing	existing	existing	not sure	non-existing	Escherichia coli 113290-----NNNNN-----BBBBB-----EEEEE-----UUUUU	1315	2961	2969	4291	4275	9326	-	-	-	-	Proteobacteria	Gammaproteobacteria	Enterobacterales	Enterobacteriaceae	Escherichia
NZ_LIQA01000005.1	280587	235963	237366	existing	237521	239491	existing	Escherichia coli 12	Bacteria	existing	existing	existing	not sure	non-existing	Escherichia coli 12-----NNNNN-----BBBBB-----EEEEE-----UUUUU	248422	250068	247092	248414	242060	247108	-	-	-	-	Proteobacteria	Gammaproteobacteria	Enterobacterales	Enterobacteriaceae	Escherichia
NZ_JNQB01000041.1	25340	4791	6194	existing	2666	4636	existing	Escherichia coli 1-250-04_S1_C1	Bacteria	not sure	not sure	not sure	not sure	non-existing	Escherichia coli 1-250-04_S1_C1-----NNNNN-----BBBBB-----UUUUU-----UUUUU	-	-	-	-	-	-	-	-	-	-	Proteobacteria	Gammaproteobacteria	Enterobacterales	Enterobacteriaceae	Escherichia
NZ_JNQC01000024.1	75327	4384	5787	existing	2259	4229	existing	Escherichia coli 1-250-04_S1_C2	Bacteria	not sure	not sure	not sure	not sure	non-existing	Escherichia coli 1-250-04_S1_C2-----NNNNN-----BBBBB-----UUUUU-----UUUUU	-	-	-	-	-	-	-	-	-	-	Proteobacteria	Gammaproteobacteria	Enterobacterales	Enterobacteriaceae	Escherichia
NZ_JJLW01000096.1	33012	27346	28749	existing	28904	30874	existing	Escherichia coli 1-250-04_S1_C3	Bacteria	not sure	not sure	not sure	not sure	non-existing	Escherichia coli 1-250-04_S1_C3-----NNNNN-----BBBBB-----UUUUU-----UUUUU	-	-	-	-	-	-	-	-	-	-	Proteobacteria	Gammaproteobacteria	Enterobacterales	Enterobacteriaceae	Escherichia
NZ_PJRM01000003.1	326624	5882	7285	existing	7440	9410	existing	Escherichia coli 12c5	Bacteria	existing	existing	existing	not sure	non-existing	Escherichia coli 12c5-----NNNNN-----BBBBB-----EEEEE-----UUUUU	17934	19580	16604	17926	11572	16620	-	-	-	-	Proteobacteria	Gammaproteobacteria	Enterobacterales	Enterobacteriaceae	Escherichia
NZ_PGJI01000003.1	340600	19982	21385	existing	21540	23510	existing	Escherichia coli 12c7	Bacteria	existing	existing	existing	not sure	non-existing	Escherichia coli 12c7-----NNNNN-----BBBBB-----EEEEE-----UUUUU	32034	33680	30704	32026	25672	30720	-	-	-	-	Proteobacteria	Gammaproteobacteria	Enterobacterales	Enterobacteriaceae	Escherichia
NZ_PGIV01000003.1	340724	19982	21385	existing	21540	23510	existing	Escherichia coli 12c8	Bacteria	existing	existing	existing	not sure	non-existing	Escherichia coli 12c8-----NNNNN-----BBBBB-----EEEEE-----UUUUU	32034	33680	30704	32026	25672	30720	-	-	-	-	Proteobacteria	Gammaproteobacteria	Enterobacterales	Enterobacteriaceae	Escherichia
NZ_AYQK01000042.1	40301	10354	11757	existing	11912	13882	existing	Escherichia coli 1365	Bacteria	existing	existing	existing	not sure	non-existing	Escherichia coli 1365-----NNNNN-----BBBBB-----EEEEE-----UUUUU	23426	25072	22096	23418	17061	22112	-	-	-	-	Proteobacteria	Gammaproteobacteria	Enterobacterales	Enterobacteriaceae	Escherichia
NZ_PYQU01000029.1	42969	15928	17331	existing	13803	15773	existing	Escherichia coli 14017-2	Bacteria	existing	existing	existing	not sure	non-existing	Escherichia coli 14017-2-----NNNNN-----BBBBB-----EEEEE-----UUUUU	3633	5279	5287	6609	6593	11641	-	-	-	-	Proteobacteria	Gammaproteobacteria	Enterobacterales	Enterobacteriaceae	Escherichia
NZ_CP023364.1	5134443	4598902	4600305	existing	4600460	4602430	existing	Escherichia coli 144	Bacteria	existing	existing	existing	non-existing	non-existing	Escherichia coli 144-----YYYYY-----BBBBB-----EEEEE-----NNNNN	4611974	4613620	4610644	4611966	4605609	4610660	-	-	-	-	Proteobacteria	Gammaproteobacteria	Enterobacterales	Enterobacteriaceae	Escherichia
NZ_NACT01000294.1	21496	17365	18768	existing	18923	20893	existing	Escherichia coli 15	Bacteria	not sure	not sure	not sure	not sure	non-existing	Escherichia coli 15-----NNNNN-----BBBBB-----UUUUU-----UUUUU	-	-	-	-	-	-	-	-	-	-	Proteobacteria	Gammaproteobacteria	Enterobacterales	Enterobacteriaceae	Escherichia
NZ_LGLZ01000131.1	21549	4669	6072	existing	2544	4514	existing	Escherichia coli 15617a	Bacteria	not sure	not sure	not sure	not sure	non-existing	Escherichia coli 15617a-----NNNNN-----BBBBB-----UUUUU-----UUUUU	-	-	-	-	-	-	-	-	-	-	Proteobacteria	Gammaproteobacteria	Enterobacterales	Enterobacteriaceae	Escherichia
NZ_KZ269668.1	691707	586618	588021	existing	584484	586463	existing	Escherichia coli 157-1949	Bacteria	existing	existing	existing	non-existing	non-existing	Escherichia coli 157-1949-----YYYYY-----BBBBB-----EEEEE-----NNNNN	574546	576192	576200	577519	577503	582581	-	-	-	-	Proteobacteria	Gammaproteobacteria	Enterobacterales	Enterobacteriaceae	Escherichia
NZ_CP023359.1	4780635	4182715	4184118	existing	4184273	4186252	existing	Escherichia coli 1943	Bacteria	existing	existing	existing	non-existing	non-existing	Escherichia coli 1943-----YYYYY-----BBBBB-----EEEEE-----NNNNN	4194544	4196190	4193217	4194536	4188155	4193233	-	-	-	-	Proteobacteria	Gammaproteobacteria	Enterobacterales	Enterobacteriaceae	Escherichia
NZ_MOXU01000051.1	40806	10605	12008	existing	12163	14133	existing	Escherichia coli 2_Esco_CA-NL	Bacteria	existing	existing	existing	not sure	non-existing	Escherichia coli 2_Esco_CA-NL-----NNNNN-----BBBBB-----EEEEE-----UUUUU	23677	25323	22347	23669	17312	22363	-	-	-	-	Proteobacteria	Gammaproteobacteria	Enterobacterales	Enterobacteriaceae	Escherichia
CP027484.1	5353719	4210804	4212066	existing	4208679	4210649	existing	Escherichia coli 2013C-4390	Bacteria	existing	existing	existing	non-existing	non-existing	Escherichia coli 2013C-4390-----YYYYY-----BBBBB-----EEEEE-----NNNNN	4197810	4199039	4199035	4200369	4202810	4205413	-	-	-	-	Proteobacteria	Gammaproteobacteria	Enterobacterales	Enterobacteriaceae	Escherichia
CP027672.1	5234640	2018954	2020357	existing	2021632	2022483	existing	Escherichia coli 2014C-3003	Bacteria	existing	existing	existing	non-existing	non-existing	Escherichia coli 2014C-3003-----YYYYY-----BBBBB-----EEEEE-----NNNNN	2032124	2033353	2030794	2032128	2025750	2030810	-	-	-	-	Proteobacteria	Gammaproteobacteria	Enterobacterales	Enterobacteriaceae	Escherichia
NZ_JNNF01000095.1	50180	40677	42080	existing	38552	40522	existing	Escherichia coli 2-052-05_S3_C1	Bacteria	existing	existing	existing	not sure	non-existing	Escherichia coli 2-052-05_S3_C1-----NNNNN-----BBBBB-----EEEEE-----UUUUU	27362	29008	29016	30338	30322	35373	-	-	-	-	Proteobacteria	Gammaproteobacteria	Enterobacterales	Enterobacteriaceae	Escherichia
NZ_JOSJ01000008.1	53144	43569	44972	existing	41444	43414	existing	Escherichia coli 2-052-05_S3_C2	Bacteria	existing	existing	existing	not sure	non-existing	Escherichia coli 2-052-05_S3_C2-----NNNNN-----BBBBB-----EEEEE-----UUUUU	30254	31900	31908	33230	33214	38265	-	-	-	-	Proteobacteria	Gammaproteobacteria	Enterobacterales	Enterobacteriaceae	Escherichia
NZ_JNOZ01000092.1	50348	40612	42015	existing	38487	40457	existing	Escherichia coli 2-052-05_S3_C3	Bacteria	existing	existing	existing	not sure	non-existing	Escherichia coli 2-052-05_S3_C3-----NNNNN-----BBBBB-----EEEEE-----UUUUU	27297	28943	28951	30273	30257	35308	-	-	-	-	Proteobacteria	Gammaproteobacteria	Enterobacterales	Enterobacteriaceae	Escherichia
NZ_JNPK01000005.1	102556	27142	28545	existing	28700	30670	existing	Escherichia coli 2-156-04_S3_C2	Bacteria	existing	existing	existing	not sure	non-existing	Escherichia coli 2-156-04_S3_C2-----NNNNN-----BBBBB-----EEEEE-----UUUUU	39600	41246	38270	39592	33238	38286	-	-	-	-	Proteobacteria	Gammaproteobacteria	Enterobacterales	Enterobacteriaceae	Escherichia
NZ_JNQO01000027.1	64912	51046	52449	existing	48921	50891	existing	Escherichia coli 2-222-05_S4_C2	Bacteria	existing	existing	existing	not sure	non-existing	Escherichia coli 2-222-05_S4_C2-----NNNNN-----BBBBB-----EEEEE-----UUUUU	37635	39281	39277	40611	40595	45655	-	-	-	-	Proteobacteria	Gammaproteobacteria	Enterobacterales	Enterobacteriaceae	Escherichia
NZ_JOSP01000101.1	49480	35633	37036	existing	33508	35478	existing	Escherichia coli 2-222-05_S4_C3	Bacteria	existing	existing	existing	not sure	non-existing	Escherichia coli 2-222-05_S4_C3-----NNNNN-----BBBBB-----EEEEE-----UUUUU	22222	23868	23864	25198	25182	30242	-	-	-	-	Proteobacteria	Gammaproteobacteria	Enterobacterales	Enterobacteriaceae	Escherichia
NZ_JNRK01000007.1	207210	14479	15882	existing	16037	18007	existing	Escherichia coli 2-474-04_S1_C2	Bacteria	existing	existing	existing	not sure	non-existing	Escherichia coli 2-474-04_S1_C2-----NNNNN-----BBBBB-----EEEEE-----UUUUU	27647	29293	26317	27651	21273	26333	-	-	-	-	Proteobacteria	Gammaproteobacteria	Enterobacterales	Enterobacteriaceae	Escherichia
NZ_JOSL01000061.1	99071	84042	85445	existing	81917	83887	existing	Escherichia coli 2-474-04_S4_C1	Bacteria	existing	existing	existing	not sure	non-existing	Escherichia coli 2-474-04_S4_C1-----NNNNN-----BBBBB-----EEEEE-----UUUUU	70631	72277	72273	73607	73591	78651	-	-	-	-	Proteobacteria	Gammaproteobacteria	Enterobacterales	Enterobacteriaceae	Escherichia
NZ_JNRM01000020.1	101156	14453	15856	existing	16011	17981	existing	Escherichia coli 2-474-04_S4_C2	Bacteria	existing	existing	existing	not sure	non-existing	Escherichia coli 2-474-04_S4_C2-----NNNNN-----BBBBB-----EEEEE-----UUUUU	27621	29267	26291	27625	21247	26307	-	-	-	-	Proteobacteria	Gammaproteobacteria	Enterobacterales	Enterobacteriaceae	Escherichia
NZ_JNRN01000019.1	101157	85352	86755	existing	83227	85197	existing	Escherichia coli 2-474-04_S4_C3	Bacteria	existing	existing	existing	not sure	non-existing	Escherichia coli 2-474-04_S4_C3-----NNNNN-----BBBBB-----EEEEE-----UUUUU	71941	73587	73583	74917	74901	79961	-	-	-	-	Proteobacteria	Gammaproteobacteria	Enterobacterales	Enterobacteriaceae	Escherichia
NZ_MOXV01000034.1	93123	87157	88560	existing	85032	87002	existing	Escherichia coli 3_Esco_CA-NL	Bacteria	existing	existing	existing	not sure	non-existing	Escherichia coli 3_Esco_CA-NL-----NNNNN-----BBBBB-----EEEEE-----UUUUU	74862	76508	76516	77838	77822	82870	-	-	-	-	Proteobacteria	Gammaproteobacteria	Enterobacterales	Enterobacteriaceae	Escherichia
NZ_JNMJ01000021.1	78349	71994	73397	existing	69869	71839	existing	Escherichia coli 3-475-03_S1_C1	Bacteria	existing	existing	existing	not sure	non-existing	Escherichia coli 3-475-03_S1_C1-----NNNNN-----BBBBB-----EEEEE-----UUUUU	59699	61345	61353	62675	62659	67707	-	-	-	-	Proteobacteria	Gammaproteobacteria	Enterobacterales	Enterobacteriaceae	Escherichia
NZ_KZ268972.1	552422	391638	393041	existing	389513	391483	existing	Escherichia coli 35-593	Bacteria	existing	existing	existing	non-existing	non-existing	Escherichia coli 35-593-----YYYYY-----BBBBB-----EEEEE-----NNNNN	379343	380989	380997	382319	382303	387351	-	-	-	-	Proteobacteria	Gammaproteobacteria	Enterobacterales	Enterobacteriaceae	Escherichia
NZ_AYQP01000062.1	25092	19929	21332	existing	17804	19774	existing	Escherichia coli 38.34	Bacteria	existing	existing	existing	not sure	non-existing	Escherichia coli 38.34-----NNNNN-----BBBBB-----EEEEE-----UUUUU	7634	9280	9288	10610	10594	15642	-	-	-	-	Proteobacteria	Gammaproteobacteria	Enterobacterales	Enterobacteriaceae	Escherichia
NZ_NACR01000057.1	40879	21947	23350	existing	19822	21792	existing	Escherichia coli 4	Bacteria	existing	existing	existing	not sure	non-existing	Escherichia coli 4-----NNNNN-----BBBBB-----EEEEE-----UUUUU	9680	11326	11334	12656	12640	17688	-	-	-	-	Proteobacteria	Gammaproteobacteria	Enterobacterales	Enterobacteriaceae	Escherichia
NZ_JHTJ01000005.1	314434	189969	191372	existing	187844	189814	existing	Escherichia coli 403116	Bacteria	existing	existing	existing	non-existing	non-existing	Escherichia coli 403116-----YYYYY-----BBBBB-----EEEEE-----NNNNN	177673	179319	179327	180649	180633	185681	-	-	-	-	Proteobacteria	Gammaproteobacteria	Enterobacterales	Enterobacteriaceae	Escherichia
NZ_MOKJ01000063.1	24930	15777	17180	existing	13652	15622	existing	Escherichia coli 444	Bacteria	existing	existing	existing	not sure	non-existing	Escherichia coli 444-----NNNNN-----BBBBB-----EEEEE-----UUUUU	2462	4108	4116	5438	5422	10473	-	-	-	-	Proteobacteria	Gammaproteobacteria	Enterobacterales	Enterobacteriaceae	Escherichia
NZ_MOFF01000060.1	147703	140657	142060	existing	138532	140502	existing	Escherichia coli 454	Bacteria	existing	existing	existing	not sure	non-existing	Escherichia coli 454-----NNNNN-----BBBBB-----EEEEE-----UUUUU	128362	130008	130016	131338	131322	136370	-	-	-	-	Proteobacteria	Gammaproteobacteria	Enterobacterales	Enterobacteriaceae	Escherichia
NZ_MOFT01000007.1	101660	78949	80352	existing	76824	78794	existing	Escherichia coli 459	Bacteria	existing	existing	existing	not sure	non-existing	Escherichia coli 459-----NNNNN-----BBBBB-----EEEEE-----UUUUU	66654	68300	68308	69630	69614	74662	-	-	-	-	Proteobacteria	Gammaproteobacteria	Enterobacterales	Enterobacteriaceae	Escherichia
NZ_MOFN01000006.1	320421	309299	310702	existing	307174	309144	existing	Escherichia coli 461	Bacteria	existing	existing	existing	not sure	non-existing	Escherichia coli 461-----NNNNN-----BBBBB-----EEEEE-----UUUUU	297004	298650	298658	299980	299964	305012	-	-	-	-	Proteobacteria	Gammaproteobacteria	Enterobacterales	Enterobacteriaceae	Escherichia
NZ_MOJK01000026.1	95792	7542	8945	existing	9100	11070	existing	Escherichia coli 469	Bacteria	existing	existing	existing	not sure	non-existing	Escherichia coli 469-----NNNNN-----BBBBB-----EEEEE-----UUUUU	22134	23780	20804	22126	15772	20820	-	-	-	-	Proteobacteria	Gammaproteobacteria	Enterobacterales	Enterobacteriaceae	Escherichia
NZ_MOGT01000043.1	88575	78913	80316	existing	76788	78758	existing	Escherichia coli 474	Bacteria	existing	existing	existing	not sure	non-existing	Escherichia coli 474-----NNNNN-----BBBBB-----EEEEE-----UUUUU	66618	68264	68272	69594	69578	74626	-	-	-	-	Proteobacteria	Gammaproteobacteria	Enterobacterales	Enterobacteriaceae	Escherichia
NZ_MOGR01000053.1	113294	7542	8945	existing	9100	11070	existing	Escherichia coli 475	Bacteria	existing	existing	existing	not sure	non-existing	Escherichia coli 475-----NNNNN-----BBBBB-----EEEEE-----UUUUU	22134	23780	20804	22126	15772	20820	-	-	-	-	Proteobacteria	Gammaproteobacteria	Enterobacterales	Enterobacteriaceae	Escherichia
NZ_MOGP01000021.1	113326	7542	8945	existing	9100	11070	existing	Escherichia coli 477	Bacteria	existing	existing	existing	not sure	non-existing	Escherichia coli 477-----NNNNN-----BBBBB-----EEEEE-----UUUUU	22134	23780	20804	22126	15772	20820	-	-	-	-	Proteobacteria	Gammaproteobacteria	Enterobacterales	Enterobacteriaceae	Escherichia
NZ_MOGL01000048.1	87748	78085	79488	existing	75960	77930	existing	Escherichia coli 478	Bacteria	existing	existing	existing	not sure	non-existing	Escherichia coli 478-----NNNNN-----BBBBB-----EEEEE-----UUUUU	65790	67436	67444	68766	68750	73798	-	-	-	-	Proteobacteria	Gammaproteobacteria	Enterobacterales	Enterobacteriaceae	Escherichia
NZ_MOGI01000001.1	95794	86849	88252	existing	84724	86694	existing	Escherichia coli 479	Bacteria	existing	existing	existing	not sure	non-existing	Escherichia coli 479-----NNNNN-----BBBBB-----EEEEE-----UUUUU	72014	73660	73668	74990	74974	80022	-	-	-	-	Proteobacteria	Gammaproteobacteria	Enterobacterales	Enterobacteriaceae	Escherichia
NZ_MOIF01000056.1	79934	7339	8742	existing	8897	10867	existing	Escherichia coli 483	Bacteria	existing	existing	existing	not sure	non-existing	Escherichia coli 483-----NNNNN-----BBBBB-----EEEEE-----UUUUU	19391	21037	18061	19383	13029	18077	-	-	-	-	Proteobacteria	Gammaproteobacteria	Enterobacterales	Enterobacteriaceae	Escherichia
NZ_MOIG01000002.1	79726	7339	8742	existing	8897	10867	existing	Escherichia coli 484	Bacteria	existing	existing	existing	not sure	non-existing	Escherichia coli 484-----NNNNN-----BBBBB-----EEEEE-----UUUUU	19391	21037	18061	19383	13029	18077	-	-	-	-	Proteobacteria	Gammaproteobacteria	Enterobacterales	Enterobacteriaceae	Escherichia
NZ_MOIO01000070.1	28370	13079	14482	existing	10954	12924	existing	Escherichia coli 490	Bacteria	existing	existing	existing	not sure	non-existing	Escherichia coli 490-----NNNNN-----BBBBB-----EEEEE-----UUUUU	784	2430	2438	3760	3744	8792	-	-	-	-	Proteobacteria	Gammaproteobacteria	Enterobacterales	Enterobacteriaceae	Escherichia
NZ_MOIZ01000012.1	195504	181024	182427	existing	182582	184552	existing	Escherichia coli 494	Bacteria	existing	existing	existing	not sure	non-existing	Escherichia coli 494-----NNNNN-----BBBBB-----EEEEE-----UUUUU	193076	194722	191746	193068	186714	191762	-	-	-	-	Proteobacteria	Gammaproteobacteria	Enterobacterales	Enterobacteriaceae	Escherichia
NZ_MOJE01000035.1	146706	4644	6047	existing	6202	8172	existing	Escherichia coli 498	Bacteria	existing	existing	existing	not sure	non-existing	Escherichia coli 498-----NNNNN-----BBBBB-----EEEEE-----UUUUU	16696	18342	15366	16688	10334	15382	-	-	-	-	Proteobacteria	Gammaproteobacteria	Enterobacterales	Enterobacteriaceae	Escherichia
NZ_MOJL01000015.1	113294	7542	8945	existing	9100	11070	existing	Escherichia coli 499	Bacteria	existing	existing	existing	not sure	non-existing	Escherichia coli 499-----NNNNN-----BBBBB-----EEEEE-----UUUUU	22134	23780	20804	22126	15772	20820	-	-	-	-	Proteobacteria	Gammaproteobacteria	Enterobacterales	Enterobacteriaceae	Escherichia
NZ_MOXX01000023.1	76293	71222	72625	existing	72780	74750	existing	Escherichia coli 5_Esco_CA-NL	Bacteria	not sure	not sure	not sure	not sure	non-existing	Escherichia coli 5_Esco_CA-NL-----NNNNN-----BBBBB-----UUUUU-----UUUUU	-	-	-	-	-	-	-	-	-	-	Proteobacteria	Gammaproteobacteria	Enterobacterales	Enterobacteriaceae	Escherichia
NZ_MOHQ01000025.1	98069	17699	19102	existing	19257	21227	existing	Escherichia coli 503	Bacteria	existing	existing	existing	not sure	non-existing	Escherichia coli 503-----NNNNN-----BBBBB-----EEEEE-----UUUUU	29751	31397	28421	29743	23389	28437	-	-	-	-	Proteobacteria	Gammaproteobacteria	Enterobacterales	Enterobacteriaceae	Escherichia
NZ_MOHX01000032.1	93741	5777	7180	existing	7335	9305	existing	Escherichia coli 504	Bacteria	existing	existing	existing	not sure	non-existing	Escherichia coli 504-----NNNNN-----BBBBB-----EEEEE-----UUUUU	17829	19475	16499	17821	11467	16515	-	-	-	-	Proteobacteria	Gammaproteobacteria	Enterobacterales	Enterobacteriaceae	Escherichia
NZ_LNIE01000012.1	69937	48002	49405	existing	49560	51530	existing	Escherichia coli 50739822	Bacteria	existing	existing	existing	not sure	non-existing	Escherichia coli 50739822-----NNNNN-----BBBBB-----EEEEE-----UUUUU	60054	61700	58724	60046	53692	58740	-	-	-	-	Proteobacteria	Gammaproteobacteria	Enterobacterales	Enterobacteriaceae	Escherichia
NZ_MOHR01000090.1	27556	10378	11781	existing	11936	13906	existing	Escherichia coli 508	Bacteria	existing	existing	existing	not sure	non-existing	Escherichia coli 508-----NNNNN-----BBBBB-----EEEEE-----UUUUU	23450	25096	22120	23442	17085	22136	-	-	-	-	Proteobacteria	Gammaproteobacteria	Enterobacterales	Enterobacteriaceae	Escherichia
NZ_MOHV01000042.1	105796	86562	87965	existing	84437	86407	existing	Escherichia coli 511	Bacteria	existing	existing	existing	not sure	non-existing	Escherichia coli 511-----NNNNN-----BBBBB-----EEEEE-----UUUUU	74267	75913	75921	77243	77227	82275	-	-	-	-	Proteobacteria	Gammaproteobacteria	Enterobacterales	Enterobacteriaceae	Escherichia
NZ_KZ268936.1	4440952	4335229	4336632	existing	4333095	4335074	existing	Escherichia coli 53-632	Bacteria	existing	existing	existing	non-existing	non-existing	Escherichia coli 53-632-----YYYYY-----BBBBB-----EEEEE-----NNNNN	4323157	4324803	4324811	4326130	4326114	4331192	-	-	-	-	Proteobacteria	Gammaproteobacteria	Enterobacterales	Enterobacteriaceae	Escherichia
NZ_JOQY01000003.1	443517	437748	439151	existing	435623	437593	existing	Escherichia coli 5-366-08_S3_C1	Bacteria	existing	existing	existing	not sure	non-existing	Escherichia coli 5-366-08_S3_C1-----NNNNN-----BBBBB-----EEEEE-----UUUUU	425481	427127	427135	428457	428441	433489	-	-	-	-	Proteobacteria	Gammaproteobacteria	Enterobacterales	Enterobacteriaceae	Escherichia
NZ_JOQV01000003.1	458209	435577	436980	existing	433452	435422	existing	Escherichia coli 5-366-08_S3_C3	Bacteria	existing	existing	existing	not sure	non-existing	Escherichia coli 5-366-08_S3_C3-----NNNNN-----BBBBB-----EEEEE-----UUUUU	423310	424956	424964	426286	426270	431318	-	-	-	-	Proteobacteria	Gammaproteobacteria	Enterobacterales	Enterobacteriaceae	Escherichia
NZ_JXMX01000003.1	880064	543014	544417	existing	544572	546542	existing	Escherichia coli 53C	Bacteria	existing	existing	existing	non-existing	non-existing	Escherichia coli 53C-----YYYYY-----BBBBB-----EEEEE-----NNNNN	556086	557732	554756	556078	549721	554772	-	-	-	-	Proteobacteria	Gammaproteobacteria	Enterobacterales	Enterobacteriaceae	Escherichia
NZ_MOGE01000006.1	143835	134173	135576	existing	132048	134018	existing	Escherichia coli 545	Bacteria	existing	existing	existing	not sure	non-existing	Escherichia coli 545-----NNNNN-----BBBBB-----EEEEE-----UUUUU	121878	123524	123532	124854	124838	129886	-	-	-	-	Proteobacteria	Gammaproteobacteria	Enterobacterales	Enterobacteriaceae	Escherichia
NC_011748.1	5154862	4961364	4962767	existing	4959239	4961209	existing	Escherichia coli 55989	Bacteria	existing	existing	existing	non-existing	non-existing	Escherichia coli 55989-----YYYYY-----BBBBB-----EEEEE-----NNNNN	4949069	4950715	4950723	4952045	4952029	4957077	-	-	-	-	Proteobacteria	Gammaproteobacteria	Enterobacterales	Enterobacteriaceae	Escherichia
NZ_MOJU01000072.1	45252	5812	7215	existing	7370	9340	existing	Escherichia coli 571	Bacteria	existing	existing	existing	not sure	non-existing	Escherichia coli 571-----NNNNN-----BBBBB-----EEEEE-----UUUUU	17864	19510	16534	17856	11502	16550	-	-	-	-	Proteobacteria	Gammaproteobacteria	Enterobacterales	Enterobacteriaceae	Escherichia
NZ_MOHC01000021.1	146662	140658	142061	existing	138533	140503	existing	Escherichia coli 574	Bacteria	existing	existing	existing	not sure	non-existing	Escherichia coli 574-----NNNNN-----BBBBB-----EEEEE-----UUUUU	128363	130009	130017	131339	131323	136371	-	-	-	-	Proteobacteria	Gammaproteobacteria	Enterobacterales	Enterobacteriaceae	Escherichia
NZ_MOHU01000024.1	95765	78949	80352	existing	76824	78794	existing	Escherichia coli 582	Bacteria	existing	existing	existing	not sure	non-existing	Escherichia coli 582-----NNNNN-----BBBBB-----EEEEE-----UUUUU	66654	68300	68308	69630	69614	74662	-	-	-	-	Proteobacteria	Gammaproteobacteria	Enterobacterales	Enterobacteriaceae	Escherichia
NZ_MOHA01000052.1	124354	36389	37792	existing	37947	39917	existing	Escherichia coli 583	Bacteria	existing	existing	existing	not sure	non-existing	Escherichia coli 583-----NNNNN-----BBBBB-----EEEEE-----UUUUU	48441	50087	47111	48433	42079	47127	-	-	-	-	Proteobacteria	Gammaproteobacteria	Enterobacterales	Enterobacteriaceae	Escherichia
NZ_MOGY01000011.1	88119	8261	9664	existing	9819	11789	existing	Escherichia coli 586	Bacteria	existing	existing	existing	not sure	non-existing	Escherichia coli 586-----NNNNN-----BBBBB-----EEEEE-----UUUUU	20313	21959	18983	20305	13951	18999	-	-	-	-	Proteobacteria	Gammaproteobacteria	Enterobacterales	Enterobacteriaceae	Escherichia
NZ_MOID01000010.1	146625	4565	5968	existing	6123	8093	existing	Escherichia coli 590	Bacteria	existing	existing	existing	not sure	non-existing	Escherichia coli 590-----NNNNN-----BBBBB-----EEEEE-----UUUUU	16617	18263	15287	16609	10255	15303	-	-	-	-	Proteobacteria	Gammaproteobacteria	Enterobacterales	Enterobacteriaceae	Escherichia
NZ_MOJF01000037.1	195470	180989	182392	existing	182547	184517	existing	Escherichia coli 598	Bacteria	existing	existing	existing	not sure	non-existing	Escherichia coli 598-----NNNNN-----BBBBB-----EEEEE-----UUUUU	193041	194687	191711	193033	186679	191727	-	-	-	-	Proteobacteria	Gammaproteobacteria	Enterobacterales	Enterobacteriaceae	Escherichia
NZ_MOZX01000023.1	62631	57650	59053	existing	55525	57495	existing	Escherichia coli 6.2-R1	Bacteria	existing	existing	existing	not sure	non-existing	Escherichia coli 6.2-R1-----NNNNN-----BBBBB-----EEEEE-----UUUUU	45355	47001	47009	48331	48315	53363	-	-	-	-	Proteobacteria	Gammaproteobacteria	Enterobacterales	Enterobacteriaceae	Escherichia
NZ_MOXY01000013.1	144973	13078	14481	existing	10953	12923	existing	Escherichia coli 6_Esco_CA-NL	Bacteria	existing	existing	existing	not sure	non-existing	Escherichia coli 6_Esco_CA-NL-----NNNNN-----BBBBB-----EEEEE-----UUUUU	783	2429	2437	3759	3743	8791	-	-	-	-	Proteobacteria	Gammaproteobacteria	Enterobacterales	Enterobacteriaceae	Escherichia
NZ_MOGB01000013.1	320661	9887	11290	existing	11445	13415	existing	Escherichia coli 600	Bacteria	existing	existing	existing	not sure	non-existing	Escherichia coli 600-----NNNNN-----BBBBB-----EEEEE-----UUUUU	21939	23585	20609	21931	15577	20625	-	-	-	-	Proteobacteria	Gammaproteobacteria	Enterobacterales	Enterobacteriaceae	Escherichia
NZ_LRKI01000154.1	334656	33891	35294	existing	35449	37419	existing	Escherichia coli 600555	Bacteria	existing	existing	existing	not sure	non-existing	Escherichia coli 600555-----NNNNN-----BBBBB-----EEEEE-----UUUUU	47059	48705	45729	47063	40685	45745	-	-	-	-	Proteobacteria	Gammaproteobacteria	Enterobacterales	Enterobacteriaceae	Escherichia
NZ_MOJP01000012.1	30625	13079	14482	existing	10954	12924	existing	Escherichia coli 601	Bacteria	existing	existing	existing	not sure	non-existing	Escherichia coli 601-----NNNNN-----BBBBB-----EEEEE-----UUUUU	784	2430	2438	3760	3744	8792	-	-	-	-	Proteobacteria	Gammaproteobacteria	Enterobacterales	Enterobacteriaceae	Escherichia
NZ_LRMD01000085.1	175409	95914	97317	existing	97472	99442	existing	Escherichia coli 601028	Bacteria	existing	existing	existing	not sure	non-existing	Escherichia coli 601028-----NNNNN-----BBBBB-----EEEEE-----UUUUU	109082	110728	107752	109086	102708	107768	-	-	-	-	Proteobacteria	Gammaproteobacteria	Enterobacterales	Enterobacteriaceae	Escherichia
NZ_LRKY01000104.1	246358	203232	204635	existing	201107	203077	existing	Escherichia coli 602720	Bacteria	existing	existing	existing	not sure	non-existing	Escherichia coli 602720-----NNNNN-----BBBBB-----EEEEE-----UUUUU	189821	191467	191463	192797	192781	197841	-	-	-	-	Proteobacteria	Gammaproteobacteria	Enterobacterales	Enterobacteriaceae	Escherichia
NZ_MOHD01000029.1	87748	8260	9663	existing	9818	11788	existing	Escherichia coli 607	Bacteria	existing	existing	existing	not sure	non-existing	Escherichia coli 607-----NNNNN-----BBBBB-----EEEEE-----UUUUU	20312	21958	18982	20304	13950	18998	-	-	-	-	Proteobacteria	Gammaproteobacteria	Enterobacterales	Enterobacteriaceae	Escherichia
NZ_MOFG01000004.1	85636	5778	7181	existing	7336	9306	existing	Escherichia coli 619	Bacteria	existing	existing	existing	not sure	non-existing	Escherichia coli 619-----NNNNN-----BBBBB-----EEEEE-----UUUUU	17830	19476	16500	17822	11468	16516	-	-	-	-	Proteobacteria	Gammaproteobacteria	Enterobacterales	Enterobacteriaceae	Escherichia
NZ_MOFI01000087.1	147615	5778	7181	existing	7336	9306	existing	Escherichia coli 620	Bacteria	existing	existing	existing	not sure	non-existing	Escherichia coli 620-----NNNNN-----BBBBB-----EEEEE-----UUUUU	17830	19476	16500	17822	11468	16516	-	-	-	-	Proteobacteria	Gammaproteobacteria	Enterobacterales	Enterobacteriaceae	Escherichia
NZ_MOFQ01000005.1	320489	309299	310702	existing	307174	309144	existing	Escherichia coli 621	Bacteria	existing	existing	existing	not sure	non-existing	Escherichia coli 621-----NNNNN-----BBBBB-----EEEEE-----UUUUU	297004	298650	298658	299980	299964	305012	-	-	-	-	Proteobacteria	Gammaproteobacteria	Enterobacterales	Enterobacteriaceae	Escherichia
NZ_MOFO01000032.1	323378	12678	14081	existing	14236	16206	existing	Escherichia coli 625	Bacteria	existing	existing	existing	not sure	non-existing	Escherichia coli 625-----NNNNN-----BBBBB-----EEEEE-----UUUUU	24730	26376	23400	24722	18368	23416	-	-	-	-	Proteobacteria	Gammaproteobacteria	Enterobacterales	Enterobacteriaceae	Escherichia
NZ_MOHK01000170.1	5256	2851	4254	existing	726	2696	existing	Escherichia coli 627	Bacteria	not sure	not sure	not sure	not sure	non-existing	Escherichia coli 627-----NNNNN-----BBBBB-----UUUUU-----UUUUU	-	-	-	-	-	-	-	-	-	-	Proteobacteria	Gammaproteobacteria	Enterobacterales	Enterobacteriaceae	Escherichia
NZ_MOJI01000053.1	113429	7543	8946	existing	9101	11071	existing	Escherichia coli 632	Bacteria	existing	existing	existing	not sure	non-existing	Escherichia coli 632-----NNNNN-----BBBBB-----EEEEE-----UUUUU	22135	23781	20805	22127	15773	20821	-	-	-	-	Proteobacteria	Gammaproteobacteria	Enterobacterales	Enterobacteriaceae	Escherichia
NZ_MOGU01000020.1	87749	78086	79489	existing	75961	77931	existing	Escherichia coli 634	Bacteria	existing	existing	existing	not sure	non-existing	Escherichia coli 634-----NNNNN-----BBBBB-----EEEEE-----UUUUU	65791	67437	67445	68767	68751	73799	-	-	-	-	Proteobacteria	Gammaproteobacteria	Enterobacterales	Enterobacteriaceae	Escherichia
NZ_MOGF01000013.1	143408	133745	135148	existing	131620	133590	existing	Escherichia coli 636	Bacteria	existing	existing	existing	not sure	non-existing	Escherichia coli 636-----NNNNN-----BBBBB-----EEEEE-----UUUUU	121450	123096	123104	124426	124410	129458	-	-	-	-	Proteobacteria	Gammaproteobacteria	Enterobacterales	Enterobacteriaceae	Escherichia
NZ_MOIB01000034.1	79826	71085	72488	existing	68960	70930	existing	Escherichia coli 637	Bacteria	existing	existing	existing	not sure	non-existing	Escherichia coli 637-----NNNNN-----BBBBB-----EEEEE-----UUUUU	58790	60436	60444	61766	61750	66798	-	-	-	-	Proteobacteria	Gammaproteobacteria	Enterobacterales	Enterobacteriaceae	Escherichia
NZ_MOHO01000027.1	143769	8261	9664	existing	9819	11789	existing	Escherichia coli 650	Bacteria	existing	existing	existing	not sure	non-existing	Escherichia coli 650-----NNNNN-----BBBBB-----EEEEE-----UUUUU	20313	21959	18983	20305	13951	18999	-	-	-	-	Proteobacteria	Gammaproteobacteria	Enterobacterales	Enterobacteriaceae	Escherichia
NZ_MOHY01000065.1	27558	15777	17180	existing	13652	15622	existing	Escherichia coli 652	Bacteria	existing	existing	existing	not sure	non-existing	Escherichia coli 652-----NNNNN-----BBBBB-----EEEEE-----UUUUU	2462	4108	4116	5438	5422	10473	-	-	-	-	Proteobacteria	Gammaproteobacteria	Enterobacterales	Enterobacteriaceae	Escherichia
NZ_MOKU01000018.1	146498	4564	5967	existing	6122	8092	existing	Escherichia coli 656	Bacteria	existing	existing	existing	not sure	non-existing	Escherichia coli 656-----NNNNN-----BBBBB-----EEEEE-----UUUUU	16616	18262	15286	16608	10254	15302	-	-	-	-	Proteobacteria	Gammaproteobacteria	Enterobacterales	Enterobacteriaceae	Escherichia
NZ_KZ269064.1	491371	176948	178351	existing	178506	180476	existing	Escherichia coli 67-1294	Bacteria	existing	existing	existing	non-existing	non-existing	Escherichia coli 67-1294-----YYYYY-----BBBBB-----EEEEE-----NNNNN	189000	190646	187670	188992	182638	187686	-	-	-	-	Proteobacteria	Gammaproteobacteria	Enterobacterales	Enterobacteriaceae	Escherichia
NZ_MOGK01000042.1	95864	7613	9016	existing	9171	11141	existing	Escherichia coli 676	Bacteria	existing	existing	existing	not sure	non-existing	Escherichia coli 676-----NNNNN-----BBBBB-----EEEEE-----UUUUU	22205	23851	20875	22197	15843	20891	-	-	-	-	Proteobacteria	Gammaproteobacteria	Enterobacterales	Enterobacteriaceae	Escherichia
NZ_MOLH01000046.1	27559	10380	11783	existing	11938	13908	existing	Escherichia coli 685	Bacteria	existing	existing	existing	not sure	non-existing	Escherichia coli 685-----NNNNN-----BBBBB-----EEEEE-----UUUUU	23452	25098	22122	23444	17087	22138	-	-	-	-	Proteobacteria	Gammaproteobacteria	Enterobacterales	Enterobacteriaceae	Escherichia
NZ_MOIS01000044.1	65897	11017	12420	existing	12575	14545	existing	Escherichia coli 686	Bacteria	existing	existing	existing	not sure	non-existing	Escherichia coli 686-----NNNNN-----BBBBB-----EEEEE-----UUUUU	23069	24715	21739	23061	16707	21755	-	-	-	-	Proteobacteria	Gammaproteobacteria	Enterobacterales	Enterobacteriaceae	Escherichia
NZ_JUXB01000098.1	19604	13212	14615	existing	11087	13057	existing	Escherichia coli 688_ECOL	Bacteria	existing	existing	existing	not sure	non-existing	Escherichia coli 688_ECOL-----NNNNN-----BBBBB-----EEEEE-----UUUUU	917	2563	2571	3893	3877	8925	-	-	-	-	Proteobacteria	Gammaproteobacteria	Enterobacterales	Enterobacteriaceae	Escherichia
NZ_JUXA01000111.1	19916	5292	6695	existing	6850	8820	existing	Escherichia coli 689_ECOL	Bacteria	existing	existing	existing	not sure	non-existing	Escherichia coli 689_ECOL-----NNNNN-----BBBBB-----EEEEE-----UUUUU	17344	18990	16014	17336	10982	16030	-	-	-	-	Proteobacteria	Gammaproteobacteria	Enterobacterales	Enterobacteriaceae	Escherichia
NZ_MOXZ01000022.1	42313	28086	29489	existing	29644	31614	existing	Escherichia coli 7_Esco_CA-NL	Bacteria	existing	existing	existing	not sure	non-existing	Escherichia coli 7_Esco_CA-NL-----NNNNN-----BBBBB-----EEEEE-----UUUUU	40138	41784	38808	40130	33776	38824	-	-	-	-	Proteobacteria	Gammaproteobacteria	Enterobacterales	Enterobacteriaceae	Escherichia
NZ_MOGA01000019.1	25804	7671	9074	existing	9229	11199	existing	Escherichia coli 704	Bacteria	existing	existing	existing	not sure	non-existing	Escherichia coli 704-----NNNNN-----BBBBB-----EEEEE-----UUUUU	19723	21369	18393	19715	13361	18409	-	-	-	-	Proteobacteria	Gammaproteobacteria	Enterobacterales	Enterobacteriaceae	Escherichia
NZ_MOIA01000001.1	195505	13079	14482	existing	10954	12924	existing	Escherichia coli 707	Bacteria	existing	existing	existing	not sure	non-existing	Escherichia coli 707-----NNNNN-----BBBBB-----EEEEE-----UUUUU	784	2430	2438	3760	3744	8792	-	-	-	-	Proteobacteria	Gammaproteobacteria	Enterobacterales	Enterobacteriaceae	Escherichia
NZ_MOKB01000009.1	11704	6248	7651	existing	7806	9776	existing	Escherichia coli 709	Bacteria	not sure	not sure	not sure	not sure	non-existing	Escherichia coli 709-----NNNNN-----BBBBB-----UUUUU-----UUUUU	-	-	-	-	-	-	-	-	-	-	Proteobacteria	Gammaproteobacteria	Enterobacterales	Enterobacteriaceae	Escherichia
NZ_MOLA01000009.1	253161	14203	15606	existing	15761	17731	existing	Escherichia coli 717	Bacteria	existing	existing	existing	not sure	non-existing	Escherichia coli 717-----NNNNN-----BBBBB-----EEEEE-----UUUUU	26256	27902	24926	26248	19894	24942	-	-	-	-	Proteobacteria	Gammaproteobacteria	Enterobacterales	Enterobacteriaceae	Escherichia
NZ_MOLF01000119.1	11843	4054	5457	existing	1929	3899	existing	Escherichia coli 719	Bacteria	not sure	not sure	not sure	not sure	non-existing	Escherichia coli 719-----NNNNN-----BBBBB-----UUUUU-----UUUUU	-	-	-	-	-	-	-	-	-	-	Proteobacteria	Gammaproteobacteria	Enterobacterales	Enterobacteriaceae	Escherichia
NZ_MOLD01000007.1	11813	6248	7651	existing	7806	9776	existing	Escherichia coli 722	Bacteria	not sure	not sure	not sure	not sure	non-existing	Escherichia coli 722-----NNNNN-----BBBBB-----UUUUU-----UUUUU	-	-	-	-	-	-	-	-	-	-	Proteobacteria	Gammaproteobacteria	Enterobacterales	Enterobacteriaceae	Escherichia
NZ_MOKW01000006.1	308325	301933	303336	existing	299808	301778	existing	Escherichia coli 728	Bacteria	existing	existing	existing	not sure	non-existing	Escherichia coli 728-----NNNNN-----BBBBB-----EEEEE-----UUUUU	289638	291284	291292	292614	292598	297646	-	-	-	-	Proteobacteria	Gammaproteobacteria	Enterobacterales	Enterobacteriaceae	Escherichia
NZ_AYQR01000068.1	24032	2328	3731	existing	3886	5856	existing	Escherichia coli 85B	Bacteria	existing	existing	existing	not sure	non-existing	Escherichia coli 85B-----NNNNN-----BBBBB-----EEEEE-----UUUUU	14380	16026	13050	14372	8018	13066	-	-	-	-	Proteobacteria	Gammaproteobacteria	Enterobacterales	Enterobacteriaceae	Escherichia
NZ_AIAK01000002.1	694366	389208	390611	existing	390766	392736	existing	Escherichia coli 8624	Bacteria	existing	existing	existing	non-existing	non-existing	Escherichia coli 8624-----YYYYY-----BBBBB-----EEEEE-----NNNNN	401260	402906	399930	401252	394898	399946	-	-	-	-	Proteobacteria	Gammaproteobacteria	Enterobacterales	Enterobacteriaceae	Escherichia
NZ_MKGU01000127.1	68588	8534	9937	existing	10092	12062	existing	Escherichia coli 86J1	Bacteria	existing	existing	existing	not sure	non-existing	Escherichia coli 86J1-----NNNNN-----BBBBB-----EEEEE-----UUUUU	23126	24772	21796	23118	16764	21812	-	-	-	-	Proteobacteria	Gammaproteobacteria	Enterobacterales	Enterobacteriaceae	Escherichia
NZ_KB001743.1	9357	5373	6776	existing	6931	8901	existing	Escherichia coli 95.1288	Bacteria	not sure	not sure	not sure	not sure	non-existing	Escherichia coli 95.1288-----NNNNN-----BBBBB-----UUUUU-----UUUUU	-	-	-	-	-	-	-	-	-	-	Proteobacteria	Gammaproteobacteria	Enterobacterales	Enterobacteriaceae	Escherichia
NZ_MIWG01000024.1	126236	41731	43134	existing	43289	45259	existing	Escherichia coli AF7761	Bacteria	existing	existing	existing	not sure	non-existing	Escherichia coli AF7761-----NNNNN-----BBBBB-----EEEEE-----UUUUU	54899	56545	53569	54903	48525	53585	-	-	-	-	Proteobacteria	Gammaproteobacteria	Enterobacterales	Enterobacteriaceae	Escherichia
NZ_MIVY01000024.1	167276	7341	8744	existing	8899	10869	existing	Escherichia coli AF97	Bacteria	existing	existing	existing	not sure	non-existing	Escherichia coli AF97-----NNNNN-----BBBBB-----EEEEE-----UUUUU	19393	21039	18063	19385	13031	18079	-	-	-	-	Proteobacteria	Gammaproteobacteria	Enterobacterales	Enterobacteriaceae	Escherichia
NZ_AJPQ01000001.1	201011	129954	131357	existing	127820	129799	existing	Escherichia coli AI27	Bacteria	existing	existing	existing	not sure	non-existing	Escherichia coli AI27-----NNNNN-----BBBBB-----EEEEE-----UUUUU	117882	119528	119536	120855	120839	125917	-	-	-	-	Proteobacteria	Gammaproteobacteria	Enterobacterales	Enterobacteriaceae	Escherichia
NZ_CP024862.1	5107874	1587118	1588521	existing	1584993	1586963	existing	Escherichia coli AR_0015	Bacteria	existing	existing	existing	non-existing	non-existing	Escherichia coli AR_0015-----YYYYY-----BBBBB-----EEEEE-----NNNNN	1574823	1576469	1576477	1577799	1577783	1582831	-	-	-	-	Proteobacteria	Gammaproteobacteria	Enterobacterales	Enterobacteriaceae	Escherichia
NZ_CP027126.1	4877957	2391180	2392583	existing	2392738	2394708	existing	Escherichia coli AR_0374	Bacteria	existing	existing	existing	non-existing	non-existing	Escherichia coli AR_0374-----YYYYY-----BBBBB-----EEEEE-----NNNNN	2403243	2404889	2401913	2403235	2396881	2401929	-	-	-	-	Proteobacteria	Gammaproteobacteria	Enterobacterales	Enterobacteriaceae	Escherichia
NZ_CP029111.1	4875835	2388278	2389681	existing	2389836	2391806	existing	Escherichia coli AR436	Bacteria	existing	existing	existing	non-existing	non-existing	Escherichia coli AR436-----YYYYY-----BBBBB-----EEEEE-----NNNNN	2400341	2401987	2399011	2400333	2393979	2399027	-	-	-	-	Proteobacteria	Gammaproteobacteria	Enterobacterales	Enterobacteriaceae	Escherichia
NZ_NBVT01000046.1	37370	4636	6039	existing	6194	8164	existing	Escherichia coli ARS-CC9591	Bacteria	existing	existing	existing	not sure	non-existing	Escherichia coli ARS-CC9591-----NNNNN-----BBBBB-----EEEEE-----UUUUU	16688	18334	15358	16680	10326	15374	-	-	-	-	Proteobacteria	Gammaproteobacteria	Enterobacterales	Enterobacteriaceae	Escherichia
NZ_NEFP01000069.1	25712	4497	5900	existing	6055	8025	existing	Escherichia coli AUH_IMP153	Bacteria	existing	existing	existing	not sure	non-existing	Escherichia coli AUH_IMP153-----NNNNN-----BBBBB-----EEEEE-----UUUUU	16549	18195	15219	16541	10187	15235	-	-	-	-	Proteobacteria	Gammaproteobacteria	Enterobacterales	Enterobacteriaceae	Escherichia
NZ_NBKU01000150.1	144461	125329	126732	existing	123204	125174	existing	Escherichia coli Aut2013_WWKa_NEU_53	Bacteria	existing	existing	existing	not sure	non-existing	Escherichia coli Aut2013_WWKa_NEU_53-----NNNNN-----BBBBB-----EEEEE-----UUUUU	113062	114708	114716	116038	116022	121070	-	-	-	-	Proteobacteria	Gammaproteobacteria	Enterobacterales	Enterobacteriaceae	Escherichia
NZ_LRWY01000029.1	147107	7393	8796	existing	8951	10921	existing	Escherichia coli B132	Bacteria	existing	existing	existing	not sure	non-existing	Escherichia coli B132-----NNNNN-----BBBBB-----EEEEE-----UUUUU	19445	21091	18115	19437	13083	18131	-	-	-	-	Proteobacteria	Gammaproteobacteria	Enterobacterales	Enterobacteriaceae	Escherichia
NZ_JYID01000017.1	95593	81754	83157	existing	79629	81599	existing	Escherichia coli B144-c1	Bacteria	existing	existing	existing	not sure	non-existing	Escherichia coli B144-c1-----NNNNN-----BBBBB-----EEEEE-----UUUUU	68343	69989	69985	71319	71303	76363	-	-	-	-	Proteobacteria	Gammaproteobacteria	Enterobacterales	Enterobacteriaceae	Escherichia
NZ_ADIP01000001.1	663147	318395	319798	existing	316261	318240	existing	Escherichia coli B671	Bacteria	existing	existing	existing	non-existing	non-existing	Escherichia coli B671-----YYYYY-----BBBBB-----EEEEE-----NNNNN	306323	307969	307977	309296	309280	314358	-	-	-	-	Proteobacteria	Gammaproteobacteria	Enterobacterales	Enterobacteriaceae	Escherichia
CP005998.1	4944397	2449643	2451046	existing	2451201	2453171	existing	Escherichia coli B7A	Bacteria	existing	existing	existing	non-existing	non-existing	Escherichia coli B7A-----YYYYY-----BBBBB-----EEEEE-----NNNNN	2462811	2464457	2461481	2462815	2456437	2461497	-	-	-	-	Proteobacteria	Gammaproteobacteria	Enterobacterales	Enterobacteriaceae	Escherichia
NZ_PPHQ01000020.1	90888	75856	77259	existing	77414	79384	existing	Escherichia coli B8S18Com 20	Bacteria	existing	existing	existing	not sure	non-existing	Escherichia coli B8S18Com 20-----NNNNN-----BBBBB-----EEEEE-----UUUUU	88928	90574	87598	88920	82563	87614	-	-	-	-	Proteobacteria	Gammaproteobacteria	Enterobacterales	Enterobacteriaceae	Escherichia
NZ_QEMT01000076.1	19217	14199	15602	existing	12074	14044	existing	Escherichia coli B8S56	Bacteria	existing	existing	existing	not sure	non-existing	Escherichia coli B8S56-----NNNNN-----BBBBB-----EEEEE-----UUUUU	1904	3550	3558	4880	4864	9912	-	-	-	-	Proteobacteria	Gammaproteobacteria	Enterobacterales	Enterobacteriaceae	Escherichia
NZ_KK736350.1	165846	13318	14721	existing	14876	16846	existing	Escherichia coli BIDMC 71	Bacteria	existing	existing	existing	not sure	non-existing	Escherichia coli BIDMC 71-----NNNNN-----BBBBB-----EEEEE-----UUUUU	25359	27005	24029	25351	19008-21982-19011-22012	22037-24045-22043-24045	-	-	-	-	Proteobacteria	Gammaproteobacteria	Enterobacterales	Enterobacteriaceae	Escherichia
NZ_KK736421.1	2022231	1010952	1012355	existing	1008827	1010797	existing	Escherichia coli BIDMC 77	Bacteria	existing	existing	existing	non-existing	non-existing	Escherichia coli BIDMC 77-----YYYYY-----BBBBB-----EEEEE-----NNNNN	998657	1000303	1000311	1001633	1001617	1006665	-	-	-	-	Proteobacteria	Gammaproteobacteria	Enterobacterales	Enterobacteriaceae	Escherichia
NZ_JSSH01000077.1	289854	235386	236789	existing	233261	235231	existing	Escherichia coli blood-08-1415	Bacteria	existing	existing	existing	not sure	non-existing	Escherichia coli blood-08-1415-----NNNNN-----BBBBB-----EEEEE-----UUUUU	223119	224765	224773	226095	226079	231127	-	-	-	-	Proteobacteria	Gammaproteobacteria	Enterobacterales	Enterobacteriaceae	Escherichia
NZ_JSSC01000096.1	141932	27260	28663	existing	28818	30788	existing	Escherichia coli blood-08-1487	Bacteria	existing	existing	existing	not sure	non-existing	Escherichia coli blood-08-1487-----NNNNN-----BBBBB-----EEEEE-----UUUUU	39284	40930	37954	39276	32922	37970	-	-	-	-	Proteobacteria	Gammaproteobacteria	Enterobacterales	Enterobacteriaceae	Escherichia
NZ_JSSB01000162.1	109975	81416	82819	existing	79291	81261	existing	Escherichia coli blood-08-1493	Bacteria	existing	existing	existing	not sure	non-existing	Escherichia coli blood-08-1493-----NNNNN-----BBBBB-----EEEEE-----UUUUU	69149	70795	70803	72125	72109	77157	-	-	-	-	Proteobacteria	Gammaproteobacteria	Enterobacterales	Enterobacteriaceae	Escherichia
NZ_JSSA01000142.1	306316	218432	219835	existing	219990	221960	existing	Escherichia coli blood-08-1562	Bacteria	existing	existing	existing	non-existing	non-existing	Escherichia coli blood-08-1562-----YYYYY-----BBBBB-----EEEEE-----NNNNN	230456	232102	229126	230448	224094	229142	-	-	-	-	Proteobacteria	Gammaproteobacteria	Enterobacterales	Enterobacteriaceae	Escherichia
NZ_JSRZ01000122.1	304791	86054	87457	existing	83929	85899	existing	Escherichia coli blood-08-1563rep1	Bacteria	existing	existing	existing	non-existing	non-existing	Escherichia coli blood-08-1563rep1-----YYYYY-----BBBBB-----EEEEE-----NNNNN	73787	75433	75441	76763	76747	81795	-	-	-	-	Proteobacteria	Gammaproteobacteria	Enterobacterales	Enterobacteriaceae	Escherichia
NZ_JSRY01000127.1	264051	27605	29008	existing	29163	31133	existing	Escherichia coli blood-08-1563rep2	Bacteria	existing	existing	existing	not sure	non-existing	Escherichia coli blood-08-1563rep2-----NNNNN-----BBBBB-----EEEEE-----UUUUU	39629	41275	38299	39621	33267	38315	-	-	-	-	Proteobacteria	Gammaproteobacteria	Enterobacterales	Enterobacteriaceae	Escherichia
NZ_JSRX01000090.1	141363	86794	88197	existing	84669	86639	existing	Escherichia coli blood-08-1636	Bacteria	existing	existing	existing	not sure	non-existing	Escherichia coli blood-08-1636-----NNNNN-----BBBBB-----EEEEE-----UUUUU	74527	76173	76181	77503	77487	82535	-	-	-	-	Proteobacteria	Gammaproteobacteria	Enterobacterales	Enterobacteriaceae	Escherichia
NZ_JSRB01000092.1	134997	27260	28663	existing	28818	30788	existing	Escherichia coli blood-09-1229	Bacteria	existing	existing	existing	not sure	non-existing	Escherichia coli blood-09-1229-----NNNNN-----BBBBB-----EEEEE-----UUUUU	39284	40930	37954	39276	32922	37970	-	-	-	-	Proteobacteria	Gammaproteobacteria	Enterobacterales	Enterobacteriaceae	Escherichia
NZ_JSQW01000075.1	114678	85992	87395	existing	83867	85837	existing	Escherichia coli blood-09-1342	Bacteria	existing	existing	existing	not sure	non-existing	Escherichia coli blood-09-1342-----NNNNN-----BBBBB-----EEEEE-----UUUUU	73725	75371	75379	76701	76685	81733	-	-	-	-	Proteobacteria	Gammaproteobacteria	Enterobacterales	Enterobacteriaceae	Escherichia
NZ_JSPM01000044.1	115322	27306	28709	existing	28864	30834	existing	Escherichia coli blood-2011-0141	Bacteria	existing	existing	existing	not sure	non-existing	Escherichia coli blood-2011-0141-----NNNNN-----BBBBB-----EEEEE-----UUUUU	39330	40976	38000	39322	32968	38016	-	-	-	-	Proteobacteria	Gammaproteobacteria	Enterobacterales	Enterobacteriaceae	Escherichia
NZ_NWBC01000031.1	60250	7450	8853	existing	9008	10978	existing	Escherichia coli C040	Bacteria	existing	existing	existing	not sure	non-existing	Escherichia coli C040-----NNNNN-----BBBBB-----EEEEE-----UUUUU	19502	21148	18172	19494	13140	18188	-	-	-	-	Proteobacteria	Gammaproteobacteria	Enterobacterales	Enterobacteriaceae	Escherichia
NZ_CP010116.1	4843023	1151191	1152594	existing	1149066	1151036	existing	Escherichia coli C1	Bacteria	existing	existing	existing	non-existing	non-existing	Escherichia coli C1-----YYYYY-----BBBBB-----EEEEE-----NNNNN	1138896	1140542	1140550	1141872	1141856	1146904	-	-	-	-	Proteobacteria	Gammaproteobacteria	Enterobacterales	Enterobacteriaceae	Escherichia
NZ_AIBB01000247.1	9913	3234	4637	existing	1109	3079	existing	Escherichia coli C496_10	Bacteria	not sure	not sure	not sure	not sure	non-existing	Escherichia coli C496_10-----NNNNN-----BBBBB-----UUUUU-----UUUUU	-	-	-	-	-	-	-	-	-	-	Proteobacteria	Gammaproteobacteria	Enterobacterales	Enterobacteriaceae	Escherichia
NZ_MIWI01000047.1	34522	18370	19773	existing	19928	21898	existing	Escherichia coli ca285-S9	Bacteria	existing	existing	existing	not sure	non-existing	Escherichia coli ca285-S9-----NNNNN-----BBBBB-----EEEEE-----UUUUU	31538	33184	30208	31542	25164	30224	-	-	-	-	Proteobacteria	Gammaproteobacteria	Enterobacterales	Enterobacteriaceae	Escherichia
NZ_LVLL01000196.1	20091	2202	3605	existing	3760	5730	existing	Escherichia coli cattle2	Bacteria	existing	existing	existing	not sure	non-existing	Escherichia coli cattle2-----NNNNN-----BBBBB-----EEEEE-----UUUUU	14254	15900	12924	14246	7892	12940	-	-	-	-	Proteobacteria	Gammaproteobacteria	Enterobacterales	Enterobacteriaceae	Escherichia
NZ_PGKP01000016.1	84674	7783	9186	existing	9341	11320	existing	Escherichia coli CF10	Bacteria	existing	existing	existing	not sure	non-existing	Escherichia coli CF10-----NNNNN-----BBBBB-----EEEEE-----UUUUU	19612	21258	18285	19604	13223	18301	-	-	-	-	Proteobacteria	Gammaproteobacteria	Enterobacterales	Enterobacteriaceae	Escherichia
NZ_MUIP01000083.1	12330	3263	4666	existing	1129	3108	existing	Escherichia coli CF111	Bacteria	not sure	not sure	not sure	not sure	non-existing	Escherichia coli CF111-----NNNNN-----BBBBB-----UUUUU-----UUUUU	-	-	-	-	-	-	-	-	-	-	Proteobacteria	Gammaproteobacteria	Enterobacterales	Enterobacteriaceae	Escherichia
NZ_LPXY01000195.1	119763	87115	88518	existing	88673	90643	existing	Escherichia coli CFSAN025093	Bacteria	existing	existing	existing	not sure	non-existing	Escherichia coli CFSAN025093-----NNNNN-----BBBBB-----EEEEE-----UUUUU	100187	101833	98857	100179	93825	98873	-	-	-	-	Proteobacteria	Gammaproteobacteria	Enterobacterales	Enterobacteriaceae	Escherichia
NZ_LPYK01000198.1	90420	7858	9261	existing	9416	11386	existing	Escherichia coli CFSAN025107	Bacteria	existing	existing	existing	not sure	non-existing	Escherichia coli CFSAN025107-----NNNNN-----BBBBB-----EEEEE-----UUUUU	19910	21556	18580	19902	13548	18596	-	-	-	-	Proteobacteria	Gammaproteobacteria	Enterobacterales	Enterobacteriaceae	Escherichia
NZ_LPYN01000258.1	90339	81293	82696	existing	79168	81138	existing	Escherichia coli CFSAN025110	Bacteria	existing	existing	existing	not sure	non-existing	Escherichia coli CFSAN025110-----NNNNN-----BBBBB-----EEEEE-----UUUUU	68998	70644	70652	71974	71958	77006	-	-	-	-	Proteobacteria	Gammaproteobacteria	Enterobacterales	Enterobacteriaceae	Escherichia
NZ_LPYO01000203.1	118132	31624	33027	existing	29499	31469	existing	Escherichia coli CFSAN025114	Bacteria	existing	existing	existing	not sure	non-existing	Escherichia coli CFSAN025114-----NNNNN-----BBBBB-----EEEEE-----UUUUU	18309	19955	19963	21285	21269	26317	-	-	-	-	Proteobacteria	Gammaproteobacteria	Enterobacterales	Enterobacteriaceae	Escherichia
NZ_LPYQ01000160.1	119868	31411	32814	existing	29286	31256	existing	Escherichia coli CFSAN025116	Bacteria	existing	existing	existing	not sure	non-existing	Escherichia coli CFSAN025116-----NNNNN-----BBBBB-----EEEEE-----UUUUU	18096	19742	19750	21072	21056	26104	-	-	-	-	Proteobacteria	Gammaproteobacteria	Enterobacterales	Enterobacteriaceae	Escherichia
NZ_LPYZ01000205.1	105119	31662	33065	existing	29537	31507	existing	Escherichia coli CFSAN025127	Bacteria	existing	existing	existing	not sure	non-existing	Escherichia coli CFSAN025127-----NNNNN-----BBBBB-----EEEEE-----UUUUU	18347	19993	20001	21323	21307	26355	-	-	-	-	Proteobacteria	Gammaproteobacteria	Enterobacterales	Enterobacteriaceae	Escherichia
NZ_LPZC01000033.1	184802	45410	46813	existing	46968	48938	existing	Escherichia coli CFSAN025130	Bacteria	existing	existing	existing	not sure	non-existing	Escherichia coli CFSAN025130-----NNNNN-----BBBBB-----EEEEE-----UUUUU	57462	59108	56132	57454	51100	56148	-	-	-	-	Proteobacteria	Gammaproteobacteria	Enterobacterales	Enterobacteriaceae	Escherichia
NZ_LHCX01000027.1	110974	8995	10398	existing	10553	12523	existing	Escherichia coli CFSAN026775	Bacteria	existing	existing	existing	not sure	non-existing	Escherichia coli CFSAN026775-----NNNNN-----BBBBB-----EEEEE-----UUUUU	21030	22676	19700	21022	14656	19716	-	-	-	-	Proteobacteria	Gammaproteobacteria	Enterobacterales	Enterobacteriaceae	Escherichia
NZ_LDDL01000005.1	214988	57474	58877	existing	59032	61002	existing	Escherichia coli CFSAN026796	Bacteria	existing	existing	existing	not sure	non-existing	Escherichia coli CFSAN026796-----NNNNN-----BBBBB-----EEEEE-----UUUUU	69526	71172	68196	69518	63164	68212	-	-	-	-	Proteobacteria	Gammaproteobacteria	Enterobacterales	Enterobacteriaceae	Escherichia
NZ_LDDH01000006.1	48763	33883	35286	existing	31758	33728	existing	Escherichia coli CFSAN026809	Bacteria	existing	existing	existing	not sure	non-existing	Escherichia coli CFSAN026809-----NNNNN-----BBBBB-----EEEEE-----UUUUU	21605	23251	23259	24581	24565	29625	-	-	-	-	Proteobacteria	Gammaproteobacteria	Enterobacterales	Enterobacteriaceae	Escherichia
NZ_LDDG01000025.1	48973	33788	35191	existing	31663	33633	existing	Escherichia coli CFSAN026810	Bacteria	existing	existing	existing	not sure	non-existing	Escherichia coli CFSAN026810-----NNNNN-----BBBBB-----EEEEE-----UUUUU	21510	23156	23164	24486	24470	29530	-	-	-	-	Proteobacteria	Gammaproteobacteria	Enterobacterales	Enterobacteriaceae	Escherichia
NZ_CP023142.1	5292297	901396	902799	existing	899271	901241	existing	Escherichia coli CFSAN061770	Bacteria	existing	existing	existing	non-existing	non-existing	Escherichia coli CFSAN061770-----YYYYY-----BBBBB-----EEEEE-----NNNNN	888081	889727	889735	891057	891041	896092	-	-	-	-	Proteobacteria	Gammaproteobacteria	Enterobacterales	Enterobacteriaceae	Escherichia
NZ_MKIJ01000001.1	46869	28894	30297	existing	30452	32422	existing	Escherichia coli CoR-11	Bacteria	existing	existing	existing	not sure	non-existing	Escherichia coli CoR-11-----NNNNN-----BBBBB-----EEEEE-----UUUUU	40945	42591	39615	40937	34583	39631	-	-	-	-	Proteobacteria	Gammaproteobacteria	Enterobacterales	Enterobacteriaceae	Escherichia
NZ_PTQK01000010.1	173596	24917	26320	existing	26475	28445	existing	Escherichia coli CowEC094	Bacteria	existing	existing	existing	not sure	non-existing	Escherichia coli CowEC094-----NNNNN-----BBBBB-----EEEEE-----UUUUU	36969	38615	35639	36961	30607	35655	-	-	-	-	Proteobacteria	Gammaproteobacteria	Enterobacterales	Enterobacteriaceae	Escherichia
NZ_JUDM01000008.1	146275	137029	138432	existing	134895	136874	existing	Escherichia coli CVM N33601PS	Bacteria	existing	existing	existing	not sure	non-existing	Escherichia coli CVM N33601PS-----NNNNN-----BBBBB-----EEEEE-----UUUUU	124957	126603	126611	127930	127914	132992	-	-	-	-	Proteobacteria	Gammaproteobacteria	Enterobacterales	Enterobacteriaceae	Escherichia
NZ_JWZO01000023.1	120150	78560	79963	existing	76435	78405	existing	Escherichia coli CVM N33624PS	Bacteria	existing	existing	existing	not sure	non-existing	Escherichia coli CVM N33624PS-----NNNNN-----BBBBB-----EEEEE-----UUUUU	66265	67911	67919	69241	69225	74273	-	-	-	-	Proteobacteria	Gammaproteobacteria	Enterobacterales	Enterobacteriaceae	Escherichia
NZ_JWZM01000023.1	191089	178112	179515	existing	175987	177957	existing	Escherichia coli CVM N33720PS	Bacteria	existing	existing	existing	not sure	non-existing	Escherichia coli CVM N33720PS-----NNNNN-----BBBBB-----EEEEE-----UUUUU	165817	167463	167471	168793	168777	173825	-	-	-	-	Proteobacteria	Gammaproteobacteria	Enterobacterales	Enterobacteriaceae	Escherichia
NZ_JUCZ01000012.1	148216	143084	144487	existing	144642	146612	existing	Escherichia coli CVM N34077PS	Bacteria	not sure	not sure	not sure	not sure	non-existing	Escherichia coli CVM N34077PS-----NNNNN-----BBBBB-----UUUUU-----UUUUU	-	-	-	-	-	-	-	-	-	-	Proteobacteria	Gammaproteobacteria	Enterobacterales	Enterobacteriaceae	Escherichia
NZ_JUCU01000030.1	100634	63221	64624	existing	61096	63066	existing	Escherichia coli CVM N34557PS	Bacteria	existing	existing	existing	not sure	non-existing	Escherichia coli CVM N34557PS-----NNNNN-----BBBBB-----EEEEE-----UUUUU	50954	52600	52608	53930	53914	58962	-	-	-	-	Proteobacteria	Gammaproteobacteria	Enterobacterales	Enterobacteriaceae	Escherichia
NZ_JUCS01000028.1	19828	14697	16100	existing	16255	18225	existing	Escherichia coli CVM N36093PS	Bacteria	not sure	not sure	not sure	not sure	non-existing	Escherichia coli CVM N36093PS-----NNNNN-----BBBBB-----UUUUU-----UUUUU	-	-	-	-	-	-	-	-	-	-	Proteobacteria	Gammaproteobacteria	Enterobacterales	Enterobacteriaceae	Escherichia
NZ_JUCR01000013.1	146622	140657	142060	existing	138532	140502	existing	Escherichia coli CVM N36158PS	Bacteria	existing	existing	existing	not sure	non-existing	Escherichia coli CVM N36158PS-----NNNNN-----BBBBB-----EEEEE-----UUUUU	128362	130008	130016	131338	131322	136370	-	-	-	-	Proteobacteria	Gammaproteobacteria	Enterobacterales	Enterobacteriaceae	Escherichia
NZ_JUBX01000125.1	11125	5159	6562	existing	3034	5004	existing	Escherichia coli CVM N38733PS	Bacteria	not sure	not sure	not sure	not sure	non-existing	Escherichia coli CVM N38733PS-----NNNNN-----BBBBB-----UUUUU-----UUUUU	-	-	-	-	-	-	-	-	-	-	Proteobacteria	Gammaproteobacteria	Enterobacterales	Enterobacteriaceae	Escherichia
NZ_JUBR01000025.1	22293	4799	6202	existing	6357	8327	existing	Escherichia coli CVM N41498PS	Bacteria	existing	existing	existing	not sure	non-existing	Escherichia coli CVM N41498PS-----NNNNN-----BBBBB-----EEEEE-----UUUUU	16851	18497	15521	16843	10489	15537	-	-	-	-	Proteobacteria	Gammaproteobacteria	Enterobacterales	Enterobacteriaceae	Escherichia
NZ_AIGK01000078.1	201528	138040	139443	existing	135915	137885	existing	Escherichia coli DEC9A	Bacteria	existing	existing	existing	not sure	non-existing	Escherichia coli DEC9A-----NNNNN-----BBBBB-----EEEEE-----UUUUU	125746	127392	127400	128722	128706	133754	-	-	-	-	Proteobacteria	Gammaproteobacteria	Enterobacterales	Enterobacteriaceae	Escherichia
NZ_CCQP01000013.1	54904	12656	14059	existing	14214	16184	existing	Escherichia coli E. coli	Bacteria	existing	existing	existing	not sure	non-existing	Escherichia coli E. coli-----NNNNN-----BBBBB-----EEEEE-----UUUUU	25824	27470	24494	25828	19450	24510	-	-	-	-	Proteobacteria	Gammaproteobacteria	Enterobacterales	Enterobacteriaceae	Escherichia
NZ_MVOT01000009.1	146885	140844	142247	existing	138719	140689	existing	Escherichia coli E24	Bacteria	existing	existing	existing	not sure	non-existing	Escherichia coli E24-----NNNNN-----BBBBB-----EEEEE-----UUUUU	128549	130195	130203	131525	131509	136557	-	-	-	-	Proteobacteria	Gammaproteobacteria	Enterobacterales	Enterobacteriaceae	Escherichia
NZ_GL871813.1	246176	14137	15540	existing	12012	13982	existing	Escherichia coli E482	Bacteria	existing	existing	existing	not sure	non-existing	Escherichia coli E482-----NNNNN-----BBBBB-----EEEEE-----UUUUU	496	2142	2150	3472	3456	7337	-	-	-	-	Proteobacteria	Gammaproteobacteria	Enterobacterales	Enterobacteriaceae	Escherichia
NZ_ADKF01000029.1	663660	307626	309029	existing	305501	307471	existing	Escherichia coli E704	Bacteria	existing	existing	existing	non-existing	non-existing	Escherichia coli E704-----YYYYY-----BBBBB-----EEEEE-----NNNNN	294215	295861	295857	297191	297175	302235	-	-	-	-	Proteobacteria	Gammaproteobacteria	Enterobacterales	Enterobacteriaceae	Escherichia
NZ_BDPW01000006.1	210564	127351	128754	existing	128909	130879	existing	Escherichia coli E819	Bacteria	existing	existing	existing	non-existing	non-existing	Escherichia coli E819-----YYYYY-----BBBBB-----EEEEE-----NNNNN	140519	142165	139189	140523	134145	139205	-	-	-	-	Proteobacteria	Gammaproteobacteria	Enterobacterales	Enterobacteriaceae	Escherichia
NZ_BDRA01000006.1	210546	127330	128733	existing	128888	130858	existing	Escherichia coli E821	Bacteria	existing	existing	existing	non-existing	non-existing	Escherichia coli E821-----YYYYY-----BBBBB-----EEEEE-----NNNNN	140498	142144	139168	140502	134124	139184	-	-	-	-	Proteobacteria	Gammaproteobacteria	Enterobacterales	Enterobacteriaceae	Escherichia
NZ_PEQH01000049.1	52892	38054	39457	existing	35929	37899	existing	Escherichia coli ECA1	Bacteria	existing	existing	existing	not sure	non-existing	Escherichia coli ECA1-----NNNNN-----BBBBB-----EEEEE-----UUUUU	25759	27405	27413	28735	28719	33767	-	-	-	-	Proteobacteria	Gammaproteobacteria	Enterobacterales	Enterobacteriaceae	Escherichia
NZ_CP018957.1	5056072	2420684	2422087	existing	2422242	2424212	existing	Escherichia coli Ecol_316	Bacteria	existing	existing	existing	non-existing	non-existing	Escherichia coli Ecol_316-----YYYYY-----BBBBB-----EEEEE-----NNNNN	2432708	2434354	2431378	2432700	2426346	2431394	-	-	-	-	Proteobacteria	Gammaproteobacteria	Enterobacterales	Enterobacteriaceae	Escherichia
NZ_LYBJ01000223.1	169136	139488	140891	existing	137363	139333	existing	Escherichia coli ECOR01	Bacteria	existing	existing	existing	not sure	non-existing	Escherichia coli ECOR01-----NNNNN-----BBBBB-----EEEEE-----UUUUU	126076	127722	127718	129052	129036	134096	-	-	-	-	Proteobacteria	Gammaproteobacteria	Enterobacterales	Enterobacteriaceae	Escherichia
NZ_LYAG01000219.1	108528	78996	80399	existing	76871	78841	existing	Escherichia coli ECOR30	Bacteria	existing	existing	existing	not sure	non-existing	Escherichia coli ECOR30-----NNNNN-----BBBBB-----EEEEE-----UUUUU	66701	68347	68355	69677	69661	74709	-	-	-	-	Proteobacteria	Gammaproteobacteria	Enterobacterales	Enterobacteriaceae	Escherichia
NZ_LYCA01000022.1	113383	15131	16534	existing	16689	18659	existing	Escherichia coli ECOR48	Bacteria	existing	existing	existing	not sure	non-existing	Escherichia coli ECOR48-----NNNNN-----BBBBB-----EEEEE-----UUUUU	28299	29945	26969	28303	21925	26985	-	-	-	-	Proteobacteria	Gammaproteobacteria	Enterobacterales	Enterobacteriaceae	Escherichia
NZ_LFHV01000009.1	273159	142214	143617	existing	140089	142059	existing	Escherichia coli E-D 371 EC1678_c9	Bacteria	existing	existing	existing	non-existing	non-existing	Escherichia coli E-D 371 EC1678_c9-----YYYYY-----BBBBB-----EEEEE-----NNNNN	129919	131565	131573	132895	132879	137927	-	-	-	-	Proteobacteria	Gammaproteobacteria	Enterobacterales	Enterobacteriaceae	Escherichia
NZ_FBUO01000025.1	82336	15120	16523	existing	12995	14965	existing	Escherichia coli ED363 isolate VTEC	Bacteria	existing	existing	existing	not sure	non-existing	Escherichia coli ED363 isolate VTEC-----NNNNN-----BBBBB-----EEEEE-----UUUUU	2825	4471	4479	5801	5785	10833	-	-	-	-	Proteobacteria	Gammaproteobacteria	Enterobacterales	Enterobacteriaceae	Escherichia
NZ_FBUX01000007.1	151862	144598	146001	existing	142473	144443	existing	Escherichia coli ED366 isolate VTEC	Bacteria	existing	existing	existing	not sure	non-existing	Escherichia coli ED366 isolate VTEC-----NNNNN-----BBBBB-----EEEEE-----UUUUU	129763	131409	131417	132739	132723	137771	-	-	-	-	Proteobacteria	Gammaproteobacteria	Enterobacterales	Enterobacteriaceae	Escherichia
NZ_FBUZ01000050.1	33870	15120	16523	existing	12995	14965	existing	Escherichia coli ED377 isolate VTEC	Bacteria	existing	existing	existing	not sure	non-existing	Escherichia coli ED377 isolate VTEC-----NNNNN-----BBBBB-----EEEEE-----UUUUU	2825	4471	4479	5801	5785	10833	-	-	-	-	Proteobacteria	Gammaproteobacteria	Enterobacterales	Enterobacteriaceae	Escherichia
NZ_FBUU01000003.1	273272	142240	143643	existing	140115	142085	existing	Escherichia coli ED430 isolate VTEC	Bacteria	existing	existing	existing	non-existing	non-existing	Escherichia coli ED430 isolate VTEC-----YYYYY-----BBBBB-----EEEEE-----NNNNN	129945	131591	131599	132921	132905	137953	-	-	-	-	Proteobacteria	Gammaproteobacteria	Enterobacterales	Enterobacteriaceae	Escherichia
NZ_MLZI01000042.1	20824	3001	4404	existing	876	2846	existing	Escherichia coli F-18	Bacteria	not sure	not sure	not sure	not sure	non-existing	Escherichia coli F-18-----NNNNN-----BBBBB-----UUUUU-----UUUUU	-	-	-	-	-	-	-	-	-	-	Proteobacteria	Gammaproteobacteria	Enterobacterales	Enterobacteriaceae	Escherichia
NZ_JYIA01000022.1	162512	13951	15354	existing	15509	17479	existing	Escherichia coli F6700	Bacteria	existing	existing	existing	not sure	non-existing	Escherichia coli F6700-----NNNNN-----BBBBB-----EEEEE-----UUUUU	27119	28765	25789	27123	20745	25805	-	-	-	-	Proteobacteria	Gammaproteobacteria	Enterobacterales	Enterobacteriaceae	Escherichia
NZ_NIIF01000033.1	113380	7444	8847	existing	9002	10972	existing	Escherichia coli FC10270	Bacteria	existing	existing	existing	not sure	non-existing	Escherichia coli FC10270-----NNNNN-----BBBBB-----EEEEE-----UUUUU	22036	23682	20706	22028	15674	20722	-	-	-	-	Proteobacteria	Gammaproteobacteria	Enterobacterales	Enterobacteriaceae	Escherichia
NZ_JH964536.1	693564	303431	304834	existing	301306	303276	existing	Escherichia coli FDA506	Bacteria	existing	existing	existing	non-existing	non-existing	Escherichia coli FDA506-----YYYYY-----BBBBB-----EEEEE-----NNNNN	291136	292782	292790	294112	294096	299144	-	-	-	-	Proteobacteria	Gammaproteobacteria	Enterobacterales	Enterobacteriaceae	Escherichia
NZ_CP016628.1	4867152	4232858	4234261	existing	4234416	4236386	existing	Escherichia coli FORC_041	Bacteria	existing	existing	existing	non-existing	non-existing	Escherichia coli FORC_041-----YYYYY-----BBBBB-----EEEEE-----NNNNN	4244893	4246539	4243563	4244885	4238519	4243579	-	-	-	-	Proteobacteria	Gammaproteobacteria	Enterobacterales	Enterobacteriaceae	Escherichia
NZ_LONW01000028.1	70408	15396	16799	existing	16954	18924	existing	Escherichia coli G187	Bacteria	existing	existing	existing	not sure	non-existing	Escherichia coli G187-----NNNNN-----BBBBB-----EEEEE-----UUUUU	27448	29094	26118	27440	21086	26134	-	-	-	-	Proteobacteria	Gammaproteobacteria	Enterobacterales	Enterobacteriaceae	Escherichia
NZ_LOOH01000086.1	23934	13105	14508	existing	10980	12950	existing	Escherichia coli G213	Bacteria	existing	existing	existing	not sure	non-existing	Escherichia coli G213-----NNNNN-----BBBBB-----EEEEE-----UUUUU	810	2456	2464	3786	3770	8818	-	-	-	-	Proteobacteria	Gammaproteobacteria	Enterobacterales	Enterobacteriaceae	Escherichia
NZ_LOPD01000031.1	95415	16536	17939	existing	14411	16381	existing	Escherichia coli G301	Bacteria	existing	existing	existing	not sure	non-existing	Escherichia coli G301-----NNNNN-----BBBBB-----EEEEE-----UUUUU	3221	4867	4875	6197	6181	11232	-	-	-	-	Proteobacteria	Gammaproteobacteria	Enterobacterales	Enterobacteriaceae	Escherichia
NZ_NEFV01000018.1	111494	104808	106211	existing	102683	104653	existing	Escherichia coli GB788	Bacteria	existing	existing	existing	not sure	non-existing	Escherichia coli GB788-----NNNNN-----BBBBB-----EEEEE-----UUUUU	92513	94159	94167	95489	95473	100521	-	-	-	-	Proteobacteria	Gammaproteobacteria	Enterobacterales	Enterobacteriaceae	Escherichia
NZ_LQSF01000078.1	86146	26651	28054	existing	28209	30179	existing	Escherichia coli GN02140	Bacteria	existing	existing	existing	not sure	non-existing	Escherichia coli GN02140-----NNNNN-----BBBBB-----EEEEE-----UUUUU	38675	40321	37345	38667	32313	37361	-	-	-	-	Proteobacteria	Gammaproteobacteria	Enterobacterales	Enterobacteriaceae	Escherichia
NZ_LQSW01000108.1	64333	35133	36536	existing	33008	34978	existing	Escherichia coli GN02290	Bacteria	existing	existing	existing	not sure	non-existing	Escherichia coli GN02290-----NNNNN-----BBBBB-----EEEEE-----UUUUU	22866	24512	24520	25842	25826	30874	-	-	-	-	Proteobacteria	Gammaproteobacteria	Enterobacterales	Enterobacteriaceae	Escherichia
NZ_LQTG01000210.1	35992	26546	27949	existing	28104	30074	existing	Escherichia coli GN02359	Bacteria	not sure	not sure	existing	not sure	non-existing	Escherichia coli GN02359-----NNNNN-----BBBBB-----UUUUU-----UUUUU	-	-	-	-	32208	35930	-	-	-	-	Proteobacteria	Gammaproteobacteria	Enterobacterales	Enterobacteriaceae	Escherichia
NZ_LQTJ01000123.1	27769	23190	24593	existing	24748	26718	existing	Escherichia coli GN02375	Bacteria	not sure	not sure	not sure	not sure	non-existing	Escherichia coli GN02375-----NNNNN-----BBBBB-----UUUUU-----UUUUU	-	-	-	-	-	-	-	-	-	-	Proteobacteria	Gammaproteobacteria	Enterobacterales	Enterobacteriaceae	Escherichia
NZ_LQTO01000015.1	18149	13268	14671	existing	11143	13113	existing	Escherichia coli GN02404	Bacteria	existing	existing	existing	not sure	non-existing	Escherichia coli GN02404-----NNNNN-----BBBBB-----EEEEE-----UUUUU	1	1632	1640	2962	2946	7991	-	-	-	-	Proteobacteria	Gammaproteobacteria	Enterobacterales	Enterobacteriaceae	Escherichia
NZ_LQTS01000211.1	20925	17665	19068	existing	19223	20161	existing	Escherichia coli GN02426	Bacteria	not sure	not sure	not sure	not sure	non-existing	Escherichia coli GN02426-----NNNNN-----BBBBB-----UUUUU-----UUUUU	-	-	-	-	-	-	-	-	-	-	Proteobacteria	Gammaproteobacteria	Enterobacterales	Enterobacteriaceae	Escherichia
NZ_LQTU01000206.1	23925	17665	19068	existing	19223	21193	existing	Escherichia coli GN02430	Bacteria	not sure	not sure	not sure	not sure	non-existing	Escherichia coli GN02430-----NNNNN-----BBBBB-----UUUUU-----UUUUU	-	-	-	-	-	-	-	-	-	-	Proteobacteria	Gammaproteobacteria	Enterobacterales	Enterobacteriaceae	Escherichia
NZ_LQTW01000082.1	99487	76034	77437	existing	73909	75879	existing	Escherichia coli GN02446	Bacteria	existing	existing	existing	not sure	non-existing	Escherichia coli GN02446-----NNNNN-----BBBBB-----EEEEE-----UUUUU	63767	65413	65421	66743	66727	71775	-	-	-	-	Proteobacteria	Gammaproteobacteria	Enterobacterales	Enterobacteriaceae	Escherichia
NZ_LQUF01000021.1	17633	7713	9116	existing	5588	7558	existing	Escherichia coli GN02514	Bacteria	not sure	not sure	existing	not sure	non-existing	Escherichia coli GN02514-----NNNNN-----BBBBB-----UUUUU-----UUUUU	-	-	-	-	644	3454	-	-	-	-	Proteobacteria	Gammaproteobacteria	Enterobacterales	Enterobacteriaceae	Escherichia
NZ_LQUQ01000101.1	49945	25802	27205	existing	27360	29330	existing	Escherichia coli GN02606	Bacteria	existing	existing	existing	not sure	non-existing	Escherichia coli GN02606-----NNNNN-----BBBBB-----EEEEE-----UUUUU	36388	37980	35030	36361	30247	35046	-	-	-	-	Proteobacteria	Gammaproteobacteria	Enterobacterales	Enterobacteriaceae	Escherichia
NZ_LQVA01000274.1	26955	17509	18912	existing	19067	21037	existing	Escherichia coli GN02674	Bacteria	not sure	not sure	existing	not sure	non-existing	Escherichia coli GN02674-----NNNNN-----BBBBB-----UUUUU-----UUUUU	-	-	-	-	23171	26893	-	-	-	-	Proteobacteria	Gammaproteobacteria	Enterobacterales	Enterobacteriaceae	Escherichia
NZ_LQVE01000245.1	30957	27697	29100	existing	29255	30193	existing	Escherichia coli GN02707	Bacteria	not sure	not sure	not sure	not sure	non-existing	Escherichia coli GN02707-----NNNNN-----BBBBB-----UUUUU-----UUUUU	-	-	-	-	-	-	-	-	-	-	Proteobacteria	Gammaproteobacteria	Enterobacterales	Enterobacteriaceae	Escherichia
NZ_LQVQ01000340.1	20925	17665	19068	existing	19223	20161	existing	Escherichia coli GN03218	Bacteria	not sure	not sure	not sure	not sure	non-existing	Escherichia coli GN03218-----NNNNN-----BBBBB-----UUUUU-----UUUUU	-	-	-	-	-	-	-	-	-	-	Proteobacteria	Gammaproteobacteria	Enterobacterales	Enterobacteriaceae	Escherichia
NZ_LVRQ01000027.1	92122	81409	82812	existing	79284	81254	existing	Escherichia coli GN04741	Bacteria	existing	existing	existing	not sure	non-existing	Escherichia coli GN04741-----NNNNN-----BBBBB-----EEEEE-----UUUUU	69142	70788	70796	72118	72102	77150	-	-	-	-	Proteobacteria	Gammaproteobacteria	Enterobacterales	Enterobacteriaceae	Escherichia
NZ_LVTI01000048.1	13638	7997	9400	existing	5872	7842	existing	Escherichia coli GN06136	Bacteria	not sure	not sure	existing	not sure	non-existing	Escherichia coli GN06136-----NNNNN-----BBBBB-----UUUUU-----UUUUU	-	-	-	-	84	3710	-	-	-	-	Proteobacteria	Gammaproteobacteria	Enterobacterales	Enterobacteriaceae	Escherichia
NZ_PGJW01000011.1	162641	152859	154262	existing	150734	152704	existing	Escherichia coli GZC09-12	Bacteria	existing	existing	existing	not sure	non-existing	Escherichia coli GZC09-12-----NNNNN-----BBBBB-----EEEEE-----UUUUU	140564	142210	142218	143540	143524	148572	-	-	-	-	Proteobacteria	Gammaproteobacteria	Enterobacterales	Enterobacteriaceae	Escherichia
NZ_PGLJ01000012.1	166390	163077	164480	existing	160952	162922	existing	Escherichia coli GZC09-14	Bacteria	existing	existing	existing	not sure	non-existing	Escherichia coli GZC09-14-----NNNNN-----BBBBB-----EEEEE-----UUUUU	150782	152428	152436	153758	153742	158790	-	-	-	-	Proteobacteria	Gammaproteobacteria	Enterobacterales	Enterobacteriaceae	Escherichia
NZ_PGJM01000011.1	162641	152859	154262	existing	150734	152704	existing	Escherichia coli GZC09-15	Bacteria	existing	existing	existing	not sure	non-existing	Escherichia coli GZC09-15-----NNNNN-----BBBBB-----EEEEE-----UUUUU	140564	142210	142218	143540	143524	148572	-	-	-	-	Proteobacteria	Gammaproteobacteria	Enterobacterales	Enterobacteriaceae	Escherichia
CP021193.1	5219546	3479603	3481006	existing	3478510	3479448	existing	Escherichia coli H17	Bacteria	existing	existing	existing	non-existing	non-existing	Escherichia coli H17-----YYYYY-----BBBBB-----EEEEE-----NNNNN	3463886	3465532	3465540	3466862	3466846	3471897	-	-	-	-	Proteobacteria	Gammaproteobacteria	Enterobacterales	Enterobacteriaceae	Escherichia
NZ_GL884544.1	581886	430596	431999	existing	432154	434124	existing	Escherichia coli H299	Bacteria	existing	existing	existing	non-existing	non-existing	Escherichia coli H299-----YYYYY-----BBBBB-----EEEEE-----NNNNN	443668	445314	442338	443660	437303	442354	-	-	-	-	Proteobacteria	Gammaproteobacteria	Enterobacterales	Enterobacteriaceae	Escherichia
NZ_MRDN01000001.1	5053377	5046920	5048323	existing	5044795	5046765	existing	Escherichia coli HC891/2016	Bacteria	existing	existing	existing	not sure	non-existing	Escherichia coli HC891/2016-----NNNNN-----BBBBB-----EEEEE-----UUUUU	5034625	5036271	5036279	5037601	5037585	5042633	-	-	-	-	Proteobacteria	Gammaproteobacteria	Enterobacterales	Enterobacteriaceae	Escherichia
NZ_JZNQ01000013.1	320816	1846	3249	existing	3404	5383	existing	Escherichia coli HT2012076	Bacteria	existing	existing	existing	not sure	non-existing	Escherichia coli HT2012076-----NNNNN-----BBBBB-----EEEEE-----UUUUU	13675	15321	12348	13667	7286	12364	-	-	-	-	Proteobacteria	Gammaproteobacteria	Enterobacterales	Enterobacteriaceae	Escherichia
NZ_JZQU01000129.1	133032	77227	78630	existing	78785	80755	existing	Escherichia coli HT2012095	Bacteria	existing	existing	existing	not sure	non-existing	Escherichia coli HT2012095-----NNNNN-----BBBBB-----EEEEE-----UUUUU	90299	91945	88969	90291	83934	88985	-	-	-	-	Proteobacteria	Gammaproteobacteria	Enterobacterales	Enterobacteriaceae	Escherichia
NZ_JZNW01000163.1	131936	76961	78364	existing	78519	80489	existing	Escherichia coli HT2012098	Bacteria	existing	existing	existing	not sure	non-existing	Escherichia coli HT2012098-----NNNNN-----BBBBB-----EEEEE-----UUUUU	90033	91679	88703	90025	83668	88719	-	-	-	-	Proteobacteria	Gammaproteobacteria	Enterobacterales	Enterobacteriaceae	Escherichia
NZ_JZQS01000067.1	208784	54481	55884	existing	52356	54326	existing	Escherichia coli HT2012099	Bacteria	existing	existing	existing	not sure	non-existing	Escherichia coli HT2012099-----NNNNN-----BBBBB-----EEEEE-----UUUUU	41166	42812	42820	44142	44126	49177	-	-	-	-	Proteobacteria	Gammaproteobacteria	Enterobacterales	Enterobacteriaceae	Escherichia
NZ_JZQN01000031.1	224804	1667	3070	existing	3225	5204	existing	Escherichia coli HT2012118	Bacteria	existing	existing	existing	not sure	non-existing	Escherichia coli HT2012118-----NNNNN-----BBBBB-----EEEEE-----UUUUU	13496	15142	12169	13488	7107	12185	-	-	-	-	Proteobacteria	Gammaproteobacteria	Enterobacterales	Enterobacteriaceae	Escherichia
NZ_JZPW01000009.1	33389	7946	9349	existing	9504	11474	existing	Escherichia coli HT2012153	Bacteria	existing	existing	existing	not sure	non-existing	Escherichia coli HT2012153-----NNNNN-----BBBBB-----EEEEE-----UUUUU	21018	22664	19688	21010	14653	19704	-	-	-	-	Proteobacteria	Gammaproteobacteria	Enterobacterales	Enterobacteriaceae	Escherichia
NZ_JZPM01000003.1	23888	14444	15847	existing	12319	14289	existing	Escherichia coli HT2012175	Bacteria	existing	existing	existing	not sure	non-existing	Escherichia coli HT2012175-----NNNNN-----BBBBB-----EEEEE-----UUUUU	1129	2775	2783	4105	4089	9140	-	-	-	-	Proteobacteria	Gammaproteobacteria	Enterobacterales	Enterobacteriaceae	Escherichia
NZ_JZPK01000183.1	58295	2114	3517	existing	3672	5642	existing	Escherichia coli HT2012178	Bacteria	existing	existing	existing	not sure	non-existing	Escherichia coli HT2012178-----NNNNN-----BBBBB-----EEEEE-----UUUUU	15186	16832	13856	15178	8821	13872	-	-	-	-	Proteobacteria	Gammaproteobacteria	Enterobacterales	Enterobacteriaceae	Escherichia
NZ_JZNA01000005.1	155324	1687	3090	existing	3245	5224	existing	Escherichia coli HT2012DB05	Bacteria	existing	existing	existing	not sure	non-existing	Escherichia coli HT2012DB05-----NNNNN-----BBBBB-----EEEEE-----UUUUU	13516	15162	12189	13508	7127	12205	-	-	-	-	Proteobacteria	Gammaproteobacteria	Enterobacterales	Enterobacteriaceae	Escherichia
NZ_JZNG01000025.1	225722	221992	223395	existing	219858	221837	existing	Escherichia coli HT2012DB17	Bacteria	existing	existing	existing	not sure	non-existing	Escherichia coli HT2012DB17-----NNNNN-----BBBBB-----EEEEE-----UUUUU	209920	211566	211574	212893	212877	217955	-	-	-	-	Proteobacteria	Gammaproteobacteria	Enterobacterales	Enterobacteriaceae	Escherichia
NZ_KI538817.1	309523	9175	10578	existing	7050	9020	existing	Escherichia coli HVH 108 (4-6924867)	Bacteria	not sure	not sure	existing	not sure	non-existing	Escherichia coli HVH 108 (4-6924867)-----NNNNN-----BBBBB-----UUUUU-----UUUUU	-	-	-	-	71	3871	-	-	-	-	Proteobacteria	Gammaproteobacteria	Enterobacterales	Enterobacteriaceae	Escherichia
NZ_KI538702.1	1597447	1294543	1295946	existing	1292418	1294388	existing	Escherichia coli HVH 136 (4-5970458)	Bacteria	existing	existing	existing	non-existing	non-existing	Escherichia coli HVH 136 (4-5970458)-----YYYYY-----BBBBB-----EEEEE-----NNNNN	1282276	1283922	1283930	1285252	1285236	1290284	-	-	-	-	Proteobacteria	Gammaproteobacteria	Enterobacterales	Enterobacteriaceae	Escherichia
NZ_KE700603.1	2035591	62810	64213	existing	64368	66338	existing	Escherichia coli HVH 182 (4-0985554)	Bacteria	existing	existing	existing	not sure	non-existing	Escherichia coli HVH 182 (4-0985554)-----NNNNN-----BBBBB-----EEEEE-----UUUUU	74834	76480	73504	74826	68472	73520	-	-	-	-	Proteobacteria	Gammaproteobacteria	Enterobacterales	Enterobacteriaceae	Escherichia
NZ_KE699248.1	4324845	4022015	4023418	existing	4019890	4021860	existing	Escherichia coli HVH 43 (4-2173468)	Bacteria	existing	existing	existing	non-existing	non-existing	Escherichia coli HVH 43 (4-2173468)-----YYYYY-----BBBBB-----EEEEE-----NNNNN	4009748	4011394	4011402	4012724	4012708	4017756	-	-	-	-	Proteobacteria	Gammaproteobacteria	Enterobacterales	Enterobacteriaceae	Escherichia
NZ_KE699256.1	2977197	309770	311173	existing	311328	313298	existing	Escherichia coli HVH 44 (4-2298570)	Bacteria	existing	existing	existing	non-existing	non-existing	Escherichia coli HVH 44 (4-2298570)-----YYYYY-----BBBBB-----EEEEE-----NNNNN	321794	323440	320464	321786	315432	320480	-	-	-	-	Proteobacteria	Gammaproteobacteria	Enterobacterales	Enterobacteriaceae	Escherichia
NZ_MVDJ01000004.1	641212	300002	301405	existing	297877	299847	existing	Escherichia coli ICBEC72H	Bacteria	existing	existing	existing	non-existing	non-existing	Escherichia coli ICBEC72H-----YYYYY-----BBBBB-----EEEEE-----NNNNN	286591	288237	288233	289567	289551	294611	-	-	-	-	Proteobacteria	Gammaproteobacteria	Enterobacterales	Enterobacteriaceae	Escherichia
NZ_PPCS01000041.1	100891	90302	91705	existing	88177	90147	existing	Escherichia coli ICBUR6	Bacteria	existing	existing	existing	not sure	non-existing	Escherichia coli ICBUR6-----NNNNN-----BBBBB-----EEEEE-----UUUUU	78035	79681	79689	81011	80995	86043	-	-	-	-	Proteobacteria	Gammaproteobacteria	Enterobacterales	Enterobacteriaceae	Escherichia
NZ_MAIV01000018.1	101360	71249	72652	existing	69124	71094	existing	Escherichia coli IHIT25637	Bacteria	existing	existing	existing	not sure	non-existing	Escherichia coli IHIT25637-----NNNNN-----BBBBB-----EEEEE-----UUUUU	57934	59580	59588	60910	60894	65945	-	-	-	-	Proteobacteria	Gammaproteobacteria	Enterobacterales	Enterobacteriaceae	Escherichia
NZ_NWAG01000011.1	150612	33990	35393	existing	31865	33835	existing	Escherichia coli IMP 871	Bacteria	existing	existing	existing	not sure	non-existing	Escherichia coli IMP 871-----NNNNN-----BBBBB-----EEEEE-----UUUUU	21712	23358	23366	24688	24672	29732	-	-	-	-	Proteobacteria	Gammaproteobacteria	Enterobacterales	Enterobacteriaceae	Escherichia
NZ_LHAT01000038.1	27222	15093	16496	existing	12968	14938	existing	Escherichia coli INSLA289	Bacteria	existing	existing	existing	not sure	non-existing	Escherichia coli INSLA289-----NNNNN-----BBBBB-----EEEEE-----UUUUU	1778	3424	3432	4754	4738	9789	-	-	-	-	Proteobacteria	Gammaproteobacteria	Enterobacterales	Enterobacteriaceae	Escherichia
NZ_LLKU01000001.1	146622	140657	142060	existing	138532	140502	existing	Escherichia coli INSRA6015	Bacteria	existing	existing	existing	not sure	non-existing	Escherichia coli INSRA6015-----NNNNN-----BBBBB-----EEEEE-----UUUUU	128362	130008	130016	131338	131322	136370	-	-	-	-	Proteobacteria	Gammaproteobacteria	Enterobacterales	Enterobacteriaceae	Escherichia
NZ_CBWA010000244.1	2673	2	637	existing	792	2669	existing	Escherichia coli IS1	Bacteria	not sure	not sure	not sure	not sure	non-existing	Escherichia coli IS1-----NNNNN-----BBBBB-----UUUUU-----UUUUU	-	-	-	-	-	-	-	-	-	-	Proteobacteria	Gammaproteobacteria	Enterobacterales	Enterobacteriaceae	Escherichia
NZ_CXXO01000015.1	146565	137499	138902	existing	135365	137344	existing	Escherichia coli isolate Beef cow fecal	Bacteria	existing	existing	existing	not sure	non-existing	Escherichia coli isolate Beef cow fecal-----NNNNN-----BBBBB-----EEEEE-----UUUUU	125427	127073	127081	128400	128384	133462	-	-	-	-	Proteobacteria	Gammaproteobacteria	Enterobacterales	Enterobacteriaceae	Escherichia
NZ_FLZG01000001.1	326213	238512	239915	existing	236387	238357	existing	Escherichia coli isolate CG60C.C1	Bacteria	existing	existing	existing	non-existing	non-existing	Escherichia coli isolate CG60C.C1-----YYYYY-----BBBBB-----EEEEE-----NNNNN	226245	227891	227899	229221	229205	234253	-	-	-	-	Proteobacteria	Gammaproteobacteria	Enterobacterales	Enterobacteriaceae	Escherichia
NZ_CXWP01000050.1	234025	210421	211824	existing	208296	210266	existing	Escherichia coli isolate chicken fecal	Bacteria	existing	existing	existing	not sure	non-existing	Escherichia coli isolate chicken fecal-----NNNNN-----BBBBB-----EEEEE-----UUUUU	198126	199772	199780	201102	201086	206134	-	-	-	-	Proteobacteria	Gammaproteobacteria	Enterobacterales	Enterobacteriaceae	Escherichia
NZ_FLZH01000027.1	37861	15092	16495	existing	12967	14937	existing	Escherichia coli isolate CT41C.G2	Bacteria	existing	existing	existing	not sure	non-existing	Escherichia coli isolate CT41C.G2-----NNNNN-----BBBBB-----EEEEE-----UUUUU	2797	4443	4451	5773	5757	10805	-	-	-	-	Proteobacteria	Gammaproteobacteria	Enterobacterales	Enterobacteriaceae	Escherichia
NZ_FZEU01000329.1	3947	159	1463	existing	1618	3588	existing	Escherichia coli isolate F1_1C	Bacteria	not sure	not sure	not sure	not sure	non-existing	Escherichia coli isolate F1_1C-----NNNNN-----BBBBB-----UUUUU-----UUUUU	-	-	-	-	-	-	-	-	-	-	Proteobacteria	Gammaproteobacteria	Enterobacterales	Enterobacteriaceae	Escherichia
NZ_FZGH01000006.1	121877	108172	109575	existing	106047	108017	existing	Escherichia coli isolate F1_24D	Bacteria	existing	existing	existing	not sure	non-existing	Escherichia coli isolate F1_24D-----NNNNN-----BBBBB-----EEEEE-----UUUUU	94762	96408	96404	97738	97722	102782	-	-	-	-	Proteobacteria	Gammaproteobacteria	Enterobacterales	Enterobacteriaceae	Escherichia
NZ_FZFI01000009.1	191613	143008	144411	existing	144566	146536	existing	Escherichia coli isolate F1_366A	Bacteria	existing	existing	existing	not sure	non-existing	Escherichia coli isolate F1_366A-----NNNNN-----BBBBB-----EEEEE-----UUUUU	155060	156706	153730	155052	148698	153746	-	-	-	-	Proteobacteria	Gammaproteobacteria	Enterobacterales	Enterobacteriaceae	Escherichia
NZ_FZFP01000160.1	7082	2528	3931	existing	403	2373	existing	Escherichia coli isolate F1_405C	Bacteria	not sure	not sure	not sure	not sure	non-existing	Escherichia coli isolate F1_405C-----NNNNN-----BBBBB-----UUUUU-----UUUUU	-	-	-	-	-	-	-	-	-	-	Proteobacteria	Gammaproteobacteria	Enterobacterales	Enterobacteriaceae	Escherichia
NZ_FZGU01000026.1	46055	13507	14910	existing	11382	13352	existing	Escherichia coli isolate F2_30	Bacteria	existing	existing	existing	not sure	non-existing	Escherichia coli isolate F2_30-----NNNNN-----BBBBB-----EEEEE-----UUUUU	192	1838	1846	3168	3152	8203	-	-	-	-	Proteobacteria	Gammaproteobacteria	Enterobacterales	Enterobacteriaceae	Escherichia
NZ_FZIL01000001.1	1292683	294126	295529	existing	292001	293971	existing	Escherichia coli isolate F2_57	Bacteria	existing	existing	existing	not sure	non-existing	Escherichia coli isolate F2_57-----NNNNN-----BBBBB-----EEEEE-----UUUUU	283351	284943	284970	286301	286285	291084	-	-	-	-	Proteobacteria	Gammaproteobacteria	Enterobacterales	Enterobacteriaceae	Escherichia
NZ_FZQC01000011.1	153622	137952	139355	existing	135827	137797	existing	Escherichia coli isolate F2_69	Bacteria	existing	existing	existing	not sure	non-existing	Escherichia coli isolate F2_69-----NNNNN-----BBBBB-----EEEEE-----UUUUU	125657	127303	127311	128633	128617	133665	-	-	-	-	Proteobacteria	Gammaproteobacteria	Enterobacterales	Enterobacteriaceae	Escherichia
NZ_FZIQ01000007.1	153746	137952	139355	existing	135827	137797	existing	Escherichia coli isolate F2_70	Bacteria	existing	existing	existing	not sure	non-existing	Escherichia coli isolate F2_70-----NNNNN-----BBBBB-----EEEEE-----UUUUU	125657	127303	127311	128633	128617	133665	-	-	-	-	Proteobacteria	Gammaproteobacteria	Enterobacterales	Enterobacteriaceae	Escherichia
NZ_FZIX01000013.1	153622	137952	139355	existing	135827	137797	existing	Escherichia coli isolate F2_71	Bacteria	existing	existing	existing	not sure	non-existing	Escherichia coli isolate F2_71-----NNNNN-----BBBBB-----EEEEE-----UUUUU	125657	127303	127311	128633	128617	133665	-	-	-	-	Proteobacteria	Gammaproteobacteria	Enterobacterales	Enterobacteriaceae	Escherichia
NZ_FZKB01000010.1	130239	39671	41074	existing	41229	43199	existing	Escherichia coli isolate F2_93	Bacteria	existing	existing	existing	not sure	non-existing	Escherichia coli isolate F2_93-----NNNNN-----BBBBB-----EEEEE-----UUUUU	51723	53369	50393	51715	45361	50409	-	-	-	-	Proteobacteria	Gammaproteobacteria	Enterobacterales	Enterobacteriaceae	Escherichia
NZ_FZKC01000001.1	518394	7332	8735	existing	8890	10860	existing	Escherichia coli isolate F2_95	Bacteria	existing	existing	existing	not sure	non-existing	Escherichia coli isolate F2_95-----NNNNN-----BBBBB-----EEEEE-----UUUUU	19384	21030	18054	19376	13022	18070	-	-	-	-	Proteobacteria	Gammaproteobacteria	Enterobacterales	Enterobacteriaceae	Escherichia
NZ_FUVF01000060.1	105101	81726	83129	existing	79601	81571	existing	Escherichia coli isolate PEI-B-P-19	Bacteria	existing	existing	existing	not sure	non-existing	Escherichia coli isolate PEI-B-P-19-----NNNNN-----BBBBB-----EEEEE-----UUUUU	68315	69961	69957	71291	71275	76335	-	-	-	-	Proteobacteria	Gammaproteobacteria	Enterobacterales	Enterobacteriaceae	Escherichia
NZ_OENU01000033.1	52682	35944	37347	existing	33819	35789	existing	Escherichia coli isolate RDK02_97	Bacteria	existing	existing	existing	not sure	non-existing	Escherichia coli isolate RDK02_97-----NNNNN-----BBBBB-----EEEEE-----UUUUU	22533	24179	24175	25509	25493	30553	-	-	-	-	Proteobacteria	Gammaproteobacteria	Enterobacterales	Enterobacteriaceae	Escherichia
NZ_CXXM01000003.1	252292	4842	6245	existing	6400	8370	existing	Escherichia coli isolate YS river water	Bacteria	existing	existing	existing	not sure	non-existing	Escherichia coli isolate YS river water-----NNNNN-----BBBBB-----EEEEE-----UUUUU	16894	18540	15564	16886	10532	15580	-	-	-	-	Proteobacteria	Gammaproteobacteria	Enterobacterales	Enterobacteriaceae	Escherichia
NZ_NWAE01000004.1	300169	75928	77331	existing	73803	75773	existing	Escherichia coli JAN 020	Bacteria	existing	existing	existing	not sure	non-existing	Escherichia coli JAN 020-----NNNNN-----BBBBB-----EEEEE-----UUUUU	63650	65296	65304	66626	66610	71670	-	-	-	-	Proteobacteria	Gammaproteobacteria	Enterobacterales	Enterobacteriaceae	Escherichia
NZ_PTOL01000023.1	60714	37894	39297	existing	35769	37739	existing	Escherichia coli JL_F12_1	Bacteria	existing	existing	existing	not sure	non-existing	Escherichia coli JL_F12_1-----NNNNN-----BBBBB-----EEEEE-----UUUUU	25599	27245	27253	28575	28559	33607	-	-	-	-	Proteobacteria	Gammaproteobacteria	Enterobacterales	Enterobacteriaceae	Escherichia
NZ_MIWM01000053.1	90666	71464	72867	existing	69339	71309	existing	Escherichia coli K2026	Bacteria	existing	existing	existing	not sure	non-existing	Escherichia coli K2026-----NNNNN-----BBBBB-----EEEEE-----UUUUU	58053	59699	59695	61029	61013	66073	-	-	-	-	Proteobacteria	Gammaproteobacteria	Enterobacterales	Enterobacteriaceae	Escherichia
NZ_MIWN01000017.1	139098	14618	16021	existing	12493	14463	existing	Escherichia coli K2328	Bacteria	existing	existing	existing	not sure	non-existing	Escherichia coli K2328-----NNNNN-----BBBBB-----EEEEE-----UUUUU	1207	2853	2849	4183	4167	9227	-	-	-	-	Proteobacteria	Gammaproteobacteria	Enterobacterales	Enterobacteriaceae	Escherichia
NZ_MIWP01000040.1	139098	14618	16021	existing	12493	14463	existing	Escherichia coli K6412	Bacteria	existing	existing	existing	not sure	non-existing	Escherichia coli K6412-----NNNNN-----BBBBB-----EEEEE-----UUUUU	1207	2853	2849	4183	4167	9227	-	-	-	-	Proteobacteria	Gammaproteobacteria	Enterobacterales	Enterobacteriaceae	Escherichia
NZ_PGUE01000328.1	5459	2464	3867	existing	339	2309	existing	Escherichia coli KCJ4033	Bacteria	not sure	not sure	not sure	not sure	non-existing	Escherichia coli KCJ4033-----NNNNN-----BBBBB-----UUUUU-----UUUUU	-	-	-	-	-	-	-	-	-	-	Proteobacteria	Gammaproteobacteria	Enterobacterales	Enterobacteriaceae	Escherichia
NZ_PGUF01000076.1	5895	2771	4174	existing	646	2616	existing	Escherichia coli KCJ4034	Bacteria	not sure	not sure	not sure	not sure	non-existing	Escherichia coli KCJ4034-----NNNNN-----BBBBB-----UUUUU-----UUUUU	-	-	-	-	-	-	-	-	-	-	Proteobacteria	Gammaproteobacteria	Enterobacterales	Enterobacteriaceae	Escherichia
NZ_LSFT01000009.1	14539	10616	12019	existing	12174	14144	existing	Escherichia coli KCJ852	Bacteria	not sure	not sure	not sure	not sure	non-existing	Escherichia coli KCJ852-----NNNNN-----BBBBB-----UUUUU-----UUUUU	-	-	-	-	-	-	-	-	-	-	Proteobacteria	Gammaproteobacteria	Enterobacterales	Enterobacteriaceae	Escherichia
NZ_NTEU01000063.1	144527	84661	86064	existing	86219	88189	existing	Escherichia coli KCJK5106	Bacteria	existing	existing	existing	not sure	non-existing	Escherichia coli KCJK5106-----NNNNN-----BBBBB-----EEEEE-----UUUUU	97733	99379	96403	97725	91371	96419	-	-	-	-	Proteobacteria	Gammaproteobacteria	Enterobacterales	Enterobacteriaceae	Escherichia
NZ_NTEV01000153.1	156833	96966	98369	existing	98524	100494	existing	Escherichia coli KCJK5108	Bacteria	existing	existing	existing	not sure	non-existing	Escherichia coli KCJK5108-----NNNNN-----BBBBB-----EEEEE-----UUUUU	110038	111684	108708	110030	103676	108724	-	-	-	-	Proteobacteria	Gammaproteobacteria	Enterobacterales	Enterobacteriaceae	Escherichia
NZ_NTFB01000262.1	90598	84596	85999	existing	86154	88124	existing	Escherichia coli KCJK5148	Bacteria	not sure	not sure	not sure	not sure	non-existing	Escherichia coli KCJK5148-----NNNNN-----BBBBB-----UUUUU-----UUUUU	-	-	-	-	-	-	-	-	-	-	Proteobacteria	Gammaproteobacteria	Enterobacterales	Enterobacteriaceae	Escherichia
NZ_NTFC01000214.1	97333	3741	5144	existing	1616	3586	existing	Escherichia coli KCJK5158	Bacteria	not sure	not sure	not sure	not sure	non-existing	Escherichia coli KCJK5158-----NNNNN-----BBBBB-----UUUUU-----UUUUU	-	-	-	-	-	-	-	-	-	-	Proteobacteria	Gammaproteobacteria	Enterobacterales	Enterobacteriaceae	Escherichia
NZ_NTFD01000262.1	90598	84596	85999	existing	86154	88124	existing	Escherichia coli KCJK5161	Bacteria	not sure	not sure	not sure	not sure	non-existing	Escherichia coli KCJK5161-----NNNNN-----BBBBB-----UUUUU-----UUUUU	-	-	-	-	-	-	-	-	-	-	Proteobacteria	Gammaproteobacteria	Enterobacterales	Enterobacteriaceae	Escherichia
NZ_NTFE01000050.1	144506	58465	59868	existing	56340	58310	existing	Escherichia coli KCJK5162	Bacteria	existing	existing	existing	not sure	non-existing	Escherichia coli KCJK5162-----NNNNN-----BBBBB-----EEEEE-----UUUUU	45150	46796	46804	48126	48110	53158	-	-	-	-	Proteobacteria	Gammaproteobacteria	Enterobacterales	Enterobacteriaceae	Escherichia
NZ_PVOD01000034.1	381845	356443	357846	existing	354318	356288	existing	Escherichia coli KG-12	Bacteria	existing	existing	existing	not sure	non-existing	Escherichia coli KG-12-----NNNNN-----BBBBB-----EEEEE-----UUUUU	343032	344678	344674	346008	345992	351052	-	-	-	-	Proteobacteria	Gammaproteobacteria	Enterobacterales	Enterobacteriaceae	Escherichia
NZ_MPDR01000051.1	258080	232678	234081	existing	230553	232523	existing	Escherichia coli KG-16	Bacteria	existing	existing	existing	not sure	non-existing	Escherichia coli KG-16-----NNNNN-----BBBBB-----EEEEE-----UUUUU	219267	220913	220909	222243	222227	227287	-	-	-	-	Proteobacteria	Gammaproteobacteria	Enterobacterales	Enterobacteriaceae	Escherichia
NZ_QAGA01000043.1	258083	232681	234084	existing	230556	232526	existing	Escherichia coli KG-20	Bacteria	existing	existing	existing	not sure	non-existing	Escherichia coli KG-20-----NNNNN-----BBBBB-----EEEEE-----UUUUU	219270	220916	220912	222246	222230	227290	-	-	-	-	Proteobacteria	Gammaproteobacteria	Enterobacterales	Enterobacteriaceae	Escherichia
NZ_MPBF01000142.1	10159	5436	6839	existing	6994	8964	existing	Escherichia coli KG-24	Bacteria	not sure	not sure	not sure	not sure	non-existing	Escherichia coli KG-24-----NNNNN-----BBBBB-----UUUUU-----UUUUU	-	-	-	-	-	-	-	-	-	-	Proteobacteria	Gammaproteobacteria	Enterobacterales	Enterobacteriaceae	Escherichia
NZ_PVOI01000116.1	225323	67865	69268	existing	69423	71393	existing	Escherichia coli KG-3	Bacteria	existing	existing	existing	not sure	non-existing	Escherichia coli KG-3-----NNNNN-----BBBBB-----EEEEE-----UUUUU	81033	82679	79703	81037	74659	79719	-	-	-	-	Proteobacteria	Gammaproteobacteria	Enterobacterales	Enterobacteriaceae	Escherichia
NZ_MPAY01000046.1	95504	84313	85716	existing	82188	84158	existing	Escherichia coli KG-8	Bacteria	existing	existing	existing	not sure	non-existing	Escherichia coli KG-8-----NNNNN-----BBBBB-----EEEEE-----UUUUU	72018	73664	73672	74994	74978	80026	-	-	-	-	Proteobacteria	Gammaproteobacteria	Enterobacterales	Enterobacteriaceae	Escherichia
NZ_KE701413.1	4300068	3997270	3998673	existing	3995145	3997115	existing	Escherichia coli KOEGE 118 (317a)	Bacteria	existing	existing	existing	non-existing	non-existing	Escherichia coli KOEGE 118 (317a)-----YYYYY-----BBBBB-----EEEEE-----NNNNN	3983988	3985634	3985642	3986964	3986948	3991993	-	-	-	-	Proteobacteria	Gammaproteobacteria	Enterobacterales	Enterobacteriaceae	Escherichia
NZ_KE701202.1	450953	23847	25250	existing	21722	23692	existing	Escherichia coli KOEGE 7 (16a)	Bacteria	existing	existing	existing	not sure	non-existing	Escherichia coli KOEGE 7 (16a)-----NNNNN-----BBBBB-----EEEEE-----UUUUU	10532	12178	12186	13508	13492	18543	-	-	-	-	Proteobacteria	Gammaproteobacteria	Enterobacterales	Enterobacteriaceae	Escherichia
NZ_KB732170.1	100181	17512	18915	existing	19070	21040	existing	Escherichia coli KTE125	Bacteria	existing	existing	existing	not sure	non-existing	Escherichia coli KTE125-----NNNNN-----BBBBB-----EEEEE-----UUUUU	29536	31182	28206	29528	23174	28222	-	-	-	-	Proteobacteria	Gammaproteobacteria	Enterobacterales	Enterobacteriaceae	Escherichia
NZ_KB733113.1	1279531	25224	26627	existing	26782	28752	existing	Escherichia coli KTE144	Bacteria	existing	existing	existing	not sure	non-existing	Escherichia coli KTE144-----NNNNN-----BBBBB-----EEEEE-----UUUUU	38263	39909	36933	38255	31904	36949	-	-	-	-	Proteobacteria	Gammaproteobacteria	Enterobacterales	Enterobacteriaceae	Escherichia
NZ_KE136675.1	4059582	3188049	3189452	existing	3185915	3187894	existing	Escherichia coli KTE19	Bacteria	existing	existing	existing	non-existing	non-existing	Escherichia coli KTE19-----YYYYY-----BBBBB-----EEEEE-----NNNNN	3175977	3177623	3177631	3178950	3178934	3184012	-	-	-	-	Proteobacteria	Gammaproteobacteria	Enterobacterales	Enterobacteriaceae	Escherichia
NZ_KB733188.1	3558560	74381	75784	existing	75939	77909	existing	Escherichia coli KTE202	Bacteria	existing	existing	existing	not sure	non-existing	Escherichia coli KTE202-----NNNNN-----BBBBB-----EEEEE-----UUUUU	86405	88051	85075	86397	80043	85091	-	-	-	-	Proteobacteria	Gammaproteobacteria	Enterobacterales	Enterobacteriaceae	Escherichia
NZ_KB733431.1	3953323	1955445	1956848	existing	1957003	1958973	existing	Escherichia coli KTE50	Bacteria	existing	existing	existing	non-existing	non-existing	Escherichia coli KTE50-----YYYYY-----BBBBB-----EEEEE-----NNNNN	1967469	1969115	1966139	1967461	1961107	1966155	-	-	-	-	Proteobacteria	Gammaproteobacteria	Enterobacterales	Enterobacteriaceae	Escherichia
NZ_KB732995.1	2262198	1009744	1011147	existing	1011302	1013272	existing	Escherichia coli KTE9-1	Bacteria	existing	existing	existing	non-existing	non-existing	Escherichia coli KTE9-1-----YYYYY-----BBBBB-----EEEEE-----NNNNN	1022783-1022843	1024429-1024402	1021453-1021453	1022775-1022706	1016424	1021469	-	-	-	-	Proteobacteria	Gammaproteobacteria	Enterobacterales	Enterobacteriaceae	Escherichia
NZ_KB732995.1	2262198	583236	584639	existing	581111	583081	existing	Escherichia coli KTE9-2	Bacteria	existing	existing	existing	non-existing	non-existing	Escherichia coli KTE9-2-----YYYYY-----BBBBB-----EEEEE-----NNNNN	572473-572461	574053-574035	574134-574080	575411-575411	575395-575395	579180-580194	-	-	-	-	Proteobacteria	Gammaproteobacteria	Enterobacterales	Enterobacteriaceae	Escherichia
NZ_PGLP01000003.1	340837	19982	21385	existing	21540	23510	existing	Escherichia coli LCD33	Bacteria	existing	existing	existing	not sure	non-existing	Escherichia coli LCD33-----NNNNN-----BBBBB-----EEEEE-----UUUUU	32034	33680	30704	32026	25672	30720	-	-	-	-	Proteobacteria	Gammaproteobacteria	Enterobacterales	Enterobacteriaceae	Escherichia
NZ_PXZY01000050.1	15798	10614	12017	existing	12172	14142	existing	Escherichia coli LLP5	Bacteria	not sure	not sure	not sure	not sure	non-existing	Escherichia coli LLP5-----NNNNN-----BBBBB-----UUUUU-----UUUUU	-	-	-	-	-	-	-	-	-	-	Proteobacteria	Gammaproteobacteria	Enterobacterales	Enterobacteriaceae	Escherichia
NZ_PTOH01000018.1	86084	5884	7287	existing	7442	9412	existing	Escherichia coli LN_F20_1	Bacteria	existing	existing	existing	not sure	non-existing	Escherichia coli LN_F20_1-----NNNNN-----BBBBB-----EEEEE-----UUUUU	17936	19582	16606	17928	11574	16622	-	-	-	-	Proteobacteria	Gammaproteobacteria	Enterobacterales	Enterobacteriaceae	Escherichia
NZ_MCBU01000185.1	14473	10567	11970	existing	12125	14095	existing	Escherichia coli LV13072	Bacteria	not sure	not sure	not sure	not sure	non-existing	Escherichia coli LV13072-----NNNNN-----BBBBB-----UUUUU-----UUUUU	-	-	-	-	-	-	-	-	-	-	Proteobacteria	Gammaproteobacteria	Enterobacterales	Enterobacteriaceae	Escherichia
NZ_KK736495.1	446638	310391	311794	existing	308266	310236	existing	Escherichia coli MGH 57	Bacteria	existing	existing	existing	non-existing	non-existing	Escherichia coli MGH 57-----YYYYY-----BBBBB-----EEEEE-----NNNNN	296980	298626	298622	299956	299940	305000	-	-	-	-	Proteobacteria	Gammaproteobacteria	Enterobacterales	Enterobacteriaceae	Escherichia
NZ_NGSE01000001.1	3334814	1563819	1565222	existing	1561694	1563664	existing	Escherichia coli MGH179	Bacteria	existing	existing	existing	not sure	non-existing	Escherichia coli MGH179-----NNNNN-----BBBBB-----EEEEE-----UUUUU	1551066	1552712	1552720	1554042	1554026	1559074	-	-	-	-	Proteobacteria	Gammaproteobacteria	Enterobacterales	Enterobacteriaceae	Escherichia
NZ_NJVS01000012.1	129085	126106	127509	existing	123981	125951	existing	Escherichia coli MOD1-EC1550	Bacteria	existing	existing	existing	not sure	non-existing	Escherichia coli MOD1-EC1550-----NNNNN-----BBBBB-----EEEEE-----UUUUU	112695	114341	114337	115671	115655	120715	-	-	-	-	Proteobacteria	Gammaproteobacteria	Enterobacterales	Enterobacteriaceae	Escherichia
NZ_NJVK01000017.1	126003	68381	69784	existing	69939	71909	existing	Escherichia coli MOD1-EC1561	Bacteria	existing	existing	existing	not sure	non-existing	Escherichia coli MOD1-EC1561-----NNNNN-----BBBBB-----EEEEE-----UUUUU	80405	82051	79075	80397	74043	79091	-	-	-	-	Proteobacteria	Gammaproteobacteria	Enterobacterales	Enterobacteriaceae	Escherichia
NZ_NJVD01000018.1	95296	82295	83698	existing	80170	82140	existing	Escherichia coli MOD1-EC1632	Bacteria	existing	existing	existing	not sure	non-existing	Escherichia coli MOD1-EC1632-----NNNNN-----BBBBB-----EEEEE-----UUUUU	68884	70530	70526	71860	71844	76904	-	-	-	-	Proteobacteria	Gammaproteobacteria	Enterobacterales	Enterobacteriaceae	Escherichia
NZ_NJVC01000016.1	104909	84709	86112	existing	82584	84554	existing	Escherichia coli MOD1-EC1633	Bacteria	existing	existing	existing	not sure	non-existing	Escherichia coli MOD1-EC1633-----NNNNN-----BBBBB-----EEEEE-----UUUUU	68758	70404	70400	71734	71718	76778	-	-	-	-	Proteobacteria	Gammaproteobacteria	Enterobacterales	Enterobacteriaceae	Escherichia
NZ_NKOS01000036.1	36196	20854	22257	existing	22412	24382	existing	Escherichia coli MOD1-EC1667	Bacteria	existing	existing	existing	not sure	non-existing	Escherichia coli MOD1-EC1667-----NNNNN-----BBBBB-----EEEEE-----UUUUU	32906	34552	31576	32898	26544	31592	-	-	-	-	Proteobacteria	Gammaproteobacteria	Enterobacterales	Enterobacteriaceae	Escherichia
NZ_NKOQ01000004.1	160039	16619	18022	existing	18177	20147	existing	Escherichia coli MOD1-EC1678	Bacteria	existing	existing	existing	not sure	non-existing	Escherichia coli MOD1-EC1678-----NNNNN-----BBBBB-----EEEEE-----UUUUU	28671	30317	27341	28663	22309	27357	-	-	-	-	Proteobacteria	Gammaproteobacteria	Enterobacterales	Enterobacteriaceae	Escherichia
NZ_NJUK01000003.1	272605	141907	143310	existing	139782	141752	existing	Escherichia coli MOD1-EC1679	Bacteria	existing	existing	existing	non-existing	non-existing	Escherichia coli MOD1-EC1679-----YYYYY-----BBBBB-----EEEEE-----NNNNN	129612	131258	131266	132588	132572	137620	-	-	-	-	Proteobacteria	Gammaproteobacteria	Enterobacterales	Enterobacteriaceae	Escherichia
NZ_NKNV01000015.1	95107	82106	83509	existing	79981	81951	existing	Escherichia coli MOD1-EC1920	Bacteria	existing	existing	existing	not sure	non-existing	Escherichia coli MOD1-EC1920-----NNNNN-----BBBBB-----EEEEE-----UUUUU	68695	70341	70337	71671	71655	76715	-	-	-	-	Proteobacteria	Gammaproteobacteria	Enterobacterales	Enterobacteriaceae	Escherichia
NZ_NJTK01000024.1	64351	51350	52753	existing	49225	51195	existing	Escherichia coli MOD1-EC1944	Bacteria	existing	existing	existing	not sure	non-existing	Escherichia coli MOD1-EC1944-----NNNNN-----BBBBB-----EEEEE-----UUUUU	37939	39585	39581	40915	40899	45959	-	-	-	-	Proteobacteria	Gammaproteobacteria	Enterobacterales	Enterobacteriaceae	Escherichia
NZ_NKNH01000020.1	73608	5738	7141	existing	7296	9266	existing	Escherichia coli MOD1-EC1953	Bacteria	existing	existing	existing	not sure	non-existing	Escherichia coli MOD1-EC1953-----NNNNN-----BBBBB-----EEEEE-----UUUUU	17790	19436	16460	17782	11428	16476	-	-	-	-	Proteobacteria	Gammaproteobacteria	Enterobacterales	Enterobacteriaceae	Escherichia
NZ_NJSM01000025.1	54730	38692	40095	existing	40250	42220	existing	Escherichia coli MOD1-EC2546	Bacteria	existing	existing	existing	not sure	non-existing	Escherichia coli MOD1-EC2546-----NNNNN-----BBBBB-----EEEEE-----UUUUU	50744	52390	49414	50736	44382	49430	-	-	-	-	Proteobacteria	Gammaproteobacteria	Enterobacterales	Enterobacteriaceae	Escherichia
NZ_NWQD01000028.1	54816	12535	13938	existing	14093	16063	existing	Escherichia coli MOD1-EC2763	Bacteria	existing	existing	existing	not sure	non-existing	Escherichia coli MOD1-EC2763-----NNNNN-----BBBBB-----EEEEE-----UUUUU	25703	27349	24373	25707	19329	24389	-	-	-	-	Proteobacteria	Gammaproteobacteria	Enterobacterales	Enterobacteriaceae	Escherichia
NZ_NKES01000010.1	189033	69425	70828	existing	70983	72962	existing	Escherichia coli MOD1-EC309	Bacteria	existing	existing	existing	not sure	non-existing	Escherichia coli MOD1-EC309-----NNNNN-----BBBBB-----EEEEE-----UUUUU	81254	82900	79927	81246	74865	79943	-	-	-	-	Proteobacteria	Gammaproteobacteria	Enterobacterales	Enterobacteriaceae	Escherichia
NZ_NJMF01000021.1	86870	4300	5703	existing	5858	7828	existing	Escherichia coli MOD1-EC317	Bacteria	existing	existing	existing	not sure	non-existing	Escherichia coli MOD1-EC317-----NNNNN-----BBBBB-----EEEEE-----UUUUU	16352	17998	15022	16344	9990	15038	-	-	-	-	Proteobacteria	Gammaproteobacteria	Enterobacterales	Enterobacteriaceae	Escherichia
NZ_NKLW01000001.1	471357	388822	390225	existing	390380	392350	existing	Escherichia coli MOD1-EC3818	Bacteria	existing	existing	existing	non-existing	non-existing	Escherichia coli MOD1-EC3818-----YYYYY-----BBBBB-----EEEEE-----NNNNN	400874	402520	399544	400866	394512	399560	-	-	-	-	Proteobacteria	Gammaproteobacteria	Enterobacterales	Enterobacteriaceae	Escherichia
NZ_NKLV01000001.1	471910	388822	390225	existing	390380	392350	existing	Escherichia coli MOD1-EC3819	Bacteria	existing	existing	existing	non-existing	non-existing	Escherichia coli MOD1-EC3819-----YYYYY-----BBBBB-----EEEEE-----NNNNN	400874	402520	399544	400866	394512	399560	-	-	-	-	Proteobacteria	Gammaproteobacteria	Enterobacterales	Enterobacteriaceae	Escherichia
NZ_NKLU01000001.1	471910	388822	390225	existing	390380	392350	existing	Escherichia coli MOD1-EC3820	Bacteria	existing	existing	existing	non-existing	non-existing	Escherichia coli MOD1-EC3820-----YYYYY-----BBBBB-----EEEEE-----NNNNN	400874	402520	399544	400866	394512	399560	-	-	-	-	Proteobacteria	Gammaproteobacteria	Enterobacterales	Enterobacteriaceae	Escherichia
NZ_NJRV01000009.1	165959	76145	77548	existing	74020	75990	existing	Escherichia coli MOD1-EC3854	Bacteria	existing	existing	existing	not sure	non-existing	Escherichia coli MOD1-EC3854-----NNNNN-----BBBBB-----EEEEE-----UUUUU	63451	65097	65105	66424	66408	71480	-	-	-	-	Proteobacteria	Gammaproteobacteria	Enterobacterales	Enterobacteriaceae	Escherichia
NZ_NJRT01000026.1	84560	7813	9216	existing	9371	11341	existing	Escherichia coli MOD1-EC3860	Bacteria	existing	existing	existing	not sure	non-existing	Escherichia coli MOD1-EC3860-----NNNNN-----BBBBB-----EEEEE-----UUUUU	19848	21494	18518	19840	13474	18534	-	-	-	-	Proteobacteria	Gammaproteobacteria	Enterobacterales	Enterobacteriaceae	Escherichia
NZ_NJWL01000059.1	16200	7422	8825	existing	5297	7267	existing	Escherichia coli MOD1-EC3870	Bacteria	not sure	not sure	existing	not sure	non-existing	Escherichia coli MOD1-EC3870-----NNNNN-----BBBBB-----UUUUU-----UUUUU	-	-	-	-	55	3135	-	-	-	-	Proteobacteria	Gammaproteobacteria	Enterobacterales	Enterobacteriaceae	Escherichia
NZ_NOID01000029.1	51493	3244	4647	existing	4802	6772	existing	Escherichia coli MOD1-EC5011	Bacteria	existing	existing	existing	not sure	non-existing	Escherichia coli MOD1-EC5011-----NNNNN-----BBBBB-----EEEEE-----UUUUU	15296	16942	13966	15288	8934	13982	-	-	-	-	Proteobacteria	Gammaproteobacteria	Enterobacterales	Enterobacteriaceae	Escherichia
NZ_NLUP01000128.1	1920	1312	1920	existing	219	1157	existing	Escherichia coli MOD1-EC5021	Bacteria	not sure	not sure	not sure	not sure	non-existing	Escherichia coli MOD1-EC5021-----NNNNN-----BBBBB-----UUUUU-----UUUUU	-	-	-	-	-	-	-	-	-	-	Proteobacteria	Gammaproteobacteria	Enterobacterales	Enterobacteriaceae	Escherichia
NZ_NLUI01000032.1	55567	49941	51344	existing	47816	49786	existing	Escherichia coli MOD1-EC5030	Bacteria	existing	existing	existing	not sure	non-existing	Escherichia coli MOD1-EC5030-----NNNNN-----BBBBB-----EEEEE-----UUUUU	37674	39320	39328	40650	40634	45682	-	-	-	-	Proteobacteria	Gammaproteobacteria	Enterobacterales	Enterobacteriaceae	Escherichia
NZ_NTPS01000005.1	205458	76327	77730	existing	74202	76172	existing	Escherichia coli MOD1-EC5034	Bacteria	existing	existing	existing	not sure	non-existing	Escherichia coli MOD1-EC5034-----NNNNN-----BBBBB-----EEEEE-----UUUUU	63633	65279	65287	66606	66590	71662	-	-	-	-	Proteobacteria	Gammaproteobacteria	Enterobacterales	Enterobacteriaceae	Escherichia
NZ_NLTZ01000021.1	94662	7400	8803	existing	8958	10928	existing	Escherichia coli MOD1-EC5051	Bacteria	existing	existing	existing	not sure	non-existing	Escherichia coli MOD1-EC5051-----NNNNN-----BBBBB-----EEEEE-----UUUUU	19452	21098	18122	19444	13090	18138	-	-	-	-	Proteobacteria	Gammaproteobacteria	Enterobacterales	Enterobacteriaceae	Escherichia
NZ_NLSJ01000066.1	9880	3879	5282	existing	1754	3724	existing	Escherichia coli MOD1-EC5104	Bacteria	not sure	not sure	not sure	not sure	non-existing	Escherichia coli MOD1-EC5104-----NNNNN-----BBBBB-----UUUUU-----UUUUU	-	-	-	-	-	-	-	-	-	-	Proteobacteria	Gammaproteobacteria	Enterobacterales	Enterobacteriaceae	Escherichia
NZ_NLSG01000145.1	7838	3754	5157	existing	5312	7282	existing	Escherichia coli MOD1-EC5107	Bacteria	not sure	not sure	not sure	not sure	non-existing	Escherichia coli MOD1-EC5107-----NNNNN-----BBBBB-----UUUUU-----UUUUU	-	-	-	-	-	-	-	-	-	-	Proteobacteria	Gammaproteobacteria	Enterobacterales	Enterobacteriaceae	Escherichia
NZ_NLSD01000030.1	56134	15468	16871	existing	13343	15313	existing	Escherichia coli MOD1-EC5111	Bacteria	existing	existing	existing	not sure	non-existing	Escherichia coli MOD1-EC5111-----NNNNN-----BBBBB-----EEEEE-----UUUUU	2153	3799	3807	5129	5113	10164	-	-	-	-	Proteobacteria	Gammaproteobacteria	Enterobacterales	Enterobacteriaceae	Escherichia
NZ_NOGU01000029.1	62180	3150	4553	existing	4708	6678	existing	Escherichia coli MOD1-EC5134	Bacteria	existing	existing	existing	not sure	non-existing	Escherichia coli MOD1-EC5134-----NNNNN-----BBBBB-----EEEEE-----UUUUU	15202	16848	13872	15194	8840	13888	-	-	-	-	Proteobacteria	Gammaproteobacteria	Enterobacterales	Enterobacteriaceae	Escherichia
NZ_NOFV01000033.1	46948	38168	39571	existing	36043	38013	existing	Escherichia coli MOD1-EC5159	Bacteria	existing	existing	existing	not sure	non-existing	Escherichia coli MOD1-EC5159-----NNNNN-----BBBBB-----EEEEE-----UUUUU	25873	27519	27527	28849	28833	33881	-	-	-	-	Proteobacteria	Gammaproteobacteria	Enterobacterales	Enterobacteriaceae	Escherichia
NZ_NOFN01000060.1	19368	7378	8781	existing	8936	10906	existing	Escherichia coli MOD1-EC5167	Bacteria	not sure	existing	existing	not sure	non-existing	Escherichia coli MOD1-EC5167-----NNNNN-----BBBBB-----UUUUU-----UUUUU	-	-	18100	19314	13068	18116	-	-	-	-	Proteobacteria	Gammaproteobacteria	Enterobacterales	Enterobacteriaceae	Escherichia
NZ_NTPP01000009.1	155630	146800	148203	existing	144675	146645	existing	Escherichia coli MOD1-EC5168	Bacteria	existing	existing	existing	not sure	non-existing	Escherichia coli MOD1-EC5168-----NNNNN-----BBBBB-----EEEEE-----UUUUU	134505	136151	136159	137481	137465	142513	-	-	-	-	Proteobacteria	Gammaproteobacteria	Enterobacterales	Enterobacteriaceae	Escherichia
NZ_NOFM01000013.1	134145	125365	126768	existing	123240	125210	existing	Escherichia coli MOD1-EC5170	Bacteria	existing	existing	existing	not sure	non-existing	Escherichia coli MOD1-EC5170-----NNNNN-----BBBBB-----EEEEE-----UUUUU	113070	114716	114724	116046	116030	121078	-	-	-	-	Proteobacteria	Gammaproteobacteria	Enterobacterales	Enterobacteriaceae	Escherichia
NZ_NOFL01000016.1	85145	75705	77108	existing	73571	75550	existing	Escherichia coli MOD1-EC5183	Bacteria	existing	existing	existing	not sure	non-existing	Escherichia coli MOD1-EC5183-----NNNNN-----BBBBB-----EEEEE-----UUUUU	63633	65279	65287	66606	66590	71668	-	-	-	-	Proteobacteria	Gammaproteobacteria	Enterobacterales	Enterobacteriaceae	Escherichia
NZ_NOFE01000063.1	24942	8976	10379	existing	10534	12504	existing	Escherichia coli MOD1-EC5205	Bacteria	existing	existing	existing	not sure	non-existing	Escherichia coli MOD1-EC5205-----NNNNN-----BBBBB-----EEEEE-----UUUUU	21028	22674	19698	21020	14666	19714	-	-	-	-	Proteobacteria	Gammaproteobacteria	Enterobacterales	Enterobacteriaceae	Escherichia
NZ_NVPS01000011.1	150172	141370	142773	existing	139245	141215	existing	Escherichia coli MOD1-EC5207	Bacteria	existing	existing	existing	not sure	non-existing	Escherichia coli MOD1-EC5207-----NNNNN-----BBBBB-----EEEEE-----UUUUU	129075	130721	130729	132051	132035	137083	-	-	-	-	Proteobacteria	Gammaproteobacteria	Enterobacterales	Enterobacteriaceae	Escherichia
NZ_NLQR01000036.1	42311	31752	33155	existing	29627	31597	existing	Escherichia coli MOD1-EC5211	Bacteria	existing	existing	existing	not sure	non-existing	Escherichia coli MOD1-EC5211-----NNNNN-----BBBBB-----EEEEE-----UUUUU	19457	21103	21111	22433	22417	27465	-	-	-	-	Proteobacteria	Gammaproteobacteria	Enterobacterales	Enterobacteriaceae	Escherichia
NZ_NLQM01000040.1	31759	4975	6378	existing	6533	8512	existing	Escherichia coli MOD1-EC5218	Bacteria	existing	existing	existing	not sure	non-existing	Escherichia coli MOD1-EC5218-----NNNNN-----BBBBB-----EEEEE-----UUUUU	16804	18450	15477	16796	10415	15493	-	-	-	-	Proteobacteria	Gammaproteobacteria	Enterobacterales	Enterobacteriaceae	Escherichia
NZ_NLQL01000004.1	265819	75433	76836	existing	73299	75278	existing	Escherichia coli MOD1-EC5219	Bacteria	existing	existing	existing	not sure	non-existing	Escherichia coli MOD1-EC5219-----NNNNN-----BBBBB-----EEEEE-----UUUUU	63361	65007	65015	66334	66318	71396	-	-	-	-	Proteobacteria	Gammaproteobacteria	Enterobacterales	Enterobacteriaceae	Escherichia
NZ_NLQG01000031.1	46688	37837	39240	existing	35712	37682	existing	Escherichia coli MOD1-EC5226	Bacteria	existing	existing	existing	not sure	non-existing	Escherichia coli MOD1-EC5226-----NNNNN-----BBBBB-----EEEEE-----UUUUU	25542	27188	27196	28518	28502	33550	-	-	-	-	Proteobacteria	Gammaproteobacteria	Enterobacterales	Enterobacteriaceae	Escherichia
NZ_NXMW01000022.1	85740	81195	82598	existing	79070	81040	existing	Escherichia coli MOD1-EC5229	Bacteria	existing	existing	existing	not sure	non-existing	Escherichia coli MOD1-EC5229-----NNNNN-----BBBBB-----EEEEE-----UUUUU	68900	70546	70554	71876	71860	76908	-	-	-	-	Proteobacteria	Gammaproteobacteria	Enterobacterales	Enterobacteriaceae	Escherichia
NZ_NXMV01000013.1	124459	4870	6273	existing	6428	8407	existing	Escherichia coli MOD1-EC5249	Bacteria	existing	existing	existing	not sure	non-existing	Escherichia coli MOD1-EC5249-----NNNNN-----BBBBB-----EEEEE-----UUUUU	16699	18345	15372	16691	10310	15388	-	-	-	-	Proteobacteria	Gammaproteobacteria	Enterobacterales	Enterobacteriaceae	Escherichia
NZ_NXMS01000047.1	19644	13536	14939	existing	11411	13381	existing	Escherichia coli MOD1-EC5257	Bacteria	existing	existing	existing	not sure	non-existing	Escherichia coli MOD1-EC5257-----NNNNN-----BBBBB-----EEEEE-----UUUUU	1241	2887	2895	4217	4201	9249	-	-	-	-	Proteobacteria	Gammaproteobacteria	Enterobacterales	Enterobacteriaceae	Escherichia
NZ_NLPW01000012.1	139287	125421	126824	existing	123296	125266	existing	Escherichia coli MOD1-EC5273	Bacteria	existing	existing	existing	not sure	non-existing	Escherichia coli MOD1-EC5273-----NNNNN-----BBBBB-----EEEEE-----UUUUU	112012	113658	113654	114988	114972	120032	-	-	-	-	Proteobacteria	Gammaproteobacteria	Enterobacterales	Enterobacteriaceae	Escherichia
NZ_NOET01000024.1	46185	29901	31304	existing	31459	33429	existing	Escherichia coli MOD1-EC5288	Bacteria	existing	existing	existing	not sure	non-existing	Escherichia coli MOD1-EC5288-----NNNNN-----BBBBB-----EEEEE-----UUUUU	41953	43599	40623	41945	35591	40639	-	-	-	-	Proteobacteria	Gammaproteobacteria	Enterobacterales	Enterobacteriaceae	Escherichia
NZ_NOEL01000013.1	146674	140604	142007	existing	138479	140449	existing	Escherichia coli MOD1-EC5332	Bacteria	existing	existing	existing	not sure	non-existing	Escherichia coli MOD1-EC5332-----NNNNN-----BBBBB-----EEEEE-----UUUUU	128309	129955	129963	131285	131269	136317	-	-	-	-	Proteobacteria	Gammaproteobacteria	Enterobacterales	Enterobacteriaceae	Escherichia
NZ_NOEJ01000015.1	145898	140604	142007	existing	138479	140449	existing	Escherichia coli MOD1-EC5335	Bacteria	existing	existing	existing	not sure	non-existing	Escherichia coli MOD1-EC5335-----NNNNN-----BBBBB-----EEEEE-----UUUUU	128309	129955	129963	131285	131269	136317	-	-	-	-	Proteobacteria	Gammaproteobacteria	Enterobacterales	Enterobacteriaceae	Escherichia
NZ_NOEH01000012.1	146846	140716	142119	existing	138591	140561	existing	Escherichia coli MOD1-EC5340	Bacteria	existing	existing	existing	not sure	non-existing	Escherichia coli MOD1-EC5340-----NNNNN-----BBBBB-----EEEEE-----UUUUU	128421	130067	130075	131397	131381	136429	-	-	-	-	Proteobacteria	Gammaproteobacteria	Enterobacterales	Enterobacteriaceae	Escherichia
NZ_NLOY01000004.1	260913	257167	258570	existing	255033	257012	existing	Escherichia coli MOD1-EC5461	Bacteria	existing	existing	existing	not sure	non-existing	Escherichia coli MOD1-EC5461-----NNNNN-----BBBBB-----EEEEE-----UUUUU	245095	246741	246749	248068	248052	253130	-	-	-	-	Proteobacteria	Gammaproteobacteria	Enterobacterales	Enterobacteriaceae	Escherichia
NZ_NLOF01000004.1	201378	87220	88623	existing	88778	90748	existing	Escherichia coli MOD1-EC5483	Bacteria	existing	existing	existing	non-existing	non-existing	Escherichia coli MOD1-EC5483-----YYYYY-----BBBBB-----EEEEE-----NNNNN	97806	99398	96448	97779	91665	96464	-	-	-	-	Proteobacteria	Gammaproteobacteria	Enterobacterales	Enterobacteriaceae	Escherichia
NZ_NLOB01000008.1	176301	88524	89927	existing	90082	92052	existing	Escherichia coli MOD1-EC5487	Bacteria	existing	existing	existing	non-existing	non-existing	Escherichia coli MOD1-EC5487-----YYYYY-----BBBBB-----EEEEE-----NNNNN	100975	102621	99648	100967	94592	99664	-	-	-	-	Proteobacteria	Gammaproteobacteria	Enterobacterales	Enterobacteriaceae	Escherichia
NZ_NLNR01000032.1	58078	39088	40491	existing	36963	38933	existing	Escherichia coli MOD1-EC5499	Bacteria	existing	existing	existing	not sure	non-existing	Escherichia coli MOD1-EC5499-----NNNNN-----BBBBB-----EEEEE-----UUUUU	26821	28467	28475	29797	29781	34829	-	-	-	-	Proteobacteria	Gammaproteobacteria	Enterobacterales	Enterobacteriaceae	Escherichia
NZ_NLMG01000046.1	40113	7399	8802	existing	8957	10927	existing	Escherichia coli MOD1-EC5538	Bacteria	existing	existing	existing	not sure	non-existing	Escherichia coli MOD1-EC5538-----NNNNN-----BBBBB-----EEEEE-----UUUUU	20471	22117	19141	20463	14106	19157	-	-	-	-	Proteobacteria	Gammaproteobacteria	Enterobacterales	Enterobacteriaceae	Escherichia
NZ_NLMB01000084.1	16491	7639	9042	existing	5514	7484	existing	Escherichia coli MOD1-EC5543	Bacteria	not sure	not sure	existing	not sure	non-existing	Escherichia coli MOD1-EC5543-----NNNNN-----BBBBB-----UUUUU-----UUUUU	-	-	-	-	272	3352	-	-	-	-	Proteobacteria	Gammaproteobacteria	Enterobacterales	Enterobacteriaceae	Escherichia
NZ_NTPL01000054.1	18907	3331	4734	existing	4889	6859	existing	Escherichia coli MOD1-EC5546	Bacteria	existing	existing	existing	not sure	non-existing	Escherichia coli MOD1-EC5546-----NNNNN-----BBBBB-----EEEEE-----UUUUU	15383	17029	14053	15375	9021	14069	-	-	-	-	Proteobacteria	Gammaproteobacteria	Enterobacterales	Enterobacteriaceae	Escherichia
NZ_NLLR01000035.1	32295	18109	19512	existing	19667	21637	existing	Escherichia coli MOD1-EC5556	Bacteria	existing	existing	existing	not sure	non-existing	Escherichia coli MOD1-EC5556-----NNNNN-----BBBBB-----EEEEE-----UUUUU	30161	31807	28831	30153	23799	28847	-	-	-	-	Proteobacteria	Gammaproteobacteria	Enterobacterales	Enterobacteriaceae	Escherichia
NZ_NLLC01000010.1	101624	90096	91499	existing	87971	89941	existing	Escherichia coli MOD1-EC5571	Bacteria	existing	existing	existing	not sure	non-existing	Escherichia coli MOD1-EC5571-----NNNNN-----BBBBB-----EEEEE-----UUUUU	77801	79447	79455	80777	80761	85809	-	-	-	-	Proteobacteria	Gammaproteobacteria	Enterobacterales	Enterobacteriaceae	Escherichia
NZ_NLLB01000010.1	101624	90096	91499	existing	87971	89941	existing	Escherichia coli MOD1-EC5572	Bacteria	existing	existing	existing	not sure	non-existing	Escherichia coli MOD1-EC5572-----NNNNN-----BBBBB-----EEEEE-----UUUUU	77801	79447	79455	80777	80761	85809	-	-	-	-	Proteobacteria	Gammaproteobacteria	Enterobacterales	Enterobacteriaceae	Escherichia
NZ_NLLA01000018.1	74519	3508	4911	existing	1374	3353	existing	Escherichia coli MOD1-EC5573	Bacteria	not sure	not sure	not sure	not sure	non-existing	Escherichia coli MOD1-EC5573-----NNNNN-----BBBBB-----UUUUU-----UUUUU	-	-	-	-	-	-	-	-	-	-	Proteobacteria	Gammaproteobacteria	Enterobacterales	Enterobacteriaceae	Escherichia
NZ_NLKZ01000018.1	74832	3855	5258	existing	1721	3700	existing	Escherichia coli MOD1-EC5574	Bacteria	not sure	not sure	not sure	not sure	non-existing	Escherichia coli MOD1-EC5574-----NNNNN-----BBBBB-----UUUUU-----UUUUU	-	-	-	-	-	-	-	-	-	-	Proteobacteria	Gammaproteobacteria	Enterobacterales	Enterobacteriaceae	Escherichia
NZ_NLKX01000006.1	151756	3508	4911	existing	1374	3353	existing	Escherichia coli MOD1-EC5576	Bacteria	not sure	not sure	not sure	not sure	non-existing	Escherichia coli MOD1-EC5576-----NNNNN-----BBBBB-----UUUUU-----UUUUU	-	-	-	-	-	-	-	-	-	-	Proteobacteria	Gammaproteobacteria	Enterobacterales	Enterobacteriaceae	Escherichia
NZ_NLKU01000053.1	35137	17727	19130	existing	15602	17572	existing	Escherichia coli MOD1-EC5579	Bacteria	existing	existing	existing	not sure	non-existing	Escherichia coli MOD1-EC5579-----NNNNN-----BBBBB-----EEEEE-----UUUUU	5432	7078	7086	8408	8392	13440	-	-	-	-	Proteobacteria	Gammaproteobacteria	Enterobacterales	Enterobacteriaceae	Escherichia
NZ_NLKT01000004.1	214963	202145	203548	existing	200020	201990	existing	Escherichia coli MOD1-EC5580	Bacteria	existing	existing	existing	not sure	non-existing	Escherichia coli MOD1-EC5580-----NNNNN-----BBBBB-----EEEEE-----UUUUU	189850	191496	191504	192826	192810	197858	-	-	-	-	Proteobacteria	Gammaproteobacteria	Enterobacterales	Enterobacteriaceae	Escherichia
NZ_NLKM01000051.1	23220	7378	8781	existing	8936	10906	existing	Escherichia coli MOD1-EC5587	Bacteria	existing	existing	existing	not sure	non-existing	Escherichia coli MOD1-EC5587-----NNNNN-----BBBBB-----EEEEE-----UUUUU	19430	21076	18100	19422	13068	18116	-	-	-	-	Proteobacteria	Gammaproteobacteria	Enterobacterales	Enterobacteriaceae	Escherichia
NZ_NLKI01000041.1	16867	2493	3896	existing	4051	6021	existing	Escherichia coli MOD1-EC5623	Bacteria	existing	existing	existing	not sure	non-existing	Escherichia coli MOD1-EC5623-----NNNNN-----BBBBB-----EEEEE-----UUUUU	14545	16191	13215	14537	8183	13231	-	-	-	-	Proteobacteria	Gammaproteobacteria	Enterobacterales	Enterobacteriaceae	Escherichia
NZ_NLKB01000001.1	409487	118061	119464	existing	119619	121589	existing	Escherichia coli MOD1-EC5630	Bacteria	existing	existing	existing	non-existing	non-existing	Escherichia coli MOD1-EC5630-----YYYYY-----BBBBB-----EEEEE-----NNNNN	130113	131759	128783	130105	123751	128799	-	-	-	-	Proteobacteria	Gammaproteobacteria	Enterobacterales	Enterobacteriaceae	Escherichia
NZ_NLJX01000027.1	55759	49542	50945	existing	47417	49387	existing	Escherichia coli MOD1-EC5634	Bacteria	existing	existing	existing	not sure	non-existing	Escherichia coli MOD1-EC5634-----NNNNN-----BBBBB-----EEEEE-----UUUUU	37247	38893	38901	40223	40207	45255	-	-	-	-	Proteobacteria	Gammaproteobacteria	Enterobacterales	Enterobacteriaceae	Escherichia
NZ_NLJV01000027.1	63890	49542	50945	existing	47417	49387	existing	Escherichia coli MOD1-EC5636	Bacteria	existing	existing	existing	not sure	non-existing	Escherichia coli MOD1-EC5636-----NNNNN-----BBBBB-----EEEEE-----UUUUU	37247	38893	38901	40223	40207	45255	-	-	-	-	Proteobacteria	Gammaproteobacteria	Enterobacterales	Enterobacteriaceae	Escherichia
NZ_NLIY01000011.1	139331	14725	16128	existing	12600	14570	existing	Escherichia coli MOD1-EC5661	Bacteria	existing	existing	existing	not sure	non-existing	Escherichia coli MOD1-EC5661-----NNNNN-----BBBBB-----EEEEE-----UUUUU	1314	2960	2956	4290	4274	9334	-	-	-	-	Proteobacteria	Gammaproteobacteria	Enterobacterales	Enterobacteriaceae	Escherichia
NZ_NLIW01000011.1	124789	56321	57724	existing	57879	59849	existing	Escherichia coli MOD1-EC5663	Bacteria	existing	existing	existing	not sure	non-existing	Escherichia coli MOD1-EC5663-----NNNNN-----BBBBB-----EEEEE-----UUUUU	68373	70019	67043	68365	62011	67059	-	-	-	-	Proteobacteria	Gammaproteobacteria	Enterobacterales	Enterobacteriaceae	Escherichia
NZ_NLHW01000017.1	125847	68381	69784	existing	69939	71909	existing	Escherichia coli MOD1-EC5689	Bacteria	existing	existing	existing	not sure	non-existing	Escherichia coli MOD1-EC5689-----NNNNN-----BBBBB-----EEEEE-----UUUUU	80405	82051	79075	80397	74043	79091	-	-	-	-	Proteobacteria	Gammaproteobacteria	Enterobacterales	Enterobacteriaceae	Escherichia
NZ_NLHT01000007.1	142241	135371	136774	existing	133246	135216	existing	Escherichia coli MOD1-EC5692	Bacteria	existing	existing	existing	not sure	non-existing	Escherichia coli MOD1-EC5692-----NNNNN-----BBBBB-----EEEEE-----UUUUU	123076	124722	124730	126052	126036	131084	-	-	-	-	Proteobacteria	Gammaproteobacteria	Enterobacterales	Enterobacteriaceae	Escherichia
NZ_NLHS01000270.1	8978	3055	4458	existing	930	2900	existing	Escherichia coli MOD1-EC5693	Bacteria	not sure	not sure	not sure	not sure	non-existing	Escherichia coli MOD1-EC5693-----NNNNN-----BBBBB-----UUUUU-----UUUUU	-	-	-	-	-	-	-	-	-	-	Proteobacteria	Gammaproteobacteria	Enterobacterales	Enterobacteriaceae	Escherichia
NZ_NLHM01000020.1	76133	67257	68660	existing	65132	67102	existing	Escherichia coli MOD1-EC5699	Bacteria	existing	existing	existing	not sure	non-existing	Escherichia coli MOD1-EC5699-----NNNNN-----BBBBB-----EEEEE-----UUUUU	54962	56608	56616	57938	57922	62970	-	-	-	-	Proteobacteria	Gammaproteobacteria	Enterobacterales	Enterobacteriaceae	Escherichia
NZ_NLGQ01000077.1	17919	16234	17637	existing	14109	16079	existing	Escherichia coli MOD1-EC5725	Bacteria	existing	existing	existing	not sure	non-existing	Escherichia coli MOD1-EC5725-----NNNNN-----BBBBB-----EEEEE-----UUUUU	3939	5585	5593	6915	6899	11947	-	-	-	-	Proteobacteria	Gammaproteobacteria	Enterobacterales	Enterobacteriaceae	Escherichia
NZ_NLFY01000009.1	156620	150551	151954	existing	148426	150396	existing	Escherichia coli MOD1-EC5743	Bacteria	existing	existing	existing	not sure	non-existing	Escherichia coli MOD1-EC5743-----NNNNN-----BBBBB-----EEEEE-----UUUUU	138256	139902	139910	141232	141216	146264	-	-	-	-	Proteobacteria	Gammaproteobacteria	Enterobacterales	Enterobacteriaceae	Escherichia
NZ_NLFW01000010.1	157348	143460	144863	existing	141335	143305	existing	Escherichia coli MOD1-EC5745	Bacteria	existing	existing	existing	not sure	non-existing	Escherichia coli MOD1-EC5745-----NNNNN-----BBBBB-----EEEEE-----UUUUU	130049	131695	131691	133025	133009	138069	-	-	-	-	Proteobacteria	Gammaproteobacteria	Enterobacterales	Enterobacteriaceae	Escherichia
NZ_NOCZ01000020.1	80551	64702	66105	existing	66260	68230	existing	Escherichia coli MOD1-EC5777	Bacteria	existing	existing	existing	not sure	non-existing	Escherichia coli MOD1-EC5777-----NNNNN-----BBBBB-----EEEEE-----UUUUU	76754	78400	75424	76746	70392	75440	-	-	-	-	Proteobacteria	Gammaproteobacteria	Enterobacterales	Enterobacteriaceae	Escherichia
NZ_NOCX01000028.1	45915	29766	31169	existing	31324	33294	existing	Escherichia coli MOD1-EC5780	Bacteria	existing	existing	existing	not sure	non-existing	Escherichia coli MOD1-EC5780-----NNNNN-----BBBBB-----EEEEE-----UUUUU	41818	43464	40488	41810	35456	40504	-	-	-	-	Proteobacteria	Gammaproteobacteria	Enterobacterales	Enterobacteriaceae	Escherichia
NZ_NKVK01000026.1	106316	57012	58415	existing	54887	56857	existing	Escherichia coli MOD1-EC5804	Bacteria	existing	existing	existing	not sure	non-existing	Escherichia coli MOD1-EC5804-----NNNNN-----BBBBB-----EEEEE-----UUUUU	44717	46363	46371	47693	47677	52725	-	-	-	-	Proteobacteria	Gammaproteobacteria	Enterobacterales	Enterobacteriaceae	Escherichia
NZ_NOCG01000014.1	131122	122320	123723	existing	120195	122165	existing	Escherichia coli MOD1-EC5806	Bacteria	existing	existing	existing	not sure	non-existing	Escherichia coli MOD1-EC5806-----NNNNN-----BBBBB-----EEEEE-----UUUUU	110025	111671	111679	113001	112985	118033	-	-	-	-	Proteobacteria	Gammaproteobacteria	Enterobacterales	Enterobacteriaceae	Escherichia
NZ_NOCD01000014.1	101897	8165	9568	existing	9723	11693	existing	Escherichia coli MOD1-EC5809	Bacteria	existing	existing	existing	not sure	non-existing	Escherichia coli MOD1-EC5809-----NNNNN-----BBBBB-----EEEEE-----UUUUU	20217	21863	18887	20209	13855	18903	-	-	-	-	Proteobacteria	Gammaproteobacteria	Enterobacterales	Enterobacteriaceae	Escherichia
NZ_NKVJ01000074.1	32811	14661	16064	existing	12536	14506	existing	Escherichia coli MOD1-EC5811	Bacteria	existing	existing	existing	not sure	non-existing	Escherichia coli MOD1-EC5811-----NNNNN-----BBBBB-----EEEEE-----UUUUU	1250	2896	2892	4226	4210	9270	-	-	-	-	Proteobacteria	Gammaproteobacteria	Enterobacterales	Enterobacteriaceae	Escherichia
NZ_NKVI01000004.1	44511	35337	36740	existing	33212	35182	existing	Escherichia coli MOD1-EC5812	Bacteria	existing	existing	existing	not sure	non-existing	Escherichia coli MOD1-EC5812-----NNNNN-----BBBBB-----EEEEE-----UUUUU	23042	24688	24696	26018	26002	31050	-	-	-	-	Proteobacteria	Gammaproteobacteria	Enterobacterales	Enterobacteriaceae	Escherichia
NZ_NOBW01000070.1	9710	3531	4934	existing	1397	3376	existing	Escherichia coli MOD1-EC5818	Bacteria	not sure	not sure	not sure	not sure	non-existing	Escherichia coli MOD1-EC5818-----NNNNN-----BBBBB-----UUUUU-----UUUUU	-	-	-	-	-	-	-	-	-	-	Proteobacteria	Gammaproteobacteria	Enterobacterales	Enterobacteriaceae	Escherichia
NZ_NOBQ01000015.1	112666	78573	79976	existing	80131	82101	existing	Escherichia coli MOD1-EC5824	Bacteria	existing	existing	existing	not sure	non-existing	Escherichia coli MOD1-EC5824-----NNNNN-----BBBBB-----EEEEE-----UUUUU	91645	93291	90315	91637	85280	90331	-	-	-	-	Proteobacteria	Gammaproteobacteria	Enterobacterales	Enterobacteriaceae	Escherichia
NZ_NKVF01000007.1	346020	7385	8788	existing	8943	10913	existing	Escherichia coli MOD1-EC5834	Bacteria	existing	existing	existing	not sure	non-existing	Escherichia coli MOD1-EC5834-----NNNNN-----BBBBB-----EEEEE-----UUUUU	19437	21083	18107	19429	13075	18123	-	-	-	-	Proteobacteria	Gammaproteobacteria	Enterobacterales	Enterobacteriaceae	Escherichia
NZ_NOBI01000018.1	105233	91345	92748	existing	89220	91190	existing	Escherichia coli MOD1-EC5835	Bacteria	existing	existing	existing	not sure	non-existing	Escherichia coli MOD1-EC5835-----NNNNN-----BBBBB-----EEEEE-----UUUUU	77934	79580	79576	80910	80894	85954	-	-	-	-	Proteobacteria	Gammaproteobacteria	Enterobacterales	Enterobacteriaceae	Escherichia
NZ_NOBB01000009.1	137978	133570	134973	existing	131445	133415	existing	Escherichia coli MOD1-EC5843	Bacteria	existing	existing	existing	not sure	non-existing	Escherichia coli MOD1-EC5843-----NNNNN-----BBBBB-----EEEEE-----UUUUU	121275	122921	122929	124251	124235	129283	-	-	-	-	Proteobacteria	Gammaproteobacteria	Enterobacterales	Enterobacteriaceae	Escherichia
NZ_NOAW01000063.1	30143	14981	16384	existing	12856	14826	existing	Escherichia coli MOD1-EC5848	Bacteria	existing	existing	existing	not sure	non-existing	Escherichia coli MOD1-EC5848-----NNNNN-----BBBBB-----EEEEE-----UUUUU	2686	4332	4340	5662	5646	10694	-	-	-	-	Proteobacteria	Gammaproteobacteria	Enterobacterales	Enterobacteriaceae	Escherichia
NZ_NOAS01000006.1	225904	222139	223542	existing	220005	221984	existing	Escherichia coli MOD1-EC5853	Bacteria	existing	existing	existing	not sure	non-existing	Escherichia coli MOD1-EC5853-----NNNNN-----BBBBB-----EEEEE-----UUUUU	210067	211713	211721	213040	213024	218102	-	-	-	-	Proteobacteria	Gammaproteobacteria	Enterobacterales	Enterobacteriaceae	Escherichia
NZ_NOAQ01000045.1	27025	15586	16989	existing	13461	15431	existing	Escherichia coli MOD1-EC5855	Bacteria	existing	existing	existing	not sure	non-existing	Escherichia coli MOD1-EC5855-----NNNNN-----BBBBB-----EEEEE-----UUUUU	2271	3917	3925	5247	5231	10282	-	-	-	-	Proteobacteria	Gammaproteobacteria	Enterobacterales	Enterobacteriaceae	Escherichia
NZ_NOAG01000019.1	98071	75415	76818	existing	73281	75260	existing	Escherichia coli MOD1-EC5865	Bacteria	existing	existing	existing	not sure	non-existing	Escherichia coli MOD1-EC5865-----NNNNN-----BBBBB-----EEEEE-----UUUUU	63343	64989	64997	66316	66300	71378	-	-	-	-	Proteobacteria	Gammaproteobacteria	Enterobacterales	Enterobacteriaceae	Escherichia
NZ_NNZO01000019.1	84692	27237	28640	existing	28795	30765	existing	Escherichia coli MOD1-EC5886	Bacteria	existing	existing	existing	not sure	non-existing	Escherichia coli MOD1-EC5886-----NNNNN-----BBBBB-----EEEEE-----UUUUU	39261	40907	37931	39253	32899	37947	-	-	-	-	Proteobacteria	Gammaproteobacteria	Enterobacterales	Enterobacteriaceae	Escherichia
NZ_NKUN01000035.1	45316	28524	29927	existing	30082	32052	existing	Escherichia coli MOD1-EC5932	Bacteria	existing	existing	existing	not sure	non-existing	Escherichia coli MOD1-EC5932-----NNNNN-----BBBBB-----EEEEE-----UUUUU	40576	42222	39246	40568	34214	39262	-	-	-	-	Proteobacteria	Gammaproteobacteria	Enterobacterales	Enterobacteriaceae	Escherichia
NZ_NMGZ01000012.1	166394	138505	139908	existing	136380	138350	existing	Escherichia coli MOD1-EC5951	Bacteria	existing	existing	existing	not sure	non-existing	Escherichia coli MOD1-EC5951-----NNNNN-----BBBBB-----EEEEE-----UUUUU	126238	127884	127892	129214	129198	134246	-	-	-	-	Proteobacteria	Gammaproteobacteria	Enterobacterales	Enterobacteriaceae	Escherichia
NZ_NMGT01000006.1	221501	29314	30717	existing	30872	32851	existing	Escherichia coli MOD1-EC5960	Bacteria	existing	existing	existing	not sure	non-existing	Escherichia coli MOD1-EC5960-----NNNNN-----BBBBB-----EEEEE-----UUUUU	41401	43047	40074	41393	35018	40090	-	-	-	-	Proteobacteria	Gammaproteobacteria	Enterobacterales	Enterobacteriaceae	Escherichia
NZ_NMFQ01000030.1	54815	42984	44387	existing	40859	42829	existing	Escherichia coli MOD1-EC5994	Bacteria	existing	existing	existing	not sure	non-existing	Escherichia coli MOD1-EC5994-----NNNNN-----BBBBB-----EEEEE-----UUUUU	29573	31219	31215	32549	32533	37593	-	-	-	-	Proteobacteria	Gammaproteobacteria	Enterobacterales	Enterobacteriaceae	Escherichia
NZ_NMEN01000016.1	95116	82115	83518	existing	79990	81960	existing	Escherichia coli MOD1-EC6027	Bacteria	existing	existing	existing	not sure	non-existing	Escherichia coli MOD1-EC6027-----NNNNN-----BBBBB-----EEEEE-----UUUUU	68704	70350	70346	71680	71664	76724	-	-	-	-	Proteobacteria	Gammaproteobacteria	Enterobacterales	Enterobacteriaceae	Escherichia
NZ_NMEF01000029.1	72274	42844	44247	existing	40719	42689	existing	Escherichia coli MOD1-EC6037	Bacteria	existing	existing	existing	not sure	non-existing	Escherichia coli MOD1-EC6037-----NNNNN-----BBBBB-----EEEEE-----UUUUU	30549	32195	32203	33525	33509	38557	-	-	-	-	Proteobacteria	Gammaproteobacteria	Enterobacterales	Enterobacteriaceae	Escherichia
NZ_NMED01000080.1	12193	3391	4794	existing	1266	3236	existing	Escherichia coli MOD1-EC6040	Bacteria	not sure	not sure	not sure	not sure	non-existing	Escherichia coli MOD1-EC6040-----NNNNN-----BBBBB-----UUUUU-----UUUUU	-	-	-	-	-	-	-	-	-	-	Proteobacteria	Gammaproteobacteria	Enterobacterales	Enterobacteriaceae	Escherichia
NZ_NMKB01000030.1	54849	12535	13938	existing	14093	16063	existing	Escherichia coli MOD1-EC6059	Bacteria	existing	existing	existing	not sure	non-existing	Escherichia coli MOD1-EC6059-----NNNNN-----BBBBB-----EEEEE-----UUUUU	25703	27349	24373	25707	19329	24389	-	-	-	-	Proteobacteria	Gammaproteobacteria	Enterobacterales	Enterobacteriaceae	Escherichia
NZ_NMDF01000034.1	49971	45219	46622	existing	46777	48747	existing	Escherichia coli MOD1-EC6078	Bacteria	not sure	not sure	not sure	not sure	non-existing	Escherichia coli MOD1-EC6078-----NNNNN-----BBBBB-----UUUUU-----UUUUU	-	-	-	-	-	-	-	-	-	-	Proteobacteria	Gammaproteobacteria	Enterobacterales	Enterobacteriaceae	Escherichia
NZ_NMBO01000001.1	335637	5738	7141	existing	7296	9266	existing	Escherichia coli MOD1-EC6167	Bacteria	existing	existing	existing	not sure	non-existing	Escherichia coli MOD1-EC6167-----NNNNN-----BBBBB-----EEEEE-----UUUUU	17790	19436	16460	17782	11428	16476	-	-	-	-	Proteobacteria	Gammaproteobacteria	Enterobacterales	Enterobacteriaceae	Escherichia
NZ_NNYF01000008.1	150397	6975	8378	existing	8533	10503	existing	Escherichia coli MOD1-EC6199	Bacteria	existing	existing	existing	not sure	non-existing	Escherichia coli MOD1-EC6199-----NNNNN-----BBBBB-----EEEEE-----UUUUU	19027	20673	17697	19019	12665	17713	-	-	-	-	Proteobacteria	Gammaproteobacteria	Enterobacterales	Enterobacteriaceae	Escherichia
NZ_NMAY01000025.1	51684	37746	39149	existing	35621	37591	existing	Escherichia coli MOD1-EC6217	Bacteria	existing	existing	existing	not sure	non-existing	Escherichia coli MOD1-EC6217-----NNNNN-----BBBBB-----EEEEE-----UUUUU	24335	25981	25977	27311	27295	32355	-	-	-	-	Proteobacteria	Gammaproteobacteria	Enterobacterales	Enterobacteriaceae	Escherichia
NZ_NMJS01000001.1	318380	12618	14021	existing	14176	16146	existing	Escherichia coli MOD1-EC6219	Bacteria	existing	existing	existing	not sure	non-existing	Escherichia coli MOD1-EC6219-----NNNNN-----BBBBB-----EEEEE-----UUUUU	25784	27430	24454	25788	19410	24470	-	-	-	-	Proteobacteria	Gammaproteobacteria	Enterobacterales	Enterobacteriaceae	Escherichia
NZ_NTOC01000002.1	317905	304017	305420	existing	301892	303862	existing	Escherichia coli MOD1-EC6221	Bacteria	existing	existing	existing	not sure	non-existing	Escherichia coli MOD1-EC6221-----NNNNN-----BBBBB-----EEEEE-----UUUUU	290608	292254	292250	293584	293568	298628	-	-	-	-	Proteobacteria	Gammaproteobacteria	Enterobacterales	Enterobacteriaceae	Escherichia
NZ_NNYC01000057.1	19583	3915	5318	existing	5473	7443	existing	Escherichia coli MOD1-EC6230	Bacteria	existing	existing	existing	not sure	non-existing	Escherichia coli MOD1-EC6230-----NNNNN-----BBBBB-----EEEEE-----UUUUU	16987	18633	15657	16979	10622	15673	-	-	-	-	Proteobacteria	Gammaproteobacteria	Enterobacterales	Enterobacteriaceae	Escherichia
NZ_NMJQ01000030.1	60536	31077	32480	existing	32635	34605	existing	Escherichia coli MOD1-EC6231	Bacteria	existing	existing	existing	not sure	non-existing	Escherichia coli MOD1-EC6231-----NNNNN-----BBBBB-----EEEEE-----UUUUU	41663	43255	40305	41636	35522	40321	-	-	-	-	Proteobacteria	Gammaproteobacteria	Enterobacterales	Enterobacteriaceae	Escherichia
NZ_NNYB01000013.1	97841	65255	66658	existing	63130	65100	existing	Escherichia coli MOD1-EC6232	Bacteria	existing	existing	existing	not sure	non-existing	Escherichia coli MOD1-EC6232-----NNNNN-----BBBBB-----EEEEE-----UUUUU	54480	56072	56099	57430	57414	62213	-	-	-	-	Proteobacteria	Gammaproteobacteria	Enterobacterales	Enterobacteriaceae	Escherichia
NZ_NMAT01000005.1	193231	12618	14021	existing	14176	16146	existing	Escherichia coli MOD1-EC6233	Bacteria	existing	existing	existing	not sure	non-existing	Escherichia coli MOD1-EC6233-----NNNNN-----BBBBB-----EEEEE-----UUUUU	25784	27430	24454	25788	19410	24470	-	-	-	-	Proteobacteria	Gammaproteobacteria	Enterobacterales	Enterobacteriaceae	Escherichia
NZ_NMAC01000017.1	337352	328564	329967	existing	326439	328409	existing	Escherichia coli MOD1-EC6293	Bacteria	existing	existing	existing	not sure	non-existing	Escherichia coli MOD1-EC6293-----NNNNN-----BBBBB-----EEEEE-----UUUUU	316269	317915	317923	319245	319229	324277	-	-	-	-	Proteobacteria	Gammaproteobacteria	Enterobacterales	Enterobacteriaceae	Escherichia
NZ_NMAB01000030.1	215820	211043	212446	existing	208918	210888	existing	Escherichia coli MOD1-EC6294	Bacteria	existing	existing	existing	not sure	non-existing	Escherichia coli MOD1-EC6294-----NNNNN-----BBBBB-----EEEEE-----UUUUU	198748	200394	200402	201724	201708	206756	-	-	-	-	Proteobacteria	Gammaproteobacteria	Enterobacterales	Enterobacteriaceae	Escherichia
NZ_NNXF01000093.1	8075	2812	4215	existing	4370	6340	existing	Escherichia coli MOD1-EC6306	Bacteria	not sure	not sure	not sure	not sure	non-existing	Escherichia coli MOD1-EC6306-----NNNNN-----BBBBB-----UUUUU-----UUUUU	-	-	-	-	-	-	-	-	-	-	Proteobacteria	Gammaproteobacteria	Enterobacterales	Enterobacteriaceae	Escherichia
NZ_NNXE01000010.1	157330	10633	12036	existing	12191	14161	existing	Escherichia coli MOD1-EC6307	Bacteria	existing	existing	existing	not sure	non-existing	Escherichia coli MOD1-EC6307-----NNNNN-----BBBBB-----EEEEE-----UUUUU	22685	24331	21355	22677	16323	21371	-	-	-	-	Proteobacteria	Gammaproteobacteria	Enterobacterales	Enterobacteriaceae	Escherichia
NZ_NLZU01000025.1	60670	45237	46640	existing	46795	48765	existing	Escherichia coli MOD1-EC6324	Bacteria	existing	existing	existing	not sure	non-existing	Escherichia coli MOD1-EC6324-----NNNNN-----BBBBB-----EEEEE-----UUUUU	58309	59955	56979	58301	51944	56995	-	-	-	-	Proteobacteria	Gammaproteobacteria	Enterobacterales	Enterobacteriaceae	Escherichia
NZ_NLZR01000001.1	401214	290883	292286	existing	288749	290728	existing	Escherichia coli MOD1-EC6327	Bacteria	existing	existing	existing	non-existing	non-existing	Escherichia coli MOD1-EC6327-----YYYYY-----BBBBB-----EEEEE-----NNNNN	278811	280457	280465	281784	281768	286846	-	-	-	-	Proteobacteria	Gammaproteobacteria	Enterobacterales	Enterobacteriaceae	Escherichia
NZ_NLZH01000048.1	28323	3256	4659	existing	1122	3101	existing	Escherichia coli MOD1-EC6345	Bacteria	not sure	not sure	not sure	not sure	non-existing	Escherichia coli MOD1-EC6345-----NNNNN-----BBBBB-----UUUUU-----UUUUU	-	-	-	-	-	-	-	-	-	-	Proteobacteria	Gammaproteobacteria	Enterobacterales	Enterobacteriaceae	Escherichia
NZ_NLZF01000052.1	6988	2366	3769	existing	3924	5903	existing	Escherichia coli MOD1-EC6347	Bacteria	not sure	not sure	not sure	not sure	non-existing	Escherichia coli MOD1-EC6347-----NNNNN-----BBBBB-----UUUUU-----UUUUU	-	-	-	-	-	-	-	-	-	-	Proteobacteria	Gammaproteobacteria	Enterobacterales	Enterobacteriaceae	Escherichia
NZ_NMIO01000056.1	6979	2366	3769	existing	3924	5903	existing	Escherichia coli MOD1-EC6362	Bacteria	not sure	not sure	not sure	not sure	non-existing	Escherichia coli MOD1-EC6362-----NNNNN-----BBBBB-----UUUUU-----UUUUU	-	-	-	-	-	-	-	-	-	-	Proteobacteria	Gammaproteobacteria	Enterobacterales	Enterobacteriaceae	Escherichia
NZ_NMHY01000006.1	74050	5747	7150	existing	7305	9275	existing	Escherichia coli MOD1-EC6418	Bacteria	existing	existing	existing	not sure	non-existing	Escherichia coli MOD1-EC6418-----NNNNN-----BBBBB-----EEEEE-----UUUUU	17799	19445	16469	17791	11437	16485	-	-	-	-	Proteobacteria	Gammaproteobacteria	Enterobacterales	Enterobacteriaceae	Escherichia
NZ_NLXX01000017.1	266667	250691	252094	existing	248566	250536	existing	Escherichia coli MOD1-EC6425	Bacteria	existing	existing	existing	not sure	non-existing	Escherichia coli MOD1-EC6425-----NNNNN-----BBBBB-----EEEEE-----UUUUU	238395	240041	240049	241371	241355	246403	-	-	-	-	Proteobacteria	Gammaproteobacteria	Enterobacterales	Enterobacteriaceae	Escherichia
NZ_NNVX01000003.1	302914	296784	298187	existing	294659	296629	existing	Escherichia coli MOD1-EC6455	Bacteria	existing	existing	existing	not sure	non-existing	Escherichia coli MOD1-EC6455-----NNNNN-----BBBBB-----EEEEE-----UUUUU	284489	286135	286143	287465	287449	292497	-	-	-	-	Proteobacteria	Gammaproteobacteria	Enterobacterales	Enterobacteriaceae	Escherichia
NZ_NTNN01000004.1	214345	187196	188599	existing	185071	187041	existing	Escherichia coli MOD1-EC6458	Bacteria	existing	existing	existing	not sure	non-existing	Escherichia coli MOD1-EC6458-----NNNNN-----BBBBB-----EEEEE-----UUUUU	174901	176547	176555	177877	177861	182909	-	-	-	-	Proteobacteria	Gammaproteobacteria	Enterobacterales	Enterobacteriaceae	Escherichia
NZ_NNVU01000041.1	33383	17283	18686	existing	18841	20811	existing	Escherichia coli MOD1-EC6460	Bacteria	existing	existing	existing	not sure	non-existing	Escherichia coli MOD1-EC6460-----NNNNN-----BBBBB-----EEEEE-----UUUUU	29335	30981	28005	29327	22973	28021	-	-	-	-	Proteobacteria	Gammaproteobacteria	Enterobacterales	Enterobacteriaceae	Escherichia
NZ_NLXB01000013.1	84540	7719	9122	existing	9277	11256	existing	Escherichia coli MOD1-EC6483	Bacteria	existing	existing	existing	not sure	non-existing	Escherichia coli MOD1-EC6483-----NNNNN-----BBBBB-----EEEEE-----UUUUU	19548	21194	18221	19540	13159	18237	-	-	-	-	Proteobacteria	Gammaproteobacteria	Enterobacterales	Enterobacteriaceae	Escherichia
NZ_NLWY01000108.1	22002	13214	14617	existing	11089	13059	existing	Escherichia coli MOD1-EC6489	Bacteria	existing	existing	existing	not sure	non-existing	Escherichia coli MOD1-EC6489-----NNNNN-----BBBBB-----EEEEE-----UUUUU	919	2565	2573	3895	3879	8927	-	-	-	-	Proteobacteria	Gammaproteobacteria	Enterobacterales	Enterobacteriaceae	Escherichia
NZ_NLWR01000016.1	118626	54837	56240	existing	52712	54682	existing	Escherichia coli MOD1-EC6496	Bacteria	existing	existing	existing	not sure	non-existing	Escherichia coli MOD1-EC6496-----NNNNN-----BBBBB-----EEEEE-----UUUUU	41522	43168	43176	44498	44482	49533	-	-	-	-	Proteobacteria	Gammaproteobacteria	Enterobacterales	Enterobacteriaceae	Escherichia
NZ_NNVG01000011.1	166763	138874	140277	existing	136749	138719	existing	Escherichia coli MOD1-EC6549	Bacteria	existing	existing	existing	not sure	non-existing	Escherichia coli MOD1-EC6549-----NNNNN-----BBBBB-----EEEEE-----UUUUU	126607	128253	128261	129583	129567	134615	-	-	-	-	Proteobacteria	Gammaproteobacteria	Enterobacterales	Enterobacteriaceae	Escherichia
NZ_NMMC01000112.1	9343	3781	5184	existing	5339	7309	existing	Escherichia coli MOD1-EC6593	Bacteria	not sure	not sure	not sure	not sure	non-existing	Escherichia coli MOD1-EC6593-----NNNNN-----BBBBB-----UUUUU-----UUUUU	-	-	-	-	-	-	-	-	-	-	Proteobacteria	Gammaproteobacteria	Enterobacterales	Enterobacteriaceae	Escherichia
NZ_NMMB01000006.1	199948	150522	151925	existing	148397	150367	existing	Escherichia coli MOD1-EC6594	Bacteria	existing	existing	existing	not sure	non-existing	Escherichia coli MOD1-EC6594-----NNNNN-----BBBBB-----EEEEE-----UUUUU	138227	139873	139881	141203	141187	146235	-	-	-	-	Proteobacteria	Gammaproteobacteria	Enterobacterales	Enterobacteriaceae	Escherichia
NZ_NMLW01000007.1	150862	132700	134103	existing	130575	132545	existing	Escherichia coli MOD1-EC6601	Bacteria	existing	existing	existing	not sure	non-existing	Escherichia coli MOD1-EC6601-----NNNNN-----BBBBB-----EEEEE-----UUUUU	120405	122051	122059	123381	123365	128413	-	-	-	-	Proteobacteria	Gammaproteobacteria	Enterobacterales	Enterobacteriaceae	Escherichia
NZ_NMLP01000005.1	246859	135897	137300	existing	133763	135742	existing	Escherichia coli MOD1-EC6613	Bacteria	existing	existing	existing	non-existing	non-existing	Escherichia coli MOD1-EC6613-----YYYYY-----BBBBB-----EEEEE-----NNNNN	123825	125471	125479	126798	126782	131860	-	-	-	-	Proteobacteria	Gammaproteobacteria	Enterobacterales	Enterobacteriaceae	Escherichia
NZ_NNUU01000011.1	144230	126493	127896	existing	124368	126338	existing	Escherichia coli MOD1-EC6621	Bacteria	existing	existing	existing	not sure	non-existing	Escherichia coli MOD1-EC6621-----NNNNN-----BBBBB-----EEEEE-----UUUUU	114198	115844	115852	117174	117158	122206	-	-	-	-	Proteobacteria	Gammaproteobacteria	Enterobacterales	Enterobacteriaceae	Escherichia
NZ_NXMI01000071.1	20043	4634	6037	existing	2509	4479	existing	Escherichia coli MOD1-EC6648	Bacteria	not sure	not sure	not sure	not sure	non-existing	Escherichia coli MOD1-EC6648-----NNNNN-----BBBBB-----UUUUU-----UUUUU	-	-	-	-	-	-	-	-	-	-	Proteobacteria	Gammaproteobacteria	Enterobacterales	Enterobacteriaceae	Escherichia
NZ_NNTO01000006.1	162627	147218	148621	existing	145093	147063	existing	Escherichia coli MOD1-EC6662	Bacteria	existing	existing	existing	not sure	non-existing	Escherichia coli MOD1-EC6662-----NNNNN-----BBBBB-----EEEEE-----UUUUU	133807	135453	135449	136783	136767	141827	-	-	-	-	Proteobacteria	Gammaproteobacteria	Enterobacterales	Enterobacteriaceae	Escherichia
NZ_NOUJ01000039.1	32460	27941	29344	existing	25816	27786	existing	Escherichia coli MOD1-EC6693	Bacteria	existing	existing	existing	not sure	non-existing	Escherichia coli MOD1-EC6693-----NNNNN-----BBBBB-----EEEEE-----UUUUU	15646	17292	17300	18622	18606	23654	-	-	-	-	Proteobacteria	Gammaproteobacteria	Enterobacterales	Enterobacteriaceae	Escherichia
NZ_NOTZ01000016.1	115588	86567	87970	existing	84442	86412	existing	Escherichia coli MOD1-EC6704	Bacteria	existing	existing	existing	not sure	non-existing	Escherichia coli MOD1-EC6704-----NNNNN-----BBBBB-----EEEEE-----UUUUU	74300	75946	75954	77276	77260	82308	-	-	-	-	Proteobacteria	Gammaproteobacteria	Enterobacterales	Enterobacteriaceae	Escherichia
NZ_NORX01000001.1	314482	300575	301978	existing	298450	300420	existing	Escherichia coli MOD1-EC6779	Bacteria	existing	existing	existing	not sure	non-existing	Escherichia coli MOD1-EC6779-----NNNNN-----BBBBB-----EEEEE-----UUUUU	287164	288810	288806	290140	290124	295184	-	-	-	-	Proteobacteria	Gammaproteobacteria	Enterobacterales	Enterobacteriaceae	Escherichia
NZ_NORO01000079.1	12666	3864	5267	existing	1739	3709	existing	Escherichia coli MOD1-EC6791	Bacteria	not sure	not sure	not sure	not sure	non-existing	Escherichia coli MOD1-EC6791-----NNNNN-----BBBBB-----UUUUU-----UUUUU	-	-	-	-	-	-	-	-	-	-	Proteobacteria	Gammaproteobacteria	Enterobacterales	Enterobacteriaceae	Escherichia
NZ_NTND01000053.1	11745	7400	8803	existing	8958	10928	existing	Escherichia coli MOD1-EC6794	Bacteria	not sure	not sure	not sure	not sure	non-existing	Escherichia coli MOD1-EC6794-----NNNNN-----BBBBB-----UUUUU-----UUUUU	-	-	-	-	-	-	-	-	-	-	Proteobacteria	Gammaproteobacteria	Enterobacterales	Enterobacteriaceae	Escherichia
NZ_NORJ01000020.1	86793	18426	19829	existing	19984	21954	existing	Escherichia coli MOD1-EC6798	Bacteria	existing	existing	existing	not sure	non-existing	Escherichia coli MOD1-EC6798-----NNNNN-----BBBBB-----EEEEE-----UUUUU	30478	32124	29148	30470	24116	29164	-	-	-	-	Proteobacteria	Gammaproteobacteria	Enterobacterales	Enterobacteriaceae	Escherichia
NZ_NMKQ01000027.1	75511	66659	68062	existing	64534	66504	existing	Escherichia coli MOD1-EC6822	Bacteria	existing	existing	existing	not sure	non-existing	Escherichia coli MOD1-EC6822-----NNNNN-----BBBBB-----EEEEE-----UUUUU	54364	56010	56018	57340	57324	62372	-	-	-	-	Proteobacteria	Gammaproteobacteria	Enterobacterales	Enterobacteriaceae	Escherichia
NZ_NOQZ01000065.1	23194	3011	4414	existing	886	2856	existing	Escherichia coli MOD1-EC6829	Bacteria	not sure	not sure	not sure	not sure	non-existing	Escherichia coli MOD1-EC6829-----NNNNN-----BBBBB-----UUUUU-----UUUUU	-	-	-	-	-	-	-	-	-	-	Proteobacteria	Gammaproteobacteria	Enterobacterales	Enterobacteriaceae	Escherichia
NZ_NOQY01000008.1	113903	108392	109795	existing	109950	111920	existing	Escherichia coli MOD1-EC6830	Bacteria	not sure	not sure	not sure	not sure	non-existing	Escherichia coli MOD1-EC6830-----NNNNN-----BBBBB-----UUUUU-----UUUUU	-	-	-	-	-	-	-	-	-	-	Proteobacteria	Gammaproteobacteria	Enterobacterales	Enterobacteriaceae	Escherichia
NZ_NOQE01000009.1	149224	133158	134561	existing	134716	136686	existing	Escherichia coli MOD1-EC6856	Bacteria	existing	existing	existing	not sure	non-existing	Escherichia coli MOD1-EC6856-----NNNNN-----BBBBB-----EEEEE-----UUUUU	145210	146856	143880	145202	138848	143896	-	-	-	-	Proteobacteria	Gammaproteobacteria	Enterobacterales	Enterobacteriaceae	Escherichia
NZ_NOQC01000019.1	95080	82079	83482	existing	79954	81924	existing	Escherichia coli MOD1-EC6858	Bacteria	existing	existing	existing	not sure	non-existing	Escherichia coli MOD1-EC6858-----NNNNN-----BBBBB-----EEEEE-----UUUUU	68668	70314	70310	71644	71628	76688	-	-	-	-	Proteobacteria	Gammaproteobacteria	Enterobacterales	Enterobacteriaceae	Escherichia
NZ_NOPW01000015.1	110568	33860	35263	existing	31735	33705	existing	Escherichia coli MOD1-EC6865	Bacteria	existing	existing	existing	not sure	non-existing	Escherichia coli MOD1-EC6865-----NNNNN-----BBBBB-----EEEEE-----UUUUU	21582	23228	23236	24558	24542	29602	-	-	-	-	Proteobacteria	Gammaproteobacteria	Enterobacterales	Enterobacteriaceae	Escherichia
NZ_NOPC01000008.1	226347	222582	223985	existing	220448	222427	existing	Escherichia coli MOD1-EC6887	Bacteria	existing	existing	existing	not sure	non-existing	Escherichia coli MOD1-EC6887-----NNNNN-----BBBBB-----EEEEE-----UUUUU	210510	212156	212164	213483	213467	218545	-	-	-	-	Proteobacteria	Gammaproteobacteria	Enterobacterales	Enterobacteriaceae	Escherichia
NZ_NOOV01000004.1	247340	136977	138380	existing	134843	136822	existing	Escherichia coli MOD1-EC6896	Bacteria	existing	existing	existing	non-existing	non-existing	Escherichia coli MOD1-EC6896-----YYYYY-----BBBBB-----EEEEE-----NNNNN	124905	126551	126559	127878	127862	132940	-	-	-	-	Proteobacteria	Gammaproteobacteria	Enterobacterales	Enterobacteriaceae	Escherichia
NZ_NMKJ01000019.1	101295	7450	8853	existing	9008	10978	existing	Escherichia coli MOD1-EC6899	Bacteria	existing	existing	existing	not sure	non-existing	Escherichia coli MOD1-EC6899-----NNNNN-----BBBBB-----EEEEE-----UUUUU	19502	21148	18172	19494	13140	18188	-	-	-	-	Proteobacteria	Gammaproteobacteria	Enterobacterales	Enterobacteriaceae	Escherichia
NZ_NONE01000086.1	9527	2538	3941	existing	413	2383	existing	Escherichia coli MOD1-EC6969	Bacteria	not sure	not sure	not sure	not sure	non-existing	Escherichia coli MOD1-EC6969-----NNNNN-----BBBBB-----UUUUU-----UUUUU	-	-	-	-	-	-	-	-	-	-	Proteobacteria	Gammaproteobacteria	Enterobacterales	Enterobacteriaceae	Escherichia
NZ_NOMS01000072.1	16057	11290	12693	existing	12848	14818	existing	Escherichia coli MOD1-EC6982	Bacteria	not sure	not sure	not sure	not sure	non-existing	Escherichia coli MOD1-EC6982-----NNNNN-----BBBBB-----UUUUU-----UUUUU	-	-	-	-	-	-	-	-	-	-	Proteobacteria	Gammaproteobacteria	Enterobacterales	Enterobacteriaceae	Escherichia
NZ_NOMK01000002.1	301606	282355	283758	existing	280230	282200	existing	Escherichia coli MOD1-EC6990	Bacteria	existing	existing	existing	not sure	non-existing	Escherichia coli MOD1-EC6990-----NNNNN-----BBBBB-----EEEEE-----UUUUU	268945	270591	270587	271921	271905	276965	-	-	-	-	Proteobacteria	Gammaproteobacteria	Enterobacterales	Enterobacteriaceae	Escherichia
NZ_NKDL01000016.1	114815	26846	28249	existing	28404	30374	existing	Escherichia coli MOD1-EC722	Bacteria	existing	existing	existing	not sure	non-existing	Escherichia coli MOD1-EC722-----NNNNN-----BBBBB-----EEEEE-----UUUUU	38870	40516	37540	38862	32508	37556	-	-	-	-	Proteobacteria	Gammaproteobacteria	Enterobacterales	Enterobacteriaceae	Escherichia
NZ_NKDI01000016.1	115891	86567	87970	existing	84442	86412	existing	Escherichia coli MOD1-EC727	Bacteria	existing	existing	existing	not sure	non-existing	Escherichia coli MOD1-EC727-----NNNNN-----BBBBB-----EEEEE-----UUUUU	74300	75946	75954	77276	77260	82308	-	-	-	-	Proteobacteria	Gammaproteobacteria	Enterobacterales	Enterobacteriaceae	Escherichia
NZ_AQEZ01000032.1	311542	304876	306279	existing	302751	304721	existing	Escherichia coli MP020940.1	Bacteria	existing	existing	existing	not sure	non-existing	Escherichia coli MP020940.1-----NNNNN-----BBBBB-----EEEEE-----UUUUU	292581	294227	294235	295557	295541	300589	-	-	-	-	Proteobacteria	Gammaproteobacteria	Enterobacterales	Enterobacteriaceae	Escherichia
NZ_GG772898.1	147234	141257	142660	existing	139132	141102	existing	Escherichia coli MS 117-3	Bacteria	existing	existing	existing	not sure	non-existing	Escherichia coli MS 117-3-----NNNNN-----BBBBB-----EEEEE-----UUUUU	128962	130608	130616	131938	131922	136970	-	-	-	-	Proteobacteria	Gammaproteobacteria	Enterobacterales	Enterobacteriaceae	Escherichia
NZ_GG772197.1	16053	13015	14418	existing	10890	12860	existing	Escherichia coli MS 45-1	Bacteria	existing	existing	existing	not sure	non-existing	Escherichia coli MS 45-1-----NNNNN-----BBBBB-----EEEEE-----UUUUU	720	2366	2374	3696	3680	8728	-	-	-	-	Proteobacteria	Gammaproteobacteria	Enterobacterales	Enterobacteriaceae	Escherichia
NZ_KZ160115.1	579176	553380	554783	existing	551255	553225	existing	Escherichia coli N37058PS	Bacteria	existing	existing	existing	not sure	non-existing	Escherichia coli N37058PS-----NNNNN-----BBBBB-----EEEEE-----UUUUU	541085	542731	542739	544061	544045	549093	-	-	-	-	Proteobacteria	Gammaproteobacteria	Enterobacterales	Enterobacteriaceae	Escherichia
NZ_NTMW01000034.1	36130	26140	27543	existing	24015	25985	existing	Escherichia coli N56738	Bacteria	existing	existing	existing	not sure	non-existing	Escherichia coli N56738-----NNNNN-----BBBBB-----EEEEE-----UUUUU	13845	15491	15499	16821	16805	21853	-	-	-	-	Proteobacteria	Gammaproteobacteria	Enterobacterales	Enterobacteriaceae	Escherichia
NZ_NTMT01000008.1	184315	149150	150553	existing	150708	152678	existing	Escherichia coli N60592	Bacteria	existing	existing	existing	not sure	non-existing	Escherichia coli N60592-----NNNNN-----BBBBB-----EEEEE-----UUUUU	162222	163868	160892	162214	155857	160908	-	-	-	-	Proteobacteria	Gammaproteobacteria	Enterobacterales	Enterobacteriaceae	Escherichia
NZ_MVIO01000104.1	13404	2888	4291	existing	763	2733	existing	Escherichia coli NA090	Bacteria	not sure	not sure	not sure	not sure	non-existing	Escherichia coli NA090-----NNNNN-----BBBBB-----UUUUU-----UUUUU	-	-	-	-	-	-	-	-	-	-	Proteobacteria	Gammaproteobacteria	Enterobacterales	Enterobacteriaceae	Escherichia
NZ_MJDK01000017.1	104179	97955	99358	existing	95830	97800	existing	Escherichia coli NA635	Bacteria	existing	existing	existing	not sure	non-existing	Escherichia coli NA635-----NNNNN-----BBBBB-----EEEEE-----UUUUU	85660	87306	87314	88636	88620	93668	-	-	-	-	Proteobacteria	Gammaproteobacteria	Enterobacterales	Enterobacteriaceae	Escherichia
NZ_CP017251.1	5466770	4810140	4811543	existing	4811698	4813668	existing	Escherichia coli NADC 5570/86-24/6564	Bacteria	existing	existing	existing	non-existing	non-existing	Escherichia coli NADC 5570/86-24/6564-----YYYYY-----BBBBB-----EEEEE-----NNNNN	4822192	4823838	4820862	4822184	4815830	4820878	-	-	-	-	Proteobacteria	Gammaproteobacteria	Enterobacterales	Enterobacteriaceae	Escherichia
NZ_CP017249.1	5467107	4810428	4811831	existing	4811986	4813956	existing	Escherichia coli NADC 5570/86-24/6565	Bacteria	existing	existing	existing	non-existing	non-existing	Escherichia coli NADC 5570/86-24/6565-----YYYYY-----BBBBB-----EEEEE-----NNNNN	4822480	4824126	4821150	4822472	4816118	4821166	-	-	-	-	Proteobacteria	Gammaproteobacteria	Enterobacterales	Enterobacteriaceae	Escherichia
NZ_MLBC01000065.1	19687	13914	15317	existing	11789	13759	existing	Escherichia coli NAEC4	Bacteria	existing	existing	existing	not sure	non-existing	Escherichia coli NAEC4-----NNNNN-----BBBBB-----EEEEE-----UUUUU	599	2245	2253	3575	3559	8610	-	-	-	-	Proteobacteria	Gammaproteobacteria	Enterobacterales	Enterobacteriaceae	Escherichia
NZ_PGJY01000018.1	91189	8743	10146	existing	10301	12271	existing	Escherichia coli NC3-1	Bacteria	existing	existing	existing	not sure	non-existing	Escherichia coli NC3-1-----NNNNN-----BBBBB-----EEEEE-----UUUUU	20795	22441	19465	20787	14433	19481	-	-	-	-	Proteobacteria	Gammaproteobacteria	Enterobacterales	Enterobacteriaceae	Escherichia
NZ_AOGM01000157.1	35512	4030	5433	existing	1905	3875	existing	Escherichia coli O08	Bacteria	not sure	not sure	not sure	not sure	non-existing	Escherichia coli O08-----NNNNN-----BBBBB-----UUUUU-----UUUUU	-	-	-	-	-	-	-	-	-	-	Proteobacteria	Gammaproteobacteria	Enterobacterales	Enterobacteriaceae	Escherichia
NZ_JHJE01000036.1	84725	55956	57359	existing	53831	55801	existing	Escherichia coli O15:H18 K1516	Bacteria	existing	existing	existing	not sure	non-existing	Escherichia coli O15:H18 K1516-----NNNNN-----BBBBB-----EEEEE-----UUUUU	43689	45335	45343	46665	46649	51697	-	-	-	-	Proteobacteria	Gammaproteobacteria	Enterobacterales	Enterobacteriaceae	Escherichia
NZ_NOKN01000002.1	5423097	3157911	3159314	existing	3155786	3157756	existing	Escherichia coli O157:H7 B6914-ARS	Bacteria	existing	existing	existing	non-existing	non-existing	Escherichia coli O157:H7 B6914-ARS-----YYYYY-----BBBBB-----EEEEE-----NNNNN	3145616	3147262	3147270	3148592	3148576	3153624	-	-	-	-	Proteobacteria	Gammaproteobacteria	Enterobacterales	Enterobacteriaceae	Escherichia
NZ_APWX01000079.1	22978	18741	20144	existing	20299	22269	existing	Escherichia coli O174:H21 220/00	Bacteria	not sure	not sure	not sure	not sure	non-existing	Escherichia coli O174:H21 220/00-----NNNNN-----BBBBB-----UUUUU-----UUUUU	-	-	-	-	-	-	-	-	-	-	Proteobacteria	Gammaproteobacteria	Enterobacterales	Enterobacteriaceae	Escherichia
NZ_BEMU01000122.1	52934	13444	14847	existing	15002	16972	existing	Escherichia coli O26:H11 10012	Bacteria	existing	existing	existing	not sure	non-existing	Escherichia coli O26:H11 10012-----NNNNN-----BBBBB-----EEEEE-----UUUUU	25496	27142	24166	25488	19134	24182	-	-	-	-	Proteobacteria	Gammaproteobacteria	Enterobacterales	Enterobacteriaceae	Escherichia
NZ_BEUS01000188.1	52917	13443	14846	existing	15001	16971	existing	Escherichia coli O26:H11 2329	Bacteria	existing	existing	existing	not sure	non-existing	Escherichia coli O26:H11 2329-----NNNNN-----BBBBB-----EEEEE-----UUUUU	25495	27141	24165	25487	19133	24181	-	-	-	-	Proteobacteria	Gammaproteobacteria	Enterobacterales	Enterobacteriaceae	Escherichia
NZ_BESZ01000090.1	47158	38154	39557	existing	36029	37999	existing	Escherichia coli O26:H11 KS78	Bacteria	existing	existing	existing	not sure	non-existing	Escherichia coli O26:H11 KS78-----NNNNN-----BBBBB-----EEEEE-----UUUUU	25859	27505	27513	28835	28819	33867	-	-	-	-	Proteobacteria	Gammaproteobacteria	Enterobacterales	Enterobacteriaceae	Escherichia
NZ_BEQS01000097.1	52898	13444	14847	existing	15002	16972	existing	Escherichia coli O26:H11 PV0182	Bacteria	existing	existing	existing	not sure	non-existing	Escherichia coli O26:H11 PV0182-----NNNNN-----BBBBB-----EEEEE-----UUUUU	25496	27142	24166	25488	19134	24182	-	-	-	-	Proteobacteria	Gammaproteobacteria	Enterobacterales	Enterobacteriaceae	Escherichia
NZ_NEMI01000005.1	165253	20461	21864	existing	22019	23989	existing	Escherichia coli OLC1003	Bacteria	existing	existing	existing	not sure	non-existing	Escherichia coli OLC1003-----NNNNN-----BBBBB-----EEEEE-----UUUUU	32513	34159	31183	32505	26151	31199	-	-	-	-	Proteobacteria	Gammaproteobacteria	Enterobacterales	Enterobacteriaceae	Escherichia
NZ_JXWE01000010.1	181983	55845	57248	existing	53720	55690	existing	Escherichia coli OLC-733	Bacteria	existing	existing	existing	not sure	non-existing	Escherichia coli OLC-733-----NNNNN-----BBBBB-----EEEEE-----UUUUU	43550	45196	45204	46526	46510	51558	-	-	-	-	Proteobacteria	Gammaproteobacteria	Enterobacterales	Enterobacteriaceae	Escherichia
NZ_NEMR01000005.1	165253	20461	21864	existing	22019	23989	existing	Escherichia coli OLC990	Bacteria	existing	existing	existing	not sure	non-existing	Escherichia coli OLC990-----NNNNN-----BBBBB-----EEEEE-----UUUUU	32513	34159	31183	32505	26151	31199	-	-	-	-	Proteobacteria	Gammaproteobacteria	Enterobacterales	Enterobacteriaceae	Escherichia
NZ_AQEM01000052.1	337902	310789	312192	existing	308664	310634	existing	Escherichia coli P0304816.1	Bacteria	existing	existing	existing	not sure	non-existing	Escherichia coli P0304816.1-----NNNNN-----BBBBB-----EEEEE-----UUUUU	298494	300140	300148	301470	301454	306502	-	-	-	-	Proteobacteria	Gammaproteobacteria	Enterobacterales	Enterobacteriaceae	Escherichia
NZ_AQAT01000077.1	148256	141934	143337	existing	139809	141779	existing	Escherichia coli P0304816.10	Bacteria	existing	existing	existing	not sure	non-existing	Escherichia coli P0304816.10-----NNNNN-----BBBBB-----EEEEE-----UUUUU	129639	131285	131293	132615	132599	137647	-	-	-	-	Proteobacteria	Gammaproteobacteria	Enterobacterales	Enterobacteriaceae	Escherichia
NZ_AQAU01000168.1	147571	141305	142708	existing	139180	141150	existing	Escherichia coli P0304816.11	Bacteria	existing	existing	existing	not sure	non-existing	Escherichia coli P0304816.11-----NNNNN-----BBBBB-----EEEEE-----UUUUU	129010	130656	130664	131986	131970	137018	-	-	-	-	Proteobacteria	Gammaproteobacteria	Enterobacterales	Enterobacteriaceae	Escherichia
NZ_AQAV01000075.1	148172	141883	143286	existing	139758	141728	existing	Escherichia coli P0304816.12	Bacteria	existing	existing	existing	not sure	non-existing	Escherichia coli P0304816.12-----NNNNN-----BBBBB-----EEEEE-----UUUUU	129588	131234	131242	132564	132548	137596	-	-	-	-	Proteobacteria	Gammaproteobacteria	Enterobacterales	Enterobacteriaceae	Escherichia
NZ_AQAW01000075.1	25776	19552	20955	existing	17427	19397	existing	Escherichia coli P0304816.13	Bacteria	existing	existing	existing	not sure	non-existing	Escherichia coli P0304816.13-----NNNNN-----BBBBB-----EEEEE-----UUUUU	7257	8903	8911	10233	10217	15265	-	-	-	-	Proteobacteria	Gammaproteobacteria	Enterobacterales	Enterobacteriaceae	Escherichia
NZ_AQAX01000149.1	148182	141930	143333	existing	139805	141775	existing	Escherichia coli P0304816.14	Bacteria	existing	existing	existing	not sure	non-existing	Escherichia coli P0304816.14-----NNNNN-----BBBBB-----EEEEE-----UUUUU	129635	131281	131289	132611	132595	137643	-	-	-	-	Proteobacteria	Gammaproteobacteria	Enterobacterales	Enterobacteriaceae	Escherichia
NZ_AQAY01000072.1	147026	140767	142170	existing	138642	140612	existing	Escherichia coli P0304816.15	Bacteria	existing	existing	existing	not sure	non-existing	Escherichia coli P0304816.15-----NNNNN-----BBBBB-----EEEEE-----UUUUU	128472	130118	130126	131448	131432	136480	-	-	-	-	Proteobacteria	Gammaproteobacteria	Enterobacterales	Enterobacteriaceae	Escherichia
NZ_AQAZ01000165.1	147661	141374	142777	existing	139249	141219	existing	Escherichia coli P0304816.2	Bacteria	existing	existing	existing	not sure	non-existing	Escherichia coli P0304816.2-----NNNNN-----BBBBB-----EEEEE-----UUUUU	129079	130725	130733	132055	132039	137087	-	-	-	-	Proteobacteria	Gammaproteobacteria	Enterobacterales	Enterobacteriaceae	Escherichia
NZ_AQBA01000078.1	25869	19573	20976	existing	17448	19418	existing	Escherichia coli P0304816.3	Bacteria	existing	existing	existing	not sure	non-existing	Escherichia coli P0304816.3-----NNNNN-----BBBBB-----EEEEE-----UUUUU	7278	8924	8932	10254	10238	15286	-	-	-	-	Proteobacteria	Gammaproteobacteria	Enterobacterales	Enterobacteriaceae	Escherichia
NZ_AQBB01000159.1	147244	140972	142375	existing	138847	140817	existing	Escherichia coli P0304816.4	Bacteria	existing	existing	existing	not sure	non-existing	Escherichia coli P0304816.4-----NNNNN-----BBBBB-----EEEEE-----UUUUU	128677	130323	130331	131653	131637	136685	-	-	-	-	Proteobacteria	Gammaproteobacteria	Enterobacterales	Enterobacteriaceae	Escherichia
NZ_AQBC01000188.1	147579	141496	142899	existing	139371	141341	existing	Escherichia coli P0304816.5	Bacteria	existing	existing	existing	not sure	non-existing	Escherichia coli P0304816.5-----NNNNN-----BBBBB-----EEEEE-----UUUUU	129201	130847	130855	132177	132161	137209	-	-	-	-	Proteobacteria	Gammaproteobacteria	Enterobacterales	Enterobacteriaceae	Escherichia
NZ_AQBD01000155.1	148024	141777	143180	existing	139652	141622	existing	Escherichia coli P0304816.6	Bacteria	existing	existing	existing	not sure	non-existing	Escherichia coli P0304816.6-----NNNNN-----BBBBB-----EEEEE-----UUUUU	129482	131128	131136	132458	132442	137490	-	-	-	-	Proteobacteria	Gammaproteobacteria	Enterobacterales	Enterobacteriaceae	Escherichia
NZ_AQBE01000073.1	55054	48782	50185	existing	46657	48627	existing	Escherichia coli P0304816.7	Bacteria	existing	existing	existing	not sure	non-existing	Escherichia coli P0304816.7-----NNNNN-----BBBBB-----EEEEE-----UUUUU	36487	38133	38141	39463	39447	44495	-	-	-	-	Proteobacteria	Gammaproteobacteria	Enterobacterales	Enterobacteriaceae	Escherichia
NZ_AQBF01000068.1	146999	140735	142138	existing	138610	140580	existing	Escherichia coli P0304816.8	Bacteria	existing	existing	existing	not sure	non-existing	Escherichia coli P0304816.8-----NNNNN-----BBBBB-----EEEEE-----UUUUU	128440	130086	130094	131416	131400	136448	-	-	-	-	Proteobacteria	Gammaproteobacteria	Enterobacterales	Enterobacteriaceae	Escherichia
NZ_AQBG01000077.1	147339	140970	142373	existing	138845	140815	existing	Escherichia coli P0304816.9	Bacteria	existing	existing	existing	not sure	non-existing	Escherichia coli P0304816.9-----NNNNN-----BBBBB-----EEEEE-----UUUUU	128675	130321	130329	131651	131635	136683	-	-	-	-	Proteobacteria	Gammaproteobacteria	Enterobacterales	Enterobacteriaceae	Escherichia
NZ_CP006636.1	4603777	4473411	4474814	existing	4471286	4473256	existing	Escherichia coli PCN061	Bacteria	existing	existing	existing	non-existing	non-existing	Escherichia coli PCN061-----YYYYY-----BBBBB-----EEEEE-----NNNNN	4461115	4462761	4463040	4464092	4464076	4469124	-	-	-	-	Proteobacteria	Gammaproteobacteria	Enterobacterales	Enterobacteriaceae	Escherichia
NZ_LAUC01000152.1	16658	1458	2861	existing	3016	4986	existing	Escherichia coli RiKo 2351/09	Bacteria	existing	existing	existing	not sure	non-existing	Escherichia coli RiKo 2351/09-----NNNNN-----BBBBB-----EEEEE-----UUUUU	14530	16176	13200	14522	8165	13216	-	-	-	-	Proteobacteria	Gammaproteobacteria	Enterobacterales	Enterobacteriaceae	Escherichia
NZ_CP015995.1	4994918	4423161	4424564	existing	4424719	4426689	existing	Escherichia coli S51	Bacteria	existing	existing	existing	non-existing	non-existing	Escherichia coli S51-----YYYYY-----BBBBB-----EEEEE-----NNNNN	4436233	4437879	4434903	4436225	4429868	4434919	-	-	-	-	Proteobacteria	Gammaproteobacteria	Enterobacterales	Enterobacteriaceae	Escherichia
NZ_PQJH01000020.1	95187	4149	5552	existing	2024	3994	existing	Escherichia coli SC070	Bacteria	not sure	not sure	not sure	not sure	non-existing	Escherichia coli SC070-----NNNNN-----BBBBB-----UUUUU-----UUUUU	-	-	-	-	-	-	-	-	-	-	Proteobacteria	Gammaproteobacteria	Enterobacterales	Enterobacteriaceae	Escherichia
NZ_PGLA01000012.1	146945	4778	6181	existing	6336	8306	existing	Escherichia coli sc12-97	Bacteria	existing	existing	existing	not sure	non-existing	Escherichia coli sc12-97-----NNNNN-----BBBBB-----EEEEE-----UUUUU	16830	18476	15500	16822	10468	15516	-	-	-	-	Proteobacteria	Gammaproteobacteria	Enterobacterales	Enterobacteriaceae	Escherichia
NZ_PGKX01000011.1	146945	4778	6181	existing	6336	8306	existing	Escherichia coli sc12-98	Bacteria	existing	existing	existing	not sure	non-existing	Escherichia coli sc12-98-----NNNNN-----BBBBB-----EEEEE-----UUUUU	16830	18476	15500	16822	10468	15516	-	-	-	-	Proteobacteria	Gammaproteobacteria	Enterobacterales	Enterobacteriaceae	Escherichia
NZ_PGJB01000017.1	101710	19484	20887	existing	21042	23012	existing	Escherichia coli sc12-99	Bacteria	existing	existing	existing	not sure	non-existing	Escherichia coli sc12-99-----NNNNN-----BBBBB-----EEEEE-----UUUUU	31537	33183	30207	31529	25175	30223	-	-	-	-	Proteobacteria	Gammaproteobacteria	Enterobacterales	Enterobacteriaceae	Escherichia
NZ_PQIW01000022.1	95187	4149	5552	existing	2024	3994	existing	Escherichia coli SC180	Bacteria	not sure	not sure	not sure	not sure	non-existing	Escherichia coli SC180-----NNNNN-----BBBBB-----UUUUU-----UUUUU	-	-	-	-	-	-	-	-	-	-	Proteobacteria	Gammaproteobacteria	Enterobacterales	Enterobacteriaceae	Escherichia
NZ_PQIR01000031.1	68368	59336	60739	existing	57211	59181	existing	Escherichia coli SC386	Bacteria	existing	existing	existing	not sure	non-existing	Escherichia coli SC386-----NNNNN-----BBBBB-----EEEEE-----UUUUU	47041	48687	48695	50017	50001	55049	-	-	-	-	Proteobacteria	Gammaproteobacteria	Enterobacterales	Enterobacteriaceae	Escherichia
NZ_PQIN01000010.1	157815	15774	17177	existing	17332	19302	existing	Escherichia coli SC411	Bacteria	existing	existing	existing	not sure	non-existing	Escherichia coli SC411-----NNNNN-----BBBBB-----EEEEE-----UUUUU	27826	29472	26496	27818	21464	26512	-	-	-	-	Proteobacteria	Gammaproteobacteria	Enterobacterales	Enterobacteriaceae	Escherichia
NC_011415.1	4887515	4782586	4783989	existing	4780452	4782431	existing	Escherichia coli SE11	Bacteria	existing	existing	existing	non-existing	non-existing	Escherichia coli SE11-----YYYYY-----BBBBB-----EEEEE-----NNNNN	4770514	4772160	4772168	4773487	4773471	4778549	-	-	-	-	Proteobacteria	Gammaproteobacteria	Enterobacterales	Enterobacteriaceae	Escherichia
NZ_LVPU01000063.1	115989	63912	65315	existing	65470	67440	existing	Escherichia coli sheep25	Bacteria	existing	existing	existing	not sure	non-existing	Escherichia coli sheep25-----NNNNN-----BBBBB-----EEEEE-----UUUUU	76984	78630	75654	76976	70619	75670	-	-	-	-	Proteobacteria	Gammaproteobacteria	Enterobacterales	Enterobacteriaceae	Escherichia
NZ_LVPV01000063.1	115966	50632	52035	existing	48507	50477	existing	Escherichia coli sheep26	Bacteria	existing	existing	existing	not sure	non-existing	Escherichia coli sheep26-----NNNNN-----BBBBB-----EEEEE-----UUUUU	37317	38963	38971	40293	40277	45328	-	-	-	-	Proteobacteria	Gammaproteobacteria	Enterobacterales	Enterobacteriaceae	Escherichia
NZ_LVPA01000078.1	68751	26477	27880	existing	28035	30005	existing	Escherichia coli sheep5	Bacteria	existing	existing	existing	not sure	non-existing	Escherichia coli sheep5-----NNNNN-----BBBBB-----EEEEE-----UUUUU	39645	41291	38315	39649	33271	38331	-	-	-	-	Proteobacteria	Gammaproteobacteria	Enterobacterales	Enterobacteriaceae	Escherichia
NZ_MUBQ01000049.1	30719	21805	23208	existing	19680	21650	existing	Escherichia coli SJRP/Ec42695	Bacteria	existing	existing	existing	not sure	non-existing	Escherichia coli SJRP/Ec42695-----NNNNN-----BBBBB-----EEEEE-----UUUUU	9538	11184	11192	12514	12498	17546	-	-	-	-	Proteobacteria	Gammaproteobacteria	Enterobacterales	Enterobacteriaceae	Escherichia
NZ_MUBR01000011.1	111184	11752	13155	existing	13310	15280	existing	Escherichia coli SJRP/Ec42698	Bacteria	existing	existing	existing	not sure	non-existing	Escherichia coli SJRP/Ec42698-----NNNNN-----BBBBB-----EEEEE-----UUUUU	23776	25422	22446	23768	17414	22462	-	-	-	-	Proteobacteria	Gammaproteobacteria	Enterobacterales	Enterobacteriaceae	Escherichia
NZ_CP007394.1	5090442	494543	495946	existing	492418	494388	existing	Escherichia coli ST2747	Bacteria	existing	existing	existing	non-existing	non-existing	Escherichia coli ST2747-----YYYYY-----BBBBB-----EEEEE-----NNNNN	485365	486957	486984	488315	488299	492084	-	-	-	-	Proteobacteria	Gammaproteobacteria	Enterobacterales	Enterobacteriaceae	Escherichia
NZ_LOGN01000054.1	55412	13209	14612	existing	14767	16737	existing	Escherichia coli STEC 1500	Bacteria	existing	existing	existing	not sure	non-existing	Escherichia coli STEC 1500-----NNNNN-----BBBBB-----EEEEE-----UUUUU	26376	28022	25046	26380	20002	25062	-	-	-	-	Proteobacteria	Gammaproteobacteria	Enterobacterales	Enterobacteriaceae	Escherichia
NZ_LNZL01000067.1	227300	214350	215753	existing	212225	214195	existing	Escherichia coli STEC 200	Bacteria	existing	existing	existing	not sure	non-existing	Escherichia coli STEC 200-----NNNNN-----BBBBB-----EEEEE-----UUUUU	200939	202585	202581	203915	203899	208959	-	-	-	-	Proteobacteria	Gammaproteobacteria	Enterobacterales	Enterobacteriaceae	Escherichia
NZ_LOIE01000046.1	320593	20260	21663	existing	21818	23788	existing	Escherichia coli STEC 2499	Bacteria	existing	existing	existing	not sure	non-existing	Escherichia coli STEC 2499-----NNNNN-----BBBBB-----EEEEE-----UUUUU	33428	35074	32098	33432	27054	32114	-	-	-	-	Proteobacteria	Gammaproteobacteria	Enterobacterales	Enterobacteriaceae	Escherichia
NZ_LOJB01000046.1	68611	26407	27810	existing	27965	29935	existing	Escherichia coli STEC 2839	Bacteria	existing	existing	existing	not sure	non-existing	Escherichia coli STEC 2839-----NNNNN-----BBBBB-----EEEEE-----UUUUU	39575	41221	38245	39579	33201	38261	-	-	-	-	Proteobacteria	Gammaproteobacteria	Enterobacterales	Enterobacteriaceae	Escherichia
NZ_MRVZ01000105.1	15964	3013	4416	existing	888	2858	existing	Escherichia coli STEC 514-2	Bacteria	not sure	not sure	not sure	not sure	non-existing	Escherichia coli STEC 514-2-----NNNNN-----BBBBB-----UUUUU-----UUUUU	-	-	-	-	-	-	-	-	-	-	Proteobacteria	Gammaproteobacteria	Enterobacterales	Enterobacteriaceae	Escherichia
NZ_PTQI01000012.1	139310	14725	16128	existing	12600	14570	existing	Escherichia coli SWECR0018	Bacteria	existing	existing	existing	not sure	non-existing	Escherichia coli SWECR0018-----NNNNN-----BBBBB-----EEEEE-----UUUUU	1314	2960	2956	4290	4274	9334	-	-	-	-	Proteobacteria	Gammaproteobacteria	Enterobacterales	Enterobacteriaceae	Escherichia
NZ_LVMP01000319.1	30114	15474	16877	existing	17032	19002	existing	Escherichia coli swine13	Bacteria	existing	existing	existing	not sure	non-existing	Escherichia coli swine13-----NNNNN-----BBBBB-----EEEEE-----UUUUU	27526	29172	26196	27518	21164	26212	-	-	-	-	Proteobacteria	Gammaproteobacteria	Enterobacterales	Enterobacteriaceae	Escherichia
NZ_LVNS01000040.1	85139	80779	82182	existing	78654	80624	existing	Escherichia coli swine42	Bacteria	existing	existing	existing	not sure	non-existing	Escherichia coli swine42-----NNNNN-----BBBBB-----EEEEE-----UUUUU	68483	70129	70137	71459	71443	76491	-	-	-	-	Proteobacteria	Gammaproteobacteria	Enterobacterales	Enterobacteriaceae	Escherichia
NZ_LVOP01000064.1	331527	4529	5932	existing	6087	8057	existing	Escherichia coli swine65	Bacteria	existing	existing	existing	not sure	non-existing	Escherichia coli swine65-----NNNNN-----BBBBB-----EEEEE-----UUUUU	16581	18227	15251	16573	10219	15267	-	-	-	-	Proteobacteria	Gammaproteobacteria	Enterobacterales	Enterobacteriaceae	Escherichia
NZ_CP024092.1	4849850	1743186	1744589	existing	1744744	1746714	existing	Escherichia coli UFU_EC98	Bacteria	existing	existing	existing	non-existing	non-existing	Escherichia coli UFU_EC98-----YYYYY-----BBBBB-----EEEEE-----NNNNN	1755238	1756884	1753908	1755230	1748876	1753924	-	-	-	-	Proteobacteria	Gammaproteobacteria	Enterobacterales	Enterobacteriaceae	Escherichia
NZ_KE701491.1	535545	328128	329531	existing	326003	327973	existing	Escherichia coli UMEA 3053-1	Bacteria	existing	existing	existing	non-existing	non-existing	Escherichia coli UMEA 3053-1-----YYYYY-----BBBBB-----EEEEE-----NNNNN	315833	317479	317487	318809	318793	323841	-	-	-	-	Proteobacteria	Gammaproteobacteria	Enterobacterales	Enterobacteriaceae	Escherichia
NZ_KE701669.1	1538770	300615	302018	existing	302173	304143	existing	Escherichia coli UMEA 3144-1	Bacteria	existing	existing	existing	non-existing	non-existing	Escherichia coli UMEA 3144-1-----YYYYY-----BBBBB-----EEEEE-----NNNNN	312639	314285	311309	312631	306277	311325	-	-	-	-	Proteobacteria	Gammaproteobacteria	Enterobacterales	Enterobacteriaceae	Escherichia
NZ_KE701869.1	429110	297301	298704	existing	295176	297146	existing	Escherichia coli UMEA 3176-1	Bacteria	existing	existing	existing	non-existing	non-existing	Escherichia coli UMEA 3176-1-----YYYYY-----BBBBB-----EEEEE-----NNNNN	283890	285536	285532	286866	286850	291910	-	-	-	-	Proteobacteria	Gammaproteobacteria	Enterobacterales	Enterobacteriaceae	Escherichia
NZ_KE701974.1	1155168	349468	350871	existing	351026	352996	existing	Escherichia coli UMEA 3200-1	Bacteria	existing	existing	existing	non-existing	non-existing	Escherichia coli UMEA 3200-1-----YYYYY-----BBBBB-----EEEEE-----NNNNN	361492	363138	360162	361484	355130	360178	-	-	-	-	Proteobacteria	Gammaproteobacteria	Enterobacterales	Enterobacteriaceae	Escherichia
NZ_JSVL01000038.1	33342	18101	19504	existing	19659	21629	existing	Escherichia coli UPEC_007	Bacteria	existing	existing	existing	not sure	non-existing	Escherichia coli UPEC_007-----NNNNN-----BBBBB-----EEEEE-----UUUUU	30153	31799	28823	30145	23791	28839	-	-	-	-	Proteobacteria	Gammaproteobacteria	Enterobacterales	Enterobacteriaceae	Escherichia
NZ_JSVQ01000016.1	106629	23145	24548	existing	24703	26673	existing	Escherichia coli UPEC_014	Bacteria	existing	existing	existing	not sure	non-existing	Escherichia coli UPEC_014-----NNNNN-----BBBBB-----EEEEE-----UUUUU	36313	37959	34983	36317	29939	34999	-	-	-	-	Proteobacteria	Gammaproteobacteria	Enterobacterales	Enterobacteriaceae	Escherichia
NZ_JSNT01000050.1	263474	234812	236215	existing	232687	234657	existing	Escherichia coli upec-132	Bacteria	existing	existing	existing	not sure	non-existing	Escherichia coli upec-132-----NNNNN-----BBBBB-----EEEEE-----UUUUU	222545	224191	224199	225521	225505	230553	-	-	-	-	Proteobacteria	Gammaproteobacteria	Enterobacterales	Enterobacteriaceae	Escherichia
NZ_JSNO01000059.1	317123	5659	7062	existing	7217	9187	existing	Escherichia coli upec-137	Bacteria	existing	existing	existing	not sure	non-existing	Escherichia coli upec-137-----NNNNN-----BBBBB-----EEEEE-----UUUUU	17712	19358	16382	17704	11350	16398	-	-	-	-	Proteobacteria	Gammaproteobacteria	Enterobacterales	Enterobacteriaceae	Escherichia
NZ_JSIM01000461.1	24409	3716	5119	existing	5274	7244	existing	Escherichia coli upec-284	Bacteria	existing	existing	existing	not sure	non-existing	Escherichia coli upec-284-----NNNNN-----BBBBB-----EEEEE-----UUUUU	16876	18522	15687	16880	10510	15570	-	-	-	-	Proteobacteria	Gammaproteobacteria	Enterobacterales	Enterobacteriaceae	Escherichia
NZ_JSGY01000129.1	109830	27188	28591	existing	28746	30716	existing	Escherichia coli upec-66	Bacteria	existing	existing	existing	not sure	non-existing	Escherichia coli upec-66-----NNNNN-----BBBBB-----EEEEE-----UUUUU	39212	40858	37882	39204	32850	37898	-	-	-	-	Proteobacteria	Gammaproteobacteria	Enterobacterales	Enterobacteriaceae	Escherichia
NZ_MIXE01000023.1	139095	123076	124479	existing	124634	126604	existing	Escherichia coli VL2507-1	Bacteria	existing	existing	existing	not sure	non-existing	Escherichia coli VL2507-1-----NNNNN-----BBBBB-----EEEEE-----UUUUU	136244	137890	134914	136248	129870	134930	-	-	-	-	Proteobacteria	Gammaproteobacteria	Enterobacterales	Enterobacteriaceae	Escherichia
NZ_LSEW01000193.1	50389	10430	11833	existing	11988	13958	existing	Escherichia coli WCE035	Bacteria	existing	existing	existing	not sure	non-existing	Escherichia coli WCE035-----NNNNN-----BBBBB-----EEEEE-----UUUUU	23502	25148	22172	23494	17137	22188	-	-	-	-	Proteobacteria	Gammaproteobacteria	Enterobacterales	Enterobacteriaceae	Escherichia
NZ_MSQY01000008.1	143128	85980	87383	existing	83855	85825	existing	Escherichia coli WCHEC050614	Bacteria	existing	existing	existing	not sure	non-existing	Escherichia coli WCHEC050614-----NNNNN-----BBBBB-----EEEEE-----UUUUU	73685	75331	75339	76661	76645	81693	-	-	-	-	Proteobacteria	Gammaproteobacteria	Enterobacterales	Enterobacteriaceae	Escherichia
NZ_PSNR01000046.1	19129	3792	5195	existing	5350	7320	existing	Escherichia coli WH398	Bacteria	existing	existing	existing	not sure	non-existing	Escherichia coli WH398-----NNNNN-----BBBBB-----EEEEE-----UUUUU	15844	17490	14514	15836	9482	14530	-	-	-	-	Proteobacteria	Gammaproteobacteria	Enterobacterales	Enterobacteriaceae	Escherichia
NZ_PGJS01000056.1	25646	10487	11890	existing	12045	14015	existing	Escherichia coli XF1-3f	Bacteria	existing	existing	existing	not sure	non-existing	Escherichia coli XF1-3f-----NNNNN-----BBBBB-----EEEEE-----UUUUU	23559	25205	22229	23551	17194	22245	-	-	-	-	Proteobacteria	Gammaproteobacteria	Enterobacterales	Enterobacteriaceae	Escherichia
NZ_PTNI01000005.1	308867	303907	305310	existing	301782	303752	existing	Escherichia coli YH17149	Bacteria	existing	existing	existing	not sure	non-existing	Escherichia coli YH17149-----NNNNN-----BBBBB-----EEEEE-----UUUUU	291612	293258	293266	294588	294572	299620	-	-	-	-	Proteobacteria	Gammaproteobacteria	Enterobacterales	Enterobacteriaceae	Escherichia
NZ_PUDT01000016.1	114264	99105	100508	existing	100663	102633	existing	Escherichia coli YH17157	Bacteria	existing	existing	existing	not sure	non-existing	Escherichia coli YH17157-----NNNNN-----BBBBB-----EEEEE-----UUUUU	112177	113823	110847	112169	105812	110863	-	-	-	-	Proteobacteria	Gammaproteobacteria	Enterobacterales	Enterobacteriaceae	Escherichia
NZ_PTML01000015.1	147096	4572	5975	existing	6130	8100	existing	Escherichia coli YH17178	Bacteria	existing	existing	existing	not sure	non-existing	Escherichia coli YH17178-----NNNNN-----BBBBB-----EEEEE-----UUUUU	16624	18270	15294	16616	10262	15310	-	-	-	-	Proteobacteria	Gammaproteobacteria	Enterobacterales	Enterobacteriaceae	Escherichia
NZ_PSNI01000060.1	38630	15774	17177	existing	13649	15619	existing	Escherichia coli ZSE5	Bacteria	existing	existing	existing	not sure	non-existing	Escherichia coli ZSE5-----NNNNN-----BBBBB-----EEEEE-----UUUUU	3479	5125	5133	6455	6439	11487	-	-	-	-	Proteobacteria	Gammaproteobacteria	Enterobacterales	Enterobacteriaceae	Escherichia
NZ_PGLK01000005.1	172778	13757	15160	existing	11632	13602	existing	Escherichia coli ZZ1-5g	Bacteria	existing	existing	existing	not sure	non-existing	Escherichia coli ZZ1-5g-----NNNNN-----BBBBB-----EEEEE-----UUUUU	442	2088	2096	3418	3402	8453	-	-	-	-	Proteobacteria	Gammaproteobacteria	Enterobacterales	Enterobacteriaceae	Escherichia
NZ_CM001142.1	4509864	3179434	3180837	existing	3180986	3182956	existing	Escherichia fergusonii ECD227	Bacteria	existing	existing	existing	non-existing	non-existing	Escherichia fergusonii ECD227-----YYYYY-----BBBBB-----EEEEE-----NNNNN	3191590	3193236	3190263	3191582	3185207	3190279	-	-	-	-	Proteobacteria	Gammaproteobacteria	Enterobacterales	Enterobacteriaceae	Escherichia
NZ_PTRZ01000001.1	432898	279204	280607	existing	280756	282726	existing	Escherichia fergusonii MOD1-EC6349	Bacteria	existing	existing	existing	non-existing	non-existing	Escherichia fergusonii MOD1-EC6349-----YYYYY-----BBBBB-----EEEEE-----NNNNN	291360	293006	290033	291352	284977	290049	-	-	-	-	Proteobacteria	Gammaproteobacteria	Enterobacterales	Enterobacteriaceae	Escherichia
NZ_PUBY01000006.1	213014	155552	156955	existing	153433	155403	existing	Escherichia fergusonii YH17130	Bacteria	existing	existing	existing	not sure	non-existing	Escherichia fergusonii YH17130-----NNNNN-----BBBBB-----EEEEE-----UUUUU	143153	144799	144807	146126	146110	151182	-	-	-	-	Proteobacteria	Gammaproteobacteria	Enterobacterales	Enterobacteriaceae	Escherichia
NZ_PTRV01000017.1	96158	12486	13889	existing	14044	16014	existing	Escherichia sp. MOD1-EC5990	Bacteria	existing	existing	existing	not sure	non-existing	Escherichia sp. MOD1-EC5990-----NNNNN-----BBBBB-----EEEEE-----UUUUU	25654	27300	24324	25658	19280	24340	-	-	-	-	Proteobacteria	Gammaproteobacteria	Enterobacterales	Enterobacteriaceae	Escherichia
NZ_PTSP01000007.1	125806	7691	9094	existing	9249	11228	existing	Escherichia sp. MOD1-EC6096	Bacteria	existing	existing	existing	not sure	non-existing	Escherichia sp. MOD1-EC6096-----NNNNN-----BBBBB-----EEEEE-----UUUUU	19854	21500	18527	19846	13468	18543	-	-	-	-	Proteobacteria	Gammaproteobacteria	Enterobacterales	Enterobacteriaceae	Escherichia
NZ_PTSI01000005.1	204579	82116	83519	existing	83674	85653	existing	Escherichia sp. MOD1-EC6147	Bacteria	existing	existing	existing	non-existing	non-existing	Escherichia sp. MOD1-EC6147-----YYYYY-----BBBBB-----EEEEE-----NNNNN	94279	95925	92952	94271	87893	92968	-	-	-	-	Proteobacteria	Gammaproteobacteria	Enterobacterales	Enterobacteriaceae	Escherichia
NZ_PTSG01000004.1	204480	120963	122366	existing	118829	120808	existing	Escherichia sp. MOD1-EC6150	Bacteria	existing	existing	existing	non-existing	non-existing	Escherichia sp. MOD1-EC6150-----YYYYY-----BBBBB-----EEEEE-----NNNNN	108557	110203	110211	111530	111514	116589	-	-	-	-	Proteobacteria	Gammaproteobacteria	Enterobacterales	Enterobacteriaceae	Escherichia
NZ_PTSD01000008.1	138899	117011	118414	existing	114877	116856	existing	Escherichia sp. MOD1-EC6157	Bacteria	existing	existing	existing	not sure	non-existing	Escherichia sp. MOD1-EC6157-----NNNNN-----BBBBB-----EEEEE-----UUUUU	104605	106251	106259	107578	107562	112637	-	-	-	-	Proteobacteria	Gammaproteobacteria	Enterobacterales	Enterobacteriaceae	Escherichia
NZ_KB822503.1	250067	196075	197448	existing	194030	194920	existing	Eubacterium plexicaudatum ASF492	Bacteria	not sure	not sure	not sure	not sure	not sure	Eubacterium plexicaudatum ASF492-----NNNNN-----BBBBB-----UUUUU-----UUUUU	-	-	-	-	-	-	-	-	-	-	Firmicutes	Clostridia	Clostridiales	Eubacteriaceae	Eubacterium
NZ_KI271158.1	82556	49588	50967	existing	47558	49492	existing	Eubacterium ramulus ATCC 29099	Bacteria	not sure	not sure	not sure	not sure	non-existing	Eubacterium ramulus ATCC 29099-----NNNNN-----BBBBB-----UUUUU-----UUUUU	-	-	-	-	-	-	-	-	-	-	Firmicutes	Clostridia	Clostridiales	Eubacteriaceae	Eubacterium
NZ_JMEH01000001.1	1553709	120526	121431	existing	123171	123956	existing	Exiguobacterium chiriqhucha N139	Bacteria	existing	existing	existing	existing	existing	Exiguobacterium chiriqhucha N139-----NNNNN-----BBBBB-----EEEEE-----EEEEE	109109	110770	111127	112233	112493	116209	107053	108336	105739	106791	Firmicutes	Bacilli	Bacillales	NA	NA
NZ_MPSZ01000002.1	283671	142338	143204	existing	144933	145760	existing	Exiguobacterium indicum HHS 31	Bacteria	existing	existing	existing	existing	existing	Exiguobacterium indicum HHS 31-----NNNNN-----BBBBB-----EEEEE-----EEEEE	131026	132648	133208	134116	134343	137780	128994	130298	126824	128755	Firmicutes	Bacilli	Bacillales	NA	NA
NZ_JNAA01000109.1	206903	172046	172951	existing	169526	170317	existing	Exiguobacterium sp. AB2	Bacteria	non-existing	existing	existing	existing	existing	Exiguobacterium sp. AB2-----NNNNN-----BBBBB-----NNNNN-----EEEEE	-	-	181242	182348	177267	180983	185142	186425	186687	188648	Firmicutes	Bacilli	Bacillales	NA	NA
NC_012673.1	2999895	2558610	2559515	existing	2555927	2556601	existing	Exiguobacterium sp. AT1b	Bacteria	existing	existing	existing	existing	existing	Exiguobacterium sp. AT1b-----YYYYY-----BBBBB-----EEEEE-----EEEEE	2547199	2548875	2549255	2550322	2550363	2554298	2545132	2546415	2542858	2544870	Firmicutes	Bacilli	Bacillales	NA	NA
NZ_MDGP01000001.1	4576104	3866858	3868066	existing	3869293	3870153	existing	Fabibacter sp. 4D4	Bacteria	non-existing	non-existing	non-existing	existing	non-existing	Fabibacter sp. 4D4-----YYYYY-----BBBBB-----NNNNN-----NNNNN	-	-	-	-	-	-	3870696	3872600	-	-	Bacteroidetes	Cytophagia	Cytophagales	Flammeovirgaceae	Fabibacter
NZ_KE384365.1	299372	272060	273685	existing	273804	275762	existing	Ferrimonas kyonanensis DSM 18153	Bacteria	existing	existing	existing	not sure	non-existing	Ferrimonas kyonanensis DSM 18153-----NNNNN-----BBBBB-----EEEEE-----UUUUU	286232	287857	284892	286187	279698	284908	-	-	-	-	Proteobacteria	Gammaproteobacteria	Alteromonadales	Ferrimonadaceae	Ferrimonas
NZ_PYER01000360.1	5085	2417	3844	existing	271	2223	existing	Filamentous cyanobacterium CCT1	Bacteria	not sure	not sure	not sure	not sure	not sure	Filamentous cyanobacterium CCT1-----NNNNN-----BBBBB-----UUUUU-----UUUUU	-	-	-	-	-	-	-	-	-	-	Cyanobacteria	-	NA	NA	NA
NZ_KB904821.1	5431811	3728484	3729860	existing	3725559	3727538	existing	Filamentous cyanobacterium ESFC-1	Bacteria	not sure	not sure	not sure	non-existing	non-existing	Filamentous cyanobacterium ESFC-1-----NNNNN-----BBBBB-----UUUUU-----NNNNN	-	-	-	-	-	-	-	-	-	-	Cyanobacteria	-	Oscillatoriales	NA	NA
NZ_MRCA01000012.1	147183	27798	29240	existing	30858	31517	existing	Fischerella major NIES-592	Bacteria	not sure	not sure	not sure	not sure	existing	Fischerella major NIES-592-----NNNNN-----BBBBB-----UUUUU-----UUUUU	-	-	-	-	-	-	-	-	29538	31388	Cyanobacteria	-	Nostocales	Hapalosiphonaceae	Fischerella
NZ_NRQW01000502.1	11842	3266	4708	existing	135	851	existing	Fischerella muscicola CCMEE 5323	Bacteria	not sure	not sure	not sure	not sure	existing	Fischerella muscicola CCMEE 5323-----NNNNN-----BBBBB-----UUUUU-----UUUUU	-	-	-	-	-	-	-	-	246	2114	Cyanobacteria	-	Nostocales	Hapalosiphonaceae	Fischerella
NZ_AJLK01000116.1	66433	56244	57686	existing	53113	53829	existing	Fischerella muscicola PCC 7414	Bacteria	not sure	not sure	not sure	not sure	existing	Fischerella muscicola PCC 7414-----NNNNN-----BBBBB-----UUUUU-----UUUUU	-	-	-	-	-	-	-	-	53224	55092	Cyanobacteria	-	Nostocales	Hapalosiphonaceae	Fischerella
NZ_AJLJ01000064.1	226112	145362	146720	existing	143010	144974	existing	Fischerella muscicola SAG 1427-1 = PCC 73103	Bacteria	non-existing	non-existing	non-existing	non-existing	non-existing	Fischerella muscicola SAG 1427-1 = PCC 73103-----YYYYY-----BBBBB-----NNNNN-----NNNNN	-	-	-	-	-	-	-	-	-	-	Cyanobacteria	-	Nostocales	Hapalosiphonaceae	Fischerella
NZ_AP017305.1	5821603	1091790	1093166	existing	1089513	1090229	existing	Fischerella sp. NIES-3754	Bacteria	non-existing	non-existing	non-existing	non-existing	non-existing	Fischerella sp. NIES-3754-----YYYYY-----BBBBB-----NNNNN-----NNNNN	-	-	-	-	-	-	-	-	-	-	Cyanobacteria	-	Nostocales	Hapalosiphonaceae	Fischerella
NZ_AP018298.1	6177244	6057398	6058756	existing	6054892	6056865	existing	Fischerella sp. NIES-4106	Bacteria	non-existing	non-existing	non-existing	non-existing	non-existing	Fischerella sp. NIES-4106-----YYYYY-----BBBBB-----NNNNN-----NNNNN	-	-	-	-	-	-	-	-	-	-	Cyanobacteria	-	Nostocales	Hapalosiphonaceae	Fischerella
NZ_JH992898.1	5991344	1917320	1918696	existing	1914081	1916045	existing	Fischerella sp. PCC 9339	Bacteria	non-existing	non-existing	non-existing	non-existing	existing	Fischerella sp. PCC 9339-----YYYYY-----BBBBB-----NNNNN-----NNNNN	-	-	-	-	-	-	-	-	1914210	1916060	Cyanobacteria	-	Nostocales	Hapalosiphonaceae	Fischerella
NZ_KE650771.1	6735698	4070744	4072102	existing	4072576	4074540	existing	Fischerella sp. PCC 9431	Bacteria	non-existing	non-existing	non-existing	non-existing	existing	Fischerella sp. PCC 9431-----YYYYY-----BBBBB-----NNNNN-----NNNNN	-	-	-	-	-	-	-	-	4072561	4074411	Cyanobacteria	-	Nostocales	Hapalosiphonaceae	Fischerella
NZ_KI912148.1	2910489	1060096	1061539	existing	1057666	1059630	existing	Fischerella sp. PCC 9605	Bacteria	non-existing	non-existing	non-existing	existing	non-existing	Fischerella sp. PCC 9605-----YYYYY-----BBBBB-----NNNNN-----NNNNN	-	-	-	-	-	-	1069410	1070744	-	-	Cyanobacteria	-	Nostocales	Hapalosiphonaceae	Fischerella
NZ_NMQG01000286.1	42033	26616	27965	existing	29512	30228	existing	Fischerella thermalis BR2B	Bacteria	not sure	not sure	not sure	not sure	not sure	Fischerella thermalis BR2B-----NNNNN-----BBBBB-----UUUUU-----UUUUU	-	-	-	-	-	-	-	-	-	-	Cyanobacteria	-	Nostocales	Hapalosiphonaceae	Fischerella
NZ_NQME01000561.1	53528	26719	28068	existing	24453	25169	existing	Fischerella thermalis CCMEE 5194	Bacteria	not sure	not sure	not sure	not sure	not sure	Fischerella thermalis CCMEE 5194-----NNNNN-----BBBBB-----UUUUU-----UUUUU	-	-	-	-	-	-	-	-	-	-	Cyanobacteria	-	Nostocales	Hapalosiphonaceae	Fischerella
NZ_NMQF01000132.1	6805	2808	4175	existing	545	1261	existing	Fischerella thermalis CCMEE 5198	Bacteria	not sure	not sure	not sure	not sure	not sure	Fischerella thermalis CCMEE 5198-----NNNNN-----BBBBB-----UUUUU-----UUUUU	-	-	-	-	-	-	-	-	-	-	Cyanobacteria	-	Nostocales	Hapalosiphonaceae	Fischerella
NZ_NMQJ01000633.1	65089	39819	41168	existing	42728	43444	existing	Fischerella thermalis CCMEE 5205	Bacteria	not sure	not sure	not sure	not sure	existing	Fischerella thermalis CCMEE 5205-----NNNNN-----BBBBB-----UUUUU-----UUUUU	-	-	-	-	-	-	-	-	41465	43357	Cyanobacteria	-	Nostocales	Hapalosiphonaceae	Fischerella
NZ_NMQH01000328.1	48995	42259	43608	existing	39996	40712	existing	Fischerella thermalis CCMEE 5208	Bacteria	not sure	not sure	not sure	not sure	not sure	Fischerella thermalis CCMEE 5208-----NNNNN-----BBBBB-----UUUUU-----UUUUU	-	-	-	-	-	-	-	-	-	-	Cyanobacteria	-	Nostocales	Hapalosiphonaceae	Fischerella
NZ_NMQA01000054.1	56166	44289	45638	existing	47185	47901	existing	Fischerella thermalis CCMEE 5268	Bacteria	not sure	not sure	not sure	not sure	existing	Fischerella thermalis CCMEE 5268-----NNNNN-----BBBBB-----UUUUU-----UUUUU	-	-	-	-	-	-	-	-	45922	47814	Cyanobacteria	-	Nostocales	Hapalosiphonaceae	Fischerella
NZ_NMQB01000034.1	32206	4487	5836	existing	2224	2940	existing	Fischerella thermalis CCMEE 5273	Bacteria	not sure	not sure	not sure	not sure	not sure	Fischerella thermalis CCMEE 5273-----NNNNN-----BBBBB-----UUUUU-----UUUUU	-	-	-	-	-	-	-	-	-	-	Cyanobacteria	-	Nostocales	Hapalosiphonaceae	Fischerella
NZ_NMQC01000048.1	37662	31565	32914	existing	34461	35177	existing	Fischerella thermalis CCMEE 5282	Bacteria	not sure	not sure	not sure	not sure	not sure	Fischerella thermalis CCMEE 5282-----NNNNN-----BBBBB-----UUUUU-----UUUUU	-	-	-	-	-	-	-	-	-	-	Cyanobacteria	-	Nostocales	Hapalosiphonaceae	Fischerella
NZ_NMQE01000656.1	58828	42830	44179	existing	45739	46455	existing	Fischerella thermalis CCMEE 5318	Bacteria	not sure	not sure	not sure	not sure	not sure	Fischerella thermalis CCMEE 5318-----NNNNN-----BBBBB-----UUUUU-----UUUUU	-	-	-	-	-	-	-	-	-	-	Cyanobacteria	-	Nostocales	Hapalosiphonaceae	Fischerella
NZ_NMQI01000143.1	23767	7507	8961	existing	10456	11172	existing	Fischerella thermalis CCMEE 5330	Bacteria	not sure	not sure	not sure	not sure	not sure	Fischerella thermalis CCMEE 5330-----NNNNN-----BBBBB-----UUUUU-----UUUUU	-	-	-	-	-	-	-	-	-	-	Cyanobacteria	-	Nostocales	Hapalosiphonaceae	Fischerella
NZ_AGIZ01000003.1	444951	343509	344858	existing	346405	347121	existing	Fischerella thermalis JSC-11	Bacteria	non-existing	non-existing	non-existing	non-existing	existing	Fischerella thermalis JSC-11-----YYYYY-----BBBBB-----NNNNN-----NNNNN	-	-	-	-	-	-	-	-	345142	347034	Cyanobacteria	-	Nostocales	Hapalosiphonaceae	Fischerella
NZ_AJLL01000009.1	86997	30826	32175	existing	33722	34438	existing	Fischerella thermalis PCC 7521	Bacteria	not sure	not sure	not sure	not sure	existing	Fischerella thermalis PCC 7521-----NNNNN-----BBBBB-----UUUUU-----UUUUU	-	-	-	-	-	-	-	-	32459	34351	Cyanobacteria	-	Nostocales	Hapalosiphonaceae	Fischerella
NZ_NGZS01000083.1	49892	30858	32207	existing	33754	34470	existing	Fischerella thermalis WC1110	Bacteria	not sure	not sure	not sure	not sure	not sure	Fischerella thermalis WC1110-----NNNNN-----BBBBB-----UUUUU-----UUUUU	-	-	-	-	-	-	-	-	-	-	Cyanobacteria	-	Nostocales	Hapalosiphonaceae	Fischerella
NZ_NGZU01000053.1	188669	173266	174615	existing	176162	176878	existing	Fischerella thermalis WC114	Bacteria	not sure	not sure	not sure	non-existing	not sure	Fischerella thermalis WC114-----NNNNN-----BBBBB-----UUUUU-----UUUUU	-	-	-	-	-	-	-	-	-	-	Cyanobacteria	-	Nostocales	Hapalosiphonaceae	Fischerella
NZ_NGZT01000055.1	59700	27330	28679	existing	25067	25783	existing	Fischerella thermalis WC119	Bacteria	not sure	not sure	not sure	not sure	not sure	Fischerella thermalis WC119-----NNNNN-----BBBBB-----UUUUU-----UUUUU	-	-	-	-	-	-	-	-	-	-	Cyanobacteria	-	Nostocales	Hapalosiphonaceae	Fischerella
NZ_NGZV01000087.1	46674	14051	15400	existing	11788	12504	existing	Fischerella thermalis WC157	Bacteria	not sure	not sure	not sure	not sure	not sure	Fischerella thermalis WC157-----NNNNN-----BBBBB-----UUUUU-----UUUUU	-	-	-	-	-	-	-	-	-	-	Cyanobacteria	-	Nostocales	Hapalosiphonaceae	Fischerella
NZ_NHAK01000094.1	59602	30366	31715	existing	33262	33978	existing	Fischerella thermalis WC213	Bacteria	not sure	not sure	not sure	not sure	not sure	Fischerella thermalis WC213-----NNNNN-----BBBBB-----UUUUU-----UUUUU	-	-	-	-	-	-	-	-	-	-	Cyanobacteria	-	Nostocales	Hapalosiphonaceae	Fischerella
NZ_NHAI01000070.1	59543	27325	28674	existing	25062	25778	existing	Fischerella thermalis WC245	Bacteria	not sure	not sure	not sure	not sure	not sure	Fischerella thermalis WC245-----NNNNN-----BBBBB-----UUUUU-----UUUUU	-	-	-	-	-	-	-	-	-	-	Cyanobacteria	-	Nostocales	Hapalosiphonaceae	Fischerella
NZ_NHAH01000050.1	46762	31350	32699	existing	34246	34962	existing	Fischerella thermalis WC246	Bacteria	not sure	not sure	not sure	not sure	not sure	Fischerella thermalis WC246-----NNNNN-----BBBBB-----UUUUU-----UUUUU	-	-	-	-	-	-	-	-	-	-	Cyanobacteria	-	Nostocales	Hapalosiphonaceae	Fischerella
NZ_NHAG01000027.1	28902	14299	15648	existing	12036	12752	existing	Fischerella thermalis WC249	Bacteria	not sure	not sure	not sure	not sure	not sure	Fischerella thermalis WC249-----NNNNN-----BBBBB-----UUUUU-----UUUUU	-	-	-	-	-	-	-	-	-	-	Cyanobacteria	-	Nostocales	Hapalosiphonaceae	Fischerella
NZ_NGZW01000046.1	30679	2015	3364	existing	4911	5627	existing	Fischerella thermalis WC341	Bacteria	not sure	not sure	not sure	not sure	not sure	Fischerella thermalis WC341-----NNNNN-----BBBBB-----UUUUU-----UUUUU	-	-	-	-	-	-	-	-	-	-	Cyanobacteria	-	Nostocales	Hapalosiphonaceae	Fischerella
NZ_NHAF01000056.1	60166	27758	29107	existing	25495	26211	existing	Fischerella thermalis WC344	Bacteria	not sure	not sure	not sure	not sure	not sure	Fischerella thermalis WC344-----NNNNN-----BBBBB-----UUUUU-----UUUUU	-	-	-	-	-	-	-	-	-	-	Cyanobacteria	-	Nostocales	Hapalosiphonaceae	Fischerella
NZ_NHAE01000174.1	34050	4674	6023	existing	2411	3127	existing	Fischerella thermalis WC439	Bacteria	not sure	not sure	not sure	not sure	not sure	Fischerella thermalis WC439-----NNNNN-----BBBBB-----UUUUU-----UUUUU	-	-	-	-	-	-	-	-	-	-	Cyanobacteria	-	Nostocales	Hapalosiphonaceae	Fischerella
NZ_NHAD01000029.1	83467	54249	55598	existing	57145	57861	existing	Fischerella thermalis WC441	Bacteria	not sure	not sure	not sure	not sure	not sure	Fischerella thermalis WC441-----NNNNN-----BBBBB-----UUUUU-----UUUUU	-	-	-	-	-	-	-	-	-	-	Cyanobacteria	-	Nostocales	Hapalosiphonaceae	Fischerella
NZ_NHAC01000127.1	52373	31163	32512	existing	34059	34775	existing	Fischerella thermalis WC442	Bacteria	not sure	not sure	not sure	not sure	not sure	Fischerella thermalis WC442-----NNNNN-----BBBBB-----UUUUU-----UUUUU	-	-	-	-	-	-	-	-	-	-	Cyanobacteria	-	Nostocales	Hapalosiphonaceae	Fischerella
NZ_NHAB01000101.1	50034	17826	19175	existing	15563	16279	existing	Fischerella thermalis WC527	Bacteria	not sure	not sure	not sure	not sure	not sure	Fischerella thermalis WC527-----NNNNN-----BBBBB-----UUUUU-----UUUUU	-	-	-	-	-	-	-	-	-	-	Cyanobacteria	-	Nostocales	Hapalosiphonaceae	Fischerella
NZ_NHAA01000108.1	50158	31122	32471	existing	34018	34734	existing	Fischerella thermalis WC538	Bacteria	not sure	not sure	not sure	not sure	not sure	Fischerella thermalis WC538-----NNNNN-----BBBBB-----UUUUU-----UUUUU	-	-	-	-	-	-	-	-	-	-	Cyanobacteria	-	Nostocales	Hapalosiphonaceae	Fischerella
NZ_NGZY01000042.1	19021	4664	6013	existing	2401	3117	existing	Fischerella thermalis WC558	Bacteria	not sure	not sure	not sure	not sure	not sure	Fischerella thermalis WC558-----NNNNN-----BBBBB-----UUUUU-----UUUUU	-	-	-	-	-	-	-	-	-	-	Cyanobacteria	-	Nostocales	Hapalosiphonaceae	Fischerella
NZ_NGZX01000042.1	39378	24827	26176	existing	22470	23099	existing	Fischerella thermalis WC559	Bacteria	not sure	not sure	not sure	not sure	not sure	Fischerella thermalis WC559-----NNNNN-----BBBBB-----UUUUU-----UUUUU	-	-	-	-	-	-	-	-	-	-	Cyanobacteria	-	Nostocales	Hapalosiphonaceae	Fischerella
NZ_MUGY01000002.1	444484	310849	312126	existing	313206	314159	existing	Flavobacterium hydatis ATCC 29551	Bacteria	non-existing	non-existing	non-existing	non-existing	non-existing	Flavobacterium hydatis ATCC 29551-----YYYYY-----BBBBB-----NNNNN-----NNNNN	-	-	-	-	-	-	-	-	-	-	Bacteroidetes	Flavobacteriia	Flavobacteriales	Flavobacteriaceae	Flavobacterium
NZ_JPRM01000036.1	165196	48686	49963	existing	51043	51996	existing	Flavobacterium hydatis DSM 2063	Bacteria	not sure	not sure	not sure	not sure	non-existing	Flavobacterium hydatis DSM 2063-----NNNNN-----BBBBB-----UUUUU-----UUUUU	-	-	-	-	-	-	-	-	-	-	Bacteroidetes	Flavobacteriia	Flavobacteriales	Flavobacteriaceae	Flavobacterium
NC_017025.1	2993089	1896643	1897920	existing	1899143	1899964	existing	Flavobacterium indicum GPTSA100-9	Bacteria	non-existing	non-existing	non-existing	non-existing	non-existing	Flavobacterium indicum GPTSA100-9-----YYYYY-----BBBBB-----NNNNN-----NNNNN	-	-	-	-	-	-	-	-	-	-	Bacteroidetes	Flavobacteriia	Flavobacteriales	Flavobacteriaceae	Flavobacterium
NZ_KB235930.1	5208103	1045930	1047279	existing	1043760	1045727	existing	Fortiea contorta PCC 7126	Bacteria	non-existing	non-existing	non-existing	existing	existing	Fortiea contorta PCC 7126-----YYYYY-----BBBBB-----NNNNN-----EEEEE	-	-	-	-	-	-	1053018	1054430	1050564	1052510	Cyanobacteria	-	Nostocales	Fortieaceae	Fortiea
NZ_JVIC01000085.1	117273	2157	3578	existing	3715	5685	existing	Franconibacter helveticus 413_SENT	Bacteria	existing	existing	existing	not sure	non-existing	Franconibacter helveticus 413_SENT-----NNNNN-----BBBBB-----EEEEE-----UUUUU	14299	15945	12972	14291	7922	12988	-	-	-	-	Proteobacteria	Gammaproteobacteria	Enterobacterales	Enterobacteriaceae	Franconibacter
NZ_AWFY01000056.1	483285	315949	317352	existing	317507	319477	existing	Franconibacter pulveris LMG 24059	Bacteria	existing	existing	existing	non-existing	non-existing	Franconibacter pulveris LMG 24059-----YYYYY-----BBBBB-----EEEEE-----NNNNN	328626	330272	327299	328618	322249	327315	-	-	-	-	Proteobacteria	Gammaproteobacteria	Enterobacterales	Enterobacteriaceae	Franconibacter
NZ_MOWP01000009.1	333039	3787	5133	existing	1763	2488	existing	Frankia sp. CcI49	Bacteria	not sure	not sure	not sure	existing	not sure	Frankia sp. CcI49-----NNNNN-----BBBBB-----UUUUU-----UUUUU	-	-	-	-	-	-	11119	13194	-	-	Actinobacteria	Actinobacteria	Frankiales	Frankiaceae	Frankia
NZ_LT629749.1	4717614	4137596	4138951	existing	4135450	4136181	existing	Friedmanniella luteola DSM 21741	Bacteria	non-existing	non-existing	non-existing	existing	existing	Friedmanniella luteola DSM 21741-----YYYYY-----BBBBB-----NNNNN-----EEEEE	-	-	-	-	-	-	4129545	4130996	4135474	4137402	Actinobacteria	Actinobacteria	Propionibacteriales	Nocardioidaceae	Friedmanniella
NZ_DS999407.1	585256	274058	275464	existing	276730	277587	existing	Gamma proteobacterium NOR5-3	Bacteria	non-existing	non-existing	non-existing	existing	existing	Gamma proteobacterium NOR5-3-----YYYYY-----BBBBB-----NNNNN-----EEEEE	-	-	-	-	-	-	281727	283832	279659-275572	281509-276405	Proteobacteria	Gammaproteobacteria	NA	NA	NA
NZ_AMYV01000065.1	26090	5696	7111	existing	3562	5541	existing	Gamma proteobacterium WG36	Bacteria	not sure	not sure	not sure	not sure	not sure	Gamma proteobacterium WG36-----NNNNN-----BBBBB-----UUUUU-----UUUUU	-	-	-	-	-	-	-	-	-	-	Proteobacteria	Gammaproteobacteria	NA	NA	NA
NZ_LNDC01000195.1	35999	7624	9021	existing	5401	7446	existing	Geitlerinema sp. PCC 9228	Bacteria	not sure	not sure	not sure	not sure	non-existing	Geitlerinema sp. PCC 9228-----NNNNN-----BBBBB-----UUUUU-----UUUUU	-	-	-	-	-	-	-	-	-	-	Cyanobacteria	-	Oscillatoriales	Coleofasciculaceae	Geitlerinema
NZ_JYCF01000094.1	12502	4754	6130	existing	6093	8096	existing	Geobacillus kaustophilus Et2/3 LG51_094	Bacteria	not sure	not sure	not sure	not sure	existing	Geobacillus kaustophilus Et2/3 LG51_094-----NNNNN-----BBBBB-----UUUUU-----UUUUU	-	-	-	-	-	-	-	-	6093	8072	Firmicutes	Bacilli	Bacillales	Bacillaceae	Geobacillus
NZ_NADS01000099.1	2517	3	1286	existing	1291	2229	existing	Geobacillus sp. 47C-IIb	Bacteria	not sure	not sure	not sure	not sure	non-existing	Geobacillus sp. 47C-IIb-----NNNNN-----BBBBB-----UUUUU-----UUUUU	-	-	-	-	-	-	-	-	-	-	Firmicutes	Bacilli	Bacillales	Bacillaceae	Geobacillus
NC_020210.1	3583134	2163736	2165076	existing	2165075	2167078	existing	Geobacillus sp. GHH01	Bacteria	non-existing	non-existing	non-existing	non-existing	non-existing	Geobacillus sp. GHH01-----YYYYY-----BBBBB-----NNNNN-----NNNNN	-	-	-	-	-	-	-	-	-	-	Firmicutes	Bacilli	Bacillales	Bacillaceae	Geobacillus
NZ_LIDX01000148.1	8627	6358	7734	existing	4392	6395	existing	Geobacillus sp. PA-3	Bacteria	not sure	not sure	not sure	not sure	existing	Geobacillus sp. PA-3-----NNNNN-----BBBBB-----UUUUU-----UUUUU	-	-	-	-	-	-	-	-	4416	6395	Firmicutes	Bacilli	Bacillales	Bacillaceae	Geobacillus
NZ_PIJF01000010.1	64348	22334	23674	existing	23673	25676	existing	Geobacillus sp. WSUCF-018B	Bacteria	not sure	not sure	not sure	not sure	non-existing	Geobacillus sp. WSUCF-018B-----NNNNN-----BBBBB-----UUUUU-----UUUUU	-	-	-	-	-	-	-	-	-	-	Firmicutes	Bacilli	Bacillales	Bacillaceae	Geobacillus
NZ_CP008934.1	3654829	3191489	3192865	existing	3189523	3191526	existing	Geobacillus stearothermophilus 10	Bacteria	non-existing	non-existing	non-existing	non-existing	existing	Geobacillus stearothermophilus 10-----YYYYY-----BBBBB-----NNNNN-----NNNNN	-	-	-	-	-	-	-	-	3189547	3191526	Firmicutes	Bacilli	Bacillales	Bacillaceae	Geobacillus
NZ_CP014335.1	3450609	1998562	1999938	existing	1999901	2001904	existing	Geobacillus thermoleovorans KCTC 3570	Bacteria	non-existing	non-existing	non-existing	non-existing	existing	Geobacillus thermoleovorans KCTC 3570-----YYYYY-----BBBBB-----NNNNN-----NNNNN	-	-	-	-	-	-	-	-	1999901	2001880	Firmicutes	Bacilli	Bacillales	Bacillaceae	Geobacillus
NZ_KE384581.1	380720	375517	376866	existing	376871	378880	existing	Geobacter bremensis R1	Bacteria	not sure	not sure	not sure	existing	existing	Geobacter bremensis R1-----NNNNN-----BBBBB-----UUUUU-----EEEEE	-	-	-	-	-	-	368022	370061	370252	372207	Proteobacteria	-	Desulfuromonadales	Geobacteraceae	Geobacter
NZ_OBDO01000006.1	324684	62295	63623	existing	64943	65734	existing	Geodermatophilus sabuli DSM 46844	Bacteria	not sure	not sure	not sure	existing	not sure	Geodermatophilus sabuli DSM 46844-----NNNNN-----BBBBB-----UUUUU-----UUUUU	-	-	-	-	-	-	69852	71879	-	-	Actinobacteria	Actinobacteria	Geodermatophilales	Geodermatophilaceae	Geodermatophilus
NZ_PPFX01000049.1	27065	23087	24415	existing	24538	26517	existing	Geothermobacter sp. HR-1	Bacteria	not sure	not sure	not sure	not sure	existing	Geothermobacter sp. HR-1-----NNNNN-----BBBBB-----UUUUU-----UUUUU	-	-	-	-	-	-	-	-	24538	26421	Proteobacteria	-	Desulfuromonadales	Geobacteraceae	Geothermobacter
NZ_CP014136.1	5548506	3127288	3128691	existing	3125154	3127133	existing	Gibbsiella quercinecans FRB97	Bacteria	existing	existing	existing	non-existing	non-existing	Gibbsiella quercinecans FRB97-----YYYYY-----BBBBB-----EEEEE-----NNNNN	3111757	3113403	3113411	3114730	3114714	3119795	-	-	-	-	Proteobacteria	Gammaproteobacteria	Enterobacterales	Enterobacteriaceae	Gibbsiella
NZ_MZNG01000001.1	116586	11823	13241	existing	13392	15356	existing	Gilliamella apicola A8	Bacteria	existing	existing	existing	not sure	existing	Gilliamella apicola A8-----NNNNN-----BBBBB-----EEEEE-----UUUUU	24889	26436	23522	24760	19681	23538	-	-	13392	15299	Proteobacteria	Gammaproteobacteria	Orbales	Orbaceae	Gilliamella
NZ_NARS01000023.1	27419	24620	26038	existing	22505	24469	existing	Gilliamella apicola A9	Bacteria	existing	existing	existing	not sure	existing	Gilliamella apicola A9-----NNNNN-----BBBBB-----EEEEE-----UUUUU	11425	12972	13101	14339	14323	18180	-	-	22562	24469	Proteobacteria	Gammaproteobacteria	Orbales	Orbaceae	Gilliamella
NZ_NASB01000003.1	136844	12798	14201	existing	14341	16299	existing	Gilliamella apicola N-22	Bacteria	not sure	not sure	not sure	not sure	not sure	Gilliamella apicola N-22-----NNNNN-----BBBBB-----UUUUU-----UUUUU	-	-	-	-	-	-	-	-	-	-	Proteobacteria	Gammaproteobacteria	Orbales	Orbaceae	Gilliamella
NZ_NASC01000001.1	92369	78169	79572	existing	76071	78029	existing	Gilliamella apicola N-28	Bacteria	not sure	not sure	not sure	not sure	not sure	Gilliamella apicola N-28-----NNNNN-----BBBBB-----UUUUU-----UUUUU	-	-	-	-	-	-	-	-	-	-	Proteobacteria	Gammaproteobacteria	Orbales	Orbaceae	Gilliamella
NZ_NASA01000015.1	84027	54058	55476	existing	55627	57591	existing	Gilliamella apicola N-G5	Bacteria	existing	existing	existing	not sure	existing	Gilliamella apicola N-G5-----NNNNN-----BBBBB-----EEEEE-----UUUUU	67124	68671	65757	66995	61916	65773	-	-	55627	57534	Proteobacteria	Gammaproteobacteria	Orbales	Orbaceae	Gilliamella
NZ_ALVY01000198.1	41645	34906	36282	existing	32815	33657	existing	Gloeocapsa sp. PCC 73106	Bacteria	not sure	not sure	not sure	not sure	existing	Gloeocapsa sp. PCC 73106-----NNNNN-----BBBBB-----UUUUU-----UUUUU	-	-	-	-	-	-	-	-	32902	34794	Cyanobacteria	-	Chroococcales	Chroococcaceae	Gloeocapsa
NC_019745.1	5431448	2185123	2186562	existing	2189592	2190407	existing	Gloeocapsa sp. PCC 7428	Bacteria	non-existing	non-existing	non-existing	non-existing	existing	Gloeocapsa sp. PCC 7428-----YYYYY-----BBBBB-----NNNNN-----NNNNN	-	-	-	-	-	-	-	-	2179431	2181374	Cyanobacteria	-	Chroococcales	Chroococcaceae	Gloeocapsa
NZ_PTJN01000026.1	41789	13551	14981	existing	17993	18898	existing	Gloeocapsopsis sp. AAB1 = 1H9	Bacteria	not sure	not sure	not sure	not sure	existing	Gloeocapsopsis sp. AAB1 = 1H9-----NNNNN-----BBBBB-----UUUUU-----UUUUU	-	-	-	-	-	-	-	-	9095	11038	Cyanobacteria	-	Chroococcales	Chroococcaceae	Gloeocapsopsis
NZ_CP014056.2	3215321	2003515	2005008	existing	2001440	2003449	existing	Grimontia hollisae ATCC 33564	Bacteria	existing	existing	existing	non-existing	non-existing	Grimontia hollisae ATCC 33564-----YYYYY-----BBBBB-----EEEEE-----NNNNN	1990186	1991778	1991805	1993130	1993114	1997097	-	-	-	-	Proteobacteria	Gammaproteobacteria	Vibrionales	Vibrionaceae	Grimontia
NZ_ADAQ01000011.1	1078387	650136	651629	existing	651695	653704	existing	Grimontia hollisae CIP 101886	Bacteria	existing	existing	existing	non-existing	non-existing	Grimontia hollisae CIP 101886-----YYYYY-----BBBBB-----EEEEE-----NNNNN	663366	664958	662014	663339	657231	662030	-	-	-	-	Proteobacteria	Gammaproteobacteria	Vibrionales	Vibrionaceae	Grimontia
NC_007645.1	7215267	7162773	7164158	existing	7164308	7166290	existing	Hahella chejuensis KCTC 2396	Bacteria	existing	existing	existing	non-existing	non-existing	Hahella chejuensis KCTC 2396-----YYYYY-----BBBBB-----EEEEE-----NNNNN	7173281	7174876	7171935	7173278	7166921	7171951	-	-	-	-	Proteobacteria	Gammaproteobacteria	Oceanospirillales	Hahellaceae	Hahella
NZ_MEIH01000032.1	20247	7578	9086	existing	9098	11077	existing	Haladaptatus sp. W1 126	archaea	not sure	not sure	not sure	existing	not sure	Haladaptatus sp. W1 126-----NNNNN-----AAAAA-----UUUUU-----UUUUU	-	-	-	-	-	-	12926	14704	-	-
NZ_FNGB01000040.1	16854	11843	13177	existing	9850	11820	existing	Halanaerobium congolense WG8	Bacteria	not sure	not sure	not sure	existing	existing	Halanaerobium congolense WG8-----NNNNN-----BBBBB-----UUUUU-----EEEEE	-	-	-	-	-	-	1929	3971	4161	5189	Firmicutes	Clostridia	Halanaerobiales	Halanaerobiaceae	Halanaerobium
NZ_FNHK01000044.1	16548	3362	4696	existing	4719	6689	existing	Halanaerobium congolense WG9	Bacteria	not sure	not sure	not sure	existing	existing	Halanaerobium congolense WG9-----NNNNN-----BBBBB-----UUUUU-----EEEEE	-	-	-	-	-	-	12568	14610	11350	12378	Firmicutes	Clostridia	Halanaerobiales	Halanaerobiaceae	Halanaerobium
NZ_FVYZ01000004.1	2278296	366374	367882	existing	364359	366335	existing	Halobacillus salinus Marseille-P2480	Bacteria	existing	non-existing	existing	existing	existing	Halobacillus salinus Marseille-P2480-----YYYYY-----BBBBB-----NNNNN-----EEEEE	369765	370745	-	-	372926	376438	358814	359488	360331-356512-364338	362271-358452-366335	Firmicutes	Bacilli	Bacillales	Bacillaceae	Halobacillus
NZ_CP017414.1	3393238	778421	779818	existing	776373	778361	existing	Halobacteriovorax marinus BE01	Bacteria	non-existing	non-existing	non-existing	non-existing	non-existing	Halobacteriovorax marinus BE01-----YYYYY-----BBBBB-----NNNNN-----NNNNN	-	-	-	-	-	-	-	-	-	-	Proteobacteria	Oligoflexia	Bacteriovoracales	Halobacteriovoraceae	Halobacteriovorax
NZ_ARQF01000021.1	1201672	815117	816529	existing	816588	818570	existing	Halodesulfovibrio aestuarii DSM 17919 = ATCC 29578	Bacteria	existing	existing	existing	non-existing	existing	Halodesulfovibrio aestuarii DSM 17919 = ATCC 29578-----YYYYY-----BBBBB-----EEEEE-----NNNNN	812317	813921	810987	812243	807191	811003	-	-	816588	818516	Proteobacteria	-	Desulfovibrionales	Desulfovibrionaceae	Halodesulfovibrio
NZ_FOXC01000005.1	94195	38535	39425	existing	41077	42015	existing	Halolactibacillus halophilus DSM 17073	Bacteria	not sure	non-existing	existing	not sure	non-existing	Halolactibacillus halophilus DSM 17073-----NNNNN-----BBBBB-----UUUUU-----UUUUU	-	-	-	-	29772	31709	-	-	-	-	Firmicutes	Bacilli	Bacillales	Bacillaceae	Halolactibacillus
NZ_PVRV01000021.1	329679	213825	215210	existing	216467	217258	existing	Halomonadaceae bacterium R4HLG17	Bacteria	existing	existing	existing	non-existing	non-existing	Halomonadaceae bacterium R4HLG17-----YYYYY-----BBBBB-----EEEEE-----NNNNN	226071	227672	224740	226071	219654	224756	-	-	-	-	Proteobacteria	Gammaproteobacteria	Oceanospirillales	Halomonadaceae	NA
NZ_MUMZ01000089.1	58583	51384	52769	existing	52943	54919	existing	Halomonas desiderata SP1	Bacteria	not sure	not sure	not sure	not sure	not sure	Halomonas desiderata SP1-----NNNNN-----BBBBB-----UUUUU-----UUUUU	-	-	-	-	-	-	-	-	-	-	Proteobacteria	Gammaproteobacteria	Oceanospirillales	Halomonadaceae	Halomonas
NZ_PNRE01000031.1	48325	17790	19175	existing	15751	16464	existing	Halomonas heilongjiangensis DSM 26881 1211	Bacteria	existing	existing	existing	not sure	not sure	Halomonas heilongjiangensis DSM 26881 1211-----NNNNN-----BBBBB-----EEEEE-----UUUUU	5564	7153	7153	8493	8477	13576	-	-	-	-	Proteobacteria	Gammaproteobacteria	Oceanospirillales	Halomonadaceae	Halomonas
NZ_JTDR01000011.1	87238	49081	50448	existing	50622	52601	existing	Halomonas hydrothermalis MTCC 5445	Bacteria	not sure	not sure	not sure	not sure	not sure	Halomonas hydrothermalis MTCC 5445-----NNNNN-----BBBBB-----UUUUU-----UUUUU	-	-	-	-	-	-	-	-	-	-	Proteobacteria	Gammaproteobacteria	Oceanospirillales	Halomonadaceae	Halomonas
NZ_PINZ01000076.1	6510	4399	5766	existing	2246	4225	existing	Halomonas sp. 141	Bacteria	not sure	not sure	not sure	not sure	not sure	Halomonas sp. 141-----NNNNN-----BBBBB-----UUUUU-----UUUUU	-	-	-	-	-	-	-	-	-	-	Proteobacteria	Gammaproteobacteria	Oceanospirillales	Halomonadaceae	Halomonas
NZ_AZQX01000001.1	20758	7314	8590	existing	8853	10829	existing	Halomonas sp. BC04	Bacteria	existing	existing	existing	not sure	not sure	Halomonas sp. BC04-----NNNNN-----BBBBB-----EEEEE-----UUUUU	17701	19299	16361	17701	11248	16377	-	-	-	-	Proteobacteria	Gammaproteobacteria	Oceanospirillales	Halomonadaceae	Halomonas
NZ_GL949756.1	685857	396865	398250	existing	399576	400289	existing	Halomonas sp. TD01	Bacteria	existing	existing	existing	not sure	existing	Halomonas sp. TD01-----NNNNN-----BBBBB-----EEEEE-----UUUUU	411401	412993	410070	411401	404981	410086	-	-	398316	400244	Proteobacteria	Gammaproteobacteria	Oceanospirillales	Halomonadaceae	Halomonas
NZ_JQLV01000001.1	4011492	3245762	3247147	existing	3248404	3249195	existing	Halomonas sp. TG39a	Bacteria	existing	existing	existing	non-existing	non-existing	Halomonas sp. TG39a-----YYYYY-----BBBBB-----EEEEE-----NNNNN	3257960	3259534	3256610	3257953	3251524	3256626	-	-	-	-	Proteobacteria	Gammaproteobacteria	Oceanospirillales	Halomonadaceae	Halomonas
NZ_AP017571.1	103081	559	1974	existing	2003	4018	existing	Halorubrum trapanicum plasmid pCBA1232-02 strain CBA1232	archaea	non-existing	non-existing	non-existing	existing	existing	Halorubrum trapanicum plasmid pCBA1232-02 strain CBA1232-----YYYYY-----AAAAA-----NNNNN-----EEEEE	-	-	-	-	-	-	5771	7603	2003	3937
NC_019779.1	4179170	3275543	3276955	existing	3278800	3279564	existing	Halothece sp. PCC 7418	Bacteria	non-existing	non-existing	non-existing	non-existing	existing	Halothece sp. PCC 7418-----YYYYY-----BBBBB-----NNNNN-----NNNNN	-	-	-	-	-	-	-	-	3277612	3279543	Cyanobacteria	-	Chroococcales	Aphanothecaceae	Halothece cluster
NZ_LIRN01000008.1	48905	14747	16105	existing	12407	14371	existing	Hapalosiphon sp. MRB220	Bacteria	not sure	not sure	not sure	not sure	existing	Hapalosiphon sp. MRB220-----NNNNN-----BBBBB-----UUUUU-----UUUUU	-	-	-	-	-	-	-	-	12536	14386	Cyanobacteria	-	Nostocales	Hapalosiphonaceae	Hapalosiphon
NZ_PVTT01000001.1	1395804	375275	376348	existing	378006	378650	existing	Hasllibacter halocynthiae DSM 29318	Bacteria	non-existing	non-existing	non-existing	non-existing	non-existing	Hasllibacter halocynthiae DSM 29318-----YYYYY-----BBBBB-----NNNNN-----NNNNN	-	-	-	-	-	-	-	-	-	-	Proteobacteria	Alphaproteobacteria	Rhodobacterales	Rhodobacteraceae	Hasllibacter
NZ_FRAD01000006.1	163733	32901	34271	existing	30844	32778	existing	Hathewaya proteolytica DSM 3090	Bacteria	not sure	not sure	not sure	not sure	existing	Hathewaya proteolytica DSM 3090-----NNNNN-----BBBBB-----UUUUU-----UUUUU	-	-	-	-	-	-	-	-	30862	32778	Firmicutes	Clostridia	Clostridiales	Clostridiaceae	Hathewaya
NZ_FZMU01000005.1	77872	76651	77661	existing	74422	75165	existing	Helicobacter cetorum isolate 138563_8	Bacteria	not sure	not sure	not sure	not sure	not sure	Helicobacter cetorum isolate 138563_8-----NNNNN-----BBBBB-----UUUUU-----UUUUU	-	-	-	-	-	-	-	-	-	-	Proteobacteria	-	Campylobacterales	Helicobacteraceae	Helicobacter
NC_017737.1	1947646	213199	214209	existing	210970	211713	existing	Helicobacter cetorum MIT 00-7128	Bacteria	non-existing	non-existing	non-existing	non-existing	non-existing	Helicobacter cetorum MIT 00-7128-----YYYYY-----BBBBB-----NNNNN-----NNNNN	-	-	-	-	-	-	-	-	-	-	Proteobacteria	-	Campylobacterales	Helicobacteraceae	Helicobacter
NZ_KI669454.1	1682603	217464	218477	existing	220049	220771	existing	Helicobacter macacae MIT 99-5501	Bacteria	non-existing	non-existing	non-existing	non-existing	existing	Helicobacter macacae MIT 99-5501-----YYYYY-----BBBBB-----NNNNN-----NNNNN	-	-	-	-	-	-	-	-	218798	220810	Proteobacteria	-	Campylobacterales	Helicobacteraceae	Helicobacter
NZ_FZPP01000038.1	73055	46324	47352	existing	44103	44849	existing	Helicobacter marmotae isolate 152490_3	Bacteria	not sure	not sure	not sure	not sure	non-existing	Helicobacter marmotae isolate 152490_3-----NNNNN-----BBBBB-----UUUUU-----UUUUU	-	-	-	-	-	-	-	-	-	-	Proteobacteria	-	Campylobacterales	Helicobacteraceae	Helicobacter
NZ_ARYL01000001.1	312161	10556	11899	existing	8478	10514	existing	Hyphomonas oceanitis SCH89	Bacteria	not sure	not sure	not sure	existing	not sure	Hyphomonas oceanitis SCH89-----NNNNN-----BBBBB-----UUUUU-----UUUUU	-	-	-	-	-	-	2575	4278	-	-	Proteobacteria	Alphaproteobacteria	Rhodobacterales	Hyphomonadaceae	Hyphomonas
NZ_DF266789.1	975454	829278	830453	existing	832018	832836	existing	Idiomarina sp. 28-8	Bacteria	not sure	not sure	not sure	not sure	existing	Idiomarina sp. 28-8-----NNNNN-----BBBBB-----UUUUU-----UUUUU	-	-	-	-	-	-	-	-	830881	832821	Proteobacteria	Gammaproteobacteria	Alteromonadales	Idiomarinaceae	Idiomarina
NZ_FNZQ01000009.1	120034	75494	76867	existing	73554	74216	existing	Jannaschia helgolandensis DSM 14858	Bacteria	not sure	not sure	not sure	existing	not sure	Jannaschia helgolandensis DSM 14858-----NNNNN-----BBBBB-----UUUUU-----UUUUU	-	-	-	-	-	-	65600	67366	-	-	Proteobacteria	Alphaproteobacteria	Rhodobacterales	Rhodobacteraceae	Jannaschia
NZ_JHXA01000001.1	266957	184667	186010	existing	187230	188087	existing	Kandleria vitulina WCE2011	Bacteria	non-existing	non-existing	non-existing	non-existing	non-existing	Kandleria vitulina WCE2011-----YYYYY-----BBBBB-----NNNNN-----NNNNN	-	-	-	-	-	-	-	-	-	-	Firmicutes	Erysipelotrichia	Erysipelotrichales	Erysipelotrichaceae	Kandleria
HG428421.1	1992845	1747568	1748611	existing	1745315	1746088	existing	Kingella kingae KK190	Bacteria	not sure	not sure	not sure	not sure	not sure	Kingella kingae KK190-----NNNNN-----BBBBB-----UUUUU-----UUUUU	-	-	-	-	-	-	-	-	-	-	Proteobacteria	Betaproteobacteria	Neisseriales	Neisseriaceae	Kingella
NZ_LISX01000019.1	106097	99205	100641	existing	101921	102769	existing	Kitasatospora sp. CB01950	Bacteria	not sure	not sure	not sure	not sure	non-existing	Kitasatospora sp. CB01950-----NNNNN-----BBBBB-----UUUUU-----UUUUU	-	-	-	-	-	-	-	-	-	-	Actinobacteria	Actinobacteria	Streptomycetales	Streptomycetaceae	Kitasatospora
NZ_PYHJ01000008.1	281346	68030	69490	existing	65943	66815	existing	Klebsiella aerogenes AUH-KAM5	Bacteria	not sure	not sure	not sure	not sure	not sure	Klebsiella aerogenes AUH-KAM5-----NNNNN-----BBBBB-----UUUUU-----UUUUU	-	-	-	-	-	-	-	-	-	-	Proteobacteria	Gammaproteobacteria	Enterobacterales	Enterobacteriaceae	Klebsiella
NZ_PYHK01000008.1	281346	68030	69490	existing	65943	66815	existing	Klebsiella aerogenes AUH-KAM6	Bacteria	not sure	not sure	not sure	not sure	not sure	Klebsiella aerogenes AUH-KAM6-----NNNNN-----BBBBB-----UUUUU-----UUUUU	-	-	-	-	-	-	-	-	-	-	Proteobacteria	Gammaproteobacteria	Enterobacterales	Enterobacteriaceae	Klebsiella
NZ_LDBG01000006.1	226429	219408	220811	existing	217274	219253	existing	Klebsiella aerogenes GN02355	Bacteria	existing	existing	existing	not sure	non-existing	Klebsiella aerogenes GN02355-----NNNNN-----BBBBB-----EEEEE-----UUUUU	207057	208703	208711	210048	210032	215107	-	-	-	-	Proteobacteria	Gammaproteobacteria	Enterobacterales	Enterobacteriaceae	Klebsiella
NZ_LPQB01000006.1	165117	141485	142888	existing	139360	141330	existing	Klebsiella aerogenes SMART_429	Bacteria	existing	existing	existing	not sure	non-existing	Klebsiella aerogenes SMART_429-----NNNNN-----BBBBB-----EEEEE-----UUUUU	130710	132302	132329	133660	133644	138443	-	-	-	-	Proteobacteria	Gammaproteobacteria	Enterobacterales	Enterobacteriaceae	Klebsiella
NZ_KQ087572.1	1135121	780365	781768	existing	778240	780210	existing	Klebsiella aerogenes UCI89	Bacteria	existing	existing	existing	non-existing	non-existing	Klebsiella aerogenes UCI89-----YYYYY-----BBBBB-----EEEEE-----NNNNN	767102	768748	768744	770078	770062	775116	-	-	-	-	Proteobacteria	Gammaproteobacteria	Enterobacterales	Enterobacteriaceae	Klebsiella
NZ_JSWW01000046.1	106622	82880	84283	existing	80746	82725	existing	Klebsiella michiganensis CH2	Bacteria	existing	existing	existing	not sure	non-existing	Klebsiella michiganensis CH2-----NNNNN-----BBBBB-----EEEEE-----UUUUU	70816	72462	72470	73792	73776	78854	-	-	-	-	Proteobacteria	Gammaproteobacteria	Enterobacterales	Enterobacteriaceae	Klebsiella
NZ_LFUC01000025.1	43603	19861	21264	existing	17727	19706	existing	Klebsiella michiganensis CH5	Bacteria	existing	existing	existing	not sure	non-existing	Klebsiella michiganensis CH5-----NNNNN-----BBBBB-----EEEEE-----UUUUU	7797	9443	9451	10773	10757	15835	-	-	-	-	Proteobacteria	Gammaproteobacteria	Enterobacterales	Enterobacteriaceae	Klebsiella
NZ_BEWR01000033.1	58189	19883	21286	existing	17758	19728	existing	Klebsiella michiganensis NBRC 3318	Bacteria	existing	existing	existing	not sure	non-existing	Klebsiella michiganensis NBRC 3318-----NNNNN-----BBBBB-----EEEEE-----UUUUU	7765	9411	9407	10741	10725	15857	-	-	-	-	Proteobacteria	Gammaproteobacteria	Enterobacterales	Enterobacteriaceae	Klebsiella
NZ_JVBF01000006.1	30923	18063	19466	existing	15938	17908	existing	Klebsiella oxytoca 582_KOXY	Bacteria	existing	existing	existing	not sure	non-existing	Klebsiella oxytoca 582_KOXY-----NNNNN-----BBBBB-----EEEEE-----UUUUU	4616	6262	6249	7592	7576	12630	-	-	-	-	Proteobacteria	Gammaproteobacteria	Enterobacterales	Enterobacteriaceae	Klebsiella
NZ_JVAZ01000121.1	23866	18059	19462	existing	15934	17904	existing	Klebsiella oxytoca 588_KOXY	Bacteria	existing	existing	existing	not sure	non-existing	Klebsiella oxytoca 588_KOXY-----NNNNN-----BBBBB-----EEEEE-----UUUUU	4612	6258	6245	7588	7572	12626	-	-	-	-	Proteobacteria	Gammaproteobacteria	Enterobacterales	Enterobacteriaceae	Klebsiella
NZ_NICJ01000005.1	364007	317680	319083	existing	319238	321208	existing	Klebsiella pneumoniae AUH-KIMP198	Bacteria	existing	existing	existing	not sure	non-existing	Klebsiella pneumoniae AUH-KIMP198-----NNNNN-----BBBBB-----EEEEE-----UUUUU	330766	332412	329436	330758	324392	329452	-	-	-	-	Proteobacteria	Gammaproteobacteria	Enterobacterales	Enterobacteriaceae	Klebsiella
[truncated: 1,494 more rows]

## Sheet: Figure 2 A29_modifications_pt
GenBank accession no	PT site	positive/minus strand		Start position	End position	Sequence	IPD ratio
[truncated: 4,902 more rows]

## Sheet: Figure 2 10635_modifications_pt
GenBank accession no	PT site	positive/minus strand		Start position	End position	Sequence	IPD ratio
[truncated: 3,228 more rows]
[truncated: 7 more columns]

## Sheet: Figure 2 16811_modifications_pt
GenBank accession no	PT site	positive/minus strand		Start position	End position	Sequence	IPD ratio
[truncated: 2,884 more rows]

[truncated: 11 more sheets: Figure 2 19729_modifications_pt, Figure 3, Figure 4, Figure 5, Figure 6, Supplementary Figure 1, Supplementary Figure 2, Supplementary Figure 3, Supplementary Figure 5, Supplementary Figure 6, Supplementary Figure 7]
